# Supplementary material for: A 6000-year-long genomic transect from the Bogotá Altiplano reveals multiple genetic shifts in the demographic history of Colombia
Source: Sci Adv. 2025 May 28;11(22):eads6284. doi: 10.1126/sciadv.ads6284 (PMC12118548; doi:10.1126/sciadv.ads6284)
Supplement: Supplementary file 2 — Tables S1 to S8 [file sciadv.ads6284_tables_s1_to_s8.zip]

Archive with 8 entries (8 files):
- ads6284_table_s5.xlsx
- ads6284_table_s1.xlsx
- ads6284_table_s8.xlsx
- ads6284_table_s2.xlsx
- ads6284_table_s6.xlsx
- ads6284_table_s3.xlsx
- ads6284_table_s4.xlsx
- ads6284_table_s7.xlsx
