# Supplementary material for: A 6000-year-long genomic transect from the Bogotá Altiplano reveals multiple genetic shifts in the demographic history of Colombia
Source: Sci Adv. 2025 May 28;11(22):eads6284. doi: 10.1126/sciadv.ads6284 (PMC12118548; doi:10.1126/sciadv.ads6284)
Supplement: Supplementary file 2 — Tables S1 to S8 [file sciadv.ads6284_tables_s1_to_s8.zip › ads6284_table_s5.xlsx]

## Sheet: qpwave 1
Table S5.A: qpWave analysis testing whether Colombia_Checua_6000BP and Colombia_LagunadelaHerrera_2000BP can be modeled as one ancestry wave.
left pops:
Colombia_LagunadelaHerrera_2000BP
Colombia_Checua_6000BP
right pops:
Mbuti.DG
Onge.DG
Papuan.DG
Han.DG
Russia_MA1_HG.SG
USA_Ancient_Beringian.SG
USA_Anzick_realigned.SG
Mixe.DG
Mexico_Zapotec.DG
Karitiana.DG
Piapoco.DG
Belize_9400BP
Panama_IsthmoColombian_PreColonial.SG
0 Colombia_LagunadelaHerrera_2000BP 8
1 Colombia_Checua_6000BP 6
2 Mbuti.DG 14
3 Onge.DG 2
4 Papuan.DG 28
5 Han.DG 45
6 Russia_MA1_HG.SG 1
7 USA_Ancient_Beringian.SG 2
8 USA_Anzick_realigned.SG 1
9 Mixe.DG 3
10 Mexico_Zapotec.DG 2
11 Karitiana.DG 14
12 Piapoco.DG 8
13 Belize_9400BP 2
14 Panama_IsthmoColombian_PreColonial.SG 9
jackknife block size: 0.050
snps: 1135499 indivs: 145
number of blocks for block jackknife: 714
Effective number of blocks: 617.192
numsnps used: 537726
f4info:
f4rank: 0 dof: 12 chisq: 137.886 tail: 1.59885458e-23 dofdiff: 0 chisqdiff: 0.000 taildiff: 1
f4info:
f4rank: 1 dof: 0 chisq: 0.000 tail: 1 dofdiff: 12 chisqdiff: 137.886 taildiff: 1.59885458e-23
B:
scale 1736.026
Onge.DG -0.050
Papuan.DG -0.282
Han.DG -0.509
Russia_MA1_HG.SG 0.158
USA_Ancient_Beringian.SG -0.261
USA_Anzick_realigned.SG -0.338
Mixe.DG -0.590
Mexico_Zapotec.DG -0.957
Karitiana.DG -0.842
Piapoco.DG -1.092
Belize_9400BP 0.143
Panama_IsthmoColombian_PreColonial.SG -2.875
A:
scale 1.000
Colombia_Checua_6000BP 1.000

## Sheet: qpwave 2
Table S5.B: qpWave analysis exploring whether Colombia_Checua_6000BP and Colombia_LasDelicias_1200BP can be modeled as one ancestry wave.
left pops:
Colombia_LasDelicias_1200BP
Colombia_Checua_6000BP
right pops:
Mbuti.DG
Onge.DG
Papuan.DG
Han.DG
Russia_MA1_HG.SG
USA_Ancient_Beringian.SG
USA_Anzick_realigned.SG
Mixe.DG
Mexico_Zapotec.DG
Karitiana.DG
Piapoco.DG
Belize_9400BP
Panama_IsthmoColombian_PreColonial.SG
0 Colombia_LasDelicias_1200BP 2
1 Colombia_Checua_6000BP 6
2 Mbuti.DG 14
3 Onge.DG 2
4 Papuan.DG 28
5 Han.DG 45
6 Russia_MA1_HG.SG 1
7 USA_Ancient_Beringian.SG 2
8 USA_Anzick_realigned.SG 1
9 Mixe.DG 3
10 Mexico_Zapotec.DG 2
11 Karitiana.DG 14
12 Piapoco.DG 8
13 Belize_9400BP 2
14 Panama_IsthmoColombian_PreColonial.SG 9
jackknife block size: 0.050
snps: 1135500 indivs: 139
number of blocks for block jackknife: 714
Effective number of blocks: 618.511
numsnps used: 575166
f4info:
f4rank: 0 dof: 12 chisq: 75.645 tail: 2.77490703e-11 dofdiff: 0 chisqdiff: 0.000 taildiff: 1
f4info:
f4rank: 1 dof: 0 chisq: 0.000 tail: 1 dofdiff: 12 chisqdiff: 75.645 taildiff: 2.77490703e-11
B:
scale 1991.869
Onge.DG -0.230
Papuan.DG -0.136
Han.DG -0.621
Russia_MA1_HG.SG 0.026
USA_Ancient_Beringian.SG -0.343
USA_Anzick_realigned.SG -0.515
Mixe.DG -0.881
Mexico_Zapotec.DG -0.788
Karitiana.DG -0.974
Piapoco.DG -1.297
Belize_9400BP 0.415
Panama_IsthmoColombian_PreColonial.SG -2.638
A:
scale 1.000
Colombia_Checua_6000BP 1.000

## Sheet: qpwave 3
Table S5.C: qpWave analysis testing whether Colombia_Checua_6000BP and Colombia_Purnia_530BP can be modeled as coming from the same ancestry wave.
left pops:
Colombia_Purnia_530BP
Colombia_Checua_6000BP
right pops:
Mbuti.DG
Onge.DG
Papuan.DG
Han.DG
Russia_MA1_HG.SG
USA_Ancient_Beringian.SG
USA_Anzick_realigned.SG
Mixe.DG
Mexico_Zapotec.DG
Karitiana.DG
Piapoco.DG
Belize_9400BP
Panama_IsthmoColombian_PreColonial.SG
0 Colombia_Purnia_520BP 2
1 Colombia_Checua_6000BP 6
2 Mbuti.DG 14
3 Onge.DG 2
4 Papuan.DG 28
5 Han.DG 45
6 Russia_MA1_HG.SG 1
7 USA_Ancient_Beringian.SG 2
8 USA_Anzick_realigned.SG 1
9 Mixe.DG 3
10 Mexico_Zapotec.DG 2
11 Karitiana.DG 14
12 Piapoco.DG 8
13 Belize_9400BP 2
14 Panama_IsthmoColombian_PreColonial.SG 9
jackknife block size: 0.050
snps: 1135499 indivs: 139
number of blocks for block jackknife: 714
Effective number of blocks: 619.382
numsnps used: 437389
f4info:
f4rank: 0 dof: 12 chisq: 102.589 tail: 1.7294597e-16 dofdiff: 0 chisqdiff: 0.000 taildiff: 1
f4info:
f4rank: 1 dof: 0 chisq: 0.000 tail: 1 dofdiff: 12 chisqdiff: 102.589 taildiff: 1.7294597e-16
B:
scale 1605.031
Onge.DG -0.113
Papuan.DG -0.241
Han.DG -0.623
Russia_MA1_HG.SG 0.092
USA_Ancient_Beringian.SG -0.274
USA_Anzick_realigned.SG 0.032
Mixe.DG -0.551
Mexico_Zapotec.DG -0.974
Karitiana.DG -0.978
Piapoco.DG -1.232
Belize_9400BP 0.047
Panama_IsthmoColombian_PreColonial.SG -2.780
A:
scale 1.000
Colombia_Checua_6000BP 1.000

## Sheet: qpwave 4
Table S5.D: qpWave analysis rejecting H0 for Colombia_Checua_6000BP and Colombia_Soacha_520BP.
left pops:
Colombia_Soacha_520BP
Colombia_Checua_6000BP
right pops:
Mbuti.DG
Onge.DG
Papuan.DG
Han.DG
Russia_MA1_HG.SG
USA_Ancient_Beringian.SG
USA_Anzick_realigned.SG
Mixe.DG
Mexico_Zapotec.DG
Karitiana.DG
Piapoco.DG
Belize_9400BP
Panama_IsthmoColombian_PreColonial.SG
0 Colombia_Soacha_520BP 1
1 Colombia_Checua_6000BP 6
2 Mbuti.DG 14
3 Onge.DG 2
4 Papuan.DG 28
5 Han.DG 45
6 Russia_MA1_HG.SG 1
7 USA_Ancient_Beringian.SG 2
8 USA_Anzick_realigned.SG 1
9 Mixe.DG 3
10 Mexico_Zapotec.DG 2
11 Karitiana.DG 14
12 Piapoco.DG 8
13 Belize_9400BP 2
14 Panama_IsthmoColombian_PreColonial.SG 9
jackknife block size: 0.050
snps: 1135500 indivs: 138
number of blocks for block jackknife: 714
Effective number of blocks: 620.489
numsnps used: 524269
f4info:
f4rank: 0 dof: 12 chisq: 50.355 tail: 1.20968243e-06 dofdiff: 0 chisqdiff: 0.000 taildiff: 1
f4info:
f4rank: 1 dof: 0 chisq: 0.000 tail: 1 dofdiff: 12 chisqdiff: 50.355 taildiff: 1.20968243e-06
B:
scale 2695.674
Onge.DG 0.189
Papuan.DG -0.119
Han.DG -0.346
Russia_MA1_HG.SG 0.010
USA_Ancient_Beringian.SG 0.134
USA_Anzick_realigned.SG 0.738
Mixe.DG -0.855
Mexico_Zapotec.DG -0.069
Karitiana.DG -0.763
Piapoco.DG -1.267
Belize_9400BP 0.691
Panama_IsthmoColombian_PreColonial.SG -2.805
A:
scale 1.000
Colombia_Checua_6000BP 1.000

## Sheet: qpwave 5
Table S5.E: qpWave analysis proving that H0 can not be rejected for Colombia_LagunadelaHerrera_2000BP and Colombia_LasDelicias_1200BP.
left pops:
Colombia_LagunadelaHerrera_2000BP
Colombia_LasDelicias_1200BP
right pops:
Mbuti.DG
Onge.DG
Papuan.DG
Han.DG
Russia_MA1_HG.SG
USA_Ancient_Beringian.SG
USA_Anzick_realigned.SG
Mixe.DG
Mexico_Zapotec.DG
Karitiana.DG
Piapoco.DG
Belize_9400BP
Panama_IsthmoColombian_PreColonial.SG
0 Colombia_LagunadelaHerrera_2000BP 8
1 Colombia_LasDelicias_1200BP 2
2 Mbuti.DG 14
3 Onge.DG 2
4 Papuan.DG 28
5 Han.DG 45
6 Russia_MA1_HG.SG 1
7 USA_Ancient_Beringian.SG 2
8 USA_Anzick_realigned.SG 1
9 Mixe.DG 3
10 Mexico_Zapotec.DG 2
11 Karitiana.DG 14
12 Piapoco.DG 8
13 Belize_9400BP 2
14 Panama_IsthmoColombian_PreColonial.SG 9
jackknife block size: 0.050
snps: 1135500 indivs: 141
number of blocks for block jackknife: 714
Effective number of blocks: 614.334
numsnps used: 651260
f4info:
f4rank: 0 dof: 12 chisq: 16.715 tail: 0.160627683 dofdiff: 0 chisqdiff: 0.000 taildiff: 1
f4info:
f4rank: 1 dof: 0 chisq: 0.000 tail: 1 dofdiff: 12 chisqdiff: 16.715 taildiff: 0.160627683
B:
scale 8812.502
Onge.DG 0.913
Papuan.DG -0.760
Han.DG 0.252
Russia_MA1_HG.SG 0.674
USA_Ancient_Beringian.SG 0.509
USA_Anzick_realigned.SG 1.044
Mixe.DG 1.549
Mexico_Zapotec.DG -0.992
Karitiana.DG 0.367
Piapoco.DG 0.806
Belize_9400BP -1.609
Panama_IsthmoColombian_PreColonial.SG -1.402
A:
scale 1.000
Colombia_LasDelicias_1200Bp 1.000

## Sheet: qpwave 6
Table S5.F: qpWave analysis for Colombia_LagunadelaHerrera_2000BP and Colombia_Purnia_530BP showing that a one wave model cannot be rejected.
left pops:
Colombia_Purnia_530BP
Colombia_LagunadelaHerrera_2000BP
right pops:
Mbuti.DG
Onge.DG
Papuan.DG
Han.DG
Russia_MA1_HG.SG
USA_Ancient_Beringian.SG
USA_Anzick_realigned.SG
Mixe.DG
Mexico_Zapotec.DG
Karitiana.DG
Piapoco.DG
Belize_9400BP
Panama_IsthmoColombian_PreColonial.SG
0 Colombia_Purnia_530BP 2
1 Colombia_LagunadelaHerrera_2000BP 8
2 Mbuti.DG 14
3 Onge.DG 2
4 Papuan.DG 28
5 Han.DG 45
6 Russia_MA1_HG.SG 1
7 USA_Ancient_Beringian.SG 2
8 USA_Anzick_realigned.SG 1
9 Mixe.DG 3
10 Mexico_Zapotec.DG 2
11 Karitiana.DG 14
12 Piapoco.DG 8
13 Belize_9400BP 2
14 Panama_IsthmoColombian_PreColonial.SG 9
jackknife block size: 0.050
snps: 1135499 indivs: 141
number of blocks for block jackknife: 714
Effective number of blocks: 617.983
numsnps used: 449209
f4info:
f4rank: 0 dof: 12 chisq: 5.698 tail: 0.930549195 dofdiff: 0 chisqdiff: 0.000 taildiff: 1
f4info:
f4rank: 1 dof: 0 chisq: 0.000 tail: 1 dofdiff: 12 chisqdiff: 5.698 taildiff: 0.930549195
B:
scale 8489.884
Onge.DG -0.376
Papuan.DG -0.279
Han.DG -0.866
Russia_MA1_HG.SG -0.932
USA_Ancient_Beringian.SG 0.537
USA_Anzick_realigned.SG 2.189
Mixe.DG -0.174
Mexico_Zapotec.DG -0.693
Karitiana.DG -1.403
Piapoco.DG -1.204
Belize_9400BP -0.339
Panama_IsthmoColombian_PreColonial.SG -1.018
A:
scale 1.000
Colombia_LagunadelaHerrera_2000BP 1.000

## Sheet: qpwave 7
Table S5.G: qpWave analysis suggesting a potential one-wave model for Colombia_LagunadelaHerrera_2000BP and Colombia_Soacha_520BP.
left pops:
Colombia_LagunadelaHerrera_2000BP
Colombia_Soacha_520BP
right pops:
Mbuti.DG
Onge.DG
Papuan.DG
Han.DG
Russia_MA1_HG.SG
USA_Ancient_Beringian.SG
USA_Anzick_realigned.SG
Mixe.DG
Mexico_Zapotec.DG
Karitiana.DG
Piapoco.DG
Belize_9400BP
Panama_IsthmoColombian_PreColonial.SG
0 Colombia_LagunadelaHerrera_2000BP 8
1 Colombia_Soacha_520BP 1
2 Mbuti.DG 14
3 Onge.DG 2
4 Papuan.DG 28
5 Han.DG 45
6 Russia_MA1_HG.SG 1
7 USA_Ancient_Beringian.SG 2
8 USA_Anzick_realigned.SG 1
9 Mixe.DG 3
10 Mexico_Zapotec.DG 2
11 Karitiana.DG 14
12 Piapoco.DG 8
13 Belize_9400BP 2
14 Panama_IsthmoColombian_PreColonial.SG 9
jackknife block size: 0.050
snps: 1135500 indivs: 140
number of blocks for block jackknife: 714
Effective number of blocks: 616.476
numsnps used: 559086
f4info:
f4rank: 0 dof: 12 chisq: 16.650 tail: 0.163260871 dofdiff: 0 chisqdiff: 0.000 taildiff: 1
f4info:
f4rank: 1 dof: 0 chisq: 0.000 tail: 1 dofdiff: 12 chisqdiff: 16.650 taildiff: 0.163260871
B:
scale 4106.714
Onge.DG -0.237
Papuan.DG -0.291
Han.DG -0.442
Russia_MA1_HG.SG 0.162
USA_Ancient_Beringian.SG -0.853
USA_Anzick_realigned.SG -1.587
Mixe.DG 0.053
Mexico_Zapotec.DG -1.828
Karitiana.DG -0.843
Piapoco.DG -0.527
Belize_9400BP -0.668
Panama_IsthmoColombian_PreColonial.SG -1.901
A:
scale 1.000
Colombia_Soacha_520BP 1.000

## Sheet: qpwave 8
Table S5.H: qpWave analysis for Colombia_LasDelicias_1200BP and Colombia_Purnia_530BP assuming a one wave model.
left pops:
Colombia_LasDelicias_1200BP
Colombia_Purnia_530BP
right pops:
Mbuti.DG
Onge.DG
Papuan.DG
Han.DG
Russia_MA1_HG.SG
USA_Ancient_Beringian.SG
USA_Anzick_realigned.SG
Mixe.DG
Mexico_Zapotec.DG
Karitiana.DG
Belize_9400BP
Piapoco.DG
Panama_IsthmoColombian_PreColonial.SG
0 Colombia_LasDelicias_1200BP 2
1 Colombia_Purnia_530BP 2
2 Mbuti.DG 14
3 Onge.DG 2
4 Papuan.DG 28
5 Han.DG 45
6 Russia_MA1_HG.SG 1
7 USA_Ancient_Beringian.SG 2
8 USA_Anzick_realigned.SG 1
9 Mixe.DG 3
10 Mexico_Zapotec.DG 2
11 Karitiana.DG 14
12 Belize_9400BP 2
13 Piapoco.DG 8
14 Panama_IsthmoColombian_PreColonial.SG 9
jackknife block size: 0.050
snps: 1135500 indivs: 135
number of blocks for block jackknife: 714
Effective number of blocks: 620.200
numsnps used: 500824
f4info:
f4rank: 0 dof: 12 chisq: 15.848 tail: 0.198276944 dofdiff: 0 chisqdiff: 0.000 taildiff: 1
f4info:
f4rank: 1 dof: 0 chisq: 0.000 tail: 1 dofdiff: 12 chisqdiff: 15.848 taildiff: 0.198276944
B:
scale 5382.238
Onge.DG -0.304
Papuan.DG 0.682
Han.DG 0.330
Russia_MA1_HG.SG 0.642
USA_Ancient_Beringian.SG -0.581
USA_Anzick_realigned.SG -2.222
Mixe.DG -0.779
Mexico_Zapotec.DG 0.980
Karitiana.DG 0.539
Belize_9400BP 0.884
Piapoco.DG -0.038
Panama_IsthmoColombian_PreColonial.SG 1.734
A:
scale 1.000
Colombia_Purnia_530BP 1.000

## Sheet: qpwave 9
Table S5.I: qpWave analysis testing whether Colombia_LasDelicias_1200BP and Colombia_Soacha_520BP can be fitted within a one wave model.
left pops:
Colombia_LasDelicias_1200BP
Colombia_Soacha_520BP
right pops:
Mbuti.DG
Onge.DG
Papuan.DG
Han.DG
Russia_MA1_HG.SG
USA_Ancient_Beringian.SG
USA_Anzick_realigned.SG
Mixe.DG
Mexico_Zapotec.DG
Karitiana.DG
Belize_9400BP
Piapoco.DG
Panama_IsthmoColombian_PreColonial.SG
0 Colombia_LasDelicias_1200BP 2
1 Colombia_Soacha_520BP 1
2 Mbuti.DG 14
3 Onge.DG 2
4 Papuan.DG 28
5 Han.DG 45
6 Russia_MA1_HG.SG 1
7 USA_Ancient_Beringian.SG 2
8 USA_Anzick_realigned.SG 1
9 Mixe.DG 3
10 Mexico_Zapotec.DG 2
11 Karitiana.DG 14
12 Belize_9400BP 2
13 Piapoco.DG 8
14 Panama_IsthmoColombian_PreColonial.SG 9
jackknife block size: 0.050
snps: 1135501 indivs: 134
number of blocks for block jackknife: 714
Effective number of blocks: 618.675
numsnps used: 613797
f4info:
f4rank: 0 dof: 12 chisq: 10.649 tail: 0.559257239 dofdiff: 0 chisqdiff: 0.000 taildiff: 1
f4info:
f4rank: 1 dof: 0 chisq: 0.000 tail: 1 dofdiff: 12 chisqdiff: 10.649 taildiff: 0.559257239
B:
scale 4240.424
Onge.DG -0.619
Papuan.DG 0.102
Han.DG -0.430
Russia_MA1_HG.SG 0.215
USA_Ancient_Beringian.SG -0.791
USA_Anzick_realigned.SG -2.151
Mixe.DG -0.694
Mexico_Zapotec.DG -1.450
Karitiana.DG -1.051
Belize_9400BP -0.004
Piapoco.DG -0.953
Panama_IsthmoColombian_PreColonial.SG -1.235
A:
scale 1.000
Colombia_Soacha_520BP 1.000

## Sheet: qpwave 10
Table S5.J: qpWave analysis testing whether Colombia_Purnia_530BP and Colombia_Soacha_520BP assuming the validity of a one wave model.
left pops:
Colombia_Purnia_530BP
Colombia_Soacha_520BP
right pops:
Mbuti.DG
Onge.DG
Papuan.DG
Han.DG
Russia_MA1_HG.SG
USA_Ancient_Beringian.SG
USA_Anzick_realigned.SG
Mixe.DG
Mexico_Zapotec.DG
Karitiana.DG
Belize_9400BP
Piapoco.DG
Panama_IsthmoColombian_PreColonial.SG
0 Colombia_Purnia_530BP 2
1 Colombia_Soacha_520BP 1
2 Mbuti.DG 14
3 Onge.DG 2
4 Papuan.DG 28
5 Han.DG 45
6 Russia_MA1_HG.SG 1
7 USA_Ancient_Beringian.SG 2
8 USA_Anzick_realigned.SG 1
9 Mixe.DG 3
10 Mexico_Zapotec.DG 2
11 Karitiana.DG 14
12 Belize_9400BP 2
13 Piapoco.DG 8
14 Panama_IsthmoColombian_PreColonial.SG 9
jackknife block size: 0.050
snps: 1135500 indivs: 134
number of blocks for block jackknife: 714
Effective number of blocks: 620.486
numsnps used: 474196
f4info:
f4rank: 0 dof: 12 chisq: 13.308 tail: 0.347042034 dofdiff: 0 chisqdiff: 0.000 taildiff: 1
f4info:
f4rank: 1 dof: 0 chisq: 0.000 tail: 1 dofdiff: 12 chisqdiff: 13.308 taildiff: 0.347042034
B:
scale 4346.660
Onge.DG -0.108
Papuan.DG -0.175
Han.DG -0.561
Russia_MA1_HG.SG -0.041
USA_Ancient_Beringian.SG -0.739
USA_Anzick_realigned.SG -0.160
Mixe.DG 0.246
Mexico_Zapotec.DG -2.022
Karitiana.DG -1.194
Belize_9400BP -0.760
Piapoco.DG -0.606
Panama_IsthmoColombian_PreColonial.SG -2.133
A:
scale 1.000
Colombia_Soacha_520BP 1.000
