# Supplementary material for: A 6000-year-long genomic transect from the Bogotá Altiplano reveals multiple genetic shifts in the demographic history of Colombia
Source: Sci Adv. 2025 May 28;11(22):eads6284. doi: 10.1126/sciadv.ads6284 (PMC12118548; doi:10.1126/sciadv.ads6284)
Supplement: Supplementary file 2 — Tables S1 to S8 [file sciadv.ads6284_tables_s1_to_s8.zip › ads6284_table_s1.xlsx]

## Sheet: Overview Table
Table S1: Colombian dataset. Ancient Colombian individuals analyzed in this study.
Individual ID	Library ID	Site	Locality	Political Entity	Latitude	Longitude	Archaeological Period	Skeletal element	Archaeological ID	Group ID	Library type	Sex	SNP Coverage on 1240K	SNP coverage on Illumina	Average Coverage mtDNA	Haplogroup mt	Haplogroup Y	MAMS	C14 uncalibrated	C14 calibrated	mtDNA contamination	X-Chromosome contamination	Damage 1st Base 3'	Damage 1st Base 5'	Human Endogenous DNA Shotgun	Kinship
PREC001	PREC001.A.1.1	Checua	Nemocon	Colombia	5.06742	-73.885	Preceramic	Pars petrosa	93-CHII-03	Colombia_Checua_6000BP	halfUDG_dslibrary	M	296423	71697	3	A2	Q1b1a	54219	not enough collagen	-	0.01 (0-0.02)	0.047356±1,56E-02	0.1764	0.1977	0.408	unrelated
PREC002	PREC002.A.1.1		Nemocon	Colombia				Pars petrosa	CHII-08		halfUDG_dslibrary	M	430393	103886	3	A+152+16362	Q1b1a1a	54221	5057 ± 25	5900-5738 calBP	0.01 (0-0.02)	0.032044±7,55E-03	0.1444	0.1691	0.553	Second degree to PREC005_Third Degree to PREC006
PREC003	PREC003.A.1.1		Nemocon	Colombia				Pars petrosa	CHII-06		halfUDG_dslibrary	M	230507	56254	12	A2+(64)	Q1b1a1a	-	-	-	na	0.044185±2,20E-02	0.1722	0.1987	0.32	unrelated
PREC004	PREC004.A.1.1		Nemocon	Colombia				Pars petrosa	CHII-07		halfUDG_dslibrary	F	382846	91742	24	A2+(64)	-	54218	5770 ± 25	6648-6494 calBP	0.02 (0.01-0.03)	-	0.1307	0.1516	2.291	unrelated
PREC005	PREC005.A.1.1		Nemocon	Colombia				Pars petrosa	CHII-04		halfUDG_dslibrary	M	482418	116291	2	A2w	Q1b1a1a	52227	not enough collagen	-	0.01 (0-0.02)	0.017362±5,24E-03	0.1421	0.1719	0.711	Second Degree to PREC002_Second Degree to PREC007
PREC006	PREC006.A.1.1		Nemocon	Colombia				Pars petrosa	CHII02A		halfUDG_dslibrary	M	177102	42929	5	C1b	Q1b1a1a1r	-	-	-	0.04 (0.01-0.07)	0.071677±3,51E-02	0.2402	0.2632	0.515	Third Degree to PREC002
PREC007	PREC007.A.1.1		Nemocon	Colombia				Pars petrosa	CHII-03A		halfUDG_dslibrary	F	389111	93985	11	A2+(64)	-	54220	5055 ± 24	5900-5737 calBP	0.01 (0-0.02)	-	0.1612	0.1825	0.652	Second degree to PREC005
FORM001	FORM001.A.1.1	Laguna de La Herrera	Madrid	Colombia	4.73331	-74.2828	Formative (Herrera)	Pars petrosa	Madrid 2-41 individuo 8	Colombia_LagunadelaHerrera_2000BP	halfUDG_dslibrary	M	824447	161046	62	B2d	Q1b1a2			-	0.01 (0-0.02)	0.004243±1,60E-03	0.0798	0.0819	24.271	unrelated
FORM002	FORM002.A.1.1		Madrid	Colombia				Pars petrosa	Madrid Ind 1		halfUDG_dslibrary	M	912488	190087	94	B2d	Q1b1a1a1	52224	1975 ± 20	1936-1866 calBP	0.01 (0-0.02)	0.003383±9,32E-04	0.0764	0.0797	43.686	unrelated
FORM003	FORM003.A.1.1		Madrid	Colombia				Pars petrosa	Madrid Ind 5		halfUDG_dslibrary	F	692774	197619	89	C1c	-	-	-	-	0.01 (0-0.02)	-	0.0988	0.1139	29.908	unrelated
FORM004	FORM004.A.1.1		Madrid	Colombia				Pars petrosa	Madrid 2-41		halfUDG_dslibrary	F	821045	125157	55	B2d	-	-	-	-	0.01 (0-0.02)	-	0.1255	0.1335	4.126	Parent-Child to FORM006_Second Degree to FORM008
FORM005	FORM005.A.1.1		Madrid	Colombia				Pars petrosa	Madrid 2-41 Indv 6		halfUDG_dslibrary	F	838225	154358	38	C1c	-	-	-	-	0.01 (0-0.02)	-	0.0858	0.0924	10.697	unrelated
FORM006	FORM006.A.1.1		Madrid	Colombia				Pars petrosa	Madrid 2-41 Indv 2		halfUDG_dslibrary	F	530426	161072	63	B2d	-	-	-	-	0.01 (0-0.02)	-	0.0782	0.1069	12.416	Parent-Child to FORM004
FORM007	FORM007.A.1.1		Madrid	Colombia				Pars petrosa	Madrid 2-41 Indv 14		halfUDG_dslibrary	M	657258	108628	29	B2d	Q1b1a1a	-	-	-	0.01 (0-0.02)	0.002587±3,42E-03	0.141	0.1587	4.447	unrelated
FORM008	FORM008.A.1.1		Madrid	Colombia				Pars petrosa	Madrid 2-41 Indv 15 corte 0		halfUDG_dslibrary	F	679568	56881	8	B2d	-	-	-	-	0.03 (0.02-0.03)	-	0.1725	0.1914	1.592	Second Degree to FORM004
FORM009	FORM009.A.1.1		Madrid	Colombia				Pars petrosa	Madrid 2-41 corte 8 cráneo infantil		halfUDG_dslibrary	F	457772	133635	39	D1	-	-	-	-	0.01 (0-0.02)	-	0.1048	0.1127	4.759	unrelated
EMUI001	EMUI001.A.1.1	Las Delicias	Bogotá	Colombia	4.64863	-74.2479	Early Muisca	Pars petrosa	Delicias Marzo 14-90	Colombia_LasDelicias_1200BP	halfUDG_dslibrary	F	238660	195451	126	B2d	-	52223	1298 ± 20	1227-1176 calBP	0.01 (0-0.02)	-	0.0842	0.1023	30.961	unrelated
EMUI002	EMUI002.A.1.1		Bogotá	Colombia				Pars petrosa	Delicias RS-1		halfUDG_dslibrary	M	565821	214213	133	A2w	Q1b1a1a1e	-	-	-	0.01 (0-0.02)	0.001828±7,72E-04	0.0392	0.0524	48.131	unrelated
GUAN001	GUAN001.A.1.1	Purnia	Mesa de los Santos	Colombia	6.94254	-73.0445	Guane	Indeterminate Molar, LM2	Purnia 19	Colombia_Purnia_530BP	halfUDG_dslibrary	F	302166	72950	91	B2d	-	52225	519 ± 19	549-514 calBP	0.01 (0-0.02)	-	0.0626	0.0788	0.806	unrelated
GUAN002	GUAN002.A.1.1		Mesa de los Santos	Colombia				Indeterminate Molar, LM3	Purnia 01		halfUDG_dslibrary	M	594381	141391	147	B2d	Q1b1a2	-	-	-	0 (0-0.01)	0.01101±3,27E-03	0.0832	0.0953	1.116	unrelated
MUIS001	MUIS001.A.1.1	Soacha	Soacha	Colombia	4.57549	-74.2312	Muisca	Pars petrosa	Soacha 1987 T50	Colombia_Soacha_520BP	halfUDG_dslibrary	M	858569	202122	98	A2ac1	Q1b1a1a1o~	52226	482 ± 20	537-501 calBP	0.01 (0-0.02)	0.002832±1,04E-03	0.0666	0.0902	17.248	unrelated
Notes:
a) Mitochondrial contamination estimated with schmutzi
b) X-chromosome contamination estimated with ANGSD
c) Damage pattern results after capture
d) Kinship estimated with KIN
