# Supplementary material for: A 6000-year-long genomic transect from the Bogotá Altiplano reveals multiple genetic shifts in the demographic history of Colombia
Source: Sci Adv. 2025 May 28;11(22):eads6284. doi: 10.1126/sciadv.ads6284 (PMC12118548; doi:10.1126/sciadv.ads6284)
Supplement: Supplementary file 2 — Tables S1 to S8 [file sciadv.ads6284_tables_s1_to_s8.zip › ads6284_table_s8.xlsx]

## Sheet: Meta data 1240K
Table S8.A: 1240K meta dataset used in this study.
Notes:
a) Version: 54.1
Genetic ID	Master ID	Skeletal code	Skeletal element	Year data from this individual was first published [for a present-day individuals we give the data of the data reported here; missing GreenScience 2010 (Vi33.15, Vi33.26), Olalde2018 (I2657), RasmussenNature2010 (Australian)]	Publication	Method for Determining Date; unless otherwise specified, calibrations use 95.4% intervals from OxCal v4.4.2 Bronk Ramsey (2009); r5; Atmospheric data from Reimer et al (2020)	Date mean in BP in years before 1950 CE [OxCal mu for a direct radiocarbon date, and average of range for a contextual date]	Date standard deviation in BP [OxCal sigma for a direct radiocarbon date, and standard deviation of the uniform distribution between the two bounds for a contextual date]	Full Date One of two formats. (Format 1) 95.4% CI calibrated radiocarbon age (Conventional Radiocarbon Age BP, Lab number) e.g. 2624-2350 calBCE (3990±40 BP, Ua-35016). (Format 2) Archaeological context range, e.g. 2500-1700 BCE	Age at Death from physical anthropology	Group ID	Locality	Political Entity	Lat.	Long.	Pulldown Strategy	Data source	No. Libraries	1240k coverage (taken from original pulldown where possible)	SNPs hit on autosomal targets (Computed using easystats on 1240k snpset)	SNPs hit on autosomal targets (Computed using easystats on HO snpset)	Molecular Sex	Family ID and position within family	Y haplogroup (manual curation in terminal mutation format)	Y haplogroup (manual curation in ISOGG format)	mtDNA coverage (merged data)	mtDNA haplogroup if >2x or published	mtDNA match to consensus if >2x (merged data)	Damage rate in first nucleotide on sequences overlapping 1240k targets (merged data)	Sex ratio [Y/(Y+X) counts] (merged data)	Library type (minus=no.damage.correction, half=damage.retained.at.last.position, plus=damage.fully.corrected, ds=double.stranded.library.preparation, ss=single.stranded.library.preparation)	Libraries	ASSESSMENT	ASSESSMENT WARNINGS (Xcontam interval is listed if lower bound is >0.005, "QUESTIONABLE" if lower bound is 0.01-0.02, "QUESTIONABLE_CRITICAL" or "FAIL" if lower bound is >0.02) (mtcontam confidence interval is listed if coverage >2 and upper bound is <0.
S_Adygei-2.DG	HGDP01401	HGDP01401	n/a	2007	MallickNature2016 (shotgun data with SNP array data first published in LiScience2008 and JakobssonNature2008)	Modern	0	0	present	..	Adygei.DG	Caucasus, Krasnodar	Russia	44	39	1240K pulldown padded to 3.2M snpset	Shotgun.diploid	1	35.33	1117652	583404	F	n/a (no relatives detected)	n/a (female)	n/a (female)	..	..	..	..	..	..	S_Adygei-2	PASS	..
S_Adygei-1.DG	HGDP01402	HGDP01402	n/a	2007	MallickNature2016 (shotgun data with SNP array data first published in LiScience2008 and JakobssonNature2008)	Modern	0	0	present	..	Adygei.DG	Caucasus, Krasnodar	Russia	44	39	1240K pulldown padded to 3.2M snpset	Shotgun.diploid	1	41.57	1118112	583670	M	n/a (no relatives detected)	..	..	..	..	..	..	..	..	S_Adygei-1	PASS	..
HGDP01382.DG	HGDP01382	..	..	2020	BergstromScience2020	Modern	0	0	present	..	Adygei.DG	Caucasus, Krasnodar	Russia	44	39	1240K pulldown padded to 3.2M snpset	Shotgun.diploid	..	..	1136385	586892	F	n/a (no relatives detected)	n/a (female)	n/a (female)	..	..	..	..	..	..	..	PASS	..
HGDP01383.DG	HGDP01383	..	..	2020	BergstromScience2020	Modern	0	0	present	..	Adygei.DG	Caucasus, Krasnodar	Russia	44	39	1240K pulldown padded to 3.2M snpset	Shotgun.diploid	..	..	1136710	587060	M	n/a (no relatives detected)	..	..	..	..	..	..	..	..	..	PASS	..
HGDP01385.DG	HGDP01385	..	..	2020	BergstromScience2020	Modern	0	0	present	..	Adygei.DG	Caucasus, Krasnodar	Russia	44	39	1240K pulldown padded to 3.2M snpset	Shotgun.diploid	..	..	1137171	587285	M	n/a (no relatives detected)	..	..	..	..	..	..	..	..	..	PASS	..
HGDP01386.DG	HGDP01386	..	..	2020	BergstromScience2020	Modern	0	0	present	..	Adygei.DG	Caucasus, Krasnodar	Russia	44	39	1240K pulldown padded to 3.2M snpset	Shotgun.diploid	..	..	1137867	587514	F	n/a (no relatives detected)	n/a (female)	n/a (female)	..	..	..	..	..	..	..	PASS	..
HGDP01387.DG	HGDP01387	..	..	2020	BergstromScience2020	Modern	0	0	present	..	Adygei.DG	Caucasus, Krasnodar	Russia	44	39	1240K pulldown padded to 3.2M snpset	Shotgun.diploid	..	..	1136750	586907	F	n/a (no relatives detected)	n/a (female)	n/a (female)	..	..	..	..	..	..	..	PASS	..
HGDP01397.DG	HGDP01397	..	..	2020	BergstromScience2020	Modern	0	0	present	..	Adygei.DG	Caucasus, Krasnodar	Russia	44	39	1240K pulldown padded to 3.2M snpset	Shotgun.diploid	..	..	1138804	587947	M	n/a (no relatives detected)	..	..	..	..	..	..	..	..	..	PASS	..
HGDP01398.DG	HGDP01398	..	..	2020	BergstromScience2020	Modern	0	0	present	..	Adygei.DG	Caucasus, Krasnodar	Russia	44	39	1240K pulldown padded to 3.2M snpset	Shotgun.diploid	..	..	1135841	586579	F	n/a (no relatives detected)	n/a (female)	n/a (female)	..	..	..	..	..	..	..	PASS	..
HGDP01399.DG	HGDP01399	..	..	2020	BergstromScience2020	Modern	0	0	present	..	Adygei.DG	Caucasus, Krasnodar	Russia	44	39	1240K pulldown padded to 3.2M snpset	Shotgun.diploid	..	..	1137251	587255	F	n/a (no relatives detected)	n/a (female)	n/a (female)	..	..	..	..	..	..	..	PASS	..
HGDP01400.DG	HGDP01400	..	..	2020	BergstromScience2020	Modern	0	0	present	..	Adygei.DG	Caucasus, Krasnodar	Russia	44	39	1240K pulldown padded to 3.2M snpset	Shotgun.diploid	..	..	1136012	586701	F	n/a (no relatives detected)	n/a (female)	n/a (female)	..	..	..	..	..	..	..	PASS	..
HGDP01401.DG	HGDP01401	HGDP01401	..	2020	BergstromScience2020	Modern	0	0	present	..	Adygei.DG	Caucasus, Krasnodar	Russia	44	39	1240K pulldown padded to 3.2M snpset	Shotgun.diploid	..	..	1141099	588951	F	n/a (no relatives detected)	n/a (female)	n/a (female)	..	..	..	..	..	..	..	PASS	..
HGDP01402.DG	HGDP01402	HGDP01402	..	2020	BergstromScience2020	Modern	0	0	present	..	Adygei.DG	Caucasus, Krasnodar	Russia	44	39	1240K pulldown padded to 3.2M snpset	Shotgun.diploid	..	..	1141446	589092	M	n/a (no relatives detected)	..	..	..	..	..	..	..	..	..	PASS	..
HGDP01403.DG	HGDP01403	..	..	2020	BergstromScience2020	Modern	0	0	present	..	Adygei.DG	Caucasus, Krasnodar	Russia	44	39	1240K pulldown padded to 3.2M snpset	Shotgun.diploid	..	..	1137234	587211	M	n/a (no relatives detected)	..	..	..	..	..	..	..	..	..	PASS	..
HGDP01404.DG	HGDP01404	..	..	2020	BergstromScience2020	Modern	0	0	present	..	Adygei.DG	Caucasus, Krasnodar	Russia	44	39	1240K pulldown padded to 3.2M snpset	Shotgun.diploid	..	..	1132256	584874	M	n/a (no relatives detected)	..	..	..	..	..	..	..	..	..	PASS	..
S_Albanian-1.DG	ALB212	ALB212	n/a	2016	MallickNature2016	Modern	0	0	present	..	Albanian.DG	Tirana	Albania	41.33	19.83	1240K pulldown padded to 3.2M snpset	Shotgun.diploid	1	36.15	1120101	584641	F	n/a (no relatives detected)	n/a (female)	n/a (female)	..	..	..	..	..	..	S_Albanian-1	PASS	..
S_Aleut-2.DG	Ale20	Ale20	n/a	2016	MallickNature2016	Modern	0	0	present	..	Aleut.DG	Nikolskoye	Russia	55.18	166	1240K pulldown padded to 3.2M snpset	Shotgun.diploid	1	38.76	1119771	584487	F	n/a (no relatives detected)	n/a (female)	n/a (female)	..	..	..	..	..	..	S_Aleut-2	PASS	..
S_Aleut-1.DG	Ale22	Ale22	n/a	2016	MallickNature2016	Modern	0	0	present	..	Aleut.DG	Nikolskoye	Russia	55.18	166	1240K pulldown padded to 3.2M snpset	Shotgun.diploid	1	46.46	1119870	584512	M	n/a (no relatives detected)	..	..	..	..	..	..	..	..	S_Aleut-1	PASS	..
S_Altaian-1.DG	altai363p	altai363p	n/a	2016	MallickNature2016	Modern	0	0	present	..	Altaian.DG	..	Russia	50.8401	85.6542	1240K pulldown padded to 3.2M snpset	Shotgun.diploid	1	39.12	1119356	584320	M	n/a (no relatives detected)	..	..	..	..	..	..	..	..	S_Altaian-1	PASS	..
Altais2.SG	Altais2	..	..	..	DamgaardScience2018	Modern	0	0	present	..	Altaian.SG	..	Russia			Repulldown on 3.2M snpset	Shotgun	..	16.568944	1149048	592740	U	n/a (no relatives detected)	n/a (sex unknown)	n/a (sex unknown)	..	..	..	..	..	..	..	PASS	..
S_Ami-1.DG	NA13607	NA13607	n/a	2016	MallickNature2016	Modern	0	0	present	..	Ami.DG	..	Taiwan	22.8431	121.185	1240K pulldown padded to 3.2M snpset	Shotgun.diploid	1	36.74	1119534	584372	M	n/a (no relatives detected)	..	..	..	..	..	..	..	..	S_Ami-1	PASS	..
S_Ami-2.DG	NA13616	NA13616	n/a	2016	MallickNature2016	Modern	0	0	present	..	Ami.DG	..	Taiwan	22.8431	121.185	1240K pulldown padded to 3.2M snpset	Shotgun.diploid	1	46.3	1119335	584250	M	n/a (no relatives detected)	..	..	..	..	..	..	..	..	S_Ami-2	PASS	..
Aconcagua_noUDG.SG	Aconcagua	Aconcagua	..	2018	MorenoMayarScience2018	Context: Archaeological - Period	500	29	1400-1500 CE	..	Argentina_Aconcagua_Inca_500BP.SG	Cerro Aconcagua, Mendoza Province	Argentina	-32.65	-70.01	Repulldown on 3.2M snpset	Shotgun	..	2.520971	940782	489144	M	n/a (no relatives detected)	..	Q-M3	..	C1bi	..	..	..	ds.minus	..	PASS	..
I7090	I7090	FCS AS2 10497 (Skeleton 3; Burial 1) | FCS AS2 10498 (Skeleton 3; Burial 1)	bone (phalanx)	2018	PosthNakatsukaCell2018	Direct: SHCal20	7162	100	5462-5014 calBCE (6300±70 BP, AA-7966)	..	Argentina_ArroyoSeco2_7200BP	Arroyo Seco II	Argentina	-38.3606	-60.2442	Repulldown on 3.2M snpset	1240K	2	0.204794	213964	115430	M	Argentina, Arroyo Seco II Family A (2 members) (I7090-I1748 have a 1d or 2d relationship)	..	..	15.592613	C1c	[0.939,0.983]	..	..	ds.half,ds.half	S7090.E1.L1,S7091.E1.L1	QUESTIONABLE_CRITICAL	..
I0308	I0308	ASO_B2_S6(9)+ASO_B2_S19 (ASO_B12_S19 (previously named ASO_B2_S6(9)+ASO_B2_S19))	tooth (molar)	2018	PosthNakatsukaCell2018	Direct: SHCal20	7428	70	5620-5336 calBCE (6560±60 BP, LP-186)	..	Argentina_ArroyoSeco2_7700BP	Arroyo Seco II	Argentina	-38.3606	-60.2442	1240K pulldown padded to 3.2M snpset	1240K	2	0.53	446927	244791	M	n/a (no relatives detected)	..	..	91.984549	A2+(64)	[0.984,0.996]	..	..	ds.plus,ds.half	S0352.L1,S1350.L1	PASS	damage.ds.half=0.012-0.092
I0309	I0309	SC1_L126; ASOB9S14a	tooth (premolar)	2018	PosthNakatsukaCell2018	Direct: SHCal20	7652	71	5881-5561 calBCE (6838±73 BP, AA-67738)	..	Argentina_ArroyoSeco2_7700BP	Arroyo Seco II	Argentina	-38.3606	-60.2442	Repulldown on 3.2M snpset	1240K	1	0.823	569183	304030	M	n/a (no relatives detected)	..	..	179	D1	[0.977,0.987]	0.086	0.428	ds.half	S1351.L1	PASS	..
I2230	I2230	SC13_L295_AS2_36	bone (long bone)	2018	PosthNakatsukaCell2018	Direct: SHCal20	8574	125	7026-6433 calBCE (7805±85 BP, AA-106014)	..	Argentina_ArroyoSeco2_7700BP	Arroyo Seco II	Argentina	-38.3606	-60.2442	Repulldown on 3.2M snpset	1240K	2	1.686	813622	433255	M	n/a (no relatives detected)	..	..	242.28324	C1b	[0.985,0.998]	..	..	ds.half,ds.half	S2276.L1,S2230.L1	PASS	..
I2232	I2232	SC7_L204_AS2 49	tooth (molar)	2018	PosthNakatsukaCell2018	Direct: SHCal20	8373	65	6570-6252 calBCE (7612±53 BP, AA-106013)	..	Argentina_ArroyoSeco2_7700BP	Arroyo Seco II	Argentina	-38.3606	-60.2442	Repulldown on 3.2M snpset	1240K	2	0.027	31605	16782	M	n/a (no relatives detected)	..	..	35.70819	C1b	[0.988,0.999]	..	..	ds.half,ds.half	S2232.L1,S2277.L1	PASS	..
I7086	I7086	AS15 (Burial 10; Displays N° 5 )	bone	2018	PosthNakatsukaCell2018	Direct: SHCal20; R_combine	7758	58	5971-5718 calBCE (6959±43) [R_combine: (7000±80 BP, TO-1503); (6970±60 BP, CAMS-16170); (6880±90 BP, NZA-1101)]	..	Argentina_ArroyoSeco2_7700BP	Arroyo Seco II	Argentina	-38.3606	-60.2442	Repulldown on 3.2M snpset	1240K	1	0.100361	110981	59246	F	n/a (no relatives detected)	n/a (female)	n/a (female)	6.15	D1g	[0.972,1.000]	0.087	0.009	ds.half	S7086.E1.L1	PASS	..
I12941	I12941	23JM	tooth (molar)	2020	NakatsukaLuisiNatureCommunications2020	Direct (WARNING NEEDS MARINE CORRECTION): SHCal13 by Thomas Harper	160	115	1560-1960 calCE (555±20 BP, PSUAMS-6678)	..	Argentina_BeagleChannel_Yamana_100BP	Beagle Channel, Tierra del Fuego, Almanza	Argentina	-54.85	-67.57	Repulldown on 3.2M snpset	1240K	1	4.024405	824182	455539	M	n/a (no relatives detected)	..	..	422	C1b	[0.989,0.999]	0.018	0.407	ds.half	S12941.Y1.E1.L1	PASS	damage.ds.half=0.018, mitigated.because.recent
I12942	I12942	27JM	tooth (molar)	2020	NakatsukaLuisiNatureCommunications2020	Direct (WARNING NEEDS MARINE CORRECTION): SHCal13 by Thomas Harper	60	43	1810-1960 calCE (490±25 BP, PSUAMS-6679)	..	Argentina_BeagleChannel_Yamana_100BP	Beagle Channel, Tierra del Fuego, Acatushún	Argentina	-54.87	-67.33	Repulldown on 3.2M snpset	1240K	1	0.287915	284105	156957	F	n/a (no relatives detected)	n/a (female)	n/a (female)	415	C1b	[0.997,1.000]	0.031	0.009	ds.half	S12942.Y1.E1.L1	PASS	damage.ds.half=0.031
I12943	I12943	22JM	tooth (premolar)	2020	NakatsukaLuisiNatureCommunications2020	Direct (WARNING NEEDS MARINE CORRECTION): SHCal13 by Thomas Harper	180	118	1550-1960 calCE (570±20 BP, PSUAMS-6680)	..	Argentina_BeagleChannel_Yamana_100BP	Beagle Channel, Tierra del Fuego, Almanza	Argentina	-54.85	-67.57	Repulldown on 3.2M snpset	1240K	1	3.669419	835204	458719	F	n/a (no relatives detected)	n/a (female)	n/a (female)	238.5	C1b	[0.985,0.997]	0.05	0.007	ds.half	S12943.Y1.E1.L1	PASS	..
Yaghan890_noUDG.SG	Yaghan890	Yaghan890	hair	2015	RaghavanScience2015	Context: Historical period	100	29	1800-1900 CE	..	Argentina_BeagleChannel_Yamana_100BP.SG	Beagle Channel, Tierra del Fuego	Argentina	-55.01	-69.07	Repulldown on 3.2M snpset	Shotgun	..	0.467	200902	114412	M	n/a (no relatives detected)	..	..	..	D4h3a	..	..	..	ds.minus	..	PASS	..
Yaghan894_noUDG.SG	Yaghan894	Yaghan894	hair	2015	RaghavanScience2015	Context: Historical period	100	29	1800-1900 CE	..	Argentina_BeagleChannel_Yamana_100BP.SG	Beagle Channel, Tierra del Fuego	Argentina	-55.01	-69.07	Repulldown on 3.2M snpset	Shotgun	..	1.137	538855	311947	F	n/a (no relatives detected)	n/a (female)	n/a (female)	..	D4h3a	..	..	..	ds.minus	..	PASS	..
Yaghan895_noUDG.SG	Yaghan895	Yaghan895	hair	2015	RaghavanScience2015	Context: Historical period	100	29	1800-1900 CE	..	Argentina_BeagleChannel_Yamana_100BP.SG	Beagle Channel, Tierra del Fuego	Argentina	-55.01	-69.07	Repulldown on 3.2M snpset	Shotgun	..	1.446	586026	339176	F	n/a (no relatives detected)	n/a (female)	n/a (female)	..	C1b	..	..	..	ds.minus	..	PASS	..
I12355	I12355	32JM	tooth (premolar)	2020	NakatsukaLuisiNatureCommunications2020	Direct (WARNING NEEDS MARINE CORRECTION): SHCal13 by Thomas Harper	1490	98	260-600 calCE (1975±25 BP, PSUAMS-6673)	..	Argentina_BeagleChannel_Yamana_1500BP	Beagle Channel, Tierra del Fuego, Río Pipo	Argentina	-54.85	-68.52	Repulldown on 3.2M snpset	1240K	1	2.694989	649225	353455	M	n/a (no relatives detected)	..	..	1155	C1b	[0.994,1.000]	0.058	0.415	ds.half	S12355.Y1.E1.L1	PASS	..
I8351	I8351	SC50_L764, LCH.E4.4	petrous	2020	NakatsukaCell2020	Direct (WARNING NEED TO MANUALLY CALIBRATE IN SHCal20): SHCal13 marine calibrated by Brendan Culleton	1630	39	250-385 calCE (1750±15 BP, UCIAMS-185301)	..	Argentina_LagunaChica_1600BP	Pampas, Laguna Chica	Argentina	-36.0772	-62.3472	Repulldown on 3.2M snpset	1240K	1	1.645301	619022	346969	F	n/a (no relatives detected)	n/a (female)	n/a (female)	48.7	D1g+16189	[0.994,1]	0.058	0.02	ds.half	S8351.L1	PASS	..
I8348	I8348	SC50_L761, LCH.E2-I2.1	tooth (molar)	2018	PosthNakatsukaCell2018	Direct (WARNING NEED TO MANUALLY CALIBRATE IN SHCal20): SHCal13	6875	49	5010-4840 calBCE (6080±15 BP, UCIAMS-185303)	..	Argentina_LagunaChica_6800BP	Pampas, Laguna Chica	Argentina	-36.0772	-62.3472	Repulldown on 3.2M snpset	1240K	1	0.17882	181851	101989	F	n/a (no relatives detected)	n/a (female)	n/a (female)	7.79	R	[0.907,0.966]	0.116	0.024	ds.half	S8348.L1	PASS	mtcontam=[0.907,0.966]
I8349	I8349	SC50_L762, LCH.E2-I1.2	petrous	2018	PosthNakatsukaCell2018	Direct (WARNING NEED TO MANUALLY CALIBRATE IN SHCal20): SHCal13	6715	38	4830-4700 calBCE (5930±15 BP, UCIAMS-185302)	..	Argentina_LagunaChica_6800BP	Pampas, Laguna Chica	Argentina	-36.0772	-62.3472	Repulldown on 3.2M snpset	1240K	1	0.775523	390870	221072	F	n/a (no relatives detected)	n/a (female)	n/a (female)	30.7	C1b	[0.939,0.99]	0.112	0.022	ds.half	S8349.L1	PASS	..
I8350	I8350	SC50_L763, LCH.E1.3	petrous	2018	PosthNakatsukaCell2018	Context: Archaeological - Period	7700	722	7000-4500 BCE	..	Argentina_LagunaChica_6800BP	Pampas, Laguna Chica	Argentina	-36.0772	-62.3472	Repulldown on 3.2M snpset	1240K	1	0.059485	60494	34069	M	n/a (no relatives detected)	..	..	..	A2	..	0.202	..	ds.half	S8350.L1	PASS	..
I12376	I12376	75JM	tooth (molar)	2020	NakatsukaLuisiNatureCommunications2020	Direct: SHCal20	2333	127	736-194 calBCE (2369±52 BP, UGAMS-16601)	..	Argentina_LagunaToro_2400BP	Southwest of Buenos Aires, Laguna Toro	Argentina	-38.84	-61.42	Repulldown on 3.2M snpset	1240K	1	0.182844	190166	101692	F	n/a (no relatives detected)	n/a (female)	n/a (female)	143.6	A2+(64)	[0.976,0.992]	0.079	0.007	ds.half	S12376.Y1.E1.L1	PASS	..
I12356	I12356	41JM	tooth (molar)	2020	NakatsukaLuisiNatureCommunications2020	Direct (WARNING NEEDS MARINE CORRECTION): SHCal13 by Thomas Harper	280	107	1450-1820 calCE (650±20 BP, PSUAMS-6674)	..	Argentina_MitrePeninsula_Haush_400BP	Tierra del Fuego, Mitre Peninusula, Caleta Falsa	Argentina	-54.7	-65.35	Repulldown on 3.2M snpset	1240K	1	1.220655	620077	344628	M	n/a (no relatives detected)	..	..	840.5	D1	[0.996,1.000]	0.049	0.394	ds.half	S12356.Y1.E1.L1	PASS	damage.ds.half=0.049
I12357	I12357	42JM	tooth (molar)	2020	NakatsukaLuisiNatureCommunications2020	Direct (WARNING NEEDS MARINE CORRECTION): SHCal13 by Thomas Harper	330	98	1470-1810 calCE (530±45 BP, PSUAMS-6675)	..	Argentina_MitrePeninsula_Haush_400BP	Tierra del Fuego, Mitre Peninusula, Caleta Falsa	Argentina	-54.7	-65.35	Repulldown on 3.2M snpset	1240K	1	1.028975	581308	314341	F	n/a (no relatives detected)	n/a (female)	n/a (female)	1108	D1g+16189	[0.987,0.998]	0.051	0.012	ds.half	S12357.Y1.E1.L1	PASS	..
I12358	I12358	43JM	tooth (molar)	2020	NakatsukaLuisiNatureCommunications2020	Direct (WARNING NEEDS MARINE CORRECTION): SHCal13 by Thomas Harper	440	92	1330-1650 calCE (820±40 BP, UGAMS-5151)	..	Argentina_MitrePeninsula_Haush_400BP	Tierra del Fuego, Mitre Peninusula, Caleta Falsa	Argentina	-54.7	-65.35	Repulldown on 3.2M snpset	1240K	13	1.663247	742447	402189	M	Argentina, Tierra del Fuego, Mitre Peninsula, Caleta Falsa Family A (2 members) (I12358-I12360 have a 1d or 2d or 3d relationship)	..	..	2759.804152	C	[0.994,1]	0.049	0.416595131	ds.half,ds.half,ds.half,ds.half,ds.half,ss.half,ss.half,ss.half,ss.half,ss.half,ss.half,ss.half,ss.half	S12358.Y1.E1.L1,S12358.Y1.E2.L1,S12358.Y1.E3.L1,S12358.Y1.E4.L1,S12358.Y1.E5.L1,S12358.Y1.E6.L1,S12358.Y1.E7.L1,S12358.Y1.E8.L1,S12358.Y1.E9.L1,S12358.Y1.E10.L1,S12358.Y1.E11.L1,S12358.Y1.E12.L1,S12358.Y1.E13.L1	PASS	..
I12359	I12359	44JM	tooth (premolar)	2020	NakatsukaLuisiNatureCommunications2020	Direct (WARNING NEEDS MARINE CORRECTION): SHCal13 by Thomas Harper	590	46	1280-1440 calCE (870±20 BP, PSUAMS-6683)	..	Argentina_MitrePeninsula_Haush_400BP	Tierra del Fuego, Mitre Peninusula, Caleta Falsa	Argentina	-54.7	-65.35	Repulldown on 3.2M snpset	1240K	1	0.394959	332598	177686	M	n/a (no relatives detected)	..	..	589.8	C1b	[0.997,1.000]	0.046	0.406	ds.half	S12359.Y1.E1.L1	PASS	damage.ds.half=0.046
I12360	I12360	45JM	tooth (molar)	2020	NakatsukaLuisiNatureCommunications2020	Direct (WARNING NEEDS MARINE CORRECTION): SHCal13 by Thomas Harper	400	52	1460-1640 calCE (800±20 BP, PSUAMS-6676)	..	Argentina_MitrePeninsula_Haush_400BP	Tierra del Fuego, Mitre Peninusula, Caleta Falsa	Argentina	-54.7	-65.35	Repulldown on 3.2M snpset	1240K	1	0.104881	115827	62206	M	Argentina, Tierra del Fuego, Mitre Peninsula, Caleta Falsa Family A (2 members) (I12358-I12360 have a 1d or 2d or 3d relationship)	..	..	1206	D1g+16189	[0.986,0.997]	0.041	0.387	ds.half	S12360.Y1.E1.L1	PASS	damage.ds.half=0.041
I12361	I12361	46JM	tooth (molar)	2020	NakatsukaLuisiNatureCommunications2020	Direct (WARNING NEEDS MARINE CORRECTION): SHCal13 by Thomas Harper	420	52	1450-1630 calCE (815±20 BP, PSUAMS-6677)	..	Argentina_MitrePeninsula_Haush_400BP	Tierra del Fuego, Mitre Peninusula, Río Policarpo	Argentina	-54.6	-65.58	Repulldown on 3.2M snpset	1240K	1	0.117069	125754	68012	M	n/a (no relatives detected)	..	..	324.4	D1g+16189	[0.983,0.996]	0.028	0.394	ds.half	S12361.Y1.E1.L1	PASS	damage.ds.half=0.028
MA577_noUDG.SG	MA577	MA577	bone	2015	RaghavanScience2015	Context: Archaeological - Period	100	29	1800-1900 CE	..	Argentina_NorthTierradelFiego_Selknam_100BP.SG	Tierra del Fuego, Strait of Magellan	Argentina	-53.26	-70.45	Repulldown on 3.2M snpset	Shotgun	..	2.078	836921	460936	M	n/a (no relatives detected)	..	..	..	D1g5	..	..	..	ds.minus	..	PASS	..
I12362	I12362	47JM	tooth (molar)	2020	NakatsukaLuisiNatureCommunications2020	Direct (WARNING NEEDS MARINE CORRECTION): SHCal13 by Thomas Harper	5820	95	4040-3710 calBCE (5205±58 BP, AA-60935)	..	Argentina_NorthTierradelFuego_LaArcillosa2_5800BP	Tierra del Fuego (North), La Arcillosa 2	Argentina	-53.58	-68.02	Repulldown on 3.2M snpset	1240K	1	3.619225	760685	417855	F	n/a (no relatives detected)	n/a (female)	n/a (female)	1806	C	[0.995,1.000]	0.097	0.011802186	ds.half	S12362.Y1.E1.L1	PASS	..
I12354	I12354	29JM	tooth (premolar)	2020	NakatsukaLuisiNatureCommunications2020	Direct (WARNING NEEDS MARINE CORRECTION): SHCal13 by Thomas Harper	450	61	1420-1630 calCE (520±30 BP, PSUAMS-6672)	..	Argentina_NorthTierradelFuego_Selknam_500BP	Tierra del Fuego (North), Río Grande	Argentina	-53.78	-67.7	Repulldown on 3.2M snpset	1240K	13	6.701622	895907	485646	M	n/a (no relatives detected)	..	..	1110.861609	D1g+16189	[0.965,0.986]	0.1	0.439256273	ds.half,ds.half,ds.half,ds.half,ds.half,ss.half,ss.half,ss.half,ss.half,ss.half,ss.half,ss.half,ss.half	S12354.Y1.E1.L1,S12354.Y1.E2.L1,S12354.Y1.E3.L1,S12354.Y1.E4.L1,S12354.Y1.E5.L1,S12354.Y1.E6.L1,S12354.Y1.E7.L1,S12354.Y1.E8.L1,S12354.Y1.E9.L1,S12354.Y1.E10.L1,S12354.Y1.E11.L1,S12354.Y1.E12.L1,S12354.Y1.E13.L1	PASS	..
I12363	I12363	48JM	tooth (molar)	2020	NakatsukaLuisiNatureCommunications2020	Direct (WARNING NEEDS MARINE CORRECTION): SHCal13 by Thomas Harper	380	49	1490-1660 calCE (335±35 BP, AA-69652)	..	Argentina_NorthTierradelFuego_Selknam_500BP	Tierra del Fuego (North), Puesto Pescador	Argentina	-53.28	-68.47	Repulldown on 3.2M snpset	1240K	1	1.21585	659984	354463	M	n/a (no relatives detected)	..	..	1581	D1g+16189	[0.997,1.000]	0.045	0.393	ds.half	S12363.Y1.E1.L1	PASS	damage.ds.half=0.045
I12364	I12364	51JM	tooth (molar)	2020	NakatsukaLuisiNatureCommunications2020	Direct (WARNING NEEDS MARINE CORRECTION): SHCal13 by Thomas Harper	770	69	1040-1280 calCE (897±38 BP, AA-69655)	..	Argentina_NorthTierradelFuego_Selknam_500BP	Tierra del Fuego (North), Margen Sur	Argentina	-53.82	-67.65	Repulldown on 3.2M snpset	1240K	1	0.217564	210049	109591	F	n/a (no relatives detected)	n/a (female)	n/a (female)	1422	D4h3a	[0.992,0.999]	0.052	0.009	ds.half	S12364.Y1.E1.L1	PASS	..
I12366	I12366	56JM	tooth (molar)	2020	NakatsukaLuisiNatureCommunications2020	Direct (WARNING NEEDS MARINE CORRECTION): SHCal13 by Thomas Harper	100	84	1670-1960 calCE (220±20 BP, PSUAMS-6685)	..	Argentina_NorthTierradelFuego_Selknam_500BP	Tierra del Fuego (North), Pozo Tierra del Fuego 1	Argentina	-53.66	-67.96	Repulldown on 3.2M snpset	1240K	1	0.75698	549359	295132	F	n/a (no relatives detected)	n/a (female)	n/a (female)	405.7	D1g+16189	[0.964,0.983]	0.04	0.009	ds.half	S12366.Y1.E1.L1	PASS	damage.ds.half=0.04
I12367	I12367	57JM	tooth (molar)	2020	NakatsukaLuisiNatureCommunications2020	Direct (WARNING NEEDS MARINE CORRECTION): SHCal13 by Thomas Harper	700	29	1200-1300 calCE (895±25 BP, PSUAMS-6686)	..	Argentina_NorthTierradelFuego_Selknam_500BP	Tierra del Fuego (North), Margen Sur	Argentina	-53.82	-67.65	Repulldown on 3.2M snpset	1240K	1	0.426958	379212	206973	F	Argentina, Tierra del Fuego (North), Margen Sur Family A (2 members) (I12365-I12367 have a sibling relationship)	n/a (female)	n/a (female)	1372	C1c8	[0.997,1.000]	0.038	0.008	ds.half	S12367.Y1.E1.L1	PASS	damage.ds.half=0.038
S_Armenian-1.DG	armenia293	armenia293	n/a	2016	MallickNature2016	Modern	0	0	present	..	Armenian.DG	Yerevan	Armenia	39.8153	46.7519	1240K pulldown padded to 3.2M snpset	Shotgun.diploid	1	39.89	1119649	584400	M	n/a (no relatives detected)	..	..	..	..	..	..	..	..	S_Armenian-1	PASS	..
S_Armenian-2.DG	S_Armenian-2	S_Armenian-2	n/a	2016	MallickNature2016	Modern	0	0	present	..	Armenian.DG	Kars (ancestors from Kars, born in Akhuzyan)	Armenia	40.6045	43.1008	1240K pulldown padded to 3.2M snpset	Shotgun.diploid	1	45.36	1119554	584324	M	n/a (no relatives detected)	..	..	..	..	..	..	..	..	S_Armenian-2	PASS	..
S_Atayal-1.DG	NA13604	NA13604	n/a	2016	MallickNature2016	Modern	0	0	present	..	Atayal.DG	..	Taiwan	24.6117	121.296	1240K pulldown padded to 3.2M snpset	Shotgun.diploid	1	37.18	1119388	584271	M	n/a (no relatives detected)	..	..	..	..	..	..	..	..	S_Atayal-1	PASS	..
B_Australian-3.DG	B_Australian-3	B_Australian-3	n/a	2016	MallickNature2016	Modern	0	0	present	..	Australian.DG	..	Australia	-13	143	1240K pulldown padded to 3.2M snpset	Shotgun.diploid	1	44.4	1116944	582951	U	n/a (no relatives detected)	n/a (sex unknown)	n/a (sex unknown)	..	..	..	..	..	..	B_Australian-3	PASS	..
B_Australian-4.DG	B_Australian-4	B_Australian-4	n/a	..	PrueferNature2013	Modern	0	0	present	..	Australian.DG	..	Australia	-13	143	1240K pulldown padded to 3.2M snpset	Shotgun.diploid	1	43.26	1118393	583758	M	n/a (no relatives detected)	..	..	..	..	..	..	..	..	B_Australian-4	PASS	..
TA6.SG	TA6	TA6	blood	..	RaghavanScience2015	Modern	0	0	present	..	Aymara.SG	..	Peru			1240K pulldown padded to 3.2M snpset	Shotgun	..	20.304	1149170	592881	M	n/a (no relatives detected)	..	..	..	B4b	..	..	..	..	..	PASS	..
I13320	I13320	4722/ANTPA.004683 (Imperial Lighthouse cave, from a hole in the wall)	petrous	2020	FernandesSirakNature2020	Direct: IntCal20	850	38	1033-1159 calCE (947±24 BP, OxA-38206)	..	Bahamas_AbacoIsl_Ceramic	Abaco	Bahamas	25.87	-77.19	Repulldown on 3.2M snpset	1240K	1	2.338442	826973	451358	M	n/a (no relatives detected)	..	..	228.6	B2e	[0.985,0.996]	0.062	0.391	ds.half	S13320.E1.L1	PASS	..
I14875	I14875	Lubber's Quarters, Bill Johnson's Cave, Abaco	petrous	2020	FernandesSirakNature2020	Direct: IntCal20	1073	54	772-973 calCE (1161±19 BP, OxA-39170)	..	Bahamas_AbacoIsl_Ceramic	Abaco, Bill Johnson's Cave, Lubber's Quarters	Bahamas	26.5	-76.99	Repulldown on 3.2M snpset	1240K	1	0.695437	415798	224340	M	n/a (no relatives detected)	..	..	121.5	B2	[0.992,1.000]	0.112	0.414	ss.half	S14875.Y1.E1.L1	PASS	..
I14922	I14922	Hopetown	petrous	2020	FernandesSirakNature2020	Direct: IntCal20; R_combine	1003	33	893-994 calCE (1098±14 BP) [R_combine: (1119±19 BP, OxA-39245); (1075±20 BP, PSUAMS-7371)]	..	Bahamas_AbacoIsl_Ceramic	Abaco, Hopetown	Bahamas	26.53	-76.96	Repulldown on 3.2M snpset	1240K	1	2.406589	755545	407633	F	n/a (no relatives detected)	n/a (female)	n/a (female)	285	B2e	[0.991,0.999]	0.119	0.007	ss.half	S14922.Y1.E1.L1	PASS	..
I14923	I14923	Moore's Island	petrous	2020	FernandesSirakNature2020	Direct: IntCal20	603	28	1305-1398 calCE (609±13 BP, OxA-39239, 40)	..	Bahamas_AbacoIsl_Ceramic	Abaco, Moore's Island, Prophet's Cave	Bahamas	26.31	-77.55	Repulldown on 3.2M snpset	1240K	1	0.999722	495689	266535	F	n/a (no relatives detected)	n/a (female)	n/a (female)	122.8	B2e	[0.988,0.998]	0.076	0.006	ss.half	S14923.Y1.E1.L1	PASS	damage.ss.half=0.076
I13318	I13318	4722/ANTPA.004694 (Gordon Hill Cave, Chamber #1)	petrous	2020	FernandesSirakNature2020	Context: Archaeological - Period	750	173	900-1500 CE	..	Bahamas_CrookedIsl_Ceramic	Crooked Island	Bahamas	22.82	-74.29	Repulldown on 3.2M snpset	1240K	1	3.970289	852563	466398	M	n/a (no relatives detected)	..	..	360	C1b	[0.984,0.997]	0.094	0.404	ds.half	S13318.E1.L1	PASS	..
I13319	I13319	4722/ANTPA.004695 (Gordon Hill Cave, Chamber #1)	petrous	2020	FernandesSirakNature2020	Context: Archaeological - Period	750	173	900-1500 CE	..	Bahamas_CrookedIsl_Ceramic	Crooked Island	Bahamas	22.83	-74.32	Repulldown on 3.2M snpset	1240K	1	3.576257	824731	453144	F	n/a (no relatives detected)	n/a (female)	n/a (female)	301.7	C1b	[0.978,0.994]	0.073	0.008	ds.half	S13319.E1.L1	PASS	..
I13321	I13321	4722/ANTPA.004685 (Wemyss Bight Cave, surface burial)	petrous	2020	FernandesSirakNature2020	Context: Archaeological - Period	750	173	900-1500 CE	..	Bahamas_EleutheraIsl_Ceramic	Eleuthera Island	Bahamas	24.75	-76.2	Repulldown on 3.2M snpset	1240K	1	3.538487	838471	457395	M	n/a (no relatives detected)	..	..	345.7	C1b2	[0.989,0.999]	0.088	0.399	ds.half	S13321.E1.L1	PASS	..
I13736	I13736	HBC, Back CH | HBC Area 3 (HBC, Back CH)	tooth	2020	FernandesSirakNature2020	Context: Archaeological - Period	750	173	900-1500 CE	..	Bahamas_EleutheraIsl_Ceramic	Eleuthera, Garden Cave	Bahamas	25.3666	-76.52	Repulldown on 3.2M snpset	1240K	2	0.149217	154567	83472	F	n/a (no relatives detected)	n/a (female)	n/a (female)	..	C1d1	..	..	0.014	ds.half,ss.half	S13736.Y1.E1.L1,S14874.Y1.E1.L1	PASS	..
I14878	I14878	PC Burial #9	petrous	2020	FernandesSirakNature2020	Direct: IntCal20	795	53	1047-1220 calCE (890±23 BP, MAMS-39633)	..	Bahamas_EleutheraIsl_Ceramic	North Eleuthera, Preacher's Cave	Bahamas	25.557	-76.696	Repulldown on 3.2M snpset	1240K	1	1.920828	674180	361914	F	n/a (no relatives detected)	n/a (female)	n/a (female)	198.7	B2	[0.981,0.994]	0.139	0.011	ss.half	S14878.Y1.E1.L1	PASS	..
I14920	I14920	HBC Back CH Skull 2	petrous	2020	FernandesSirakNature2020	Direct: IntCal20; we ignore a date of 1279-1390 calCE (669±25 BP, OxA-38205) because it is significantly discrepant (P<<-12) and not from the same sample used for DNA	938	16	992-1032 calCE (1025±20 BP, PSUAMS-7369)	..	Bahamas_EleutheraIsl_Ceramic	Eleuthera, Garden Cave	Bahamas	25.3666	-76.52	Repulldown on 3.2M snpset	1240K	1	0.853233	508307	272902	F	n/a (no relatives detected)	n/a (female)	n/a (female)	133.5	C1b	[0.963,0.985]	0.123	0.008	ss.half	S14920.Y1.E1.L1	PASS	..
I14921	I14921	HBC unknown 2016	petrous	2020	FernandesSirakNature2020	Direct: IntCal20; ignore contradictory and archaeologically implausible first date of 541-604 calCE (1510±20 BP, PSUAMS-6837)	679	12	1229-1291 calCE (745±20 BP, PSUAMS-7370)	..	Bahamas_EleutheraIsl_Ceramic	Eleuthera, Garden Cave	Bahamas	25.3666	-76.52	Repulldown on 3.2M snpset	1240K	1	1.417653	636190	342855	F	n/a (no relatives detected)	n/a (female)	n/a (female)	330.5	C1b	[0.976,0.991]	0.119	0.007	ss.half	S14921.Y1.E1.L1	PASS	..
PCV001	PCV001	115	tooth	2020	NagelePosthScience2020	Context: Date based on sample at same site (PCV003)	875	72	950-1200 CE	..	Bahamas_EleutheraIsl_Ceramic	Eleuthera, Bahamian Island, Preacher's Cave	Bahamas	25.557	-76.696	Repulldown on 3.2M snpset	1240K	2	0.406559	324483	169861	F	n/a (no relatives detected)	n/a (female)	n/a (female)	273.8139	C1d	..	0.086275	0.033520715	ds.half	PCV001.A0101.TF1.1, PCV001.A0101.TF1.2	PASS	..
PCV003	PCV003	683	tooth	2020	NagelePosthScience2020	Direct: IntCal20	883	46	994-1154 calCE (991± 22 BP, MAMS-39634)	..	Bahamas_EleutheraIsl_Ceramic	Eleuthera, Bahamian Island, Preacher's Cave	Bahamas	25.557	-76.696	Repulldown on 3.2M snpset	1240K	2	0.433229	357105	190444	M	n/a (no relatives detected)	..	Q1b1a	170.4818	B2	..	0.049975	0.551014605	ds.half	PCV003.A0101.TF1.1, PCV003.A0101.TF1.2	PASS	..
PCV004	PCV004	8	tooth	2020	NagelePosthScience2020	Context: Date based on sample at same site (PCV003)	875	72	950-1200 CE	..	Bahamas_EleutheraIsl_Ceramic	Eleuthera, Bahamian Island, Preacher's Cave	Bahamas	25.557	-76.696	Repulldown on 3.2M snpset	1240K	2	0.160349	147305	77320	F	n/a (no relatives detected)	n/a (female)	n/a (female)	103.2991	C1d1	..	0.08305	0.029220115	ds.half	PCV004.A0101.TF1.1, PCV004.A0101.TF1.2	PASS	..
I14876	I14876	NE 2	petrous	2020	FernandesSirakNature2020	Direct: IntCal20	624	40	1278-1388 calCE (675±20 BP, PSUAMS-7368)	..	Bahamas_EleutheraIsl_Ceramic	North Eleuthera, Blue Hole	Bahamas	25.551	-76.71	Repulldown on 3.2M snpset	1240K	1	0.35248	284769	152290	M	n/a (no relatives detected)	..	..	76.1	B2	[0.989,0.998]	0.122	0.401	ss.half	S14876.Y1.E1.L1	PASS	..
I13322	I13322	4722/ANTPA.004687 (Town Cave, Cleft burial (secondary?))	petrous	2020	FernandesSirakNature2020	Direct: IntCal20	1017	34	885-990 calCE (1127±19 BP, OxA-39169)	..	Bahamas_LongIsl_Ceramic	Long Island	Bahamas	23.1	-74.98	Repulldown on 3.2M snpset	1240K	1	3.658408	853188	465377	F	n/a (no relatives detected)	n/a (female)	n/a (female)	304.9	C1d1	[0.987,0.998]	0.057	0.006	ds.half	S13322.E1.L1	PASS	..
I13737	I13737	LI 1	tooth	2020	FernandesSirakNature2020	Direct: IntCal20	752	18	1165-1224 calCE (855±15 BP, UCIAMS-186352)	..	Bahamas_LongIsl_Ceramic	Long Island, Clarence Town, Rolling Heads Site	Bahamas	23.1	-74.98	Repulldown on 3.2M snpset	1240K	1	1.062775	660968	362804	M	n/a (no relatives detected)	..	..	190.4	B2e	[0.984,0.996]	0.088	0.388	ds.half	S13737.Y1.E1.L1	PASS	..
I13738	I13738	LI 2	tooth	2020	FernandesSirakNature2020	Direct: IntCal20	611	38	1283-1390 calCE (660±20 BP, UCIAMS-186353)	..	Bahamas_LongIsl_Ceramic	Long Island, Clarence Town, Rolling Heads Site	Bahamas	23.1	-74.98	Repulldown on 3.2M snpset	1240K	1	0.308874	300425	166911	F	n/a (no relatives detected)	n/a (female)	n/a (female)	140.7	C1b	[0.996,1.000]	0.046	0.008	ds.half	S13738.Y1.E1.L1	PASS	damage.ds.half=0.046
I13739	I13739	LI 3	tooth	2020	FernandesSirakNature2020	Direct: IntCal20; R_combine	614	39	1282-1388 calCE (665±15 BP) [R_combine: (660±20 BP, UCIAMS-186354); (670±20 BP, PSUAMS-7456)]	..	Bahamas_LongIsl_Ceramic	Long Island, Clarence Town, Rolling Heads Site	Bahamas	23.1	-74.98	Repulldown on 3.2M snpset	1240K	1	0.247164	249596	138080	F	n/a (no relatives detected)	n/a (female)	n/a (female)	156.4	B2e	[0.992,0.999]	0.104	0.008	ds.half	S13739.Y1.E1.L1	PASS	..
I13559	I13559	SBH #11	tooth	2020	FernandesSirakNature2020	Context: Archaeological - Period	750	173	900-1500 CE	..	Bahamas_SouthAndros_Ceramic	South Andros, Sanctuary Blue Hole	Bahamas	24.1	-77.55	Repulldown on 3.2M snpset	1240K	1	0.09952	110533	60233	M	n/a (no relatives detected)	..	..	1057	B2e	[0.989,0.999]	0.097	0.393	ds.half	S13559.E1.L1	PASS	..
I13558	I13558	SBH #15	tooth	2020	FernandesSirakNature2020	Direct: IntCal20	599	27	1307-1406 calCE (593±19 BP, OxA-39129)	..	Bahamas_SouthAndros_Ceramic	South Andros, Sanctuary Blue Hole	Bahamas	24.1	-77.55	Repulldown on 3.2M snpset	1240K	1	0.274128	262470	141899	F	Bahamas, South Andros, Sanctuary Blue Hole Family A (2 members) (I13558-I16883 have a 2d relationship)	n/a (female)	n/a (female)	465.2	C1b2	[0.992,0.999]	0.072	0.008	ds.half	S13558.E1.L1	PASS	..
I14879	I14879	SBH #3	petrous	2020	FernandesSirakNature2020	Direct: IntCal20	651	30	1274-1380 calCE (700±20 BP, PSUAMS-6793)	..	Bahamas_SouthAndros_Ceramic	South Andros, Sanctuary Blue Hole	Bahamas	24.1	-77.55	Repulldown on 3.2M snpset	1240K	1	2.607586	750355	405178	M	n/a (no relatives detected)	..	..	259.8	C1b	[0.990,0.999]	0.106	0.418	ss.half	S14879.Y1.E1.L1	PASS	..
I14880	I14880	SBH #5	petrous	2020	FernandesSirakNature2020	Direct: IntCal20	589	32	1319-1417 calCE (572±20 BP, OxA-39126)	..	Bahamas_SouthAndros_Ceramic	South Andros, Sanctuary Blue Hole	Bahamas	24.1	-77.55	Repulldown on 3.2M snpset	1240K	1	0.544435	392134	211130	M	n/a (no relatives detected)	..	..	64.11	A2h	[0.984,0.997]	0.113	0.403	ss.half	S14880.Y1.E1.L1	PASS	..
I14881	I14881	SBH #6	petrous	2020	FernandesSirakNature2020	Direct: IntCal20; R_combine	597	27	1319-1407 calCE (584±15 BP) [R_combine: (584±20 BP, OxA-39127); (584±20 BP, OxA-39130)]	..	Bahamas_SouthAndros_Ceramic	South Andros, Sanctuary Blue Hole	Bahamas	24.1	-77.55	Repulldown on 3.2M snpset	1240K	1	0.269191	236747	127245	F	n/a (no relatives detected)	n/a (female)	n/a (female)	54.72	A2	[0.989,0.999]	0.099	0.009	ss.half	S14881.Y1.E1.L1	PASS	damage.ss.half=0.099
I14882	I14882	SBH #7	petrous	2020	FernandesSirakNature2020	Direct: IntCal20	635	38	1277-1384 calCE (685±20 BP, PSUAMS-6794)	..	Bahamas_SouthAndros_Ceramic	South Andros, Sanctuary Blue Hole	Bahamas	24.1	-77.55	Repulldown on 3.2M snpset	1240K	1	1.059155	501683	269228	M	n/a (no relatives detected)	..	..	124.9	A2	[0.984,0.996]	0.114	0.424	ss.half	S14882.Y1.E1.L1	PASS	..
I14883	I14883	SBH #2	petrous	2020	FernandesSirakNature2020	Direct: IntCal20	588	32	1319-1418 calCE (571±20 BP, OxA-39125)	..	Bahamas_SouthAndros_Ceramic	South Andros, Sanctuary Blue Hole	Bahamas	24.1	-77.55	Repulldown on 3.2M snpset	1240K	1	2.777979	774996	416925	M	Bahamas, South Andros, Sanctuary Blue Hole Family A (2 members) (I13558-I16883 have a 2d relationship)	..	..	354.1	A2	[0.983,0.996]	0.116	0.412	ss.half	S14883.Y1.E1.L1	PASS	..
I13560	I13560	Stargate, Stargate	tooth	2020	FernandesSirakNature2020	Direct: IntCal20	663	17	1271-1377 calCE (712±18 BP, OxA-39493)	..	Bahamas_SouthAndros_Ceramic	South Andros, Stargate Blue 166	Bahamas	24.1	-77.55	Repulldown on 3.2M snpset	1240K	1	0.348105	309206	166812	M	n/a (no relatives detected)	..	..	415.7	B2e	[0.988,0.998]	0.062	0.379	ds.half	S13560.E1.L1	PASS	..
PC537_noUDG.SG	PC537	PC537	tooth	2018	SchroederPNAS2018	Direct: IntCal20	993	40	892-1022 calCE (1082±29 BP, OxA-X-2623-21)	..	Bahamas_Taino.SG	Eleuthera, Preacher's Cave	Bahamas	25.5571	-76.6952	Repulldown on 3.2M snpset	Shotgun	..	9.180101	1149021	592753	F	n/a (no relatives detected)	n/a (female)	n/a (female)	..	B2	..	..	..	ds.minus	..	PASS	..
S_Balochi-2.DG	HGDP00058	..	..	2016	MallickNature2016	Modern	0	0	present	..	Balochi.DG	..	Pakistan	30.4987	66.5	1240K pulldown padded to 3.2M snpset	Shotgun.diploid	..	42.88	1118330	583797	M	n/a (no relatives detected)	..	..	..	..	..	..	..	..	..	PASS	..
S_Balochi-1.DG	HGDP00090	HGDP00090	n/a	2007	MallickNature2016 (shotgun data with SNP array data first published in LiScience2008 and JakobssonNature2008)	Modern	0	0	present	..	Balochi.DG	..	Pakistan	30.4987	66.5	1240K pulldown padded to 3.2M snpset	Shotgun.diploid	1	42.69	1118834	584019	M	n/a (no relatives detected)	..	..	..	..	..	..	..	..	S_Balochi-1	PASS	..
HGDP00052.DG	HGDP00052	..	..	2020	BergstromScience2020	Modern	0	0	present	..	Balochi.DG	..	Pakistan	30.4987	66.5	1240K pulldown padded to 3.2M snpset	Shotgun.diploid	..	..	1132767	585078	M	n/a (no relatives detected)	..	..	..	..	..	..	..	..	..	PASS	..
HGDP00054.DG	HGDP00054	..	..	2020	BergstromScience2020	Modern	0	0	present	..	Balochi.DG	..	Pakistan	30.4987	66.5	1240K pulldown padded to 3.2M snpset	Shotgun.diploid	..	..	1139051	588036	M	n/a (no relatives detected)	..	..	..	..	..	..	..	..	..	PASS	..
HGDP00056.DG	HGDP00056	..	..	2020	BergstromScience2020	Modern	0	0	present	..	Balochi.DG	..	Pakistan	30.4987	66.5	1240K pulldown padded to 3.2M snpset	Shotgun.diploid	..	..	1136131	586978	M	n/a (no relatives detected)	..	..	..	..	..	..	..	..	..	PASS	..
HGDP00058.DG	HGDP00058	..	..	2020	BergstromScience2020	Modern	0	0	present	..	Balochi.DG	..	Pakistan	30.4987	66.5	1240K pulldown padded to 3.2M snpset	Shotgun.diploid	..	..	1141389	589068	M	n/a (no relatives detected)	..	..	..	..	..	..	..	..	..	PASS	..
HGDP00062.DG	HGDP00062	..	..	2020	BergstromScience2020	Modern	0	0	present	..	Balochi.DG	..	Pakistan	30.4987	66.5	1240K pulldown padded to 3.2M snpset	Shotgun.diploid	..	..	1136136	586986	M	n/a (no relatives detected)	..	..	..	..	..	..	..	..	..	PASS	..
HGDP00064.DG	HGDP00064	..	..	2020	BergstromScience2020	Modern	0	0	present	..	Balochi.DG	..	Pakistan	30.4987	66.5	1240K pulldown padded to 3.2M snpset	Shotgun.diploid	..	..	1135295	586280	M	n/a (no relatives detected)	..	..	..	..	..	..	..	..	..	PASS	..
HGDP00066.DG	HGDP00066	..	..	2020	BergstromScience2020	Modern	0	0	present	..	Balochi.DG	..	Pakistan	30.4987	66.5	1240K pulldown padded to 3.2M snpset	Shotgun.diploid	..	..	1135386	586308	M	n/a (no relatives detected)	..	..	..	..	..	..	..	..	..	PASS	..
HGDP00068.DG	HGDP00068	..	..	2020	BergstromScience2020	Modern	0	0	present	..	Balochi.DG	..	Pakistan	30.4987	66.5	1240K pulldown padded to 3.2M snpset	Shotgun.diploid	..	..	1140049	588475	M	n/a (no relatives detected)	..	..	..	..	..	..	..	..	..	PASS	..
HGDP00074.DG	HGDP00074	..	..	2020	BergstromScience2020	Modern	0	0	present	..	Balochi.DG	..	Pakistan	30.4987	66.5	1240K pulldown padded to 3.2M snpset	Shotgun.diploid	..	..	1134378	585879	M	n/a (no relatives detected)	..	..	..	..	..	..	..	..	..	PASS	..
HGDP00078.DG	HGDP00078	..	..	2020	BergstromScience2020	Modern	0	0	present	..	Balochi.DG	..	Pakistan	30.4987	66.5	1240K pulldown padded to 3.2M snpset	Shotgun.diploid	..	..	1136114	586791	M	n/a (no relatives detected)	..	..	..	..	..	..	..	..	..	PASS	..
HGDP00080.DG	HGDP00080	..	..	2020	BergstromScience2020	Modern	0	0	present	..	Balochi.DG	..	Pakistan	30.4987	66.5	1240K pulldown padded to 3.2M snpset	Shotgun.diploid	..	..	1138200	587695	M	n/a (no relatives detected)	..	..	..	..	..	..	..	..	..	PASS	..
HGDP00082.DG	HGDP00082	..	..	2020	BergstromScience2020	Modern	0	0	present	..	Balochi.DG	..	Pakistan	30.4987	66.5	1240K pulldown padded to 3.2M snpset	Shotgun.diploid	..	..	1139395	588285	M	n/a (no relatives detected)	..	..	..	..	..	..	..	..	..	PASS	..
HGDP00086.DG	HGDP00086	..	..	2020	BergstromScience2020	Modern	0	0	present	..	Balochi.DG	..	Pakistan	30.4987	66.5	1240K pulldown padded to 3.2M snpset	Shotgun.diploid	..	..	1139122	588077	M	n/a (no relatives detected)	..	..	..	..	..	..	..	..	..	PASS	..
HGDP00088.DG	HGDP00088	..	..	2020	BergstromScience2020	Modern	0	0	present	..	Balochi.DG	..	Pakistan	30.4987	66.5	1240K pulldown padded to 3.2M snpset	Shotgun.diploid	..	..	1133783	585610	M	n/a (no relatives detected)	..	..	..	..	..	..	..	..	..	PASS	..
HGDP00090.DG	HGDP00090	HGDP00090	..	2020	BergstromScience2020	Modern	0	0	present	..	Balochi.DG	..	Pakistan	30.4987	66.5	1240K pulldown padded to 3.2M snpset	Shotgun.diploid	..	..	1141315	589090	M	n/a (no relatives detected)	..	..	..	..	..	..	..	..	..	PASS	..
HGDP00092.DG	HGDP00092	..	..	2020	BergstromScience2020	Modern	0	0	present	..	Balochi.DG	..	Pakistan	30.4987	66.5	1240K pulldown padded to 3.2M snpset	Shotgun.diploid	..	..	1136014	586688	M	n/a (no relatives detected)	..	..	..	..	..	..	..	..	..	PASS	..
HGDP00094.DG	HGDP00094	..	..	2020	BergstromScience2020	Modern	0	0	present	..	Balochi.DG	..	Pakistan	30.4987	66.5	1240K pulldown padded to 3.2M snpset	Shotgun.diploid	..	..	1134929	586209	M	n/a (no relatives detected)	..	..	..	..	..	..	..	..	..	PASS	..
HGDP00096.DG	HGDP00096	..	..	2020	BergstromScience2020	Modern	0	0	present	..	Balochi.DG	..	Pakistan	30.4987	66.5	1240K pulldown padded to 3.2M snpset	Shotgun.diploid	..	..	1132916	585202	M	n/a (no relatives detected)	..	..	..	..	..	..	..	..	..	PASS	..
HGDP00098.DG	HGDP00098	..	..	2020	BergstromScience2020	Modern	0	0	present	..	Balochi.DG	..	Pakistan	30.4987	66.5	1240K pulldown padded to 3.2M snpset	Shotgun.diploid	..	..	1137173	587138	M	n/a (no relatives detected)	..	..	..	..	..	..	..	..	..	PASS	..
HGDP00183.DG	HGDP00183	..	..	2020	BergstromScience2020	Modern	0	0	present	..	Balochi.DG	..	Pakistan	25.4906	69	1240K pulldown padded to 3.2M snpset	Shotgun.diploid	..	..	1138990	588017	M	n/a (no relatives detected)	..	..	..	..	..	..	..	..	..	PASS	..
S_BantuHerero-1.DG	HGDP01028	HGDP01028	n/a	2007	MallickNature2016 (shotgun data with SNP array data first published in LiScience2008 and JakobssonNature2008)	Modern	0	0	present	..	BantuHerero.DG	Or Namibia	BotswanaOrNamibia	-22	19	1240K pulldown padded to 3.2M snpset	Shotgun.diploid	1	44.71	1118111	583777	M	n/a (no relatives detected)	..	..	..	..	..	..	..	..	S_BantuHerero-1	PASS	..
S_BantuHerero-2.DG	HGDP01035	HGDP01035	n/a	2007	MallickNature2016 (shotgun data with SNP array data first published in LiScience2008 and JakobssonNature2008)	Modern	0	0	present	..	BantuHerero.DG	Or Namibia	BotswanaOrNamibia	-22	19	1240K pulldown padded to 3.2M snpset	Shotgun.diploid	1	41.23	1117815	583597	M	n/a (no relatives detected)	..	..	..	..	..	..	..	..	S_BantuHerero-2	PASS	..
S_BantuKenya-2.DG	HGDP01414	HGDP01414	n/a	2007	MallickNature2016 (shotgun data with SNP array data first published in LiScience2008 and JakobssonNature2008)	Modern	0	0	present	..	BantuKenya.DG	..	Kenya	-3	37	1240K pulldown padded to 3.2M snpset	Shotgun.diploid	1	37.87	1116630	582936	F	n/a (no relatives detected)	n/a (female)	n/a (female)	..	..	..	..	..	..	S_BantuKenya-2	PASS	..
S_BantuKenya-1.DG	HGDP01417	HGDP01417	n/a	2007	MallickNature2016 (shotgun data with SNP array data first published in LiScience2008 and JakobssonNature2008)	Modern	0	0	present	..	BantuKenya.DG	..	Kenya	-3	37	1240K pulldown padded to 3.2M snpset	Shotgun.diploid	1	49.19	1118151	583789	M	n/a (no relatives detected)	..	..	..	..	..	..	..	..	S_BantuKenya-1	PASS	..
HGDP01405.DG	HGDP01405	..	..	2020	BergstromScience2020	Modern	0	0	present	..	BantuKenya.DG	..	Kenya	-3	37	1240K pulldown padded to 3.2M snpset	Shotgun.diploid	..	..	1137380	587454	M	n/a (no relatives detected)	..	..	..	..	..	..	..	..	..	PASS	..
HGDP01408.DG	HGDP01408	..	..	2020	BergstromScience2020	Modern	0	0	present	..	BantuKenya.DG	..	Kenya	-3	37	1240K pulldown padded to 3.2M snpset	Shotgun.diploid	..	..	1137659	587600	M	n/a (no relatives detected)	..	..	..	..	..	..	..	..	..	PASS	..
HGDP01414.DG	HGDP01414	HGDP01414	..	2020	BergstromScience2020	Modern	0	0	present	..	BantuKenya.DG	..	Kenya	-3	37	1240K pulldown padded to 3.2M snpset	Shotgun.diploid	..	..	1140854	588923	F	n/a (no relatives detected)	n/a (female)	n/a (female)	..	..	..	..	..	..	..	PASS	..
HGDP01417.DG	HGDP01417	HGDP01417	..	2020	BergstromScience2020	Modern	0	0	present	..	BantuKenya.DG	..	Kenya	-3	37	1240K pulldown padded to 3.2M snpset	Shotgun.diploid	..	..	1141012	588988	M	n/a (no relatives detected)	..	..	..	..	..	..	..	..	..	PASS	..
HGDP01418.DG	HGDP01418	..	..	2020	BergstromScience2020	Modern	0	0	present	..	BantuKenya.DG	..	Kenya	-3	37	1240K pulldown padded to 3.2M snpset	Shotgun.diploid	..	..	1136008	586847	M	n/a (no relatives detected)	..	..	..	..	..	..	..	..	..	PASS	..
HGDP01419.DG	HGDP01419	..	..	2020	BergstromScience2020	Modern	0	0	present	..	BantuKenya.DG	..	Kenya	-3	37	1240K pulldown padded to 3.2M snpset	Shotgun.diploid	..	..	1135045	586316	M	n/a (no relatives detected)	..	..	..	..	..	..	..	..	..	PASS	..
S_BantuTswana-1.DG	HGDP01030	HGDP01030	n/a	2007	MallickNature2016 (shotgun data with SNP array data first published in LiScience2008 and JakobssonNature2008)	Modern	0	0	present	..	BantuTswana.DG	Or Namibia	BotswanaOrNamibia	-28	24	1240K pulldown padded to 3.2M snpset	Shotgun.diploid	1	43.54	1118627	584065	M	n/a (no relatives detected)	..	..	..	..	..	..	..	..	S_BantuTswana-1	PASS	..
S_BantuTswana-2.DG	HGDP01034	HGDP01034	n/a	2007	MallickNature2016 (shotgun data with SNP array data first published in LiScience2008 and JakobssonNature2008)	Modern	0	0	present	..	BantuTswana.DG	Or Namibia	BotswanaOrNamibia	-28	24	1240K pulldown padded to 3.2M snpset	Shotgun.diploid	1	38.73	1119374	584401	M	n/a (no relatives detected)	..	..	..	..	..	..	..	..	S_BantuTswana-2	PASS	..
Bashkirs1.SG	Bashkirs1	..	..	..	DamgaardScience2018	Modern	0	0	present	..	Bashkir.SG	..	Russia			Repulldown on 3.2M snpset	Shotgun	..	28.672128	383083	196978	U	n/a (no relatives detected)	n/a (sex unknown)	n/a (sex unknown)	..	..	..	..	..	..	..	PASS	..
Bashkirs3.SG	Bashkirs3	..	..	..	DamgaardScience2018	Modern	0	0	present	..	Bashkir.SG	..	Russia			Repulldown on 3.2M snpset	Shotgun	..	25.988766	1149536	592869	U	n/a (no relatives detected)	n/a (sex unknown)	n/a (sex unknown)	..	..	..	..	..	..	..	PASS	..
S_Basque-1.DG	HGDP01364	HGDP01364	n/a	2007	MallickNature2016 (shotgun data with SNP array data first published in LiScience2008 and JakobssonNature2008)	Modern	0	0	present	..	Basque.DG	..	France	43	0	1240K pulldown padded to 3.2M snpset	Shotgun.diploid	1	41.85	1119395	584274	M	n/a (no relatives detected)	..	..	..	..	..	..	..	..	S_Basque-1	PASS	..
S_Basque-2.DG	HGDP01365	HGDP01365	n/a	2007	MallickNature2016 (shotgun data with SNP array data first published in LiScience2008 and JakobssonNature2008)	Modern	0	0	present	..	Basque.DG	..	France	43	0	1240K pulldown padded to 3.2M snpset	Shotgun.diploid	1	38.49	1119519	584299	F	n/a (no relatives detected)	n/a (female)	n/a (female)	..	..	..	..	..	..	S_Basque-2	PASS	..
HGDP01357.DG	HGDP01357	..	..	2020	BergstromScience2020	Modern	0	0	present	..	Basque.DG	..	France	43	0	1240K pulldown padded to 3.2M snpset	Shotgun.diploid	..	..	1138757	587895	M	n/a (no relatives detected)	..	..	..	..	..	..	..	..	..	PASS	..
HGDP01358.DG	HGDP01358	..	..	2020	BergstromScience2020	Modern	0	0	present	..	Basque.DG	..	France	43	0	1240K pulldown padded to 3.2M snpset	Shotgun.diploid	..	..	1138801	587976	M	n/a (no relatives detected)	..	..	..	..	..	..	..	..	..	PASS	..
HGDP01359.DG	HGDP01359	..	..	2020	BergstromScience2020	Modern	0	0	present	..	Basque.DG	..	France	43	0	1240K pulldown padded to 3.2M snpset	Shotgun.diploid	..	..	1138651	587860	M	n/a (no relatives detected)	..	..	..	..	..	..	..	..	..	PASS	..
HGDP01360.DG	HGDP01360	..	..	2020	BergstromScience2020	Modern	0	0	present	..	Basque.DG	..	France	43	0	1240K pulldown padded to 3.2M snpset	Shotgun.diploid	..	..	1139183	588144	M	n/a (no relatives detected)	..	..	..	..	..	..	..	..	..	PASS	..
HGDP01361.DG	HGDP01361	..	..	2020	BergstromScience2020	Modern	0	0	present	..	Basque.DG	..	France	43	0	1240K pulldown padded to 3.2M snpset	Shotgun.diploid	..	..	1138225	587619	M	n/a (no relatives detected)	..	..	..	..	..	..	..	..	..	PASS	..
HGDP01362.DG	HGDP01362	..	..	2020	BergstromScience2020	Modern	0	0	present	..	Basque.DG	..	France	43	0	1240K pulldown padded to 3.2M snpset	Shotgun.diploid	..	..	1136252	586716	M	n/a (no relatives detected)	..	..	..	..	..	..	..	..	..	PASS	..
HGDP01363.DG	HGDP01363	..	..	2020	BergstromScience2020	Modern	0	0	present	..	Basque.DG	..	France	43	0	1240K pulldown padded to 3.2M snpset	Shotgun.diploid	..	..	1136384	586837	F	n/a (no relatives detected)	n/a (female)	n/a (female)	..	..	..	..	..	..	..	PASS	..
HGDP01364.DG	HGDP01364	HGDP01364	..	2020	BergstromScience2020	Modern	0	0	present	..	Basque.DG	..	France	43	0	1240K pulldown padded to 3.2M snpset	Shotgun.diploid	..	..	1141274	589039	M	n/a (no relatives detected)	..	..	..	..	..	..	..	..	..	PASS	..
HGDP01365.DG	HGDP01365	HGDP01365	..	2020	BergstromScience2020	Modern	0	0	present	..	Basque.DG	..	France	43	0	1240K pulldown padded to 3.2M snpset	Shotgun.diploid	..	..	1141106	588931	F	n/a (no relatives detected)	n/a (female)	n/a (female)	..	..	..	..	..	..	..	PASS	..
HGDP01366.DG	HGDP01366	..	..	2020	BergstromScience2020	Modern	0	0	present	..	Basque.DG	..	France	43	0	1240K pulldown padded to 3.2M snpset	Shotgun.diploid	..	..	1139848	588357	F	n/a (no relatives detected)	n/a (female)	n/a (female)	..	..	..	..	..	..	..	PASS	..
HGDP01367.DG	HGDP01367	..	..	2020	BergstromScience2020	Modern	0	0	present	..	Basque.DG	..	France	43	0	1240K pulldown padded to 3.2M snpset	Shotgun.diploid	..	..	1134273	585754	F	n/a (no relatives detected)	n/a (female)	n/a (female)	..	..	..	..	..	..	..	PASS	..
HGDP01368.DG	HGDP01368	..	..	2020	BergstromScience2020	Modern	0	0	present	..	Basque.DG	..	France	43	0	1240K pulldown padded to 3.2M snpset	Shotgun.diploid	..	..	1139738	588309	U	n/a (no relatives detected)	n/a (sex unknown)	n/a (sex unknown)	..	..	..	..	..	..	..	PASS	..
HGDP01370.DG	HGDP01370	..	..	2020	BergstromScience2020	Modern	0	0	present	..	Basque.DG	..	France	43	0	1240K pulldown padded to 3.2M snpset	Shotgun.diploid	..	..	1139169	588088	M	n/a (no relatives detected)	..	..	..	..	..	..	..	..	..	PASS	..
HGDP01373.DG	HGDP01373	..	..	2020	BergstromScience2020	Modern	0	0	present	..	Basque.DG	..	France	43	0	1240K pulldown padded to 3.2M snpset	Shotgun.diploid	..	..	1132853	585226	F	n/a (no relatives detected)	n/a (female)	n/a (female)	..	..	..	..	..	..	..	PASS	..
HGDP01374.DG	HGDP01374	..	..	2020	BergstromScience2020	Modern	0	0	present	..	Basque.DG	..	France	43	0	1240K pulldown padded to 3.2M snpset	Shotgun.diploid	..	..	1135676	586527	M	n/a (no relatives detected)	..	..	..	..	..	..	..	..	..	PASS	..
HGDP01375.DG	HGDP01375	..	..	2020	BergstromScience2020	Modern	0	0	present	..	Basque.DG	..	France	43	0	1240K pulldown padded to 3.2M snpset	Shotgun.diploid	..	..	1139134	588097	M	n/a (no relatives detected)	..	..	..	..	..	..	..	..	..	PASS	..
HGDP01376.DG	HGDP01376	..	..	2020	BergstromScience2020	Modern	0	0	present	..	Basque.DG	..	France	43	0	1240K pulldown padded to 3.2M snpset	Shotgun.diploid	..	..	1139609	588250	M	n/a (no relatives detected)	..	..	..	..	..	..	..	..	..	PASS	..
HGDP01377.DG	HGDP01377	..	..	2020	BergstromScience2020	Modern	0	0	present	..	Basque.DG	..	France	43	0	1240K pulldown padded to 3.2M snpset	Shotgun.diploid	..	..	1138975	587989	M	n/a (no relatives detected)	..	..	..	..	..	..	..	..	..	PASS	..
HGDP01378.DG	HGDP01378	..	..	2020	BergstromScience2020	Modern	0	0	present	..	Basque.DG	..	France	43	0	1240K pulldown padded to 3.2M snpset	Shotgun.diploid	..	..	1137468	587336	M	n/a (no relatives detected)	..	..	..	..	..	..	..	..	..	PASS	..
HGDP01379.DG	HGDP01379	..	..	2020	BergstromScience2020	Modern	0	0	present	..	Basque.DG	..	France	43	0	1240K pulldown padded to 3.2M snpset	Shotgun.diploid	..	..	1138466	587784	M	n/a (no relatives detected)	..	..	..	..	..	..	..	..	..	PASS	..
HGDP01380.DG	HGDP01380	..	..	2020	BergstromScience2020	Modern	0	0	present	..	Basque.DG	..	France	43	0	1240K pulldown padded to 3.2M snpset	Shotgun.diploid	..	..	1134586	586097	F	n/a (no relatives detected)	n/a (female)	n/a (female)	..	..	..	..	..	..	..	PASS	..
S_BedouinB-1.DG	HGDP00616	HGDP00616	n/a	2007	MallickNature2016 (shotgun data with SNP array data first published in LiScience2008 and JakobssonNature2008)	Modern	0	0	present	..	BedouinB.DG	..	Israel	31	35	1240K pulldown padded to 3.2M snpset	Shotgun.diploid	1	43.86	1118872	584050	M	n/a (no relatives detected)	..	..	..	..	..	..	..	..	S_BedouinB-1	PASS	..
S_BedouinB-2.DG	HGDP00650	HGDP00650	n/a	2007	MallickNature2016 (shotgun data with SNP array data first published in LiScience2008 and JakobssonNature2008)	Modern	0	0	present	..	BedouinB.DG	..	Israel	31	35	1240K pulldown padded to 3.2M snpset	Shotgun.diploid	1	42.04	1118886	584074	F	n/a (no relatives detected)	n/a (female)	n/a (female)	..	..	..	..	..	..	S_BedouinB-2	PASS	..
HGDP00607.DG	HGDP00607	..	..	2020	BergstromScience2020	Modern	0	0	present	..	BedouinB.DG	..	Israel	31	35	1240K pulldown padded to 3.2M snpset	Shotgun.diploid	..	..	1137710	587508	F	n/a (no relatives detected)	n/a (female)	n/a (female)	..	..	..	..	..	..	..	PASS	..
HGDP00608.DG	HGDP00608	..	..	2020	BergstromScience2020	Modern	0	0	present	..	BedouinB.DG	..	Israel	31	35	1240K pulldown padded to 3.2M snpset	Shotgun.diploid	..	..	1133867	585818	M	n/a (no relatives detected)	..	..	..	..	..	..	..	..	..	PASS	..
HGDP00610.DG	HGDP00610	..	..	2020	BergstromScience2020	Modern	0	0	present	..	BedouinB.DG	..	Israel	31	35	1240K pulldown padded to 3.2M snpset	Shotgun.diploid	..	..	1137664	587622	M	n/a (no relatives detected)	..	..	..	..	..	..	..	..	..	PASS	..
HGDP00612.DG	HGDP00612	..	..	2020	BergstromScience2020	Modern	0	0	present	..	BedouinB.DG	..	Israel	31	35	1240K pulldown padded to 3.2M snpset	Shotgun.diploid	..	..	1138392	587716	F	n/a (no relatives detected)	n/a (female)	n/a (female)	..	..	..	..	..	..	..	PASS	..
HGDP00616.DG	HGDP00616	HGDP00616	..	2020	BergstromScience2020	Modern	0	0	present	..	BedouinB.DG	..	Israel	31	35	1240K pulldown padded to 3.2M snpset	Shotgun.diploid	..	..	1141312	589055	M	n/a (no relatives detected)	..	..	..	..	..	..	..	..	..	PASS	..
HGDP00618.DG	HGDP00618	..	..	2020	BergstromScience2020	Modern	0	0	present	..	BedouinB.DG	..	Israel	31	35	1240K pulldown padded to 3.2M snpset	Shotgun.diploid	..	..	1138322	587703	M	n/a (no relatives detected)	..	..	..	..	..	..	..	..	..	PASS	..
HGDP00623.DG	HGDP00623	..	..	2020	BergstromScience2020	Modern	0	0	present	..	BedouinB.DG	..	Israel	31	35	1240K pulldown padded to 3.2M snpset	Shotgun.diploid	..	..	1139042	588060	M	n/a (no relatives detected)	..	..	..	..	..	..	..	..	..	PASS	..
HGDP00624.DG	HGDP00624	..	..	2020	BergstromScience2020	Modern	0	0	present	..	BedouinB.DG	..	Israel	31	35	1240K pulldown padded to 3.2M snpset	Shotgun.diploid	..	..	1139116	588066	M	n/a (no relatives detected)	..	..	..	..	..	..	..	..	..	PASS	..
HGDP00630.DG	HGDP00630	..	..	2020	BergstromScience2020	Modern	0	0	present	..	BedouinB.DG	..	Israel	31	35	1240K pulldown padded to 3.2M snpset	Shotgun.diploid	..	..	1139767	588402	M	n/a (no relatives detected)	..	..	..	..	..	..	..	..	..	PASS	..
HGDP00631.DG	HGDP00631	..	..	2020	BergstromScience2020	Modern	0	0	present	..	BedouinB.DG	..	Israel	31	35	1240K pulldown padded to 3.2M snpset	Shotgun.diploid	..	..	1139197	588099	M	n/a (no relatives detected)	..	..	..	..	..	..	..	..	..	PASS	..
HGDP00636.DG	HGDP00636	..	..	2020	BergstromScience2020	Modern	0	0	present	..	BedouinB.DG	..	Israel	31	35	1240K pulldown padded to 3.2M snpset	Shotgun.diploid	..	..	1139532	588280	F	n/a (no relatives detected)	n/a (female)	n/a (female)	..	..	..	..	..	..	..	PASS	..
HGDP00641.DG	HGDP00641	..	..	2020	BergstromScience2020	Modern	0	0	present	..	BedouinB.DG	..	Israel	31	35	1240K pulldown padded to 3.2M snpset	Shotgun.diploid	..	..	1133812	585709	M	n/a (no relatives detected)	..	..	..	..	..	..	..	..	..	PASS	..
HGDP00643.DG	HGDP00643	..	..	2020	BergstromScience2020	Modern	0	0	present	..	BedouinB.DG	..	Israel	31	35	1240K pulldown padded to 3.2M snpset	Shotgun.diploid	..	..	1138756	587928	F	n/a (no relatives detected)	n/a (female)	n/a (female)	..	..	..	..	..	..	..	PASS	..
HGDP00648.DG	HGDP00648	..	..	2020	BergstromScience2020	Modern	0	0	present	..	BedouinB.DG	..	Israel	31	35	1240K pulldown padded to 3.2M snpset	Shotgun.diploid	..	..	1133122	585307	M	n/a (no relatives detected)	..	..	..	..	..	..	..	..	..	PASS	..
HGDP00649.DG	HGDP00649	..	..	2020	BergstromScience2020	Modern	0	0	present	..	BedouinB.DG	..	Israel	31	35	1240K pulldown padded to 3.2M snpset	Shotgun.diploid	..	..	1138101	587721	F	n/a (no relatives detected)	n/a (female)	n/a (female)	..	..	..	..	..	..	..	PASS	..
HGDP00650.DG	HGDP00650	HGDP00650	..	2020	BergstromScience2020	Modern	0	0	present	..	BedouinB.DG	..	Israel	31	35	1240K pulldown padded to 3.2M snpset	Shotgun.diploid	..	..	1141287	589026	F	n/a (no relatives detected)	n/a (female)	n/a (female)	..	..	..	..	..	..	..	PASS	..
HGDP00651.DG	HGDP00651	..	..	2020	BergstromScience2020	Modern	0	0	present	..	BedouinB.DG	..	Israel	31	35	1240K pulldown padded to 3.2M snpset	Shotgun.diploid	..	..	1137150	587176	F	n/a (no relatives detected)	n/a (female)	n/a (female)	..	..	..	..	..	..	..	PASS	..
HGDP00653.DG	HGDP00653	..	..	2020	BergstromScience2020	Modern	0	0	present	..	BedouinB.DG	..	Israel	31	35	1240K pulldown padded to 3.2M snpset	Shotgun.diploid	..	..	1137230	587212	F	n/a (no relatives detected)	n/a (female)	n/a (female)	..	..	..	..	..	..	..	PASS	..
HGDP00701.DG	HGDP00701	..	..	2020	BergstromScience2020	Modern	0	0	present	..	BedouinB.DG	..	Israel	31	35	1240K pulldown padded to 3.2M snpset	Shotgun.diploid	..	..	1135840	586634	F	n/a (no relatives detected)	n/a (female)	n/a (female)	..	..	..	..	..	..	..	PASS	..
I24540	I24540	2141 (MHCP.19.12.18)	petrous	2022	KennettLipsonPruferNatureCommunications2022	Direct: IntCal20 on associated charcoal	5607	31	3708-3543 calBCE (4875±25 BP, PSUAMS-7428)	old adult	Belize_3600BP	Mayahak Cab Pek	Belize	16.4974	-88.905	Repulldown on 3.2M snpset	1240K	1	0.417	324129	175068	F	n/a (no relatives detected)	n/a (female)	n/a (female)	23	C	[0.982,0.999]	0.242	0.015	ds.half	S24540.Y1.E1.L1	PASS	..
I7543	I7543	757	petrous	2022	KennettLipsonPruferNatureCommunications2022	Direct: IntCal20	3860	48	2017-1778 calBCE (3565±25 BP, PSUAMS-4292)	infant; 9�12 mo	Belize_4000BP	Mayahak Cab Pek	Belize	16.4974	-88.905	Repulldown on 3.2M snpset	1240K	5	0.099	107173	57171	M	n/a (no relatives detected)	..	..	10.645784	C1c4	[0.945,0.991]	0.358	0.40789853	ds.half,ss.half,ss.half,ss.half,ss.half	S7543.E1.L1,S7543.E1.L2,S7543.E1.L3,S7543.E1.L4,S7543.E1.L5	PASS	..
I8041	I8041	MHCP Burial 4C	bone	2022	KennettLipsonPruferNatureCommunications2022	Direct: IntCal20	4079	54	2204-2038 calBCE (3735±20 BP, PSUAMS-2681)	infant; <6 mo	Belize_4000BP	Mayahak Cab Pek	Belize	16.4974	-88.905	Repulldown on 3.2M snpset	1240K	1	0.058948	66664	35844	M	n/a (no relatives detected)	..	..	19.4	A2+(64)+@16111	[0.984,0.998]	0.093	0.399	ds.half	S8041.E1.L1	PASS	..
I24542_d	I24542	2145 (MHCP.19.12.10)	petrous	2022	KennettLipsonPruferNatureCommunications2022	Context: IntCal20 on associated charcoal 2889-2672 calBCE (4195±25 BP, PSUAMS-7434)	4725	101	2950-2600 BCE	old adult	Belize_4600BP	Mayahak Cab Pek	Belize	16.4974	-88.905	Repulldown on 3.2M snpset	1240K	1	0.158	144946	77129	F	n/a (no relatives detected)	n/a (female)	n/a (female)	4.018951	C1c	[0.832,0.959]	0.81	0.012	ds.half	S24542.Y1.E1.L1	PASS	mtcontam=[0.832,0.959]
I19950	I19950	CSI 1641 (ST.17.7.14)	petrous	2022	KennettLipsonPruferNatureCommunications2022	Direct: IntCal20	4673	85	2868-2580 calBCE (4125±30 BP, PSUAMS-5127)	infant; 4.5�7.5 mo	Belize_4600BP	Saki Tzul	Belize	16.5158	-88.8753	Repulldown on 3.2M snpset	1240K	1	1.335	623839	336253	M	n/a (no relatives detected)	..	..	39.15	D4h3a	[0.939,0.969]	0.295	0.432	ss.half	S19950.Y1.E1.L1	PASS	mtcontam=[0.939,0.969]
I5455	I5455	burial 4	petrous	2022	KennettLipsonPruferNatureCommunications2022	Direct: IntCal20	4472	32	2574-2469 calBCE (4005±20 BP, UCIAMS-186360)	adult	Belize_4600BP	Mayahak Cab Pek	Belize	16.4974	-88.905	Repulldown on 3.2M snpset	1240K	1	2.119	739272	398454	M	n/a (no relatives detected)	..	..	94.5	C5b	[0.996,1.000]	0.19	0.422	ds.half	S5455.E1.L1	PASS	..
I6235	I6235	BPAAP_burial 2 (burial 2, item 28)	petrous	2022	KennettLipsonPruferNatureCommunications2022	Direct: IntCal20	4523	75	2837-2472 calBCE (4050±30 BP, PSUAMS-1401)	sub adult; 16�20 yrs	Belize_4600BP	Mayahak Cab Pek	Belize	16.4974	-88.905	Repulldown on 3.2M snpset	1240K	1	2.466639	755187	408974	M	Belize Cross-Site Family A (2 members) (I6236-I1635 have a 2d or 3d relationship. I16236 was located at Saki Tzul, whereas I1635 was located at Mayahak Cab Pek)	..	..	99.3	A2+(64)+@16111	[0.982,0.992]	0.155	0.423	ds.half	S6235.E1.L1	PASS	..
I6236	I6236	BPAAP_Unit_1_infant (unit1 level 4)	petrous	2022	KennettLipsonPruferNatureCommunications2022	Direct: IntCal20	4482	40	2621-2469 calBCE (4025±25 BP, PSUAMS-1403)	sub adult; 2�3 yrs	Belize_4600BP	Saki Tzul	Belize	16.5158	-88.8753	Repulldown on 3.2M snpset	1240K	1	3.911976	826364	447578	F	Belize Cross-Site Family A (2 members) (I6236-I1635 have a 2d or 3d relationship. I16236 was located at Saki Tzul, whereas I1635 was located at Mayahak Cab Pek)	n/a (female)	n/a (female)	105	C5b	[0.975,0.989]	0.132	0.01	ds.half	S6236.E1.L1	PASS	..
I19167	I19167	CSI 1335 (MHCP.17.2.11; Burial 11)	petrous	2022	KennettLipsonPruferNatureCommunications2022	Direct: IntCal20	4891	37	3011-2897 calBCE (4330±20 BP, PSUAMS-4582)	middle adult; 35�50 yrs	Belize_4900BP	Mayahak Cab Pek	Belize	16.4974	-88.905	Repulldown on 3.2M snpset	1240K	2	0.03	33619	17331	M	n/a (no relatives detected)	..	..	2.992818	R	[0.831,0.971]	0.459	0.437668161	ss.half,ss.half	S19167.Y1.E1.L1,S19167.Y1.E2.L1	PASS	mtcontam=[0.831,0.971]
I19942	I19942	CSI 1783	petrous	2022	KennettLipsonPruferNatureCommunications2022	Direct: IntCal20	4943	50	3091-2918 calBCE (4390±20 BP, PSUAMS-5896)	old adult; 60+ yrs	Belize_4900BP	Saki Tzul	Belize	16.5158	-88.8753	Repulldown on 3.2M snpset	1240K	1	0.121	126035	66114	F	n/a (no relatives detected)	n/a (female)	n/a (female)	30.71	C1c	[0.968,0.993]	0.398	0.013	ss.half	S19942.Y1.E1.L1	PASS	..
I3442	I3442	Burial 5 (MHCP, Burial 5)	petrous	2022	KennettLipsonPruferNatureCommunications2022	Direct: IntCal20	4998	87	3312-2920 calBCE (4415±25 BP, PSUAMS-1402)	sub adult; 11�15 yrs	Belize_4900BP	Mayahak Cab Pek	Belize	16.4974	-88.905	Repulldown on 3.2M snpset	1240K	1	3.609767	921025	492042	M	n/a (no relatives detected)	..	..	58.8	A2	[0.982,0.994]	0.161	0.408	ds.half	S3442.E1.L2	PASS	..
I5454	I5454	burial 1	petrous	2022	KennettLipsonPruferNatureCommunications2022	Direct: IntCal20	5038	94	3319-2931 calBCE (4430±20 BP, PSUAMS-2333)	middle-old adult	Belize_4900BP	Mayahak Cab Pek	Belize	16.4974	-88.905	Repulldown on 3.2M snpset	1240K	1	1.264	629679	336661	M	n/a (no relatives detected)	..	..	59.7	A2q	[0.990,1.000]	0.201	0.428	ds.half	S5454.E1.L1	PASS	..
I7544	I7544	758	petrous	2022	KennettLipsonPruferNatureCommunications2022	Direct: IntCal20	4757	58	2894-2701 calBCE (4210±20 BP, UCIAMS-228020)	infant; <1 yr	Belize_4900BP	Mayahak Cab Pek	Belize	16.4974	-88.905	Repulldown on 3.2M snpset	1240K	1	1.381359	677371	364055	F	n/a (no relatives detected)	n/a (female)	n/a (female)	77.3	C5b	[0.948,0.975]	0.151	0.012	ds.half	S7544.E1.L1	PASS	mtcontam=[0.948,0.975]
I13267	I13267	UNM 1014 (MHCP B7) (Burial 7)	petrous	2022	KennettLipsonPruferNatureCommunications2022	Direct: IntCal20; R_combine	5483	79	3630-3379 calBCE (4737±22 BP) [R_combine: (4725±25 BP, PSUAMS-3607); (4775±45, UCIAMS-228026)]	young adult	Belize_5500BP	Mayahak Cab Pek	Belize	16.4974	-88.905	Repulldown on 3.2M snpset	1240K	1	2.17759	754339	414340	F	n/a (no relatives detected)	n/a (female)	n/a (female)	207.9	C1c	[0.985,0.998]	0.225	0.01	ds.half	S13267.Y1.E1.L1	PASS	..
I5456	I5456	64-P1	petrous	2018	PosthNakatsukaCell2018	Direct: IntCal20	7368	33	5479-5419 calBCE (6455±30 BP, PSUAMS-3205)	middle adult; 35�45�yrs	Belize_7400BP	Saki Tzul	Belize	16.5158	-88.8753	Repulldown on 3.2M snpset	1240K	1	0.639	461439	246360	M	Belize, Saki Tzul Family A (2 members) (I5456-I5457 have a 2d or 3d relationship)	..	..	31.7	D1	[0.992,1.000]	0.197	0.43	ds.half	S5456.E1.L1	PASS	..
I5457	I5457	31-P2	petrous	2018	PosthNakatsukaCell2018	Direct: IntCal20	7376	34	5513-5372 calBCE (6485±30 BP, PSUAMS-3206)	middle adult; 35�55�yrs	Belize_7400BP	Saki Tzul	Belize	16.5158	-88.8753	Repulldown on 3.2M snpset	1240K	1	0.313	287327	153179	M	Belize, Saki Tzul Family A (2 members) (I5456-I5457 have a 2d or 3d relationship)	..	..	29.8	D1	[0.993,1.000]	0.193	0.441	ds.half	S5457.E1.L1	PASS	..
I19170	I19170	CSI 1424 (MHCP.17.1.1b)	petrous	2022	KennettLipsonPruferNatureCommunications2022	Context: Dated possibly 1d relative in same deposit (I19169)	8775	130	7050-6600 BCE	adult	Belize_8800BP	Mayahak Cab Pek	Belize	16.4974	-88.905	Repulldown on 3.2M snpset	1240K	4	0.062	67944	35270	F	Belize, Mayahak Cab Pek Family A (2 members) (I19169-I19170 are 1st degree relatives)	n/a (female)	n/a (female)	9.81743	D4h3a5	[0.952,0.994]	0.454	0.015526802	ss.half,ss.half,ss.half,ss.half	S19170.Y1.E1.L1,S19170.Y1.E2.L1,S19171.Y1.E1.L1,S19171.Y1.E2.L1	PASS	..
I13268	I13268	UNM 1015 (MHCP B8) (Burial 8)	petrous	2022	KennettLipsonPruferNatureCommunications2022	Direct: IntCal20	9534	38	7711-7523 calBCE (8565±45 BP, PSUAMS-4290)	middle adult; 31�50 yrs	Belize_9400BP	Mayahak Cab Pek	Belize	16.4974	-88.905	Repulldown on 3.2M snpset	1240K	6	0.149471	155226	80823	M	n/a (no relatives detected)	..	..	14.932525	C1b	..	..	0.395357143	ds.half,ss.half,ss.half,ss.half,ss.half,ss.half	S13268.Y1.E1.L1,S13268.Y1.E3.L1,S13268.Y1.E4.L1,S13268.Y1.E5.L1,S13268.Y1.E6.L1,S13268.Y1.E7.L1	PASS	..
I3443	I3443	Burial 6 (MHCP, Burial 6)	petrous	2018	PosthNakatsukaCell2018	Direct: IntCal20; R_combine	9301	81	7472-7192 calBCE (8290±25 BP) [R_combine: (8310±35 BP, UCIAMS-151854); (8270±35 BP, UCIAMS-151855)]	middle-old adult	Belize_9400BP	Mayahak Cab Pek	Belize	16.4974	-88.905	Repulldown on 3.2M snpset	1240K	4	0.601808	441420	233887	F	n/a (no relatives detected)	n/a (female)	n/a (female)	16.428692	D4h3a	[0.974,0.996]	..	..	ds.half,ds.half,ds.half,ds.half	S3443.E1.L2,S3443.E1.L3,S3443.E1.L4,S3443.E1.L5	PASS	..
S_Bengali-1.DG	HG03006	HG03006	n/a	2016	MallickNature2016	Modern	0	0	present	..	Bengali.DG	Bangladesh, Dhaka	Bangladesh	23.7	90.4	1240K pulldown padded to 3.2M snpset	Shotgun.diploid	1	44	1118108	583630	M	n/a (no relatives detected)	..	..	..	..	..	..	..	..	S_Bengali-1	PASS	..
S_Bengali-2.DG	HG03007	HG03007	n/a	2016	MallickNature2016	Modern	0	0	present	..	Bengali.DG	Bangladesh, Dhaka	Bangladesh	23.7	90.4	1240K pulldown padded to 3.2M snpset	Shotgun.diploid	1	34.11	1118542	583846	F	n/a (no relatives detected)	n/a (female)	n/a (female)	..	..	..	..	..	..	S_Bengali-2	PASS	..
S_Bergamo-2.DG	HGDP01172	HGDP01172	n/a	2007	MallickNature2016 (shotgun data with SNP array data first published in LiScience2008 and JakobssonNature2008)	Modern	0	0	present	..	Bergamo.DG	..	Italy	46	10	1240K pulldown padded to 3.2M snpset	Shotgun.diploid	1	80.02	1118607	583934	F	n/a (no relatives detected)	n/a (female)	n/a (female)	..	..	..	..	..	..	S_Bergamo-2	PASS	..
S_Biaka-1.DG	HGDP00457	HGDP00457	n/a	2007	MallickNature2016 (shotgun data with SNP array data first published in LiScience2008 and JakobssonNature2008)	Modern	0	0	present	..	Biaka.DG	..	Central African Republic	4	17	1240K pulldown padded to 3.2M snpset	Shotgun.diploid	1	44.08	1118785	584055	M	n/a (no relatives detected)	..	..	..	..	..	..	..	..	S_Biaka-1	PASS	..
S_Biaka-2.DG	HGDP00461	HGDP00461	n/a	2007	MallickNature2016 (shotgun data with SNP array data first published in LiScience2008 and JakobssonNature2008)	Modern	0	0	present	..	Biaka.DG	..	Central African Republic	4	17	1240K pulldown padded to 3.2M snpset	Shotgun.diploid	1	43.59	1112355	580812	M	n/a (no relatives detected)	..	..	..	..	..	..	..	..	S_Biaka-2	PASS	..
HGDP00454.DG	HGDP00454	..	..	2020	BergstromScience2020	Modern	0	0	present	..	Biaka.DG	..	Central African Republic	4	17	1240K pulldown padded to 3.2M snpset	Shotgun.diploid	..	..	1139306	588281	M	n/a (no relatives detected)	..	..	..	..	..	..	..	..	..	PASS	..
HGDP00455.DG	HGDP00455	..	..	2020	BergstromScience2020	Modern	0	0	present	..	Biaka.DG	..	Central African Republic	4	17	1240K pulldown padded to 3.2M snpset	Shotgun.diploid	..	..	1139294	588218	M	n/a (no relatives detected)	..	..	..	..	..	..	..	..	..	PASS	..
HGDP00457.DG	HGDP00457	HGDP00457	..	2020	BergstromScience2020	Modern	0	0	present	..	Biaka.DG	..	Central African Republic	4	17	1240K pulldown padded to 3.2M snpset	Shotgun.diploid	..	..	1140911	588977	M	n/a (no relatives detected)	..	..	..	..	..	..	..	..	..	PASS	..
HGDP00458.DG	HGDP00458	..	..	2020	BergstromScience2020	Modern	0	0	present	..	Biaka.DG	..	Central African Republic	4	17	1240K pulldown padded to 3.2M snpset	Shotgun.diploid	..	..	1136749	587249	M	n/a (no relatives detected)	..	..	..	..	..	..	..	..	..	PASS	..
HGDP00459.DG	HGDP00459	..	..	2020	BergstromScience2020	Modern	0	0	present	..	Biaka.DG	..	Central African Republic	4	17	1240K pulldown padded to 3.2M snpset	Shotgun.diploid	..	..	1137467	587639	M	n/a (no relatives detected)	..	..	..	..	..	..	..	..	..	PASS	..
HGDP00460.DG	HGDP00460	..	..	2020	BergstromScience2020	Modern	0	0	present	..	Biaka.DG	..	Central African Republic	4	17	1240K pulldown padded to 3.2M snpset	Shotgun.diploid	..	..	1138330	587875	M	n/a (no relatives detected)	..	..	..	..	..	..	..	..	..	PASS	..
HGDP00461.DG	HGDP00461	HGDP00461	..	2020	BergstromScience2020	Modern	0	0	present	..	Biaka.DG	..	Central African Republic	4	17	1240K pulldown padded to 3.2M snpset	Shotgun.diploid	..	..	1140791	588857	M	n/a (no relatives detected)	..	..	..	..	..	..	..	..	..	PASS	..
HGDP00464.DG	HGDP00464	..	..	2020	BergstromScience2020	Modern	0	0	present	..	Biaka.DG	..	Central African Republic	4	17	1240K pulldown padded to 3.2M snpset	Shotgun.diploid	..	..	1137082	587394	M	n/a (no relatives detected)	..	..	..	..	..	..	..	..	..	PASS	..
HGDP00466.DG	HGDP00466	..	..	2020	BergstromScience2020	Modern	0	0	present	..	Biaka.DG	..	Central African Republic	4	17	1240K pulldown padded to 3.2M snpset	Shotgun.diploid	..	..	1133199	585158	M	n/a (no relatives detected)	..	..	..	..	..	..	..	..	..	PASS	..
HGDP00469.DG	HGDP00469	..	..	2020	BergstromScience2020	Modern	0	0	present	..	Biaka.DG	..	Central African Republic	4	17	1240K pulldown padded to 3.2M snpset	Shotgun.diploid	..	..	1134698	586442	M	n/a (no relatives detected)	..	..	..	..	..	..	..	..	..	PASS	..
HGDP00470.DG	HGDP00470	..	..	2020	BergstromScience2020	Modern	0	0	present	..	Biaka.DG	..	Central African Republic	4	17	1240K pulldown padded to 3.2M snpset	Shotgun.diploid	..	..	1134769	586298	M	n/a (no relatives detected)	..	..	..	..	..	..	..	..	..	PASS	..
HGDP00472.DG	HGDP00472	..	..	2020	BergstromScience2020	Modern	0	0	present	..	Biaka.DG	..	Central African Republic	4	17	1240K pulldown padded to 3.2M snpset	Shotgun.diploid	..	..	1137492	587498	M	n/a (no relatives detected)	..	..	..	..	..	..	..	..	..	PASS	..
HGDP00473.DG	HGDP00473	..	..	2020	BergstromScience2020	Modern	0	0	present	..	Biaka.DG	..	Central African Republic	4	17	1240K pulldown padded to 3.2M snpset	Shotgun.diploid	..	..	1136740	587175	M	n/a (no relatives detected)	..	..	..	..	..	..	..	..	..	PASS	..
HGDP00475.DG	HGDP00475	..	..	2020	BergstromScience2020	Modern	0	0	present	..	Biaka.DG	..	Central African Republic	4	17	1240K pulldown padded to 3.2M snpset	Shotgun.diploid	..	..	1137319	587389	M	n/a (no relatives detected)	..	..	..	..	..	..	..	..	..	PASS	..
HGDP00985.DG	HGDP00985	..	..	2020	BergstromScience2020	Modern	0	0	present	..	Biaka.DG	..	Central African Republic	4	17	1240K pulldown padded to 3.2M snpset	Shotgun.diploid	..	..	1135102	586302	M	n/a (no relatives detected)	..	..	..	..	..	..	..	..	..	PASS	..
HGDP00986.DG	HGDP00986	..	..	2020	BergstromScience2020	Modern	0	0	present	..	Biaka.DG	..	Central African Republic	4	17	1240K pulldown padded to 3.2M snpset	Shotgun.diploid	..	..	1134690	586227	M	n/a (no relatives detected)	..	..	..	..	..	..	..	..	..	PASS	..
HGDP01086.DG	HGDP01086	..	..	2020	BergstromScience2020	Modern	0	0	present	..	Biaka.DG	..	Central African Republic	4	17	1240K pulldown padded to 3.2M snpset	Shotgun.diploid	..	..	1137507	587632	M	n/a (no relatives detected)	..	..	..	..	..	..	..	..	..	PASS	..
HGDP01090.DG	HGDP01090	..	..	2020	BergstromScience2020	Modern	0	0	present	..	Biaka.DG	..	Central African Republic	4	17	1240K pulldown padded to 3.2M snpset	Shotgun.diploid	..	..	1136408	587114	M	n/a (no relatives detected)	..	..	..	..	..	..	..	..	..	PASS	..
HGDP01094.DG	HGDP01094	..	..	2020	BergstromScience2020	Modern	0	0	present	..	Biaka.DG	..	Central African Republic	4	17	1240K pulldown padded to 3.2M snpset	Shotgun.diploid	..	..	1137446	587520	M	n/a (no relatives detected)	..	..	..	..	..	..	..	..	..	PASS	..
TW004	TW004	TW004	tooth	2021	PopovicBacaSciAdv2021	Direct: SHCal20	1025	43	773-989 calCE (1186±22 BP, Wk-49169)	..	Bolivia_Akapana_Tiwanaku	Akapana	Bolivia	-16.5564	-68.6725	Native Pulldown on 3.2M snpset	1240K	..	..	428394	237366	M	n/a (no relatives detected)	..	Q1b1a1a1	..	C1b	[0.99,1]	0.09	..	..	..	PASS	..
TW008	TW008	TW008	tooth	2021	PopovicBacaSciAdv2021	Direct: SHCal20	1021	40	778-989 calCE (1183±21 BP, Wk-49170)	..	Bolivia_Akapana_Tiwanaku	Akapana	Bolivia	-16.5564	-68.6725	Native Pulldown on 3.2M snpset	1240K	..	..	242561	138006	M	n/a (no relatives detected)	..	Q1b1a1a1w	..	B2	[0.98,1]	0.13	..	..	..	PASS	..
TW060	TW060	TW060	tooth	2021	PopovicBacaSciAdv2021	Direct: SHCal20	966	36	901-1024 calCE (1109±20 BP, Wk-49174)	..	Bolivia_Akapana_Tiwanaku	Akapana	Bolivia	-16.5564	-68.6725	Native Pulldown on 3.2M snpset	1240K	..	..	233069	130201	F	n/a (no relatives detected)	n/a (female)	n/a (female)	..	D1	[0.99,1]	0.11	..	..	..	PASS	..
TW061	TW061	TW061	bone	2021	PopovicBacaSciAdv2021	Direct: SHCal20 [R_combine]	914	37	991-1047 calCE (1003±19 BP) [R_combine: (993±27 BP, Poz-123576); (1012±26 BP, Poz-123631)]	..	Bolivia_Akapana_Tiwanaku	Akapana	Bolivia	-16.5564	-68.6725	Native Pulldown on 3.2M snpset	1240K	..	..	152822	87892	F	n/a (no relatives detected)	n/a (female)	n/a (female)	..	B2b	[0.95,0.99]	0.21	..	..	..	PASS	..
TW097	TW097	TW097	tooth	2021	PopovicBacaSciAdv2021	Direct: SHCal20	1017	32	885-987 calCE (1184±14 BP, Wk-50229)	..	Bolivia_Akapana_Tiwanaku	Akapana	Bolivia	-16.5564	-68.6725	Native Pulldown on 3.2M snpset	1240K	..	..	199357	115070	M	n/a (no relatives detected)	..	Q1b1a	..	C1c	[0.96,0.98]	0.19	..	..	..	PASS	..
TW013	TW013	TW013	tooth	2021	PopovicBacaSciAdv2021	Direct: SHCal20	1660	43	211-365 calCE (1800±30 BP, Poz-84949)	..	Bolivia_Lukurmata_Tiwanaku	Lukurmata	Bolivia	-16.44	-68.71	Native Pulldown on 3.2M snpset	1240K	..	..	944399	523074	F	n/a (no relatives detected)	n/a (female)	n/a (female)	..	C1b	[0.96,0.99]	0.19	..	..	..	PASS	..
TW020	TW020	TW020	tooth	2021	PopovicBacaSciAdv2021	Direct: SHCal20	853	34	1030-1150 calCE (995 ±17 BP, Wk-50231)	..	Bolivia_Lukurmata_Tiwanaku	Lukurmata	Bolivia	-16.44	-68.71	Native Pulldown on 3.2M snpset	1240K	..	..	242206	137660	F	n/a (no relatives detected)	n/a (female)	n/a (female)	..	B2	[0.96,0.98]	0.19	..	..	..	PASS	..
TW027	TW027	TW027	tooth	2021	PopovicBacaSciAdv2021	Direct: SHCal20	935	26	990-1129 calCE (1064±20 BP, Wk-49171)	..	Bolivia_Lukurmata_Tiwanaku	Lukurmata	Bolivia	-16.44	-68.71	Native Pulldown on 3.2M snpset	1240K	..	..	213270	115121	M	n/a (no relatives detected)	..	Q1b1	..	B2	[0.99,1]	0.11	..	..	..	PASS	..
TW028	TW028	TW028	tooth	2021	PopovicBacaSciAdv2021	Direct: SHCal20	455	55	1435-1620 calCE (450±30 BP, Poz-84950)	..	Bolivia_Lukurmata_Tiwanaku	Lukurmata	Bolivia	-16.44	-68.71	Native Pulldown on 3.2M snpset	1240K	..	..	704791	399150	M	n/a (no relatives detected)	..	Q1b1a1a1i	..	B2	[0.97,0.98]	0.11	..	..	..	PASS	..
IO2	IO2	IO2	tooth	2020	NakatsukaCell2020	Direct (WARNING NEED TO MARINE CALIBRATED TO SHCAL20): SHCAL13 by Brendal Culleton	985	110	775-1155 calCE (1060±62 BP, AA84155)	..	Bolivia_MH_Iroco_1050BP	TiticacaBasin	Bolivia	-17.9634	-67.1522	Repulldown on 3.2M snpset	1240K	1	0.903926	600951	325938	U	n/a (no relatives detected)	n/a (sex unknown)	n/a (sex unknown)	..	..	..	..	..	ss.half.santacruz	IO2 U Bolivia_Iroco_MH	PASS	..
MIS3	MIS3	MIS3	tooth	2020	NakatsukaCell2020	Direct (WARNING NEED TO MARINE CALIBRATE TO SHCAL20): SHCAL13 by Brendan Culleton	1120	51	765-940 calCE (1190±25, PSUAMS-2141)	..	Bolivia_MH_Miraflores	TiticacaBasin	Bolivia	-16.493	-68.1203	Repulldown on 3.2M snpset	1240K	1	1.705083	816355	443366	U	n/a (no relatives detected)	n/a (sex unknown)	n/a (sex unknown)	..	..	..	..	..	ss.half.santacruz	MIS3 U Bolivia_MiraFlores_MH	PASS	missing metrics
MIS5	MIS5	MIS5	tooth	2020	NakatsukaCell2020	Direct (WARNING NEED TO MARINE CALIBRATE TO SHCAL20): SHCAL13 by Brendan Culleton	1090	56	770-965 calCE (1165±25, PSUAMS-2142)	..	Bolivia_MH_Miraflores	TiticacaBasin	Bolivia	-16.493	-68.1203	Repulldown on 3.2M snpset	1240K	1	0.645862	482868	264670	U	n/a (no relatives detected)	n/a (sex unknown)	n/a (sex unknown)	..	..	..	..	..	ss.half.santacruz	MIS5 U Bolivia_MiraFlores_MH	PASS	missing metrics
I0976	I0976	13240A (TW-BOL 003A)	tooth	2020	NakatsukaCell2020	Context: Archaeological - Period	900	87	900-1200 CE	..	Bolivia_MH_Tiwanaku	Tiwanaku, La Paz	Bolivia	-16.55	-68.6667	Repulldown on 3.2M snpset	1240K	1	0.15	152214	83627	M	n/a (no relatives detected)	..	..	68.346973	B2	[0.982,0.995]	0.055	..	ds.half	S0976.L1	PASS	..
I0977	I0977	13241A (TW-BOL 004A)	tooth	2020	NakatsukaCell2020	Direct (WARNING NEED TO MARINE CALIBRATED TO SHCAL20): SHCAL13 by Brendal Culleton	990	36	900-1025 calCE (1056±23 BP, OxA-31463)	..	Bolivia_MH_Tiwanaku	Tiwanaku, La Paz	Bolivia	-16.55	-68.6667	Repulldown on 3.2M snpset	1240K	1	0.059	62669	34090	F	n/a (no relatives detected)	n/a (female)	n/a (female)	191.616392	C1c	[0.997,1]	0.029	..	ds.half	S0977.L1	PASS	damage.ds.half=0.029
I0978	I0978	13264A (TW-BOL 009B)	bone	2020	NakatsukaCell2020	Direct (WARNING NEED TO MARINE CALIBRATED TO SHCAL20): SHCAL13 by Brendal Culleton	865	40	1015-1155 calCE (969±28 BP, OxA-31443)	..	Bolivia_MH_Tiwanaku	Tiwanaku, La Paz	Bolivia	-16.55	-68.6667	Repulldown on 3.2M snpset	1240K	1	0.209	205319	111514	M	n/a (no relatives detected)	..	..	93.811697	B2	[0.99,0.999]	0.042	..	ds.half	S0978.L1	PASS	damage.ds.half=0.042
I0979	I0979	13272A (TW-BOL 010B)	tooth	2020	NakatsukaCell2020	Context: Archaeological - Period	1125	101	650-1000 CE	..	Bolivia_MH_Tiwanaku	Tiwanaku, La Paz	Bolivia	-16.55	-68.6667	Repulldown on 3.2M snpset	1240K	1	0.021	23181	12653	M	n/a (no relatives detected)	..	..	175.67747	B2	[0.99,0.998]	0.036	..	ds.half	S0979.L1	PASS	damage.ds.half=0.036
MIS7	MIS7	MIS7	tooth	2020	NakatsukaCell2020	Context: Archaeological - Period	1100	87	700-1000 CE	..	Bolivia_MiraFlores_MH	TiticacaBasin	Bolivia	-16.493	-68.1203	Repulldown on 3.2M snpset	1240K	1	1.27539	717724	393171	U	n/a (no relatives detected)	n/a (sex unknown)	n/a (sex unknown)	..	..	..	..	..	ss.half.santacruz	MIS7 U Bolivia_MiraFlores_MH	PASS	missing metrics
TW056	TW056	TW056	tooth	2021	PopovicBacaSciAdv2021	Direct: SHCal20	1010	32	893-990 calCE (1158±20 BP, Wk-49173)	..	Bolivia_MonolitoDescabezado_Tiwanaku	Monolito Descabezado	Bolivia	-16.5549	-68.6734	Native Pulldown on 3.2M snpset	1240K	..	..	783632	442394	F	n/a (no relatives detected)	n/a (female)	n/a (female)	..	C1d1	[0.98,0.99]	0.16	..	..	..	PASS	..
TW059	TW059	TW059	bone	2021	PopovicBacaSciAdv2021	Direct: SHCal20 [R_combine]	1227	33	670-774 calCE (1283±21 BP) [R_combine: (1267±28 BP, Poz-123574); (1300±29 BP, Poz-123630)]	..	Bolivia_Pumapunku_Tiwanaku	Pumapunku	Bolivia	-16.5619	-68.68	Native Pulldown on 3.2M snpset	1240K	..	..	286043	165323	M	n/a (no relatives detected)	..	..	..	B2	[0.98,0.99]	0.18	..	..	..	PASS	..
TW063	TW063	TW063	bone	2021	PopovicBacaSciAdv2021	Direct: SHCal20	1223	35	675-831 calCE (1322±21 BP, Wk-49175)	..	Bolivia_Putuni_Tiwanaku	Putuni	Bolivia	-16.555	-68.6745	Native Pulldown on 3.2M snpset	1240K	..	..	574344	327138	F	n/a (no relatives detected)	n/a (female)	n/a (female)	..	C1c	[0.99,1]	0.2	..	..	..	PASS	..
TW033	TW033	TW033	tooth	2021	PopovicBacaSciAdv2021	Direct: SHCal20	539	18	1393-1439 calCE (575±21 BP, Wk-49172)	..	Bolivia_Totocachi_Tiwanaku	Totocachi	Bolivia	-16.56	-68.67	Native Pulldown on 3.2M snpset	1240K	..	..	219053	120719	F	n/a (no relatives detected)	n/a (female)	n/a (female)	..	B2	[0.96,0.98]	0.02	..	..	..	PASS	..
I19561	I19561	SK3	tooth (premolar)	2022	LazaridisAlpaslanRoodenbergScience2022	Direct: IntCal20	702	15	1223-1273 calCE (790±20 BP, PSUAMS-10739)	adult	BosniaHerzegovina_Medieval	Klakar	Bosnia-Herzegovina	45.0742	18.1489	Repulldown on 3.2M snpset	1240K	1	0.659	450698	241310	M	n/a (no relatives detected)	..	..	187.8	H3af	[0.990,1.000]	0.068	0.402	ss.half	S19561.Y1.E1.L1	PASS	damage.ss.half=0.068
S_Bougainville-2.DG	HGDP00656	HGDP00656	n/a	2007	MallickNature2016 (shotgun data with SNP array data first published in LiScience2008 and JakobssonNature2008)	Modern	0	0	present	..	Bougainville.DG	Bougainville	Papua New Guinea	-6	155	1240K pulldown padded to 3.2M snpset	Shotgun.diploid	1	38.9	1117667	583450	F	n/a (no relatives detected)	n/a (female)	n/a (female)	..	..	..	..	..	..	S_Bougainville-2	PASS	..
S_Bougainville-1.DG	HGDP00660	HGDP00660	n/a	2007	MallickNature2016 (shotgun data with SNP array data first published in LiScience2008 and JakobssonNature2008)	Modern	0	0	present	..	Bougainville.DG	Bougainville	Papua New Guinea	-6	155	1240K pulldown padded to 3.2M snpset	Shotgun.diploid	1	41.72	1065064	555830	F	n/a (no relatives detected)	n/a (female)	n/a (female)	..	..	..	..	..	..	S_Bougainville-1	PASS	..
S_Brahmin-1.DG	S_Brahmin-1	S_Brahmin-1	n/a	2016	MallickNature2016	Modern	0	0	present	..	Brahmin.DG	Visakhapatnam	India	17.72	83.32	1240K pulldown padded to 3.2M snpset	Shotgun.diploid	1	51.5	1119678	584462	M	n/a (no relatives detected)	..	..	..	..	..	..	..	..	S_Brahmin-1	PASS	..
S_Brahmin-2.DG	S_Brahmin-2	S_Brahmin-2	n/a	2016	MallickNature2016	Modern	0	0	present	..	Brahmin.DG	Visakhapatnam	India	17.72	83.32	1240K pulldown padded to 3.2M snpset	Shotgun.diploid	1	36.11	1119811	584537	M	n/a (no relatives detected)	..	..	..	..	..	..	..	..	S_Brahmin-2	PASS	..
S_Brahui-2.DG	HGDP00019	HGDP00019	n/a	2007	MallickNature2016 (shotgun data with SNP array data first published in LiScience2008 and JakobssonNature2008)	Modern	0	0	present	..	Brahui.DG	..	Pakistan	30.4987	66.5	1240K pulldown padded to 3.2M snpset	Shotgun.diploid	1	35.21	1119586	584378	M	n/a (no relatives detected)	..	..	..	..	..	..	..	..	S_Brahui-2	PASS	..
S_Brahui-1.DG	HGDP00027	HGDP00027	n/a	2007	MallickNature2016 (shotgun data with SNP array data first published in LiScience2008 and JakobssonNature2008)	Modern	0	0	present	..	Brahui.DG	..	Pakistan	30.4987	66.5	1240K pulldown padded to 3.2M snpset	Shotgun.diploid	1	38	1117072	583182	M	n/a (no relatives detected)	..	..	..	..	..	..	..	..	S_Brahui-1	PASS	..
HGDP00001.DG	HGDP00001	..	..	2020	BergstromScience2020	Modern	0	0	present	..	Brahui.DG	..	Pakistan	30.4987	66.5	1240K pulldown padded to 3.2M snpset	Shotgun.diploid	..	..	1135639	586752	M	n/a (no relatives detected)	..	..	..	..	..	..	..	..	..	PASS	..
HGDP00003.DG	HGDP00003	..	..	2020	BergstromScience2020	Modern	0	0	present	..	Brahui.DG	..	Pakistan	30.4987	66.5	1240K pulldown padded to 3.2M snpset	Shotgun.diploid	..	..	1138088	587548	M	n/a (no relatives detected)	..	..	..	..	..	..	..	..	..	PASS	..
HGDP00005.DG	HGDP00005	..	..	2020	BergstromScience2020	Modern	0	0	present	..	Brahui.DG	..	Pakistan	30.4987	66.5	1240K pulldown padded to 3.2M snpset	Shotgun.diploid	..	..	1135498	586668	M	n/a (no relatives detected)	..	..	..	..	..	..	..	..	..	PASS	..
HGDP00007.DG	HGDP00007	..	..	2020	BergstromScience2020	Modern	0	0	present	..	Brahui.DG	..	Pakistan	30.4987	66.5	1240K pulldown padded to 3.2M snpset	Shotgun.diploid	..	..	1140005	588432	M	n/a (no relatives detected)	..	..	..	..	..	..	..	..	..	PASS	..
HGDP00009.DG	HGDP00009	..	..	2020	BergstromScience2020	Modern	0	0	present	..	Brahui.DG	..	Pakistan	30.4987	66.5	1240K pulldown padded to 3.2M snpset	Shotgun.diploid	..	..	1136031	587008	M	n/a (no relatives detected)	..	..	..	..	..	..	..	..	..	PASS	..
HGDP00011.DG	HGDP00011	..	..	2020	BergstromScience2020	Modern	0	0	present	..	Brahui.DG	..	Pakistan	30.4987	66.5	1240K pulldown padded to 3.2M snpset	Shotgun.diploid	..	..	1138537	587787	M	n/a (no relatives detected)	..	..	..	..	..	..	..	..	..	PASS	..
HGDP00015.DG	HGDP00015	..	..	2020	BergstromScience2020	Modern	0	0	present	..	Brahui.DG	..	Pakistan	30.4987	66.5	1240K pulldown padded to 3.2M snpset	Shotgun.diploid	..	..	1137230	587202	M	n/a (no relatives detected)	..	..	..	..	..	..	..	..	..	PASS	..
HGDP00017.DG	HGDP00017	..	..	2020	BergstromScience2020	Modern	0	0	present	..	Brahui.DG	..	Pakistan	30.4987	66.5	1240K pulldown padded to 3.2M snpset	Shotgun.diploid	..	..	1139470	588234	M	n/a (no relatives detected)	..	..	..	..	..	..	..	..	..	PASS	..
HGDP00019.DG	HGDP00019	HGDP00019	..	2020	BergstromScience2020	Modern	0	0	present	..	Brahui.DG	..	Pakistan	30.4987	66.5	1240K pulldown padded to 3.2M snpset	Shotgun.diploid	..	..	1140859	588831	M	n/a (no relatives detected)	..	..	..	..	..	..	..	..	..	PASS	..
HGDP00021.DG	HGDP00021	..	..	2020	BergstromScience2020	Modern	0	0	present	..	Brahui.DG	..	Pakistan	30.4987	66.5	1240K pulldown padded to 3.2M snpset	Shotgun.diploid	..	..	1132470	584821	M	n/a (no relatives detected)	..	..	..	..	..	..	..	..	..	PASS	..
HGDP00023.DG	HGDP00023	..	..	2020	BergstromScience2020	Modern	0	0	present	..	Brahui.DG	..	Pakistan	30.4987	66.5	1240K pulldown padded to 3.2M snpset	Shotgun.diploid	..	..	1136226	586656	M	n/a (no relatives detected)	..	..	..	..	..	..	..	..	..	PASS	..
HGDP00025.DG	HGDP00025	..	..	2020	BergstromScience2020	Modern	0	0	present	..	Brahui.DG	..	Pakistan	30.4987	66.5	1240K pulldown padded to 3.2M snpset	Shotgun.diploid	..	..	1135184	586196	M	n/a (no relatives detected)	..	..	..	..	..	..	..	..	..	PASS	..
HGDP00027.DG	HGDP00027	HGDP00027	..	2020	BergstromScience2020	Modern	0	0	present	..	Brahui.DG	..	Pakistan	30.4987	66.5	1240K pulldown padded to 3.2M snpset	Shotgun.diploid	..	..	1141226	589008	M	n/a (no relatives detected)	..	..	..	..	..	..	..	..	..	PASS	..
HGDP00031.DG	HGDP00031	..	..	2020	BergstromScience2020	Modern	0	0	present	..	Brahui.DG	..	Pakistan	30.4987	66.5	1240K pulldown padded to 3.2M snpset	Shotgun.diploid	..	..	1138087	587526	M	n/a (no relatives detected)	..	..	..	..	..	..	..	..	..	PASS	..
HGDP00033.DG	HGDP00033	..	..	2020	BergstromScience2020	Modern	0	0	present	..	Brahui.DG	..	Pakistan	30.4987	66.5	1240K pulldown padded to 3.2M snpset	Shotgun.diploid	..	..	1135042	586143	M	n/a (no relatives detected)	..	..	..	..	..	..	..	..	..	PASS	..
HGDP00035.DG	HGDP00035	..	..	2020	BergstromScience2020	Modern	0	0	present	..	Brahui.DG	..	Pakistan	30.4987	66.5	1240K pulldown padded to 3.2M snpset	Shotgun.diploid	..	..	1129694	583625	M	n/a (no relatives detected)	..	..	..	..	..	..	..	..	..	PASS	..
HGDP00037.DG	HGDP00037	..	..	2020	BergstromScience2020	Modern	0	0	present	..	Brahui.DG	..	Pakistan	30.4987	66.5	1240K pulldown padded to 3.2M snpset	Shotgun.diploid	..	..	1138092	587513	M	n/a (no relatives detected)	..	..	..	..	..	..	..	..	..	PASS	..
HGDP00039.DG	HGDP00039	..	..	2020	BergstromScience2020	Modern	0	0	present	..	Brahui.DG	..	Pakistan	30.4987	66.5	1240K pulldown padded to 3.2M snpset	Shotgun.diploid	..	..	1137269	587122	M	n/a (no relatives detected)	..	..	..	..	..	..	..	..	..	PASS	..
HGDP00043.DG	HGDP00043	..	..	2020	BergstromScience2020	Modern	0	0	present	..	Brahui.DG	..	Pakistan	30.4987	66.5	1240K pulldown padded to 3.2M snpset	Shotgun.diploid	..	..	1137205	587189	M	n/a (no relatives detected)	..	..	..	..	..	..	..	..	..	PASS	..
HGDP00045.DG	HGDP00045	..	..	2020	BergstromScience2020	Modern	0	0	present	..	Brahui.DG	..	Pakistan	30.4987	66.5	1240K pulldown padded to 3.2M snpset	Shotgun.diploid	..	..	1137604	587277	M	n/a (no relatives detected)	..	..	..	..	..	..	..	..	..	PASS	..
HGDP00049.DG	HGDP00049	..	..	2020	BergstromScience2020	Modern	0	0	present	..	Brahui.DG	..	Pakistan	30.4987	66.5	1240K pulldown padded to 3.2M snpset	Shotgun.diploid	..	..	1139021	588035	M	n/a (no relatives detected)	..	..	..	..	..	..	..	..	..	PASS	..
HGDP00072.DG	HGDP00072	..	..	2020	BergstromScience2020	Modern	0	0	present	..	Brahui.DG	..	Pakistan	30.4987	66.5	1240K pulldown padded to 3.2M snpset	Shotgun.diploid	..	..	1137191	587222	M	n/a (no relatives detected)	..	..	..	..	..	..	..	..	..	PASS	..
Botocudo17_noUDG.SG	Bot17	Bot17	tooth (molar)	2014	MalaspinasCurrentBiology2014	Context: Historical period	281	100	1496-1842 CE	..	Brazil_Botocudo.SG	Rio Doce Valley	Brazil	-18.8508	-41.9489	Repulldown on 3.2M snpset	Shotgun	..	1.407	870017	457221	M	n/a (no relatives detected)	..	..	..	B4a1a1	..	..	..	ds.minus	..	PASS	..
Botocudo15_noUDG.SG	Botocudo15	Bot15	tooth (molar)	2014	MalaspinasCurrentBiology2014	Context: Historical period	309	94	1479-1804 CE	..	Brazil_Botocudo.SG	Rio Doce Valley	Brazil	-18.8508	-41.9489	Repulldown on 3.2M snpset	Shotgun	..	1.919	906987	496542	M	n/a (no relatives detected)	..	..	..	B4a1a1a	..	..	..	ds.minus	..	PASS	..
Enoque65_noUDG.SG	Enoque65	Enoque65	bone	2015	RaghavanScience2015	Direct: SHCal20	3516	38	1622-1504 calBCE (3335±20 BP, UCIAMS-144538)	..	Brazil_Enoque_3500BP.SG	Toca do Enoque Cave, Serra da Capivara, Piaui	Brazil	-8.66667	-42.55	Repulldown on 3.2M snpset	Shotgun	..	0.06	41442	21753	M	n/a (no relatives detected)	..	..	..	A2e	..	..	..	ds.minus	..	PASS	..
CP21	Lapa24	Lapa24 (Burial 30)	petrous	2018	PosthNakatsukaCell2018	Direct: SHCal20	9247	90	7467-7086 calBCE (8299±29 BP, MAMS-29423)	..	Brazil_LapaDoSanto_9200BP	Lapa do Santo	Brazil	-19.4772	-44.0381	Repulldown on 3.2M snpset	1240K	1	1.377	677525	368180	M	n/a (no relatives detected)	..	..	..	B2	..	0.2628	..	ds.half	LAP001.A0101	PASS	Xcontam=[0.007,0.018]
CP18	Lapa14	Lapa14 (Burial 15)	petrous	2018	PosthNakatsukaCell2018	Direct: SHCal20	9510	20	7595-7525 calBCE (8560±30 BP, MAMS-28706)	..	Brazil_LapaDoSanto_9500BP	Lapa do Santo	Brazil	-19.4772	-44.0381	Repulldown on 3.2M snpset	1240K	1	0.904	567046	308806	M	n/a (no relatives detected)	..	..	..	A2	..	0.1985	..	ds.half	LAP006.A0101	PASS	Xcontam=[0.007,0.034]
CP26	Lapa05	Lapa05 (Burial 4)	petrous	2018	PosthNakatsukaCell2018	Context: Date(s) from same site (Lapa01, Lapa14, Lapa15, Lapa22, Lapa25)	9650	318	8250-7150 BCE	..	Brazil_LapaDoSanto_9600BP	Lapa do Santo	Brazil	-19.4772	-44.0381	Repulldown on 3.2M snpset	1240K	1	0.2	201819	109496	F	n/a (no relatives detected)	n/a (female)	n/a (female)	..	A2	..	0.1716	..	ds.half	LAP003.A0101	QUESTIONABLE	popgen.evidence.of.European.contamination
CP25	Lapa15	Lapa15 (Burial 18)	petrous	2018	PosthNakatsukaCell2018	Direct: SHCal20	9601	45	7733-7588 calBCE (8677±27 BP, MAMS-29425)	..	Brazil_LapaDoSanto_9600BP	Lapa do Santo	Brazil	-19.4772	-44.0381	Repulldown on 3.2M snpset	1240K	1	1.305	660258	363150	M	n/a (no relatives detected)	..	..	..	A2	..	0.1442	..	ds.half	LAP005.A0101	PASS	..
CP23	Lapa22	Lapa22 (Burial 16)	petrous	2018	PosthNakatsukaCell2018	Context: Date(s) from same site (Lapa01, Lapa14, Lapa15, Lapa22, Lapa25)	9650	318	8250-7150 BCE	..	Brazil_LapaDoSanto_9600BP	Lapa do Santo	Brazil	-19.4772	-44.0381	Repulldown on 3.2M snpset	1240K	1	0.779	517483	281598	F	n/a (no relatives detected)	n/a (female)	n/a (female)	..	D4h3a	..	0.1937	..	ds.half	LAP004.A0101	PASS	..
CP22	Lapa25	Lapa25 (Burial 32)	petrous	2018	PosthNakatsukaCell2018	Direct: SHCal20	9573	47	7733-7544 calBCE (8637±35 BP, MAMS-17190)	..	Brazil_LapaDoSanto_9600BP	Lapa do Santo	Brazil	-19.4772	-44.0381	Repulldown on 3.2M snpset	1240K	1	0.958	563584	305638	F	Brazil, Lapa do Santo Family A (2 members) (Lapa01-Lapa25 have a 1d relationship)	n/a (female)	n/a (female)	..	B2	..	0.2676	..	ds.half	LAP002.A0101	PASS	..
CP19	Lapa01	Lapa01 (Burial 1)	petrous	2018	PosthNakatsukaCell2018	Direct: SHCal20	9862	151	8204-7610 calBCE (8840±60 BP, Beta-271249)	..	Brazil_LapaDoSanto_9900BP_1d.rel.Lapa25	Lapa do Santo	Brazil	-19.4772	-44.0381	Repulldown on 3.2M snpset	1240K	1	0.843	498767	273061	M	Brazil, Lapa do Santo Family A (2 members) (Lapa01-Lapa25 have a 1d relationship)	..	..	..	C1d1	..	0.2172	..	ds.half	LAP007.A0101	QUESTIONABLE	Xcontam=[0.014,0.043]
LAR001	LAR001	LARAN2 burial 2	petrous	2018	PosthNakatsukaCell2018	Direct: SHCal20	6560	56	4712-4502 calBCE (5796±32 BP, MAMS-34572)	..	Brazil_Laranjal_6600BP	Laranjal	Brazil	-24.2837	-47.4856	Repulldown on 3.2M snpset	1240K	1	0.623946	443324	246986	F	n/a (no relatives detected)	n/a (female)	n/a (female)	..	A2	..	0.1416	..	ds.half	LAR001.A0102	PASS	..
LAR002	LAR002	LARAN4 burial 3	petrous	2018	PosthNakatsukaCell2018	Direct: SHCal20	6808	57	4986-4727 calBCE (6009±32 BP, MAMS-34573)	..	Brazil_Laranjal_6800BP	Laranjal	Brazil	-24.2837	-47.4856	Repulldown on 3.2M snpset	1240K	1	0.416054	337120	187468	M	n/a (no relatives detected)	..	..	..	A2	..	0.1335	..	ds.half	LAR002.A0102	PASS	..
MOS001	MOS001	MORAES-2 burial 5	petrous	2018	PosthNakatsukaCell2018	Direct: SHCal20	5809	60	3960-3714 calBCE (5092±30 BP, MAMS-34575)	..	Brazil_Moraes_5800BP	Moraes	Brazil	-24.247	-47.4218	Repulldown on 3.2M snpset	1240K	1	0.352142	299708	165731	F	n/a (no relatives detected)	n/a (female)	n/a (female)	..	D4h3a	..	0.1512	..	ds.half	MOS001.A0102	PASS	..
I9056_noUDG_d	I9056	MPI 23 (Burial 102)	tooth	2018	PosthNakatsukaCell2018	Direct: SHCal20	1339	21	553-646 calCE (1498±23 BP, MAMS-28359)	..	Brazil_PrePottery_1300BP	Jabuticabeira Shell Midden II	Brazil	-28.55	-49.0058	Repulldown on 3.2M snpset	1240K	1	0.018	47108	25115	F	n/a (no relatives detected)	n/a (female)	n/a (female)	0.659364	n/a (<2x)	n/a (<2x)	..	..	ss.minus	T9056 (MA142)	PASS	..
I9054_noUDG_d	I9054	MPI 21 (Burial 111/112, non-pathological)	tooth	2018	PosthNakatsukaCell2018	Direct: SHCal20	2183	80	364-107 calBCE (2203±24 BP, MAMS-28365)	..	Brazil_PrePottery_2200BP	Jabuticabeira Shell Midden II	Brazil	-28.55	-49.0058	Repulldown on 3.2M snpset	1240K	1	0.088	192878	102973	F	n/a (no relatives detected)	n/a (female)	n/a (female)	0.278894	n/a (<2x)	n/a (<2x)	..	..	ss.minus	T9054 (MA149)	PASS	..
I9055_noUDG_d	I9055	MPI 22 (Burial 111/112, pathological)	tooth	2018	PosthNakatsukaCell2018	Direct: SHCal20	2073	50	184-57 calBCE (2145±23 BP, MAMS-28363)	..	Brazil_PrePottery_2200BP	Jabuticabeira Shell Midden II	Brazil	-28.55	-49.0058	Repulldown on 3.2M snpset	1240K	1	0.014	33235	17583	F	n/a (no relatives detected)	n/a (female)	n/a (female)	0.115034	n/a (<2x)	n/a (<2x)	..	..	ss.minus	T9055 (MA147)	PASS	..
I9058_noUDG	I9058	JK1767 Jabuticabeira II MPI 25	tooth	2018	PosthNakatsukaCell2018	Direct: SHCal20	2524	106	754-408 calBCE (2482±23 BP, MAMS-28361)	..	Brazil_PrePottery_2500BP	Jabuticabeira Shell Midden II	Brazil	-28.55	-49.0058	Repulldown on 3.2M snpset	1240K	1	0.157	115500	60806	F	n/a (no relatives detected)	n/a (female)	n/a (female)	..	C1c	..	..	..	ss.minus	T9058	PASS	..
Sumidouro4_noUDG.SG	Sumidouro4	SH-16, ZMK1/1845:1510, 8	..	2018	MorenoMayarScience2018	Direct: SHCal20	10107	99	8290-7961 calBCE (9015±45 BP, OxA-33336)	..	Brazil_Sumidouro_10100BP.SG	Caverna do Sumidouro, Lagoa Santa, Brazil	Brazil	-19.54	-43.94	Repulldown on 3.2M snpset	Shotgun	..	0.734382	477165	248880	M	n/a (no relatives detected)	..	..	..	D1	..	..	..	ds.minus	..	PASS	..
Sumidouro6_noUDG.SG	Sumidouro6	SH-10, ZMK1/1845:2350	..	2018	MorenoMayarScience2018	Direct: SHCal20	10070	102	8281-7956 calBCE (8990±50 BP, OxA-33337)	..	Brazil_Sumidouro_10100BP.SG	Caverna do Sumidouro, Lagoa Santa, Brazil	Brazil	-19.54	-43.94	Repulldown on 3.2M snpset	Shotgun	..	1.799139	810030	424270	M	n/a (no relatives detected)	..	..	..	D1	..	..	..	ds.minus	..	PASS	..
Sumidouro7_noUDG.SG	Sumidouro7	SH-09, ZMK1/1845:1510, 9	..	2018	MorenoMayarScience2018	Direct: SHCal20	10190	71	8339-7978 calBCE (9070±45 BP, OxA-X-2663-56)	..	Brazil_Sumidouro_10200BP.SG	Caverna do Sumidouro, Lagoa Santa, Brazil	Brazil	-19.54	-43.94	Repulldown on 3.2M snpset	Shotgun	..	0.416121	303688	156664	M	n/a (no relatives detected)	..	..	..	D1	..	..	..	ds.minus	..	PASS	..
Sumidouro5_noUDG.SG	Sumidouro5	SH-04, ZMK1/1845:1511, 3	..	2018	MorenoMayarScience2018	Direct: SHCal20	10372	79	8560-8291 calBCE (9240±50 BP, OxA-X-33335)	..	Brazil_Sumidouro_10400BP.SG	Caverna do Sumidouro, Lagoa Santa, Brazil	Brazil	-19.54	-43.94	Repulldown on 3.2M snpset	Shotgun	..	13.628461	1147147	591996	M	n/a (no relatives detected)	..	..	..	D4h3a	..	..	..	ds.minus	..	PASS	..
Sumidouro8_noUDG.SG	Sumidouro8	ZMK1/1845:2352	..	2018	MorenoMayarScience2018	Direct: SHCal20	9751	125	8165-7597 calBCE (8785±50 BP, OxA-X-2677-49)	..	Brazil_Sumidouro_9800BP.SG	Caverna do Sumidouro, Lagoa Santa, Brazil	Brazil	-19.54	-43.94	Repulldown on 3.2M snpset	Shotgun	..	0.152481	119084	61476	F	n/a (no relatives detected)	n/a (female)	n/a (female)	..	D4h3a	..	..	..	ds.minus	..	PASS	..
S_Bulgarian-1.DG	BulgarianB4	BulgarianB4	n/a	2016	MallickNature2016	Modern	0	0	present	..	Bulgarian.DG	Plovdiv	Bulgaria	42.1634	24.7412	1240K pulldown padded to 3.2M snpset	Shotgun.diploid	1	42.71	1114859	581938	M	n/a (no relatives detected)	..	..	..	..	..	..	..	..	S_Bulgarian-1	PASS	..
S_Bulgarian-2.DG	BulgarianC1	BulgarianC1	n/a	2016	MallickNature2016	Modern	0	0	present	..	Bulgarian.DG	Plovdiv	Bulgaria	42.1634	24.7412	1240K pulldown padded to 3.2M snpset	Shotgun.diploid	1	37.52	1114912	582040	M	n/a (no relatives detected)	..	..	..	..	..	..	..	..	S_Bulgarian-2	PASS	..
S_Burmese-1.DG	Burm16	Burm16	n/a	2016	MallickNature2016	Modern	0	0	present	..	Burmese.DG	Mandalay/Mandalay/Burmese	Myanmar	21.975	96.0833	1240K pulldown padded to 3.2M snpset	Shotgun.diploid	1	57.19	1119425	584324	M	n/a (no relatives detected)	..	..	..	..	..	..	..	..	S_Burmese-1	PASS	..
S_Burmese-2.DG	S_Burmese-2	S_Burmese-2	n/a	2016	MallickNature2016	Modern	0	0	present	..	Burmese.DG	Yangon (sampled in Singapore)	Myanmar	16.85	96.1833	1240K pulldown padded to 3.2M snpset	Shotgun.diploid	1	49.5	1119603	584417	M	n/a (no relatives detected)	..	..	..	..	..	..	..	..	S_Burmese-2	PASS	..
S_Burusho-2.DG	HGDP00338	HGDP00338	n/a	2007	MallickNature2016 (shotgun data with SNP array data first published in LiScience2008 and JakobssonNature2008)	Modern	0	0	present	..	Burusho.DG	..	Pakistan	36.4984	74	1240K pulldown padded to 3.2M snpset	Shotgun.diploid	1	41.23	1118372	583822	F	n/a (no relatives detected)	n/a (female)	n/a (female)	..	..	..	..	..	..	S_Burusho-2	PASS	..
S_Burusho-1.DG	HGDP00428	HGDP00428	n/a	2007	MallickNature2016 (shotgun data with SNP array data first published in LiScience2008 and JakobssonNature2008)	Modern	0	0	present	..	Burusho.DG	..	Pakistan	36.4984	74	1240K pulldown padded to 3.2M snpset	Shotgun.diploid	1	42.2	1117695	583485	M	n/a (no relatives detected)	..	..	..	..	..	..	..	..	S_Burusho-1	PASS	..
HGDP00338.DG	HGDP00338	HGDP00338	..	2020	BergstromScience2020	Modern	0	0	present	..	Burusho.DG	..	Pakistan	36.4984	74	1240K pulldown padded to 3.2M snpset	Shotgun.diploid	..	..	1141372	589052	F	n/a (no relatives detected)	n/a (female)	n/a (female)	..	..	..	..	..	..	..	PASS	..
HGDP00341.DG	HGDP00341	..	..	2020	BergstromScience2020	Modern	0	0	present	..	Burusho.DG	..	Pakistan	36.4984	74	1240K pulldown padded to 3.2M snpset	Shotgun.diploid	..	..	1136968	587027	M	n/a (no relatives detected)	..	..	..	..	..	..	..	..	..	PASS	..
HGDP00346.DG	HGDP00346	..	..	2020	BergstromScience2020	Modern	0	0	present	..	Burusho.DG	..	Pakistan	36.4984	74	1240K pulldown padded to 3.2M snpset	Shotgun.diploid	..	..	1137237	587343	M	n/a (no relatives detected)	..	..	..	..	..	..	..	..	..	PASS	..
HGDP00351.DG	HGDP00351	..	..	2020	BergstromScience2020	Modern	0	0	present	..	Burusho.DG	..	Pakistan	36.4984	74	1240K pulldown padded to 3.2M snpset	Shotgun.diploid	..	..	1136691	586896	M	n/a (no relatives detected)	..	..	..	..	..	..	..	..	..	PASS	..
HGDP00356.DG	HGDP00356	..	..	2020	BergstromScience2020	Modern	0	0	present	..	Burusho.DG	..	Pakistan	36.4984	74	1240K pulldown padded to 3.2M snpset	Shotgun.diploid	..	..	1129819	583580	F	n/a (no relatives detected)	n/a (female)	n/a (female)	..	..	..	..	..	..	..	PASS	..
HGDP00359.DG	HGDP00359	..	..	2020	BergstromScience2020	Modern	0	0	present	..	Burusho.DG	..	Pakistan	36.4984	74	1240K pulldown padded to 3.2M snpset	Shotgun.diploid	..	..	1136770	587250	M	n/a (no relatives detected)	..	..	..	..	..	..	..	..	..	PASS	..
HGDP00364.DG	HGDP00364	..	..	2020	BergstromScience2020	Modern	0	0	present	..	Burusho.DG	..	Pakistan	36.4984	74	1240K pulldown padded to 3.2M snpset	Shotgun.diploid	..	..	1135091	586110	M	n/a (no relatives detected)	..	..	..	..	..	..	..	..	..	PASS	..
HGDP00371.DG	HGDP00371	..	..	2020	BergstromScience2020	Modern	0	0	present	..	Burusho.DG	..	Pakistan	36.4984	74	1240K pulldown padded to 3.2M snpset	Shotgun.diploid	..	..	1136427	586710	F	n/a (no relatives detected)	n/a (female)	n/a (female)	..	..	..	..	..	..	..	PASS	..
HGDP00372.DG	HGDP00372	..	..	2020	BergstromScience2020	Modern	0	0	present	..	Burusho.DG	..	Pakistan	36.4984	74	1240K pulldown padded to 3.2M snpset	Shotgun.diploid	..	..	1135246	586151	M	n/a (no relatives detected)	..	..	..	..	..	..	..	..	..	PASS	..
HGDP00382.DG	HGDP00382	..	..	2020	BergstromScience2020	Modern	0	0	present	..	Burusho.DG	..	Pakistan	36.4984	74	1240K pulldown padded to 3.2M snpset	Shotgun.diploid	..	..	1133248	585297	M	n/a (no relatives detected)	..	..	..	..	..	..	..	..	..	PASS	..
HGDP00388.DG	HGDP00388	..	..	2020	BergstromScience2020	Modern	0	0	present	..	Burusho.DG	..	Pakistan	36.4984	74	1240K pulldown padded to 3.2M snpset	Shotgun.diploid	..	..	1140290	588598	M	n/a (no relatives detected)	..	..	..	..	..	..	..	..	..	PASS	..
HGDP00392.DG	HGDP00392	..	..	2020	BergstromScience2020	Modern	0	0	present	..	Burusho.DG	..	Pakistan	36.4984	74	1240K pulldown padded to 3.2M snpset	Shotgun.diploid	..	..	1137488	587303	M	n/a (no relatives detected)	..	..	..	..	..	..	..	..	..	PASS	..
HGDP00402.DG	HGDP00402	..	..	2020	BergstromScience2020	Modern	0	0	present	..	Burusho.DG	..	Pakistan	36.4984	74	1240K pulldown padded to 3.2M snpset	Shotgun.diploid	..	..	1137026	587124	M	n/a (no relatives detected)	..	..	..	..	..	..	..	..	..	PASS	..
HGDP00407.DG	HGDP00407	..	..	2020	BergstromScience2020	Modern	0	0	present	..	Burusho.DG	..	Pakistan	36.4984	74	1240K pulldown padded to 3.2M snpset	Shotgun.diploid	..	..	1139080	588053	M	n/a (no relatives detected)	..	..	..	..	..	..	..	..	..	PASS	..
HGDP00412.DG	HGDP00412	..	..	2020	BergstromScience2020	Modern	0	0	present	..	Burusho.DG	..	Pakistan	36.4984	74	1240K pulldown padded to 3.2M snpset	Shotgun.diploid	..	..	1138682	587790	M	n/a (no relatives detected)	..	..	..	..	..	..	..	..	..	PASS	..
HGDP00417.DG	HGDP00417	..	..	2020	BergstromScience2020	Modern	0	0	present	..	Burusho.DG	..	Pakistan	36.4984	74	1240K pulldown padded to 3.2M snpset	Shotgun.diploid	..	..	1139672	588322	M	n/a (no relatives detected)	..	..	..	..	..	..	..	..	..	PASS	..
HGDP00423.DG	HGDP00423	..	..	2020	BergstromScience2020	Modern	0	0	present	..	Burusho.DG	..	Pakistan	36.4984	74	1240K pulldown padded to 3.2M snpset	Shotgun.diploid	..	..	1135057	586189	M	n/a (no relatives detected)	..	..	..	..	..	..	..	..	..	PASS	..
HGDP00428.DG	HGDP00428	HGDP00428	..	2020	BergstromScience2020	Modern	0	0	present	..	Burusho.DG	..	Pakistan	36.4984	74	1240K pulldown padded to 3.2M snpset	Shotgun.diploid	..	..	1141327	589052	M	n/a (no relatives detected)	..	..	..	..	..	..	..	..	..	PASS	..
HGDP00433.DG	HGDP00433	..	..	2020	BergstromScience2020	Modern	0	0	present	..	Burusho.DG	..	Pakistan	36.4984	74	1240K pulldown padded to 3.2M snpset	Shotgun.diploid	..	..	1138657	587833	M	n/a (no relatives detected)	..	..	..	..	..	..	..	..	..	PASS	..
HGDP00438.DG	HGDP00438	..	..	2020	BergstromScience2020	Modern	0	0	present	..	Burusho.DG	..	Pakistan	36.4984	74	1240K pulldown padded to 3.2M snpset	Shotgun.diploid	..	..	1138328	587649	M	n/a (no relatives detected)	..	..	..	..	..	..	..	..	..	PASS	..
HGDP00444.DG	HGDP00444	..	..	2020	BergstromScience2020	Modern	0	0	present	..	Burusho.DG	..	Pakistan	36.4984	74	1240K pulldown padded to 3.2M snpset	Shotgun.diploid	..	..	1138162	587580	F	n/a (no relatives detected)	n/a (female)	n/a (female)	..	..	..	..	..	..	..	PASS	..
HGDP00445.DG	HGDP00445	..	..	2020	BergstromScience2020	Modern	0	0	present	..	Burusho.DG	..	Pakistan	36.4984	74	1240K pulldown padded to 3.2M snpset	Shotgun.diploid	..	..	1137234	587121	M	n/a (no relatives detected)	..	..	..	..	..	..	..	..	..	PASS	..
Bur1.SG	Bur1	Bur1	blood	..	RaghavanScience2015	Modern	0	0	present	..	Buryat.SG	Siberia	Russia			1240K pulldown padded to 3.2M snpset	Shotgun	..	21.851	1149961	593038	M	n/a (no relatives detected)	..	..	..	D4p	..	..	..	..	..	PASS	..
Bur2.SG	Bur2	Bur2	blood	..	RaghavanScience2015	Modern	0	0	present	..	Buryat.SG	Siberia	Russia			1240K pulldown padded to 3.2M snpset	Shotgun	..	26.868	1149995	593041	M	n/a (no relatives detected)	..	..	..	C4a1c2	..	..	..	..	..	PASS	..
Buryats1.SG	Buryats1	..	..	..	DamgaardScience2018	Modern	0	0	present	..	Buryat.SG	..	Russia			Repulldown on 3.2M snpset	Shotgun	..	24.320186	1149311	592819	U	n/a (no relatives detected)	n/a (sex unknown)	n/a (sex unknown)	..	..	..	..	..	..	..	PASS	..
Buryats2.SG	Buryats2	..	..	..	DamgaardScience2018	Modern	0	0	present	..	Buryat.SG	..	Russia			Repulldown on 3.2M snpset	Shotgun	..	22.756994	1149344	592846	U	n/a (no relatives detected)	n/a (sex unknown)	n/a (sex unknown)	..	..	..	..	..	..	..	PASS	..
S_Cambodian-2.DG	HGDP00713	HGDP00713	n/a	2007	MallickNature2016 (shotgun data with SNP array data first published in LiScience2008 and JakobssonNature2008)	Modern	0	0	present	..	Cambodian.DG	..	Cambodia	12	105	1240K pulldown padded to 3.2M snpset	Shotgun.diploid	1	38.93	1118916	584115	F	n/a (no relatives detected)	n/a (female)	n/a (female)	..	..	..	..	..	..	S_Cambodian-2	PASS	..
S_Cambodian-1.DG	HGDP00717	HGDP00717	n/a	2007	MallickNature2016 (shotgun data with SNP array data first published in LiScience2008 and JakobssonNature2008)	Modern	0	0	present	..	Cambodian.DG	..	Cambodia	12	105	1240K pulldown padded to 3.2M snpset	Shotgun.diploid	1	42.94	1119301	584253	M	n/a (no relatives detected)	..	..	..	..	..	..	..	..	S_Cambodian-1	PASS	..
HGDP00713.DG	HGDP00713	HGDP00713	..	2020	BergstromScience2020	Modern	0	0	present	..	Cambodian.DG	..	Cambodia	12	105	1240K pulldown padded to 3.2M snpset	Shotgun.diploid	..	..	1140769	588861	F	n/a (no relatives detected)	n/a (female)	n/a (female)	..	..	..	..	..	..	..	PASS	..
HGDP00714.DG	HGDP00714	..	..	2020	BergstromScience2020	Modern	0	0	present	..	Cambodian.DG	..	Cambodia	12	105	1240K pulldown padded to 3.2M snpset	Shotgun.diploid	..	..	1136810	587020	M	n/a (no relatives detected)	..	..	..	..	..	..	..	..	..	PASS	..
HGDP00715.DG	HGDP00715	..	..	2020	BergstromScience2020	Modern	0	0	present	..	Cambodian.DG	..	Cambodia	12	105	1240K pulldown padded to 3.2M snpset	Shotgun.diploid	..	..	1136610	586990	M	n/a (no relatives detected)	..	..	..	..	..	..	..	..	..	PASS	..
HGDP00716.DG	HGDP00716	..	..	2020	BergstromScience2020	Modern	0	0	present	..	Cambodian.DG	..	Cambodia	12	105	1240K pulldown padded to 3.2M snpset	Shotgun.diploid	..	..	1138987	587961	M	n/a (no relatives detected)	..	..	..	..	..	..	..	..	..	PASS	..
HGDP00717.DG	HGDP00717	HGDP00717	..	2020	BergstromScience2020	Modern	0	0	present	..	Cambodian.DG	..	Cambodia	12	105	1240K pulldown padded to 3.2M snpset	Shotgun.diploid	..	..	1141315	589070	M	n/a (no relatives detected)	..	..	..	..	..	..	..	..	..	PASS	..
HGDP00719.DG	HGDP00719	..	..	2020	BergstromScience2020	Modern	0	0	present	..	Cambodian.DG	..	Cambodia	12	105	1240K pulldown padded to 3.2M snpset	Shotgun.diploid	..	..	1136342	586746	F	n/a (no relatives detected)	n/a (female)	n/a (female)	..	..	..	..	..	..	..	PASS	..
HGDP00721.DG	HGDP00721	..	..	2020	BergstromScience2020	Modern	0	0	present	..	Cambodian.DG	..	Cambodia	12	105	1240K pulldown padded to 3.2M snpset	Shotgun.diploid	..	..	1136578	586747	F	n/a (no relatives detected)	n/a (female)	n/a (female)	..	..	..	..	..	..	..	PASS	..
XVII-B-939_noUDG.SG	XVII-B-939	XVII-B-939	tooth	2015	RaghavanScience2015	Direct: IntCal20	6502	60	4678-4453 calBCE (5710±40 BP, Beta-317343)	..	Canada_6500BP.SG	Lucy Islands, British Columbia, Chatham Sound	Canada	54.3003	-130.619	Repulldown on 3.2M snpset	Shotgun	..	0.453	322987	164028	M	n/a (no relatives detected)	..	..	..	D4h3a7	..	..	..	ds.minus	..	PASS	..
MARC1492_noUDG.SG	MARC1492	MARC1492	tooth	2015	RaghavanScience2015	Direct: IntCal20	676	11	1231-1295 calCE (740±20 BP, UCIAMS-107246)	..	Canada_700BP.SG	Old Mission Point, Restigouche River, Atholville, prehistory Tjigog, New Brunswick	Canada	47.9894	-66.7125	Repulldown on 3.2M snpset	Shotgun	..	0.123	113191	66136	M	n/a (no relatives detected)	..	..	..	A2+(64)	..	..	..	ds.minus	..	PASS	..
CK-09_noUDG.SG	CK-09	UT, 1001	Tooth	2018	ScheibScience2018	Direct: IntCal20	400	54	1458-1637 calCE (351±40 BP, D-AMS-22504)	..	Canada_ASO.SG	Lucier, Southwestern Ontario	Canada	42.2167	-83.0667	Repulldown on 3.2M snpset	Shotgun	..	0.150831	173610	92151	F	n/a (no relatives detected)	n/a (female)	n/a (female)	123.2	A2i	..	0.169	..	ds.minus	..	PASS	..
CK-10_noUDG.SG	CK-10	UT, GS7	Tooth	2018	ScheibScience2018	Context: Archaeological - Period	625	72	1200-1450 CE	..	Canada_ASO.SG	Lucier, Southwestern Ontario	Canada	42.2167	-83.0667	Repulldown on 3.2M snpset	Shotgun	..	0.02038	25495	13143	F	n/a (no relatives detected)	n/a (female)	n/a (female)	0.94	n/a (<2x)	n/a (<2x)	0.036	..	ds.minus	..	PASS	damage.ds.minus=0.036-0.036
CK-13_noUDG.SG	CK-13	UT, RS14	Tooth	2018	ScheibScience2018	Direct: IntCal20	4842	18	2914-2877 calBCE (4267±22 BP, D-AMS-22505)	..	Canada_ASO.SG	Lucier, Southwestern Ontario	Canada	42.2167	-83.0667	Repulldown on 3.2M snpset	Shotgun	..	1.293308	869446	453873	F	n/a (no relatives detected)	n/a (female)	n/a (female)	83.04	C1b40	..	0.363	..	ds.minus	..	PASS	..
19651_noUDG.SG	19651	19651	..	2018	MorenoMayarScience2018	Direct: IntCal20	5666	53	3796-3641 calBCE (4940±40 BP) [R_combine: (5110±40 BP, CMC-1635, Beta-194927); (4690±40 BP, CMC-1666, Beta-202619)]	..	Canada_BigBar_5700BP.SG	Northwest	Canada	51.3	-121.77	Repulldown on 3.2M snpset	Shotgun	..	1.135977	681734	353622	F	n/a (no relatives detected)	n/a (female)	n/a (female)	..	A2	..	..	..	ds.minus	..	PASS	..
LateDorset-XIV-H_126_noUDG.SG	LateDorset-XIV-H_126	LateDorset-XIV-H_126	bone (rib)	2014	RaghavanScience2014	Context: Archaeological - Period	800	202	800-1500 CE	..	Canada_LateDorset.SG	Truelove Lowland, North Devon Island	Canada	75.24	-82.94	Repulldown on 3.2M snpset	Shotgun	..	0.321	311575	176921	M	n/a (no relatives detected)	..	..	..	D4e	..	..	..	ds.minus	..	PASS	..
I10427	I10427	NiNg-1-1473	tooth (molar)	2019	FlegontovNature2019	Direct (WARNING TO MARINE CALIBRATE IN IntCal20): IntCal13 manual calibration by Thomas Harper	1755	84	50-340 calCE (2325±15 BP, UCIAMS-86237)	..	Canada_MDorset	Victoria Island	Canada	69.4	-106.26	Repulldown on 3.2M snpset	1240K	1	0.110601	120805	63622	M	n/a (no relatives detected)	..	..	855.9	D2a1	[0.983,0.996]	0.031	0.394	ds.half	S10427.E1.L2	PASS	damage.ds.half=0.031
MARC1491_noUDG.SG	MARC1491	MARC1491	tooth (molar)	2014	RaghavanScience2014	Context: Archaeological - Period	1550	231	1-800 CE	..	Canada_MDorset.SG	Newfoundland, Englee	Canada	50.8	-56.1	Repulldown on 3.2M snpset	Shotgun	..	0.04	46449	27170	M	n/a (no relatives detected)	..	..	..	D2a1	..	..	..	ds.minus	..	PASS	..
XIV_C_748_noUDG.SG	XIV_C_748	XIV_C_748	bone	2014	RaghavanScience2014	Context: Archaeological - Period	600	144	1100-1600 CE	..	Canada_Thule.SG	Southampton Island, Nunavut	Canada	64.5	-84.5	Repulldown on 3.2M snpset	Shotgun	..	0.091	91023	49911	M	n/a (no relatives detected)	..	..	..	D3a2a	..	..	..	ds.minus	..	PASS	..
S_Chane-1.DG	TGBS21	TGBS21	n/a	2016	MallickNature2016	Modern	0	0	present	..	Chane.DG	..	Argentina	-22.53	-63.82	1240K pulldown padded to 3.2M snpset	Shotgun.diploid	1	58.12	1119638	584435	M	n/a (no relatives detected)	..	..	..	..	..	..	..	..	S_Chane-1	PASS	..
S_Chechen-1.DG	ch113	ch113	n/a	2016	MallickNature2016	Modern	0	0	present	..	Chechen.DG	Grozny_in_Chechen_Republic	Russia	43.3333	45.65	1240K pulldown padded to 3.2M snpset	Shotgun.diploid	1	43.16	1118864	583993	M	n/a (no relatives detected)	..	..	..	..	..	..	..	..	S_Chechen-1	PASS	..
I2538	I2538	CH127a	tooth (molar)	2020	NakatsukaCell2020	Direct: SHCal20; R_combine	1101	54	771-958 calCE (1220±15) [R_combine: (1220±20, PSUAMS-1617); (1220±20 BP, PSUAMS-1618)]	..	Chile_CaletaHuelen_MH_1100BP	Caleta Huelen 12	Chile	-21.4398	-70.0281	Repulldown on 3.2M snpset	1240K	1	0.155	163991	86944	F	n/a (no relatives detected)	n/a (female)	n/a (female)	270.107973	B2	[0.996,1]	..	..	ds.half	S2538.L1	QUESTIONABLE_CRITICAL	..
I2539	I2539	CH128	tooth (molar)	2020	NakatsukaCell2020	Direct (WARNING NEED TO MARINE CALIBRATE TO SHCAL20): SHCAL13 by Brendan Culleton	990	92	795-1115 calCE (1320±20 BP, PSUAMS-1619)	..	Chile_CaletaHuelen_MH_1100BP	Caleta Huelen 12	Chile	-21.4398	-70.0281	Repulldown on 3.2M snpset	1240K	1	0.056	63370	32977	F	n/a (no relatives detected)	n/a (female)	n/a (female)	25.9	R	[0.975,0.985]	0.025	0.009	ds.half	S2539.L1	PASS	damage.ds.half=0.025
I2540	I2540	CH160	tooth (molar)	2020	NakatsukaCell2020	Context: Date(s) from same site (I2538, I2539)	1000	115	750-1150 CE	..	Chile_CaletaHuelen_MH_1100BP	Caleta Huelen 12	Chile	-21.4398	-70.0281	Repulldown on 3.2M snpset	1240K	1	0.497	422416	223501	M	n/a (no relatives detected)	..	..	316	A2+(64)	[0.994,0.999]	0.078	0.418	ds.half	S2540.L1	PASS	..
I1752	I1752	ConchaliIND1	tooth	2018	PosthNakatsukaCell2018	Direct (WARNING NEED TO CALIBRATE TO SHCAL20): SHCal13 by Thomas Harper	595	32	1300-1410 calCE (650±24 BP, UGAMS-3241)	..	Chile_Conchali_700BP	Conchalí, Santiago, RM	Chile	-33.3667	-70.6667	Repulldown on 3.2M snpset	1240K	1	2.271	773325	421183	M	n/a (no relatives detected)	..	..	515	B2i2b	[0.992,0.997]	0.087	0.423	ds.half	S1752.E1.L1	PASS	..
I1754	I1754	ConchaliIND2	tooth (premolar)	2018	PosthNakatsukaCell2018	Direct (WARNING NEED TO CALIBRATE TO SHCAL20): SHCal13 by Thomas Harper	825	49	1040-1210 calCE (950±30 BP, Poz-83481)	..	Chile_Conchali_700BP	Conchalí, Santiago, RM	Chile	-33.3667	-70.6667	Repulldown on 3.2M snpset	1240K	1	3.125	830833	449481	M	n/a (no relatives detected)	..	..	535	D4h3a1a2	[0.988,0.993]	0.084	0.421	ds.half	S1754.E1.L1	PASS	Xcontam=[0.005,0.009]
I17497	I17497	PUK3 T8	bone (phalanx)	2020	NakatsukaCell2020	Direct: SHCal20	603	27	1301-1396 calCE (665±15 BP, PSUAMS-7821)	..	Chile_LIP_Pukara_600BP	Atacama Desert, Precordillera	Chile	-17.804	-69.3103	Repulldown on 3.2M snpset	1240K	1	0.162446	156790	85650	M	Chile, Atacama Desert, Precordillera Family A (2 members) (I14009-I17497 have a 2d or 3d relationship)	..	..	38.46	C1b	[0.963,0.986]	0.037	0.388745387	ds.half	S17497.Y1.E1.L1	PASS	damage.ds.half=0.037
I14009	I14009	PUK6 T1	bone (long bone)	2020	NakatsukaCell2020	Direct (WARNING NEED TO MARINE CALIBRATED TO SHCAL20): SHCAL13 by Brendal Culleton	750	30	1155-1260 calCE (890±20 BP, PSUAMS-6819)	..	Chile_LIP_Pukara_700BP	Atacama Desert, Precordillera	Chile	-17.804	-69.3103	Repulldown on 3.2M snpset	1240K	1	0.186786	192147	105998	M	Chile, Atacama Desert, Precordillera Family A (2 members) (I14009-I17497 have a 2d or 3d relationship)	..	..	57.7	B2	[0.990,0.999]	0.027	0.393	ds.half	S14009.Y1.E1.L1	PASS	damage.ds.half=0.027
I11974	I11974	LV036 ind 1	petrous	2018	PosthNakatsukaCell2018	Direct (WARNING TO MARINE CALIBRATE IN SHCal20): Current date of SHCal13 10420-9450 calBCE (10415±40 BP, PSUAMS-5282, marine calibrated by Tom Harper using the same calibration procedure we used for the other coastal Chilean samples (60% SHCal13, 40% Marine13, and a delta-R of 137±164) [we use the PSUAMS-5282 date because it has associated isotopic measurements on the same sample but there are fo…	11885	280	10420-9450 calBCE (10415±40 BP, PSUAMS-5282)	40-45	Chile_LosRieles_12000BP	Coquimbo, Los Vilos, Los Rieles	Chile	-31.92	-71.5	Repulldown on 3.2M snpset	1240K	1	2.985034	811729	439820	M	n/a (no relatives detected)	..	..	233.6	C1b	[0.987,0.999]	0.202	0.403	ds.half	S11974.E1.L1	PASS	Xcontam=[0.006,0.012]
I11974.SG	I11974	LV036 ind 1	petrous	2018	PosthNakatsukaCell2018	Direct (WARNING TO MARINE CALIBRATE IN SHCal20): Current date of SHCal13 10420-9450 calBCE (10415±40 BP, PSUAMS-5282, marine calibrated by Tom Harper using the same calibration procedure we used for the other coastal Chilean samples (60% SHCal13, 40% Marine13, and a delta-R of 137±164) [we use the PSUAMS-5282 date because it has associated isotopic measurements on the same sample but there are fo…	11885	280	10420-9450 calBCE (10415±40 BP, PSUAMS-5282)	40-45	Chile_LosRieles_12000BP.SG	Coquimbo, Los Vilos, Los Rieles	Chile	-31.92	-71.5	Repulldown on 3.2M snpset	Shotgun	1	5.691007	1134305	588752	M	n/a (no relatives detected)	..	..	..	C1b	..	0.202	..	ds.half	S11974.E1.L1	PASS	Xcontam=[0.006,0.012]
I1753	I1753	LV036IND2	tooth (canine)	2018	PosthNakatsukaCell2018	Direct (WARNING NEED R_combine, NEED TO MOVE TO SHCAL20): SHCal13, by Thomas Harper	5095	124	3360-2930 calBCE [union of two dates: (4720±40 BP, Beta-254447); (4680±25 BP, UGAMS-4600)]	24-26	Chile_LosRieles_5100BP	Coquimbo, Los Vilos, Los Rieles	Chile	-31.92	-71.5	Repulldown on 3.2M snpset	1240K	1	2.27	791932	428339	M	n/a (no relatives detected)	..	..	324	C1b	[0.975,0.986]	0.095	0.42	ds.half	S1753.E1.L1	PASS	Xcontam=[0.009,0.016]
I8576	I8576	Faro Mendez	tooth	2020	NakatsukaLuisiNatureCommunications2020	Context: Archaeological - Period	100	29	1800-1900 CE	..	Chile_NorthTierradelFuego_Selknam_100BP	North of Tierra del Fuego, Faro Méndez	Chile	-52.52	-69.59	Repulldown on 3.2M snpset	1240K	1	1.025169	674483	365698	M	n/a (no relatives detected)	..	..	343	D1g+16189	[0.996,1.000]	0.039	0.424	ds.half	S8576.E1.L1	PASS	damage.ds.half=0.039
I2537	I2537	PO2	tooth (molar)	2018	PosthNakatsukaCell2018	Direct (WARNING MANUALLY CALIBRATED SHCAL13): By Thomas Harper	645	43	1230-1380 calCE (760±20 BP, PSUAMS-1870)	..	Chile_PicaOcho_700BP	Pica Ocho, Coast	Chile	-20.5072	-69.3346	Repulldown on 3.2M snpset	1240K	1	0.854	514599	277118	M	n/a (no relatives detected)	..	..	1590	A2	[0.999,1.000]	0.035	0.43	ds.half	S2537.L1	PASS	damage.ds.half=0.035
SA5832_noUDG.SG	SA5832	SA5832	..	2018	MorenoMayarScience2018	Direct (WARNING MISSING LAB CODE, MISSING UNCALIBRATED DATE, NEED TO CHANGE TO SHCAL20): IntCal13	7293	168	5634-5051 calBCE	..	Chile_PuntaSantaAna_7300BP.SG	Punta Santa Ana, Patagonia, Chile	Chile	-53.14	-73.86	Repulldown on 3.2M snpset	Shotgun	..	1.421321	795337	421485	F	n/a (no relatives detected)	n/a (female)	n/a (female)	..	..	..	..	..	ds.minus	..	PASS	..
I8575	I8575	Cerro Johnny	tooth	2020	NakatsukaLuisiNatureCommunications2020	Direct (WARNING TO MARINE CALIBRATE; MISSING LAB CODES; GET INDIVIDUAL TWO DATES): SHCal20	459	61	141-1631 calCE (428±46 BP) [R_combine: union of two dates: (B-4996); (B-5006)]	..	Chile_SouthernContinent_Aonikenk_400BP	Southern Continent, Magallanes, Cerro Johnny	Chile	-52.04	-70.03	Repulldown on 3.2M snpset	1240K	1	0.611389	504429	275069	M	n/a (no relatives detected)	..	..	305	D1g+16189	[0.996,1.000]	0.023	0.422	ds.half	S8575.E1.L1	PASS	damage.ds.half=0.023
AM66_noUDG.SG	AM66	AM66	bone	2015	RaghavanScience2015	Context: Archaeological - Period	100	29	1800-1900 CE	..	Chile_StraitOfMagellan_Kaweskar_100BP.SG	Strait of Magellan	Chile	-53.84	-71.17	Repulldown on 3.2M snpset	Shotgun	..	0.024	22121	12557	M	n/a (no relatives detected)	..	..	..	D4h3a	..	..	..	ds.minus	..	PASS	..
AM71_noUDG.SG	AM71	AM71	bone	2015	RaghavanScience2015	Context: Archaeological - Period	100	29	1800-1900 CE	..	Chile_StraitOfMagellan_Kaweskar_100BP.SG	Strait of Magellan	Chile	-53.84	-71.17	Repulldown on 3.2M snpset	Shotgun	..	0.109	98603	56847	F	n/a (no relatives detected)	n/a (female)	n/a (female)	..	D4h3a	..	..	..	ds.minus	..	PASS	..
AM73_noUDG.SG	AM73	AM73	bone	2015	RaghavanScience2015	Context: Archaeological - Period	100	29	1800-1900 CE	..	Chile_StraitOfMagellan_Kaweskar_100BP.SG	Strait of Magellan	Chile	-53.84	-71.17	Repulldown on 3.2M snpset	Shotgun	..	0.02	16636	9597	F	n/a (no relatives detected)	n/a (female)	n/a (female)	..	D1g	..	..	..	ds.minus	..	PASS	..
A460_noUDG.SG	A460	A460	..	2018	MorenoMayarScience2018	Direct: SHCal20	5130	115	3364-2933 calBCE (4520±60 BP, Ua-18179)	..	Chile_WesternArchipelago_Ayayema_5100BP.SG	Ayayema Cave, Patagonia	Chile	-50.1	-75.24	Repulldown on 3.2M snpset	Shotgun	..	10.318539	1148450	592527	M	n/a (no relatives detected)	..	..	..	..	..	..	..	ds.minus	..	PASS	..
IPK13a_noUDG.SG	IPK13	IPK13a	tooth	2018	delaFuentePNAS2018	Direct: SHCal20	1211	48	669-854 calCE (1320±30 BP, Beta-413912)	..	Chile_WesternArchipelago_Kaweskar_1200BP.SG	Yekchal, Patagonia	Chile	-49.1397	-74.4519	Repulldown on 3.2M snpset	Shotgun	..	2.483098	1036845	540016	M	n/a (no relatives detected)	..	..	..	D4h3a5	..	..	..	ds.minus	..	PASS	..
IPK12_noUDG.SG	IPK12	IPK12	tooth	2018	delaFuentePNAS2018	Direct: SHCal20	858	40	1024-1155 calCE (1000±30 BP, Beta-413911)	..	Chile_WesternArchipelago_Kaweskar_800BP.SG	Strait of Magellan, Punta Santa María	Chile	-53.35	-70.9667	Repulldown on 3.2M snpset	Shotgun	..	6.334562	1143943	591443	F	n/a (no relatives detected)	n/a (female)	n/a (female)	..	C1b	..	..	..	ds.minus	..	PASS	..
IPY08b_noUDG.SG	IPY08	IPY08b	tooth	2018	delaFuentePNAS2018	Context: Dates on associated samples (IPY10 and IPY12, IPY13, referenced in associated publication)	1000	202	600-1300 CE	..	Chile_Yamana_BeagleChannel_800BP.SG	Beagle Channel, Hoste Island	Chile	-55.25	-69.0167	Repulldown on 3.2M snpset	Shotgun	..	1.441	902870	469466	M	n/a (no relatives detected)	..	..	..	D1g+16189	..	..	..	ds.minus	..	PASS	..
IPY10_noUDG.SG	IPY10	IPY10	tooth	2018	delaFuentePNAS2018	Direct: SHCal20	775	45	1048-1266 calCE (910±30 BP, Beta-413909)	..	Chile_Yamana_BeagleChannel_800BP.SG	Beagle Channel, Puerto Williams	Chile	-54.9333	-67.6167	Repulldown on 3.2M snpset	Shotgun	..	4.688453	1146591	592116	M	n/a (no relatives detected)	..	..	..	C1b	..	..	..	ds.minus	..	PASS	.., pulldown failed replace with correct pulldown
S_Chipewyan-2.DG	NAD59	NAD59	n/a	2016	MallickNature2016	Modern	0	0	present	..	Chipewyan.DG	Canada	Canada	59.6	-107.3	1240K pulldown padded to 3.2M snpset	Shotgun.diploid	1	42.94	1107796	579041	M	n/a (no relatives detected)	..	..	..	..	..	..	..	..	S_Chipewyan-2	PASS	..
S_Chipewyan-1.DG	NAD93	NAD93	n/a	2016	MallickNature2016	Modern	0	0	present	..	Chipewyan.DG	Uranium City	Canada	59.6	-107.3	1240K pulldown padded to 3.2M snpset	Shotgun.diploid	1	40.33	1120338	584752	F	n/a (no relatives detected)	n/a (female)	n/a (female)	..	..	..	..	..	..	S_Chipewyan-1	PASS	..
S_Chukchi-1.DG	S_Chukchi-1	S_Chukchi-1	n/a	2016	MallickNature2016	Modern	0	0	present	..	Chukchi.DG	Sireniki, Chukchi Peninsula, First sampling location	Russia	69	169	1240K pulldown padded to 3.2M snpset	Shotgun.diploid	1	47.09	1120162	584655	M	n/a (no relatives detected)	..	..	..	..	..	..	..	..	S_Chukchi-1	PASS	..
S_Cree-1.DG	Cree5	Cree5	n/a	2016	MallickNature2016	Modern	0	0	present	..	Cree1.DG	Saskatchewan	Canada	50.3	-102.5	1240K pulldown padded to 3.2M snpset	Shotgun.diploid	1	36.69	1119355	584262	M	n/a (no relatives detected)	..	..	..	..	..	..	..	..	S_Cree-1	PASS	..
S_Cree-2.DG	Cree6	Cree6	n/a	2016	MallickNature2016	Modern	0	0	present	..	Cree2.DG	Saskatchewan	Canada	50.3	-102.5	1240K pulldown padded to 3.2M snpset	Shotgun.diploid	1	40.42	1120340	584762	F	n/a (no relatives detected)	n/a (female)	n/a (female)	..	..	..	..	..	..	S_Cree-2	PASS	..
B_Crete-1.DG	B_Crete-1	B_Crete-1	n/a	2016	MallickNature2016	Modern	0	0	present	..	Cretan.DG	Preveliana, Irakleioy	Greece	35.1667	25.1667	1240K pulldown padded to 3.2M snpset	Shotgun.diploid	1	42.34	1116044	582419	F	n/a (no relatives detected)	n/a (female)	n/a (female)	..	..	..	..	..	..	B_Crete-1	PASS	..
B_Crete-2.DG	B_Crete-2	B_Crete-2	n/a	2016	MallickNature2016	Modern	0	0	present	..	Cretan.DG	Psychro, Lassithi	Greece	35.163	25.445	1240K pulldown padded to 3.2M snpset	Shotgun.diploid	1	42.74	1118704	583951	M	n/a (no relatives detected)	..	..	..	..	..	..	..	..	B_Crete-2	PASS	..
CAO009013	I13487	797 (E10 C119)	tooth/petrous	2020	NagelePosthScience2020	Direct: IntCal20	1329	16	591-650 calCE (1442±20 BP, MAMS-44068)	..	Cuba_CanimarAbajo_Archaic	Matanzas City, Canimar Abajo	Cuba	23.038	-81.497	Repulldown on 3.2M snpset	1240K	2	4.838842	983564	526007	F	n/a (no relatives detected)	n/a (female)	n/a (female)	186.1523	D1	..	0.070375	0.035478273	ds.half,ds.half	CAO009.A0101.TF1.1,CAO013.A0101.TF1.1	PASS	..
CAO001	CAO001	E127 (0.95 m) 11/12 CA (2017) 76	petrous	2020	NagelePosthScience2020	Direct: IntCal20	849	37	1035-1159 calCE (941±21 BP, MAMS-36503)	..	Cuba_CanimarAbajo_Archaic	Matanzas City, Canimar Abajo	Cuba	23.038	-81.497	Repulldown on 3.2M snpset	1240K	1	1.046921	555143	295662	M	n/a (no relatives detected)	..	..	281.2914	C1d1	..	0.10695	0.616798585	ds.half	CAO001.A0101.TF1.1	PASS	..
CAO002008	CAO002008	E83 (2006) C150-151; E92 (38)	tooth	2020	NagelePosthScience2020	Direct: IntCal20	1326	50	540-773 calCE (1420±59 BP, AA-89060)	..	Cuba_CanimarAbajo_Archaic	Matanzas City, Canimar Abajo	Cuba	23.038	-81.497	Repulldown on 3.2M snpset	1240K	2	1.411855	708982	385018	F	n/a (no relatives detected)	n/a (female)	n/a (female)	91.2095	D1	..	0.08135	0.036149945	ds.half	CAO008.A0101.TF1.1, CAO002.A0101.TF1.1	PASS	..
CAO032	CAO004	E77; C116	tooth	2020	NagelePosthScience2020	Direct: IntCal20	1214	53	653-874 calCE (1289±46 BP, AA-101056)	..	Cuba_CanimarAbajo_Archaic	Matanzas City, Canimar Abajo	Cuba	23.038	-81.497	Repulldown on 3.2M snpset	1240K	1	2.017834	785334	424610	F	n/a (no relatives detected)	n/a (female)	n/a (female)	93.6278	C	..	0.0855	0.035438658	ds.half	CAO032.A0101.TF1.1	PASS	..
CAO006	CAO006	Ma! CA Museo	tooth	2020	NagelePosthScience2020	Context: Date(s) from same site (CAO019, CAO015, CAO020, I10757, I10937, CAO014, I13487, CAO002008, CAO029, I11169, CAO031, CAO024, CAO022026, CAO027, I17595, CAO004, I17588, I11170, I17591, I17587, CAO023025, I17589, CAO011, I10756, CAO001, I17594, CAO021, CAO028)	2000	779	1400 BCE - 1300 CE	..	Cuba_CanimarAbajo_Archaic	Matanzas City, Canimar Abajo	Cuba	23.038	-81.497	Repulldown on 3.2M snpset	1240K	1	0.102447	109640	59513	M	n/a (no relatives detected)	..	Q1b	63.908	D1	..	0.07415	0.575236822	ds.half	CAO006.A0101.TF1.1	PASS	..
CAO010	CAO010	E2	tooth	2020	NagelePosthScience2020	Context: Date(s) from same site (CAO019, CAO015, CAO020, I10757, I10937, CAO014, I13487, CAO002008, CAO029, I11169, CAO031, CAO024, CAO022026, CAO027, I17595, CAO004, I17588, I11170, I17591, I17587, CAO023025, I17589, CAO011, I10756, CAO001, I17594, CAO021, CAO028)	2000	779	1400 BCE - 1300 CE	..	Cuba_CanimarAbajo_Archaic	Matanzas City, Canimar Abajo	Cuba	23.038	-81.497	Repulldown on 3.2M snpset	1240K	1	0.551515	440438	237237	M	n/a (no relatives detected)	..	Q1b1a1a1	33.0677	C1d1	..	0.10555	0.57094611	ds.half	CAO010.A0101.TF1.1	PASS	..
CAO011	CAO011	E3	petrous	2020	NagelePosthScience2020	Direct: IntCal20	905	41	992-1149 calCE (1000±20 BP, MAMS-44066)	..	Cuba_CanimarAbajo_Archaic	Matanzas City, Canimar Abajo	Cuba	23.038	-81.497	Repulldown on 3.2M snpset	1240K	1	3.857845	906562	489800	M	Cuba, Matanzas City, Canimar Abajo Family D (2 members) (CAO011-CAO028 have a 2d or 3d relationship)	..	Q1b1a1a1	121.113	D1	..	0.1245	0.607472425	ds.half	CAO011.A0101.TF1.1	PASS	..
CAO014	CAO014	E94	tooth	2020	NagelePosthScience2020	Direct: IntCal20	1542	40	263-531 calCE (1656±20 BP, MAMS-44069)	..	Cuba_CanimarAbajo_Archaic	Matanzas City, Canimar Abajo	Cuba	23.038	-81.497	Repulldown on 3.2M snpset	1240K	1	1.836818	775476	417530	M	n/a (no relatives detected)	..	Q1b1a1a1	37.8131	D1	..	0.10975	0.580043251	ds.half	CAO014.A0101.TF1.1	PASS	..
CAO015	CAO015	E104	petrous	2020	NagelePosthScience2020	Direct: IntCal20	3131	42	1263-1118 calBCE (2967±20 BP, MAMS-44070)	..	Cuba_CanimarAbajo_Archaic	Matanzas City, Canimar Abajo	Cuba	23.038	-81.497	Repulldown on 3.2M snpset	1240K	1	3.389388	868710	466694	F	n/a (no relatives detected)	n/a (female)	n/a (female)	78.4852	C1d1	..	0.2052	0.046373546	ds.half	CAO015.A0101.TF1.1	PASS	..
CAO016	CAO016	E108	petrous	2020	NagelePosthScience2020	Context: Date(s) from same site (CAO019, CAO015, CAO020, I10757, I10937, CAO014, I13487, CAO002008, CAO029, I11169, CAO031, CAO024, CAO022026, CAO027, I17595, CAO004, I17588, I11170, I17591, I17587, CAO023025, I17589, CAO011, I10756, CAO001, I17594, CAO021, CAO028)	2000	779	1400 BCE - 1300 CE	..	Cuba_CanimarAbajo_Archaic	Matanzas City, Canimar Abajo	Cuba	23.038	-81.497	Repulldown on 3.2M snpset	1240K	1	1.139997	664461	358040	F	n/a (no relatives detected)	n/a (female)	n/a (female)	17.7455	A2+(64)	..	0.07725	0.034654736	ds.half	CAO016.A0101.TF1.1	PASS	..
CAO017	CAO017	E110	petrous	2020	NagelePosthScience2020	Context: Date(s) from same site (CAO019, CAO015, CAO020, I10757, I10937, CAO014, I13487, CAO002008, CAO029, I11169, CAO031, CAO024, CAO022026, CAO027, I17595, CAO004, I17588, I11170, I17591, I17587, CAO023025, I17589, CAO011, I10756, CAO001, I17594, CAO021, CAO028)	2000	779	1400 BCE - 1300 CE	..	Cuba_CanimarAbajo_Archaic	Matanzas City, Canimar Abajo	Cuba	23.038	-81.497	Repulldown on 3.2M snpset	1240K	1	2.220754	796281	430093	M	n/a (no relatives detected)	..	Q1b1a2	76.714	..	..	0.0816	0.609498034	ds.half	CAO017.A0101.TF1.1	PASS	..
CAO019	CAO019	E119	tooth	2020	NagelePosthScience2020	Direct: IntCal20	3188	47	1375-1128 calBCE (3000±19 BP, MAMS-44074)	..	Cuba_CanimarAbajo_Archaic	Matanzas City, Canimar Abajo	Cuba	23.038	-81.497	Repulldown on 3.2M snpset	1240K	1	0.417928	359693	197747	F	Cuba, Canimar Abajo Family B (2 members) (I10937-CAO019 have a 1d or 2d relationship)	n/a (female)	n/a (female)	14.6757	..	..	0.1656	0.032537262	ds.half	CAO019.A0101.TF1.1	PASS	..
CAO020	CAO020	E121	petrous	2020	NagelePosthScience2020	Direct: IntCal20	3112	44	1258-1055 calBCE (2952±22 BP, MAMS-44075)	..	Cuba_CanimarAbajo_Archaic	Matanzas City, Canimar Abajo	Cuba	23.038	-81.497	Repulldown on 3.2M snpset	1240K	1	3.913211	904348	485547	F	Cuba, Matanzas City, Canimar Abajo Family C (2 members) (I10757-CAO020 have a 2d or 3d relationship)	n/a (female)	n/a (female)	111.5139	A2+(64)	..	0.1849	0.05070119	ds.half	CAO020.A0101.TF1.1	PASS	..
CAO021	CAO021	E139	petrous	2020	NagelePosthScience2020	Direct: IntCal20	750	23	1162-1256 calCE (852±19 BP, MAMS-44076)	..	Cuba_CanimarAbajo_Archaic	Matanzas City, Canimar Abajo	Cuba	23.038	-81.497	Repulldown on 3.2M snpset	1240K	1	3.325464	861429	468439	F	n/a (no relatives detected)	n/a (female)	n/a (female)	139.9656	D1	..	0.08515	0.046520464	ds.half	CAO021.A0101.TF1.1	PASS	..
CAO022026	CAO022026	E140/E203	petrous	2020	NagelePosthScience2020	Direct: IntCal20	1313	17	605-660 calCE (1402±20 BP, MAMS-44077)	..	Cuba_CanimarAbajo_Archaic	Matanzas City, Canimar Abajo	Cuba	23.038	-81.497	Repulldown on 3.2M snpset	1240K	2	6.270699	983439	528710	M	n/a (no relatives detected)	..	Q1b1a1a1	293.9895	C	..	0.0799	0.642012772	ds.half	CAO022.A0101.TF1.1, CAO026.A0101.TF1.1	PASS	..
CAO023025	CAO023025	E141/E144	petrous	2020	NagelePosthScience2020	Direct: IntCal20	932	22	991-1040 calCE (1015±19 BP, MAMS-44078)	..	Cuba_CanimarAbajo_Archaic	Matanzas City, Canimar Abajo	Cuba	23.038	-81.497	Repulldown on 3.2M snpset	1240K	2	6.125184	985363	528627	M	n/a (no relatives detected)	..	Q1b1a1a1	279.9282	D1	..	0.093925	0.63596067	ds.half	CAO023.A0101.TF1.1, CAO025.A0101.TF1.1	PASS	..
CAO024	CAO024	E142	petrous	2020	NagelePosthScience2020	Direct: IntCal20	1319	16	604-656 calCE (1412±20 BP, MAMS-44079)	..	Cuba_CanimarAbajo_Archaic	Matanzas City, Canimar Abajo	Cuba	23.038	-81.497	Repulldown on 3.2M snpset	1240K	1	3.513771	877682	475181	M	n/a (no relatives detected)	..	Q1b1a1a1	136.4676	D1	..	0.11265	0.638425777	ds.half	CAO024.A0101.TF1.1	PASS	..
CAO027	CAO027	E1063	tooth	2020	NagelePosthScience2020	Direct: IntCal20	1299	13	608-670 calCE (1380±20 BP, MAMS-44082)	..	Cuba_CanimarAbajo_Archaic	Matanzas City, Canimar Abajo	Cuba	23.038	-81.497	Repulldown on 3.2M snpset	1240K	1	3.2907	911662	490182	M	Cuba, Matanzas City, Canimar Abajo Family E (2 members) (CAO027-CAO030 have a 2d or 3d relationship)	..	Q1b1a1a1	128.2135	D1	..	0.0768	0.593348234	ds.half	CAO027.A0101.TF1.1	PASS	..
CAO028	CAO028	E06_34	tooth	2020	NagelePosthScience2020	Direct: IntCal20	709	17	1215-1271 calCE (812±20 BP, MAMS-44083)	..	Cuba_CanimarAbajo_Archaic	Matanzas City, Canimar Abajo	Cuba	23.038	-81.497	Repulldown on 3.2M snpset	1240K	1	3.057334	856332	464824	M	Cuba, Matanzas City, Canimar Abajo Family D (2 members) (CAO011-CAO028 have a 2d or 3d relationship)	..	Q1b1a2	143.444	D1	..	0.07845	0.634632547	ds.half	CAO028.A0101.TF1.1	PASS	..
CAO029	CAO029	E76(28)	petrous	2020	NagelePosthScience2020	Direct: IntCal20	1323	16	601-654 calCE (1423±20 BP, MAMS-44084)	..	Cuba_CanimarAbajo_Archaic	Matanzas City, Canimar Abajo	Cuba	23.038	-81.497	Repulldown on 3.2M snpset	1240K	1	3.238594	853295	464332	M	n/a (no relatives detected)	..	Q1b1a1a1	143.6866	C	..	0.0795	0.644781839	ds.half	CAO029.A0101.TF1.1	PASS	..
CAO030	CAO030	E85	tooth	2020	NagelePosthScience2020	Context: Date(s) on 2d/3d relative CAO027	1300	58	550-750 CE	..	Cuba_CanimarAbajo_Archaic	Matanzas City, Canimar Abajo	Cuba	23.038	-81.497	Repulldown on 3.2M snpset	1240K	1	1.757719	774330	417501	F	Cuba, Matanzas City, Canimar Abajo Family E (2 members) (CAO027-CAO030 have a 2d or 3d relationship)	n/a (female)	n/a (female)	76.3826	A2	..	0.16605	0.031966227	ds.half	CAO030.A0101.TF1.1	PASS	..
CAO031	CAO031	E71(10)	tooth	2020	NagelePosthScience2020	Direct: IntCal20	1320	16	603-655 calCE (1416±20 BP, MAMS-44086)	..	Cuba_CanimarAbajo_Archaic	Matanzas City, Canimar Abajo	Cuba	23.038	-81.497	Repulldown on 3.2M snpset	1240K	1	2.819083	833046	454827	F	n/a (no relatives detected)	n/a (female)	n/a (female)	101.7892	H2a2a1	..	0.0791	0.039587786	ds.half	CAO031.A0101.TF1.1	PASS	..
CAO012	I11169	49 (C154, No. 68)	tooth	2020	NagelePosthScience2020	Direct: IntCal20; R_combine	1328	14	600-646 calCE (1442±13 BP) [R_combine: (1425±15 BP, PSUAMS-4868); (1471±20 BP, MAMS-44067)]	..	Cuba_CanimarAbajo_Archaic	Matanzas City, Canimar Abajo	Cuba	23.038	-81.497	Repulldown on 3.2M snpset	1240K	1	2.337593	888533	477377	F	n/a (no relatives detected)	n/a (female)	n/a (female)	129.5456	D1	..	0.1118	0.031042501	ds.half	CAO012.A0101.TF1.1	PASS	..
CAO007	I17588	2293 (E98 0.50-0.60 C115 2001)	tooth	2020	NagelePosthScience2020	Direct: IntCal20	1104	42	772-944 calCE (1180±20 BP, PSUAMS-7408)	..	Cuba_CanimarAbajo_Archaic	Matanzas City, Canimar Abajo	Cuba	23.038	-81.497	Repulldown on 3.2M snpset	1240K	1	0.940791	593495	321984	F	n/a (no relatives detected)	n/a (female)	n/a (female)	25.8319	D1	..	0.05825	0.045095539	ds.half	CAO007.A0101.TF1.1	PASS	..
CUC001	CUC001	8	petrous	2020	NagelePosthScience2020	Context: Archaeological - Period	2000	779	1400 BCE - 1300 CE	..	Cuba_CuevaCalero_Archaic	Matanzas Province, Cardenas, Cueva Calero	Cuba	23.05	-81.317	Repulldown on 3.2M snpset	1240K	1	0.030942	35563	19514	M	n/a (no relatives detected)	..	n/a	1.1083	n/a (<2x)	n/a (<2x)	0.12965	0.537845074	ds.half	CUC001.A0101.TF1.1	PASS	..
CUC002	CUC002	234	petrous	2020	NagelePosthScience2020	Context: Archaeological - Period	2000	779	1400 BCE - 1300 CE	..	Cuba_CuevaCalero_Archaic	Matanzas Province, Cardenas, Cueva Calero	Cuba	23.05	-81.317	Repulldown on 3.2M snpset	1240K	1	3.124329	859332	466546	M	n/a (no relatives detected)	..	Q1b1a1a1	138.7618	A2	..	0.0933	0.632100278	ds.half	CUC002.A0101.TF1.1	PASS	..
CUC003	CUC003	2	petrous	2020	NagelePosthScience2020	Context: Archaeological - Period	2000	779	1400 BCE - 1300 CE	..	Cuba_CuevaCalero_Archaic	Matanzas Province, Cardenas, Cueva Calero	Cuba	23.05	-81.317	Repulldown on 3.2M snpset	1240K	1	3.447362	878392	478180	F	n/a (no relatives detected)	n/a (female)	n/a (female)	145.1887	A2	..	0.08105	0.047251575	ds.half	CUC003.A0101.TF1.1	PASS	..
CUC004	CUC004	78	petrous	2020	NagelePosthScience2020	Context: Archaeological - Period	2000	779	1400 BCE - 1300 CE	..	Cuba_CuevaCalero_Archaic	Matanzas Province, Cardenas, Cueva Calero	Cuba	23.05	-81.317	Repulldown on 3.2M snpset	1240K	1	0.08237	90928	49513	M	n/a (no relatives detected)	..	Q1b1a1a1	3.7719	..	..	0.2095	0.559294901	ds.half	CUC004.A0101.TF1.1	PASS	..
CDE001	CDE001	155	petrous	2020	NagelePosthScience2020	Direct: IntCal20	393	50	1472-1642 calCE (335±36 BP, MAMS-44093)	..	Cuba_CuevaEsqueletos_Ceramic	Camagüey, Sierra de Cubitas, Cueva de los Esqueletos 1	Cuba			Repulldown on 3.2M snpset	1240K	1	3.474438	870608	473820	M	n/a (no relatives detected)	..	Q1b1a1a1	146.4902	B2	..	0.0729	0.639087686	ds.half	CDE001.A0101.TF1.1	PASS	..
CDE002	CDE002	157	petrous	2020	NagelePosthScience2020	Direct: IntCal20	488	26	1436-1490 calCE (420±20 BP, MAMS-44094)	..	Cuba_CuevaEsqueletos_Ceramic	Camagüey, Sierra de Cubitas, Cueva de los Esqueletos 1	Cuba			Repulldown on 3.2M snpset	1240K	1	3.492421	878597	476722	F	Cuba, Camag�ey, Sierra de Cubitas, Cueva de los Esqueletos 1 Family A (2 members) (CDE002-CDE004 have a 2d or 3d relationship)	n/a (female)	n/a (female)	145.0168	C	..	0.06265	0.047532579	ds.half	CDE002.A0101.TF1.1	PASS	..
CDE003	CDE003	156	petrous	2020	NagelePosthScience2020	Direct: IntCal20	515	8	1420-1453 calCE (472±20 BP, MAMS-44095)	..	Cuba_CuevaEsqueletos_Ceramic	Camagüey, Sierra de Cubitas, Cueva de los Esqueletos 1	Cuba			Repulldown on 3.2M snpset	1240K	1	2.772995	824485	448924	M	n/a (no relatives detected)	..	Q1b1a1a1	145.1817	C1d1	..	0.0843	0.647470316	ds.half	CDE003.A0101.TF1.1	PASS	..
CDE004	CDE004	159	petrous	2020	NagelePosthScience2020	Direct: IntCal20	517	9	1412-1450 calCE (480±22 BP, MAMS-44096)	..	Cuba_CuevaEsqueletos_Ceramic	Camagüey, Sierra de Cubitas, Cueva de los Esqueletos 1	Cuba			Repulldown on 3.2M snpset	1240K	1	2.766833	818296	445400	F	Cuba, Camag�ey, Sierra de Cubitas, Cueva de los Esqueletos 1 Family A (2 members) (CDE002-CDE004 have a 2d or 3d relationship)	n/a (female)	n/a (female)	74.7454	C	..	0.08785	0.049398886	ds.half	CDE004.A0101.TF1.1	PASS	..
CDE005	CDE005	154	petrous	2020	NagelePosthScience2020	Context: Based on dates on other individuals from same site (CDE004, CDE003, CDE002, CDE001)	425	72	1400-1650 CE	..	Cuba_CuevaEsqueletos_Ceramic	Camagüey, Sierra de Cubitas, Cueva de los Esqueletos 1	Cuba			Repulldown on 3.2M snpset	1240K	1	4.183245	906205	490234	M	n/a (no relatives detected)	..	Q1b1a1a1	124.3388	C1b2	..	0.0855	0.632614437	ds.half	CDE005.A0101.TF1.1	PASS	..
CIP001	CIP001	7149	tooth	2020	NagelePosthScience2020	Direct (WARNING NEED TO MANUALLY CALIBRATE IN INTCAL20): IntCal13	1455	36	434-557 calCE (MAMS-39629)	..	Cuba_CuevaPerico_Archaic	Artemisa province, Cueva del Perico I	Cuba	22.958	-83.275	Repulldown on 3.2M snpset	1240K	2	0.202092	127011	66279	F	n/a (no relatives detected)	n/a (female)	n/a (female)	..	C1d1	..	0.039725	0.049327986	ds.half	CIP001.A0101.TF1.1, CIP001.A0101.TF1.2	PASS	..
CIP002	CIP002	7149_2B	tooth	2020	NagelePosthScience2020	Direct: IntCal20	1414	39	436-593 calCE (1540±18 BP, MAMS-39621)	..	Cuba_CuevaPerico_Archaic	Artemisa province, Cueva del Perico I	Cuba	22.958	-83.275	Repulldown on 3.2M snpset	1240K	2	0.074879	44555	23789	M	n/a (no relatives detected)	..	na	50.8509	D1	..	0.041	0.578569331	ds.half	CIP002.A0101.TF1.1, CIP002.A0101.TF1.2	PASS	..
CIP003	CIP003	7151_1	tooth	2020	NagelePosthScience2020	Context: Date(s) from same site (CIP002, CIP010, CIP007012, CIP011, CIP008, CIP001, CIP009)	1950	462	800 BCE - 800 CE	..	Cuba_CuevaPerico_Archaic	Artemisa province, Cueva del Perico I	Cuba	22.958	-83.275	Repulldown on 3.2M snpset	1240K	2	0.37979	295325	156787	F	n/a (no relatives detected)	n/a (female)	n/a (female)	205.5303	D1	..	0.051225	0.078255551	ds.half	CIP003.A0101.TF1.1, CIP003.A0101.TF1.2	PASS	..
CIP007012	CIP007012	60+2522_6A	tooth, bone	2020	NagelePosthScience2020	Direct: IntCal20	1345	23	565-645 calCE (1468±25 BP, MAMS-39620)	..	Cuba_CuevaPerico_Archaic	Artemisa province, Cueva del Perico I	Cuba	22.958	-83.275	Repulldown on 3.2M snpset	1240K	4	0.147107	126279	67251	M	n/a (no relatives detected)	..	Q1b1a	147.9099	D1	..	0.09045	0.548050383	ds.half	CIP007.A0101.TF1.1, CIP007.A0101.TF1.2, CIP012.A0101.TF1.1, CIP012.A0101.TF1.2	PASS	..
CIP008	CIP008	7141	tooth	2020	NagelePosthScience2020	Direct: IntCal20	1232	38	659-775 calCE (1308±22 BP, MAMS-39631)	..	Cuba_CuevaPerico_Archaic	Artemisa province, Cueva del Perico I	Cuba	22.958	-83.275	Repulldown on 3.2M snpset	1240K	2	0.197812	147709	80719	F	n/a (no relatives detected)	n/a (female)	n/a (female)	200.9951	A2	..	0.043125	0.069581954	ds.half	CIP008.A0101.TF1.1, CIP008.A0101.TF1.2	PASS	..
CIP009	CIP009	2493	tooth	2020	NagelePosthScience2020	Direct: IntCal20	2734	17	803-772 calBCE (2583±19 BP, MAMS-39619)	..	Cuba_CuevaPerico_Archaic	Artemisa province, Cueva del Perico I	Cuba	22.958	-83.275	Repulldown on 3.2M snpset	1240K	2	0.151879	120726	64260	M	n/a (no relatives detected)	..	Q1b1a1a1	122.3954	D1	..	0.0745	0.614309368	ds.half	CIP009.A0101.TF1.1, CIP009.A0101.TF1.2	PASS	..
CIP010	CIP010	319b	bone	2020	NagelePosthScience2020	Direct: IntCal20	1397	32	441-600 calCE (1528±20 BP, MAMS-39618)	..	Cuba_CuevaPerico_Archaic	Artemisa province, Cueva del Perico I	Cuba	22.958	-83.275	Repulldown on 3.2M snpset	1240K	2	0.113014	97140	51252	M	n/a (no relatives detected)	..	Q1b	80.1146	C1d1	..	0.0853	0.531726035	ds.half	CIP010.A0101.TF1.1, CIP010.A0101.TF1.2	PASS	..
CIP011	CIP011	7145	tooth	2020	NagelePosthScience2020	Direct: IntCal20	1257	40	652-774 calCE (1334±18 BP, MAMS-39622)	..	Cuba_CuevaPerico_Archaic	Artemisa province, Cueva del Perico I	Cuba	22.958	-83.275	Repulldown on 3.2M snpset	1240K	2	0.225194	186628	98289	F	n/a (no relatives detected)	n/a (female)	n/a (female)	139.579	D1	..	0.056	0.05083057	ds.half	CIP011.A0101.TF1.1, CIP011.A0101.TF1.2	PASS	..
ELM001	ELM001	n/a	petrous	2020	NagelePosthScience2020	Direct: IntCal20	530	11	1403-1439 calCE (513±20 BP, MAMS-36507)	..	Cuba_ElMorrillo_Ceramic	Matanzas, El Morrillo	Cuba	23.046	-81.504	Repulldown on 3.2M snpset	1240K	2	1.958091	706336	378596	F	n/a (no relatives detected)	n/a (female)	n/a (female)	1043.213	C1b2	..	0.087275	0.047203768	ds.half	ELM001.A0101.TF1.1, ELM001.A0101.TF1.2	PASS	..
GUY001	GUY001	1613	petrous	2020	NagelePosthScience2020	Context: Based on dates on other individuals from same site (GUY002, GUY003)	2150	346	800 BCE - 400 CE	..	Cuba_GuayaboBlanco_Archaic	Matanzas province, Ciénaga de Zapata, Guayabo Blanco	Cuba	22.301	-80.924	Repulldown on 3.2M snpset	1240K	1	3.157118	855551	462651	M	n/a (no relatives detected)	..	Q1b1a1a1	94.2327	D1	..	0.1251	0.626219492	ds.half	GUY001.A0101.TF1.1	PASS	..
GUY002	GUY002	7398	petrous	2020	NagelePosthScience2020	Direct: IntCal20	2510	105	749-409 calBCE (2440±22 BP, MAMS-44100)	..	Cuba_GuayaboBlanco_Archaic	Matanzas province, Ciénaga de Zapata, Guayabo Blanco	Cuba	22.301	-80.924	Repulldown on 3.2M snpset	1240K	1	2.008383	780049	420487	M	n/a (no relatives detected)	..	Q1b1a2	50.3534	A2	..	0.1684	0.59454975	ds.half	GUY002.A0101.TF1.1	PASS	..
GUY003	GUY003	1588(582)	petrous	2020	NagelePosthScience2020	Direct: IntCal20	1657	31	235-346 calCE (1771±21 BP, MAMS-44101)	..	Cuba_GuayaboBlanco_Archaic	Matanzas province, Ciénaga de Zapata, Guayabo Blanco	Cuba	22.301	-80.924	Repulldown on 3.2M snpset	1240K	1	0.113422	121518	65979	M	n/a (no relatives detected)	..	Q1b	30.8285	D1	..	0.1939	0.539961132	ds.half	GUY003.A0101.TF1.1	PASS	..
CAA001003	CAA001003	1+3	petrous	2020	NagelePosthScience2020	Direct: IntCal20	1736	36	129-307 calCE (1832±21 BP, MAMS-36502)	..	Cuba_LasCarolinas_Archaic	Matanzas, Las Carolinas II	Cuba	22.985	-81.462	Repulldown on 3.2M snpset	1240K	3	3.464964	849966	455300	F	n/a (no relatives detected)	n/a (female)	n/a (female)	1014.5825	D1	..	0.11895	0.052454368	ds.half	CAA001.A0101.TF1.1, CAA003.A0101.TF1.1, CAA003.A0101.TF1.2	PASS	..
CAA002	CAA002	2	petrous	2020	NagelePosthScience2020	Direct: IntCal20	1561	40	261-430 calCE (1667±21 BP, MAMS-36504)	..	Cuba_LasCarolinas_Archaic	Matanzas, Las Carolinas II	Cuba	22.985	-81.462	Repulldown on 3.2M snpset	1240K	2	1.32277	648592	343956	F	n/a (no relatives detected)	n/a (female)	n/a (female)	266.236	C1d1	..	0.1215	0.041068933	ds.half	CAA002.A0101.TF1.1, CAA002.A0101.TF1.2	PASS	..
MTO001	MTO001	5.16.7 E-2	petrous	2020	NagelePosthScience2020	Direct: IntCal20	1231	38	660-775 calCE (1308±21 BP, MAMS-36506)	..	Cuba_Manuelito_Archaic	Matanzas province, Manuelito	Cuba	22.823	-81.391	Repulldown on 3.2M snpset	1240K	2	1.03304	542411	287261	F	n/a (no relatives detected)	n/a (female)	n/a (female)	109.8772	C1d1	..	0.145225	0.057666292	ds.half	MTO001.A0101.TF1.1, MTO001.A0101.TF1.2	PASS	..
PDM001	PDM001	E2	petrous	2020	NagelePosthScience2020	Direct: IntCal20	1826	59	19-231 calCE (1913±43 BP, UOC-4085)	..	Cuba_PlayadelMango_Archaic	Granma province, Rio Cauto Basin, Playa del Mango	Cuba	20.554	-76.986	Repulldown on 3.2M snpset	1240K	1	0.409689	350397	188157	F	n/a (no relatives detected)	n/a (female)	n/a (female)	82.6375	C1d1	..	0.2862	0.042806591	ds.half	PDM001.A0101.TF2.2	PASS	..
PDM002	PDM002	E6	petrous	2020	NagelePosthScience2020	Context: Based on dates on other individuals from same site (PDM003, PDM006, PDM010, PDM001, PDM004, PDM008)	1900	115	150 BCE - 250 CE	..	Cuba_PlayadelMango_Archaic	Granma province, Rio Cauto Basin, Playa del Mango	Cuba	20.554	-76.986	Repulldown on 3.2M snpset	1240K	1	0.288636	266344	143261	F	n/a (no relatives detected)	n/a (female)	n/a (female)	55.9021	C1d1	..	0.2481	0.034309452	ds.half	PDM002.A0101.TF2.2	PASS	..
PDM003	PDM003	E3	petrous	2020	NagelePosthScience2020	Direct: IntCal20	1960	61	151 calBCE- 117 calCE (2021±43 BP, UOC-4086)	..	Cuba_PlayadelMango_Archaic	Granma province, Rio Cauto Basin, Playa del Mango	Cuba	20.554	-76.986	Repulldown on 3.2M snpset	1240K	1	0.092541	96602	50767	M	n/a (no relatives detected)	..	Q1b1a1a	10.0104	C1d1	..	0.2889	0.563462923	ds.half	PDM003.A0101.TF1.1	PASS	..
PDM004	PDM004	E14	tooth	2020	NagelePosthScience2020	Direct: IntCal20	1824	43	31-210 calCE (1915±23 BP, MAMS-36505)	..	Cuba_PlayadelMango_Archaic	Granma province, Rio Cauto Basin, Playa del Mango	Cuba	20.554	-76.986	Repulldown on 3.2M snpset	1240K	1	1.626592	721450	388920	M	n/a (no relatives detected)	..	Q1b1a1a1	241.2549	C1d1	..	0.195	0.577683517	ds.half	PDM004.B0101.TF1.1	PASS	..
PDM006	PDM006	E9	petrous	2020	NagelePosthScience2020	Direct: IntCal20	1992	42	151 calBCE - 25 calCE (2047±24 BP, UOC-6849)	..	Cuba_PlayadelMango_Archaic	Granma province, Rio Cauto Basin, Playa del Mango	Cuba	20.554	-76.986	Repulldown on 3.2M snpset	1240K	1	0.530456	408284	217133	F	n/a (no relatives detected)	n/a (female)	n/a (female)	15.6104	C1d1	..	0.23175	0.054750241	ds.half	PDM006.A0101.TF2.1	PASS	..
PDM008	PDM008	E10	petrous	2020	NagelePosthScience2020	Direct: IntCal20	1783	31	89-226 calCE (1879±21 BP, UOC-6850)	..	Cuba_PlayadelMango_Archaic	Granma province, Rio Cauto Basin, Playa del Mango	Cuba	20.554	-76.986	Repulldown on 3.2M snpset	1240K	1	0.370359	323746	173950	M	n/a (no relatives detected)	..	Q1b1a1a1	36.4006	D1	..	0.23295	0.5605115	ds.half	PDM008.A0101.TF1.1	PASS	..
PDM009	PDM009	E17	petrous	2020	NagelePosthScience2020	Context: Based on dates on other individuals from same site (PDM003, PDM006, PDM010, PDM001, PDM004, PDM008)	1900	115	150 BCE - 250 CE	..	Cuba_PlayadelMango_Archaic	Granma province, Rio Cauto Basin, Playa del Mango	Cuba	20.554	-76.986	Repulldown on 3.2M snpset	1240K	1	0.367005	322596	173818	M	n/a (no relatives detected)	..	Q1b1a1a1	38.8345	C1d1	..	0.2009	0.558790877	ds.half	PDM009.A0101.TF1.1	PASS	..
PDM010	PDM010	E15	petrous	2020	NagelePosthScience2020	Direct: IntCal20	1877	34	14-125 calCE (1951±20 BP, UOC-6851)	..	Cuba_PlayadelMango_Archaic	Granma province, Rio Cauto Basin, Playa del Mango	Cuba	20.554	-76.986	Repulldown on 3.2M snpset	1240K	1	0.678763	468267	252948	F	n/a (no relatives detected)	n/a (female)	n/a (female)	41.4221	A2	..	0.20105	0.056207589	ds.half	PDM010.A0101.TF1.1	PASS	..
I10759	I10759	CRCO_3 (0197SAVA Sanaam 0197SAVA0055SADNA, trench U2, Feature find, fill 1, planum indet, curacao)	petrous	2020	FernandesSirakNature2020	Context: Archaeological - Period	650	58	1200-1400 CE	..	Curacao_deSavaan_Ceramic	Savaan	Curacao	12.13	-68.97	Repulldown on 3.2M snpset	1240K	1	0.026336	30415	15518	M	n/a (no relatives detected)	..	..	11.07	A2+(64)	[0.958,0.995]	0.2	0.407	ds.half	S10759.E1.L2	PASS	..
I11892	I11892	668 (0058SAVA0002SADNA, Trench T2; Feature F2; Fill1; Planum 0)	tooth (incisor)	2020	FernandesSirakNature2020	Direct: IntCal20	603	30	1300-1398 calCE (620±20 BP, PSUAMS-7387)	..	Curacao_deSavaan_Ceramic	Savaan	Curacao	12.13	-68.97	Repulldown on 3.2M snpset	1240K	1	0.156651	167466	90710	F	n/a (no relatives detected)	n/a (female)	n/a (female)	17.2	C1c+195	[0.979,0.999]	0.062	0.008	ds.half	S11892.E1.L1	PASS	..
I12967	I12967	694 (0000BONE001SADNA)	petrous	2020	FernandesSirakNature2020	Direct: IntCal20	660	22	1271-1378 calCE (710±20 BP, PSUAMS-7386)	..	Curacao_deSavaan_Ceramic	Savaan	Curacao	12.13	-68.97	Repulldown on 3.2M snpset	1240K	1	2.328127	763795	419238	M	n/a (no relatives detected)	..	..	358.9	D1	[0.985,0.998]	0.154	0.397	ds.half	S12967.Y1.E1.L1	PASS	Xcontam=[0.006,0.012]
I13472	I13472	775 (0659SAVA075SADNA, Trench 4; Feature F043; Fill 1; Planum 0)	petrous	2020	FernandesSirakNature2020	Direct: IntCal20	602	29	1302-1400 calCE (610±20 BP, PSUAMS-7355)	..	Curacao_deSavaan_Ceramic	Savaan	Curacao	12.13	-68.97	Repulldown on 3.2M snpset	1240K	1	2.88021	823754	452505	F	n/a (no relatives detected)	n/a (female)	n/a (female)	262	A2am	[0.981,0.995]	0.126	0.008	ds.half	S13472.Y1.E1.L1	PASS	..
I10758	I10758	CRCO_1 (0009SCRU Santa Cruz, Curacao, 0009SCRU001SADNA, trench 1, feature F001, Fill 1, planum 1) | 796 (0009SCRU001SADNA, Trench 1; Feature F001; Planum 1)	petrous	2020	FernandesSirakNature2020	Direct: IntCal20	666	15	1267-1299 calCE (720±20 BP, PSUAMS-7292)	..	Curacao_SantaCruz_Ceramic	Santa Cruz	Curacao	12.3	-69.15	Repulldown on 3.2M snpset	1240K	2	4.957748	892334	485860	F	n/a (no relatives detected)	n/a (female)	n/a (female)	..	C1b	..	..	0.008	ds.half,ds.half	S10758.E1.L2,S13486.Y1.E1.L1	PASS	..
A_Dai-5.DG	HGDP01307	..	..	2012	MeyerScience2012	Modern	0	0	present	..	Dai.DG	..	China	21	100	1240K pulldown padded to 3.2M snpset	Shotgun.diploid	4	28.31	1150277	593101	M	n/a (no relatives detected)	..	..	..	..	..	..	..	..	..	PASS	A-team samples from first SGDP processing
B_Dai-4.DG	HGDP01308	HGDP01308	n/a	2013	PrueferNature2013	Modern	0	0	present	..	Dai.DG	..	China	21	100	1240K pulldown padded to 3.2M snpset	Shotgun.diploid	1	39.22	1117410	583299	M	n/a (no relatives detected)	..	..	..	..	..	..	..	..	B_Dai-4	PASS	..
S_Dai-2.DG	HGDP01312	HGDP01312	n/a	2007	MallickNature2016 (shotgun data with SNP array data first published in LiScience2008 and JakobssonNature2008)	Modern	0	0	present	..	Dai.DG	..	China	21	100	1240K pulldown padded to 3.2M snpset	Shotgun.diploid	1	39.75	1119289	584242	M	n/a (no relatives detected)	..	..	..	..	..	..	..	..	S_Dai-2	PASS	..
S_Dai-1.DG	HGDP01314	HGDP01314	n/a	2007	MallickNature2016 (shotgun data with SNP array data first published in LiScience2008 and JakobssonNature2008)	Modern	0	0	present	..	Dai.DG	..	China	21	100	1240K pulldown padded to 3.2M snpset	Shotgun.diploid	1	49.51	1119088	584194	F	n/a (no relatives detected)	n/a (female)	n/a (female)	..	..	..	..	..	..	S_Dai-1	PASS	..
S_Dai-3.DG	HGDP01315	HGDP01315	n/a	2007	MallickNature2016 (shotgun data with SNP array data first published in LiScience2008 and JakobssonNature2008)	Modern	0	0	present	..	Dai.DG	..	China	21	100	1240K pulldown padded to 3.2M snpset	Shotgun.diploid	1	39.05	1107190	577967	F	n/a (no relatives detected)	n/a (female)	n/a (female)	..	..	..	..	..	..	S_Dai-3	PASS	..
HGDP01307.DG	HGDP01307	..	..	2020	BergstromScience2020	Modern	0	0	present	..	Dai.DG	..	China	21	100	1240K pulldown padded to 3.2M snpset	Shotgun.diploid	..	..	1132823	585015	M	n/a (no relatives detected)	..	..	..	..	..	..	..	..	..	PASS	..
HGDP01308.DG	HGDP01308	HGDP01308	..	2020	BergstromScience2020	Modern	0	0	present	..	Dai.DG	..	China	21	100	1240K pulldown padded to 3.2M snpset	Shotgun.diploid	..	..	1139010	588025	M	n/a (no relatives detected)	..	..	..	..	..	..	..	..	..	PASS	..
HGDP01309.DG	HGDP01309	..	..	2020	BergstromScience2020	Modern	0	0	present	..	Dai.DG	..	China	21	100	1240K pulldown padded to 3.2M snpset	Shotgun.diploid	..	..	1139268	588090	M	n/a (no relatives detected)	..	..	..	..	..	..	..	..	..	PASS	..
HGDP01310.DG	HGDP01310	..	..	2020	BergstromScience2020	Modern	0	0	present	..	Dai.DG	..	China	21	100	1240K pulldown padded to 3.2M snpset	Shotgun.diploid	..	..	1137896	587524	M	n/a (no relatives detected)	..	..	..	..	..	..	..	..	..	PASS	..
HGDP01311.DG	HGDP01311	..	..	2020	BergstromScience2020	Modern	0	0	present	..	Dai.DG	..	China	21	100	1240K pulldown padded to 3.2M snpset	Shotgun.diploid	..	..	1132650	584986	M	n/a (no relatives detected)	..	..	..	..	..	..	..	..	..	PASS	..
HGDP01312.DG	HGDP01312	HGDP01312	..	2020	BergstromScience2020	Modern	0	0	present	..	Dai.DG	..	China	21	100	1240K pulldown padded to 3.2M snpset	Shotgun.diploid	..	..	1141077	588969	M	n/a (no relatives detected)	..	..	..	..	..	..	..	..	..	PASS	..
HGDP01313.DG	HGDP01313	..	..	2020	BergstromScience2020	Modern	0	0	present	..	Dai.DG	..	China	21	100	1240K pulldown padded to 3.2M snpset	Shotgun.diploid	..	..	1137000	587100	M	n/a (no relatives detected)	..	..	..	..	..	..	..	..	..	PASS	..
HGDP01314.DG	HGDP01314	HGDP01314	..	2020	BergstromScience2020	Modern	0	0	present	..	Dai.DG	..	China	21	100	1240K pulldown padded to 3.2M snpset	Shotgun.diploid	..	..	1141469	589109	F	n/a (no relatives detected)	n/a (female)	n/a (female)	..	..	..	..	..	..	..	PASS	..
HGDP01315.DG	HGDP01315	HGDP01315	..	2020	BergstromScience2020	Modern	0	0	present	..	Dai.DG	..	China	21	100	1240K pulldown padded to 3.2M snpset	Shotgun.diploid	..	..	1140996	588907	F	n/a (no relatives detected)	n/a (female)	n/a (female)	..	..	..	..	..	..	..	PASS	..
S_Daur-2.DG	HGDP01215	HGDP01215	n/a	2007	MallickNature2016 (shotgun data with SNP array data first published in LiScience2008 and JakobssonNature2008)	Modern	0	0	present	..	Daur.DG	..	China	48.4975	124	1240K pulldown padded to 3.2M snpset	Shotgun.diploid	1	45.92	1118607	583917	F	n/a (no relatives detected)	n/a (female)	n/a (female)	..	..	..	..	..	..	S_Daur-2	PASS	..
HGDP01213.DG	HGDP01213	..	..	2020	BergstromScience2020	Modern	0	0	present	..	Daur.DG	..	China	48.4975	124	1240K pulldown padded to 3.2M snpset	Shotgun.diploid	..	..	1136486	586973	M	n/a (no relatives detected)	..	..	..	..	..	..	..	..	..	PASS	..
HGDP01214.DG	HGDP01214	..	..	2020	BergstromScience2020	Modern	0	0	present	..	Daur.DG	..	China	48.4975	124	1240K pulldown padded to 3.2M snpset	Shotgun.diploid	..	..	1136740	586955	M	n/a (no relatives detected)	..	..	..	..	..	..	..	..	..	PASS	..
HGDP01215.DG	HGDP01215	HGDP01215	..	2020	BergstromScience2020	Modern	0	0	present	..	Daur.DG	..	China	32.2657	114	1240K pulldown padded to 3.2M snpset	Shotgun.diploid	..	..	1141298	589044	F	n/a (no relatives detected)	n/a (female)	n/a (female)	..	..	..	..	..	..	..	PASS	..
HGDP01216.DG	HGDP01216	..	..	2020	BergstromScience2020	Modern	0	0	present	..	Daur.DG	..	China	48.4975	124	1240K pulldown padded to 3.2M snpset	Shotgun.diploid	..	..	1137280	587375	M	n/a (no relatives detected)	..	..	..	..	..	..	..	..	..	PASS	..
HGDP01217.DG	HGDP01217	..	..	2020	BergstromScience2020	Modern	0	0	present	..	Daur.DG	..	China	48.4975	124	1240K pulldown padded to 3.2M snpset	Shotgun.diploid	..	..	1141021	588923	M	n/a (no relatives detected)	..	..	..	..	..	..	..	..	..	PASS	..
HGDP01220.DG	HGDP01220	..	..	2020	BergstromScience2020	Modern	0	0	present	..	Daur.DG	..	China	48.4975	124	1240K pulldown padded to 3.2M snpset	Shotgun.diploid	..	..	1137081	587059	M	n/a (no relatives detected)	..	..	..	..	..	..	..	..	..	PASS	..
HGDP01221.DG	HGDP01221	..	..	2020	BergstromScience2020	Modern	0	0	present	..	Daur.DG	..	China	48.4975	124	1240K pulldown padded to 3.2M snpset	Shotgun.diploid	..	..	1136685	587034	M	n/a (no relatives detected)	..	..	..	..	..	..	..	..	..	PASS	..
HGDP01222.DG	HGDP01222	..	..	2020	BergstromScience2020	Modern	0	0	present	..	Daur.DG	..	China	48.4975	124	1240K pulldown padded to 3.2M snpset	Shotgun.diploid	..	..	1134615	586118	F	n/a (no relatives detected)	n/a (female)	n/a (female)	..	..	..	..	..	..	..	PASS	..
A_Dinka-4.DG	A_Dinka-4	A_Dinka-4	n/a	..	MeyerScience2012	Modern	0	0	present	..	Dinka.DG	Aweil	South Sudan	8.78333	27.4	1240K pulldown padded to 3.2M snpset	Shotgun.diploid	4	27.98	1150126	593076	M	n/a (no relatives detected)	..	..	..	..	..	..	..	..	A_Dinka-4	PASS	..
S_Dinka-1.DG	DNK05	DNK05	n/a	2016	MallickNature2016	Modern	0	0	present	..	Dinka.DG	Aweil	South Sudan	8.78333	27.4	1240K pulldown padded to 3.2M snpset	Shotgun.diploid	1	40.04	1117223	583366	M	n/a (no relatives detected)	..	..	..	..	..	..	..	..	S_Dinka-1	PASS	..
B_Dinka-3.DG	DNK07	DNK07	n/a	..	PrueferNature2013	Modern	0	0	present	..	Dinka.DG	Aweil	South Sudan	8.78333	27.4	1240K pulldown padded to 3.2M snpset	Shotgun.diploid	1	37.93	1110504	579563	M	n/a (no relatives detected)	..	..	..	..	..	..	..	..	B_Dinka-3	PASS	..
S_Dinka-2.DG	DNK11	DNK11	n/a	2016	MallickNature2016	Modern	0	0	present	..	Dinka.DG	Aweil	South Sudan	8.78333	27.4	1240K pulldown padded to 3.2M snpset	Shotgun.diploid	1	36.6	1117317	583455	M	n/a (no relatives detected)	..	..	..	..	..	..	..	..	S_Dinka-2	PASS	..
I10126	I10126	NDRS_M2B (grave M2B)	petrous	2020	FernandesSirakNature2020	Direct: IntCal20	3022	42	1192-1005 calBCE (2890±20 BP, PSUAMS-7291)	..	Dominican_Andres_Archaic	Andres	Dominican Republic	18.44	-69.64	Repulldown on 3.2M snpset	1240K	1	2.722827	755886	410697	F	n/a (no relatives detected)	n/a (female)	n/a (female)	152	D1	[0.985,0.995]	0.139	0.013	ds.half	S10126.E1.L1	PASS	..
I8547	I8547	NDRS_1 (Grave 1)	petrous	2020	FernandesSirakNature2020	Direct: IntCal20	849	38	1038-1160 calCE (935±20 BP, PSUAMS-7289)	..	Dominican_Andres_Ceramic	Andres	Dominican Republic	18.44	-69.64	Repulldown on 3.2M snpset	1240K	1	4.370162	845472	460896	F	n/a (no relatives detected)	n/a (female)	n/a (female)	188	A2	[0.995,1.000]	0.052	0.009	ds.half	S8547.E1.L1	PASS	..
I8548	I8548	NDRS_14 (Grave 14)	petrous	2020	FernandesSirakNature2020	Direct: IntCal20	1688	37	211-326 calCE (1805±20 BP, PSUAMS-7290)	..	Dominican_Andres_Ceramic	Andres	Dominican Republic	18.44	-69.64	Repulldown on 3.2M snpset	1240K	1	2.874088	775215	424641	M	n/a (no relatives detected)	..	..	124	C5b	[0.989,0.998]	0.072	0.422	ds.half	S8548.E1.L1	PASS	..
I8549	I8549	NDRS_M1 (Grave M!)	petrous	2020	FernandesSirakNature2020	Direct: IntCal20	688	14	1228-1280 calCE (765±15 BP, PSUAMS-8189)	..	Dominican_Andres_Ceramic	Andres	Dominican Republic	18.44	-69.64	Repulldown on 3.2M snpset	1240K	1	2.41438	765000	419749	M	n/a (no relatives detected)	..	..	69.2	A2+(64)	[0.992,0.999]	0.059	0.425	ds.half	S8549.E1.L1	PASS	..
I8550	I8550	NDRS_M2A (Grave M2A)	petrous	2020	FernandesSirakNature2020	Direct: IntCal20	1272	32	651-772 calCE (1340±15 BP, PSUAMS-8176)	..	Dominican_Andres_Ceramic	Andres	Dominican Republic	18.44	-69.64	Repulldown on 3.2M snpset	1240K	1	3.369298	822873	449998	F	n/a (no relatives detected)	n/a (female)	n/a (female)	130	A2+(64)	[0.978,0.989]	0.066	0.009	ds.half	S8550.E1.L1	PASS	..
I15105	I15105	1271 (Monticolo 4, Pozo 6, Entierro 10)	petrous	2020	FernandesSirakNature2020	Direct: IntCal20	706	13	1221-1268 calCE (805±15 BP, PSUAMS-8181)	..	Dominican_Atajadizo_Ceramic	Atajadizo	Dominican Republic	18.3944	-68.61	Repulldown on 3.2M snpset	1240K	1	3.330022	794300	438690	M	n/a (no relatives detected)	..	..	245.3	A2	[0.978,0.993]	0.098	0.403	ds.half	S15105.Y1.E1.L1	PASS	..
I15106	I15106	1272 (Monticolo 4, Pozo 5, Entierro 12B)	petrous	2020	FernandesSirakNature2020	Direct: IntCal20	702	14	1225-1271 calCE (790±15 BP, PSUAMS-8182)	..	Dominican_Atajadizo_Ceramic	Atajadizo	Dominican Republic	18.3944	-68.61	Repulldown on 3.2M snpset	1240K	1	2.559875	773502	425512	F	n/a (no relatives detected)	n/a (female)	n/a (female)	219.4	C1b2	[0.989,1.000]	0.126	0.008	ds.half	S15106.Y1.E1.L1	PASS	..
I15107	I15107	1273 (Monticolo 5, Pozo 34, Entierro 4B)	petrous	2020	FernandesSirakNature2020	Direct: IntCal20	604	35	1290-1390 calCE (650±15 BP, PSUAMS-8183)	..	Dominican_Atajadizo_Ceramic	Atajadizo	Dominican Republic	18.3944	-68.61	Repulldown on 3.2M snpset	1240K	1	3.382834	842333	463535	F	n/a (no relatives detected)	n/a (female)	n/a (female)	274.6	B2	[0.985,0.996]	0.086	0.007	ds.half	S15107.Y1.E1.L1	PASS	..
I15108	I15108	1274 (Monticolo 5, Entierro 2)	petrous	2020	FernandesSirakNature2020	Direct: IntCal20	512	8	1422-1454 calCE (465±20 BP, PSUAMS-8797)	..	Dominican_Atajadizo_Ceramic	Atajadizo	Dominican Republic	18.3944	-68.61	Repulldown on 3.2M snpset	1240K	1	4.207444	813374	450507	F	n/a (no relatives detected)	n/a (female)	n/a (female)	356.7	B2	[0.990,0.999]	0.076	0.008	ds.half	S15108.Y1.E1.L1	PASS	..
I15109	I15109	1275 (Monticolo 5, Pozo 16, Entierro 3)	petrous	2020	FernandesSirakNature2020	Direct: IntCal20	510	8	1423-1455 calCE (460±20 BP, PSUAMS-7407)	..	Dominican_Atajadizo_Ceramic	Atajadizo	Dominican Republic	18.3944	-68.61	Repulldown on 3.2M snpset	1240K	1	3.552847	800625	443543	F	n/a (no relatives detected)	n/a (female)	n/a (female)	363.6	B2	[0.984,0.996]	0.083	0.009	ds.half	S15109.Y1.E1.L1	PASS	..
I15111	I15111	1277 (Monticolo 4 Pozo 6, Entierro 11A)	petrous	2020	FernandesSirakNature2020	Direct: IntCal20	607	36	1287-1392 calCE (650±20 BP, PSUAMS-7389)	..	Dominican_Atajadizo_Ceramic	Atajadizo	Dominican Republic	18.3944	-68.61	Repulldown on 3.2M snpset	1240K	1	3.981327	840986	464113	M	n/a (no relatives detected)	..	..	303.7	A2	[0.989,0.999]	0.089	0.401	ds.half	S15111.Y1.E1.L1	PASS	..
I15112	I15112	1279 (Monticolo 6, Pozo Plaza Oueste, Entierro 1)	petrous	2020	FernandesSirakNature2020	Direct: IntCal20	702	14	1225-1271 calCE (790±15 BP, PSUAMS-8978)	..	Dominican_Atajadizo_Ceramic	Atajadizo	Dominican Republic	18.3944	-68.61	Repulldown on 3.2M snpset	1240K	1	3.23234	800589	442088	F	n/a (no relatives detected)	n/a (female)	n/a (female)	307	C1b2	[0.989,1.000]	0.141	0.009	ds.half	S15112.Y1.E1.L1	PASS	..
I17899	I17899	3485 (Monticolo 5, Pozo 64, Entierro 10)	petrous	2020	FernandesSirakNature2020	Direct: IntCal20	471	42	1442-1616 calCE (405±20 BP, PSUAMS-8969)	..	Dominican_Atajadizo_Ceramic	Atajadizo	Dominican Republic	18.3944	-68.61	Repulldown on 3.2M snpset	1240K	1	1.550114	621219	340926	M	n/a (no relatives detected)	..	..	151.3	A2	[0.960,0.982]	0.129	0.431995097	ds.half	S17899.Y1.E1.L1	PASS	..
I17900	I17900	3486 (Monticolo 4, Pozo 1A, Entierro 15B)	petrous	2020	FernandesSirakNature2020	Direct: IntCal20	529	10	1404-1440 calCE (510±20 BP, PSUAMS-9169)	..	Dominican_Atajadizo_Ceramic	Atajadizo	Dominican Republic	18.3944	-68.61	Repulldown on 3.2M snpset	1240K	1	2.733283	666717	367203	M	n/a (no relatives detected)	..	..	147.1	B2	[0.968,0.986]	0.12	0.445883115	ds.half	S17900.Y1.E1.L1	PASS	..
I17901	I17901	3488 (Monticolo 4, Pozo 1A, Entierro 15A)	petrous	2020	FernandesSirakNature2020	Direct: IntCal20	517	8	1414-1450 calCE (480±20 BP, PSUAMS-7393)	..	Dominican_Atajadizo_Ceramic	Atajadizo	Dominican Republic	18.3944	-68.61	Repulldown on 3.2M snpset	1240K	1	2.835544	687930	379159	M	n/a (no relatives detected)	..	..	174.5	C1d1	[0.986,0.997]	0.108	0.440863016	ds.half	S17901.Y1.E1.L1	PASS	..
I17902	I17902	3490 (Trinchera 1, Entierro 2)	petrous	2020	FernandesSirakNature2020	Direct: IntCal20	661	18	1275-1300 calCE (705±15 BP, PSUAMS-8973)	..	Dominican_Atajadizo_Ceramic	Atajadizo	Dominican Republic	18.3944	-68.61	Repulldown on 3.2M snpset	1240K	1	2.195536	635650	348994	F	n/a (no relatives detected)	n/a (female)	n/a (female)	157.6	A2	[0.987,0.999]	0.132	0.013120742	ds.half	S17902.Y1.E1.L1	PASS	..
I17903	I17903	3491 (Trinchera 1, Entierro 1A)	petrous	2020	FernandesSirakNature2020	Context: Date(s) on members of same family (I17906, I15601)	1175	72	650-900 CE	..	Dominican_Atajadizo_Ceramic	Atajadizo	Dominican Republic	18.3944	-68.61	Repulldown on 3.2M snpset	1240K	1	2.252976	643116	353144	M	Dominican Republic Cross-Site Family D (5 members) (At Atajadizo I17903-I17906 have a father-son relationship, and at La Caleta I15601-I15602-I15597 are all mutually detected as 2nd or 3rd degree relatives. The two sites are related through La Caleta individual I15601 who is a 2nd degree relative of I17906 and a 3rd degree relative of I17903)	..	..	184.6	D1	[0.991,1.000]	0.135	0.446436632	ds.half	S17903.Y1.E1.L1	PASS	..
I17907	I17907	3495 (Monticolo 5, Pozo 56, Entierro 1)	petrous	2020	FernandesSirakNature2020	Direct: IntCal20	587	32	1322-1410 calCE (570±15 BP, PSUAMS-8970)	..	Dominican_Atajadizo_Ceramic	Atajadizo	Dominican Republic	18.3944	-68.61	Repulldown on 3.2M snpset	1240K	1	2.710926	664971	366116	F	n/a (no relatives detected)	n/a (female)	n/a (female)	249.2	A2+(64)+@16111	[0.943,0.968]	0.085	0.013227984	ds.half	S17907.Y1.E1.L1	PASS	mtcontam=[0.943,0.968]
I17908	I17908	3496 (Monticolo 5, Pozo 22, Entierro 4A)	petrous	2020	FernandesSirakNature2020	Direct: IntCal20	524	7	1409-1440 calCE (500±15 BP, PSUAMS-9167)	..	Dominican_Atajadizo_Ceramic	Atajadizo	Dominican Republic	18.3944	-68.61	Repulldown on 3.2M snpset	1240K	1	2.386544	678883	373084	F	n/a (no relatives detected)	n/a (female)	n/a (female)	276.1	A2	[0.988,0.999]	0.097	0.012409634	ds.half	S17908.Y1.E1.L1	PASS	..
I18300	I18300	3487 (Monticolo 6, Pozo 10, Entierro 6)	petrous	2020	FernandesSirakNature2020	Context: Based on dates at the same site (I17899, I15109, I15108, I17901, I17907, I17905, I15107, I15111, I17902, I15112, I15106, I15105, I18301, I17906)	800	289	650-1650 CE	..	Dominican_Atajadizo_Ceramic	Atajadizo	Dominican Republic	18.3944	-68.61	Repulldown on 3.2M snpset	1240K	1	0.523972	409849	222429	F	n/a (no relatives detected)	n/a (female)	n/a (female)	191.3	A2	[0.988,0.998]	0.126	0.011401052	ds.half	S18300.Y1.E1.L1	PASS	..
I18301	I18301	3489 (M6-ENT.4, P.6)	petrous	2020	FernandesSirakNature2020	Direct: IntCal20	848	35	1036-1158 calCE (945±15 BP, PSUAMS-8971)	..	Dominican_Atajadizo_Ceramic	Atajadizo	Dominican Republic	18.3944	-68.61	Repulldown on 3.2M snpset	1240K	1	1.573985	640031	351022	M	n/a (no relatives detected)	..	..	303.1	C1b2	[0.977,0.993]	0.102	0.428179945	ds.half	S18301.Y1.E1.L1	PASS	..
I17905	I17905	3493 (Monticolo 5, Pozo Patio Heldina, Entierro 11)	petrous	2020	FernandesSirakNature2020	Direct: IntCal20	604	29	1302-1398 calCE (615±15 BP, PSUAMS-8974)	..	Dominican_Atajadizo_Ceramic	Atajadizo	Dominican Republic	18.3944	-68.61	Repulldown on 3.2M snpset	1240K	1	0.096469	105713	57649	M	n/a (no relatives detected)	..	..	23.66	A2	[0.932,0.971]	0.155	0.420942408	ds.half	S17905.Y1.E1.L1	PASS	mtcontam=[0.932,0.971]
I7965	I7965	CVJU_A	petrous	2020	FernandesSirakNature2020	Direct: IntCal20	1230	38	661-775 calCE (1305±20 BP, PSUAMS-8830)	..	Dominican_CuevaJuana_Ceramic	Samana, Cueva Juana	Dominican Republic	19.24	-69.2	Repulldown on 3.2M snpset	1240K	1	4.493587	895673	487111	M	n/a (no relatives detected)	..	..	123	A2+(64)	[0.991,0.997]	0.07	0.418	ds.half	S7965.E1.L1	PASS	..
I7966	I7966	CVJU_B	petrous	2020	FernandesSirakNature2020	Direct: IntCal20	1249	42	652-774 calCE (1330±20 BP, PSUAMS-9165)	..	Dominican_CuevaJuana_Ceramic	Samana, Cueva Juana	Dominican Republic	19.24	-69.2	Repulldown on 3.2M snpset	1240K	1	4.375015	853205	469613	F	n/a (no relatives detected)	n/a (female)	n/a (female)	89.8	C1b2	[0.981,0.992]	0.101	0.012	ds.half	S7966.E1.L1	PASS	..
I7967	I7967	CVJU_C	petrous	2020	FernandesSirakNature2020	Direct: IntCal20	1228	29	675-774 calCE (1275±15 BP, PSUAMS-5330)	..	Dominican_CuevaJuana_Ceramic	Samana, Cueva Juana	Dominican Republic	19.24	-69.2	Repulldown on 3.2M snpset	1240K	1	4.451662	895022	486602	F	n/a (no relatives detected)	n/a (female)	n/a (female)	106	D1	[0.981,0.991]	0.073	0.01	ds.half	S7967.E1.L1	PASS	..
I7968	I7968	CVJU_D	petrous	2020	FernandesSirakNature2020	Direct: IntCal20	1015	37	884-994 calCE (1120±25 BP, PSUAMS-5331)	..	Dominican_CuevaJuana_Ceramic	Samana, Cueva Juana	Dominican Republic	19.24	-69.2	Repulldown on 3.2M snpset	1240K	1	3.911751	880252	477585	F	n/a (no relatives detected)	n/a (female)	n/a (female)	93.9	D1	[0.989,0.997]	0.104	0.011	ds.half	S7968.E1.L1	PASS	..
I10333	I10333	CUEVA_L18	petrous	2020	FernandesSirakNature2020	Context: Based on date at the same site (I7977), and layer dates of 1257-828 calBCE (2850±80 BP, R-2249) and 968-406 calBCE (2587±108 BP, R-2291) calibrated by IntCal20	2500	433	1300 BCE - 200 CE	..	Dominican_CuevaRoja_Archaic	Cueva Roja	Dominican Republic	17.87	-71.65	Repulldown on 3.2M snpset	1240K	1	0.017283	18216	9844	M	n/a (no relatives detected)	..	..	..	..	[0.921,0.967]	0.0875	0.447368421	ds.half	S10333.E1.L1	PASS	mtcontam=[0.921,0.967]
I7977	I7977	ROJA_L1	petrous	2020	FernandesSirakNature2020	Direct: IntCal20	1887	34	8-123 calCE (1960±20 BP, PSUAMS-7385)	..	Dominican_CuevaRoja_Archaic	Cueva Roja	Dominican Republic	17.87	-71.65	Repulldown on 3.2M snpset	1240K	11	0.085766	91042	48569	F	n/a (no relatives detected)	n/a (female)	n/a (female)	63.2218	C1d1	..	..	0.016469229	ds.half,ss.half,ss.half,ds.half,ds.half,ds.half,ds.half,ds.half,ds.half,ds.half,ds.half	S7977.E1.L1,S7977.E1.L4,S7977.E1.L5,S7977.E1.L12,S7977.E1.L9,S7977.E1.L11,S7977.E1.L8,S7977.E1.L7,S7977.E1.L6,S7977.E1.L10,S7977.E1.L13	PASS	..
I14990	I14990	2349	petrous	2020	FernandesSirakNature2020	Direct: IntCal20	697	16	1226-1278 calCE (776±19 BP, DSH-7154)	..	Dominican_EdilioCruz_Ceramic	Edilio Cruz	Dominican Republic	19.8	-71.2	Repulldown on 3.2M snpset	1240K	1	4.219874	815209	451776	M	n/a (no relatives detected)	..	..	246.4	C1b	[0.983,0.995]	0.107	0.413	ds.half	S14990.Y1.E1.L1	PASS	..
I18134	I18134	10638 (Skeleton 1, 0, Corte 3, Nivel 3)	ossicle	2020	FernandesSirakNature2020	Direct (WARNING MISSING LAB CODE, MISSING UNCALIBRATED DATE, NEED TO CHANGE TO INTCAL20): IntCal13	1119	25	788-874 calCE	..	Dominican_ElFrances_Ceramic	El Frances	Dominican Republic	19.2	-69.2189	Repulldown on 3.2M snpset	1240K	1	1.813199	651140	352662	M	n/a (no relatives detected)	..	..	149.5	C1b2	[0.944,0.978]	0.163	0.440038231	ds.half	S18134.E1.L1	PASS	mtcontam=[0.944,0.978]
I18437	I18437	P5676 (El Frances, Skeleton 1?)	petrous	2020	FernandesSirakNature2020	Direct (WARNING MISSING LAB CODE, MISSING UNCALIBRATED DATE, NEED TO CHANGE TO INTCAL20): IntCal13	956	14	970-1018 calCE	..	Dominican_ElFrances_Ceramic	El Frances	Dominican Republic	19.2	-69.2189	Repulldown on 3.2M snpset	1240K	1	2.634083	670156	360808	M	n/a (no relatives detected)	..	..	238	C1b2	[0.994,1.000]	0.135	0.474296324	ss.half	S18437.Y1.E1.L1	PASS	..
I8122	I8122	LSOC_19A	petrous	2020	FernandesSirakNature2020	Context: Date(s) from same site (I13192, I13195, I8118, I13189, I13190,I20527)	1150	173	850-1450 CE	..	Dominican_ElSoco_Ceramic	El Soco	Dominican Republic	18.447	-69.187	Repulldown on 3.2M snpset	1240K	1	0.184467	189178	102125	F	n/a (no relatives detected)	n/a (female)	n/a (female)	19.7	A2z	[0.987,1.000]	0.068	0.016	ds.half	S8122.E1.L1	PASS	..
I12341	I12341	ELSO02A, 4 | ELSO02B, 4 | ELSO02C, 4	petrous	2020	FernandesSirakNature2020	Context: Date(s) from same site (I13192, I13195, I8118, I13189, I13190,I20527)	1150	173	850-1450 CE	..	Dominican_ElSoco_Ceramic	El Soco	Dominican Republic	18.447	-69.187	Repulldown on 3.2M snpset	1240K	3	1.026857	582922	313085	M	n/a (no relatives detected)	..	..	171.052387	C1d1	[0.986,0.998]	0.1945	0.402110755	ds.half,ds.half,ds.half	S12341.Y1.E1.L1,S12342.Y1.E1.L1,S12343.Y1.E1.L1	PASS	..
I12344	I12344	ELSO03A, 31B | ELSO03B, 31B | ELSO03C, 31B	petrous	2020	FernandesSirakNature2020	Context: Date(s) from same site (I13192, I13195, I8118, I13189, I13190,I20527)	1150	173	850-1450 CE	..	Dominican_ElSoco_Ceramic	El Soco	Dominican Republic	18.447	-69.187	Repulldown on 3.2M snpset	1240K	3	8.045499	936210	506672	M	n/a (no relatives detected)	..	..	2477.993904	D1	[0.994,1]	0.1265	0.404285629	ds.half,ds.half,ds.half	S12344.Y1.E1.L1,S12345.Y1.E1.L1,S12346.Y1.E1.L1	PASS	..
I12347	I12347	ELSO04A, 22C | ELSO04B, 22C | ELSO04C, 22C	petrous	2020	FernandesSirakNature2020	Context: Date(s) from same site (I13192, I13195, I8118, I13189, I13190,I20527)	1150	173	850-1450 CE	..	Dominican_ElSoco_Ceramic	El Soco	Dominican Republic	18.447	-69.187	Repulldown on 3.2M snpset	1240K	3	9.947994	947334	512336	M	n/a (no relatives detected)	..	..	3689.640775	D1	[0.995,1]	0.102	0.409057817	ds.half,ds.half,ds.half	S12347.Y1.E1.L1,S12348.Y1.E1.L1,S12349.Y1.E1.L1	PASS	..
I12350	I12350	ELSO05A, 31A | ELSO05B, 31A | ELSO05C, 31A	petrous	2020	FernandesSirakNature2020	Context: Date(s) from same site (I13192, I13195, I8118, I13189, I13190,I20527)	1150	173	850-1450 CE	..	Dominican_ElSoco_Ceramic	El Soco	Dominican Republic	18.447	-69.187	Repulldown on 3.2M snpset	1240K	3	7.489461	930780	504208	F	n/a (no relatives detected)	n/a (female)	n/a (female)	2016.855815	C1d1	[0.988,0.999]	0.1205	0.008677121	ds.half,ds.half,ds.half	S12350.Y1.E1.L1,S12351.Y1.E1.L1,S12352.Y1.E1.L1	PASS	..
I13189	I13189	898 (47D)	petrous	2020	FernandesSirakNature2020	Direct: IntCal20	753	24	1160-1257 calCE (855±20 BP, PSUAMS-7388)	..	Dominican_ElSoco_Ceramic	El Soco	Dominican Republic	18.447	-69.187	Repulldown on 3.2M snpset	1240K	1	4.910015	857508	472452	M	Dominican Republic, El Soco Family A (2 members) (I13189 and I13203 are siblings)	..	..	419.6	C1b2	[0.994,1.000]	0.095	0.406	ds.half	S13189.Y1.E1.L1	PASS	..
I13190	I13190	899 (42)	petrous	2020	FernandesSirakNature2020	Direct: IntCal20	711	18	1212-1271 calCE (815±20 BP, PSUAMS-8977)	..	Dominican_ElSoco_Ceramic	El Soco	Dominican Republic	18.447	-69.187	Repulldown on 3.2M snpset	1240K	1	0.552568	418730	231009	M	n/a (no relatives detected)	..	..	75.94	B2	[0.988,0.999]	0.192	0.395	ds.half	S13190.Y1.E1.L1	PASS	..
I13192	I13192	901 (22A)	petrous	2020	FernandesSirakNature2020	Direct: IntCal20	688	15	1227-1283 calCE (760±20 BP, PSUAMS-7296)	..	Dominican_ElSoco_Ceramic	El Soco	Dominican Republic	18.447	-69.187	Repulldown on 3.2M snpset	1240K	1	2.3463	764167	423706	M	n/a (no relatives detected)	..	..	372.7	D1	[0.995,1.000]	0.121	0.399	ds.half	S13192.Y1.E1.L1	PASS	..
I13195	I13195	905 (25)	petrous	2020	FernandesSirakNature2020	Direct: IntCal20	601	28	1305-1403 calCE (600±20 BP, PSUAMS-7297)	..	Dominican_ElSoco_Ceramic	El Soco	Dominican Republic	18.447	-69.187	Repulldown on 3.2M snpset	1240K	1	4.526358	851150	468373	M	n/a (no relatives detected)	..	..	371.5	C1b2	[0.992,1.000]	0.12	0.406	ds.half	S13195.Y1.E1.L1	PASS	..
I20527	I20527	P6740 (24)	petrous	2020	FernandesSirakNature2020	Direct: IntCal20	998	35	893-995 calCE (1090±15 BP, PSUAMS-9164)	..	Dominican_ElSoco_Ceramic	El Soco	Dominican Republic	18.447	-69.187	Repulldown on 3.2M snpset	1240K	1	1.056	524837	277954	M	n/a (no relatives detected)	..	..	55.17	C1d1	[0.984,0.997]	0.236	0.454	ss.half	S20527.Y1.E1.L1	PASS	..
I8118	I8118	ELSC_22	petrous	2020	FernandesSirakNature2020	Direct: IntCal20	641	36	1276-1384 calCE (690±20 BP, PSUAMS-7288)	..	Dominican_ElSoco_Ceramic	El Soco	Dominican Republic	18.447	-69.187	Repulldown on 3.2M snpset	1240K	1	4.895107	886669	485776	M	n/a (no relatives detected)	..	..	137	R	[0.987,0.996]	0.079	0.418	ds.half	S8118.E1.L1	PASS	..
I8121	I8121	LSOC_18	petrous	2020	FernandesSirakNature2020	Context: Date(s) from same site (I13192, I13195, I8118, I13189, I13190,I20527)	1150	173	850-1450 CE	..	Dominican_ElSoco_Ceramic	El Soco	Dominican Republic	18.447	-69.187	Repulldown on 3.2M snpset	1240K	1	0.387822	341728	183877	F	n/a (no relatives detected)	n/a (female)	n/a (female)	64.6	C1b2	[0.997,1.000]	0.096	0.01	ds.half	S8121.E1.L1	PASS	..
I13198	I13198	908 (19)	petrous	2020	FernandesSirakNature2020	Direct: IntCal20	483	31	1437-1610 calCE (415±20 BP, PSUAMS-7298)	..	Dominican_JuanDolio_Ceramic	Juan Dolio	Dominican Republic	18.45	-69.41	Repulldown on 3.2M snpset	1240K	1	4.379446	806603	448662	M	n/a (no relatives detected)	..	..	463.8	A2z	[0.987,0.999]	0.082	0.41	ds.half	S13198.Y1.E1.L1	PASS	..
I13199	I13199	909 (38)	petrous	2020	FernandesSirakNature2020	Direct: IntCal20	534	9	1402-1431 calCE (525±15 BP, PSUAMS-8179)	..	Dominican_JuanDolio_Ceramic	Juan Dolio	Dominican Republic	18.45	-69.41	Repulldown on 3.2M snpset	1240K	1	4.407203	825304	457398	F	Juan Dolio Family H (2 members) (2d: I27941-I13199)	n/a (female)	n/a (female)	378	A2+(64)	[0.981,0.995]	0.106	0.008	ds.half	S13199.Y1.E1.L1	PASS	..
I13201	I13201	911 (32)	petrous	2020	FernandesSirakNature2020	Direct: IntCal20	598	28	1307-1407 calCE (590±20 BP, PSUAMS-8806)	..	Dominican_JuanDolio_Ceramic	Juan Dolio	Dominican Republic	18.43	-69.41	Repulldown on 3.2M snpset	1240K	1	4.17696	843977	464981	F	n/a (no relatives detected)	n/a (female)	n/a (female)	605.3	A2+(64)	[0.982,0.996]	0.068	0.009	ds.half	S13201.Y1.E1.L1	PASS	..
I13204	I13204	914 (6)	petrous	2020	FernandesSirakNature2020	Context: Date(s) from same site (I13196, I13208, I13199, I13201, I13206)	525	130	1200-1650 CE	..	Dominican_JuanDolio_Ceramic	Juan Dolio	Dominican Republic	18.43	-69.41	Repulldown on 3.2M snpset	1240K	1	0.031146	36094	20083	M	n/a (no relatives detected)	..	..	6.393	A2+(64)	[0.932,0.988]	0.163	0.38	ds.half	S13204.Y1.E1.L1	PASS	..
I13206	I13206	916 (34)	petrous	2020	FernandesSirakNature2020	Direct: IntCal20	516	8	1419-1451 calCE (475±20 BP, PSUAMS-8807)	..	Dominican_JuanDolio_Ceramic	Juan Dolio	Dominican Republic	18.43	-69.41	Repulldown on 3.2M snpset	1240K	1	4.383546	823245	456604	F	n/a (no relatives detected)	n/a (female)	n/a (female)	425.5	C1b	[0.967,0.985]	0.098	0.01	ds.half	S13206.Y1.E1.L1	PASS	..
I13207	I13207	917 (E)	petrous	2020	FernandesSirakNature2020	Context: Date(s) from same site (I13196, I13208, I13199, I13201, I13206)	525	130	1200-1650 CE	..	Dominican_JuanDolio_Ceramic	Juan Dolio	Dominican Republic	18.43	-69.41	Repulldown on 3.2M snpset	1240K	1	1.878434	737800	405815	F	n/a (no relatives detected)	n/a (female)	n/a (female)	229	A2+(64)	[0.968,0.985]	0.16	0.01	ds.half	S13207.Y1.E1.L1	PASS	..
I13208	I13208	918 (D)	petrous	2020	FernandesSirakNature2020	Direct: IntCal20	660	22	1271-1378 calCE (710±20 BP, PSUAMS-7354)	..	Dominican_JuanDolio_Ceramic	Juan Dolio	Dominican Republic	18.43	-69.41	Repulldown on 3.2M snpset	1240K	1	4.095945	833702	460708	M	Juan Dolio Family E (4 members) (2d: I23463-I13208, I23490-I27968 | 2/3d: I23463-I23490)	..	..	440.6	A2+(64)	[0.996,1.000]	0.094	0.405	ds.half	S13208.Y1.E1.L1	PASS	..
I15050	I15050	2505 (93A)	petrous	2020	FernandesSirakNature2020	Direct: IntCal20	849	35	1033-1158 calCE (950±15 BP, PSUAMS-8190)	..	Dominican_LaCaleta_Ceramic	La Caleta	Dominican Republic	18.451	-69.686	Repulldown on 3.2M snpset	1240K	1	2.873312	802533	442824	F	Dominican Republic cross-site Family A (105 members) (1d: I28370-I28380, I28370-I25656, I28380-I25656, I15677-I27938, I23918-I15977 | mother-son: I28380-I16174, I25775/I27309-I15596, I25778-I25684, I25777-I15594, I28383-I25680 | father-daughter: I25656-I16687, I25656-I27329 | father-son: I25656-I15590 | daughter-father: I25694-I15590 | brothers: I27322-I16520/I16528 | son-father: I26889/I26891-I2…	n/a (female)	n/a (female)	236.5	A2e	[0.985,0.998]	0.154	0.008	ds.half	S15050.Y1.E1.L1	PASS	..
I15051	I15051	2506 (93B)	petrous	2020	FernandesSirakNature2020	Direct: IntCal20	852	36	1030-1155 calCE (960±15 BP, PSUAMS-8191)	..	Dominican_LaCaleta_Ceramic	La Caleta	Dominican Republic	18.451	-69.686	Repulldown on 3.2M snpset	1240K	1	0.880824	587590	326566	M	Dominican Republic cross-site Family A (105 members) (1d: I28370-I28380, I28370-I25656, I28380-I25656, I15677-I27938, I23918-I15977 | mother-son: I28380-I16174, I25775/I27309-I15596, I25778-I25684, I25777-I15594, I28383-I25680 | father-daughter: I25656-I16687, I25656-I27329 | father-son: I25656-I15590 | daughter-father: I25694-I15590 | brothers: I27322-I16520/I16528 | son-father: I26889/I26891-I2…	..	..	72.82	A2e	[0.977,0.994]	0.08	0.384	ds.half	S15051.Y1.E1.L1	PASS	..
I15081	I15081	2157 (196A)	petrous	2020	FernandesSirakNature2020	Direct: IntCal20	859	38	1026-1154 calCE (970±15 BP, PSUAMS-8192)	..	Dominican_LaCaleta_Ceramic	La Caleta	Dominican Republic	18.451	-69.686	Repulldown on 3.2M snpset	1240K	1	1.603917	740536	409343	M	n/a (no relatives detected)	..	..	163.4	C1b2	[0.984,0.997]	0.124	0.393	ds.half	S15081.Y1.E1.L1	PASS	..
I15082	I15082	2158 (196B)	petrous	2020	FernandesSirakNature2020	Direct: IntCal20	673	6	1266-1290 calCE (735±15 BP, PSUAMS-8202)	..	Dominican_LaCaleta_Ceramic	La Caleta	Dominican Republic	18.451	-69.686	Repulldown on 3.2M snpset	1240K	1	2.641327	759245	418839	M	La Caleta Family G (4 members) (2d: I16175-I16181, I16181-I15082 | 2/3d: I23540/I25654-I16175)	..	..	320	C1b2	[0.990,0.999]	0.155	0.406	ds.half	S15082.Y1.E1.L1	PASS	Xcontam=[0.005,0.01]
I15587	I15587	2527 (95)	petrous	2020	FernandesSirakNature2020	Context: Date(s) on relatives (I15977, I15593, I15679, I15678, I16687, I16174, I16180, I16539, I15677, I15051, I15050, I15665, I15971)	800	87	950-1250 CE	..	Dominican_LaCaleta_Ceramic	La Caleta	Dominican Republic	18.451	-69.686	Repulldown on 3.2M snpset	1240K	1	1.0241	571994	306373	M	Dominican Republic cross-site Family A (105 members) (1d: I28370-I28380, I28370-I25656, I28380-I25656, I15677-I27938, I23918-I15977 | mother-son: I28380-I16174, I25775/I27309-I15596, I25778-I25684, I25777-I15594, I28383-I25680 | father-daughter: I25656-I16687, I25656-I27329 | father-son: I25656-I15590 | daughter-father: I25694-I15590 | brothers: I27322-I16520/I16528 | son-father: I26889/I26891-I2…	..	..	116.9	A2e	[0.956,0.979]	0.139	0.397	ss.half	S15587.Y1.E1.L1	PASS	Xcontam=[0.005,0.017], mtcontam=[0.956,0.979]
I15591	I15591	1666 (81)	petrous	2020	FernandesSirakNature2020	Direct: IntCal20	615	39	1282-1389 calCE (665±20 BP, PSUAMS-8798)	..	Dominican_LaCaleta_Ceramic	La Caleta	Dominican Republic	18.451	-69.686	Repulldown on 3.2M snpset	1240K	1	0.969087	487449	260301	M	n/a (no relatives detected)	..	..	97.04	C1b2	[0.985,0.997]	0.116	0.4	ss.half	S15591.Y1.E1.L1	PASS	..
I15592	I15592	1667 (92)	petrous	2020	FernandesSirakNature2020	Direct: IntCal20	859	38	1026-1154 calCE (970±15 BP, PSUAMS-9168)	..	Dominican_LaCaleta_Ceramic	La Caleta	Dominican Republic	18.451	-69.686	Repulldown on 3.2M snpset	1240K	1	1.475697	657711	354095	M	n/a (no relatives detected)	..	..	212	A2e	[0.973,0.990]	0.113	0.396	ss.half	S15592.Y1.E1.L1	PASS	..
I15593	I15593	1668 (82A)	petrous	2020	FernandesSirakNature2020	Direct: IntCal20	974	38	897-1024 calCE (1070±20 BP, PSUAMS-8808)	..	Dominican_LaCaleta_Ceramic	La Caleta	Dominican Republic	18.451	-69.686	Repulldown on 3.2M snpset	1240K	1	0.63613	460415	246300	F	Dominican Republic cross-site Family A (105 members) (1d: I28370-I28380, I28370-I25656, I28380-I25656, I15677-I27938, I23918-I15977 | mother-son: I28380-I16174, I25775/I27309-I15596, I25778-I25684, I25777-I15594, I28383-I25680 | father-daughter: I25656-I16687, I25656-I27329 | father-son: I25656-I15590 | daughter-father: I25694-I15590 | brothers: I27322-I16520/I16528 | son-father: I26889/I26891-I2…	n/a (female)	n/a (female)	97.32	A2	[0.983,0.996]	0.133	0.007	ss.half	S15593.Y1.E1.L1	PASS	..
I15594	I15594	1669 (82B)	petrous	2020	FernandesSirakNature2020	Context: Date(s) on relatives (I15977, I15593, I15679, I15678, I16687, I16174, I16180, I16539, I15677, I15051, I15050, I15665, I15971)	800	87	950-1250 CE	..	Dominican_LaCaleta_Ceramic	La Caleta	Dominican Republic	18.451	-69.686	Repulldown on 3.2M snpset	1240K	1	1.481359	657693	353949	F	Dominican Republic cross-site Family A (105 members) (1d: I28370-I28380, I28370-I25656, I28380-I25656, I15677-I27938, I23918-I15977 | mother-son: I28380-I16174, I25775/I27309-I15596, I25778-I25684, I25777-I15594, I28383-I25680 | father-daughter: I25656-I16687, I25656-I27329 | father-son: I25656-I15590 | daughter-father: I25694-I15590 | brothers: I27322-I16520/I16528 | son-father: I26889/I26891-I2…	n/a (female)	n/a (female)	195.3	A2e	[0.966,0.985]	0.108	0.007	ss.half	S15594.Y1.E1.L1	PASS	..
I15595	I15595	1670 (91A)	petrous	2020	FernandesSirakNature2020	Direct: IntCal20; R_combine	1301	11	609-665 calCE (1388±15 BP) [R_combine: (1415±20 BP, PSUAMS-11043), (1360±20 BP, PSUAMS-7357)]	..	Dominican_LaCaleta_Ceramic	La Caleta	Dominican Republic	18.451	-69.686	Repulldown on 3.2M snpset	1240K	1	1.175972	597469	320461	M	Dominican Republic cross-site Family A (105 members) (1d: I28370-I28380, I28370-I25656, I28380-I25656, I15677-I27938, I23918-I15977 | mother-son: I28380-I16174, I25775/I27309-I15596, I25778-I25684, I25777-I15594, I28383-I25680 | father-daughter: I25656-I16687, I25656-I27329 | father-son: I25656-I15590 | daughter-father: I25694-I15590 | brothers: I27322-I16520/I16528 | son-father: I26889/I26891-I2…	..	..	132.9	C1b2	[0.986,0.999]	0.119	0.392	ss.half	S15595.Y1.E1.L1	PASS	..
I15597	I15597	1672 (74A)	petrous	2020	FernandesSirakNature2020	Context: Date(s) on members of same family (I17906, I15601)	1175	72	650-900 CE	..	Dominican_LaCaleta_Ceramic	La Caleta	Dominican Republic	18.45	-69.69	Repulldown on 3.2M snpset	1240K	1	1.26239	634678	340330	F	Dominican Republic Cross-Site Family D (5 members) (At Atajadizo I17903-I17906 have a father-son relationship, and at La Caleta I15601-I15602-I15597 are all mutually detected as 2nd or 3rd degree relatives. The two sites are related through La Caleta individual I15601 who is a 2nd degree relative of I17906 and a 3rd degree relative of I17903)	n/a (female)	n/a (female)	171.4	C1b2	[0.986,0.998]	0.133	0.006	ss.half	S15597.Y1.E1.L1	PASS	..
I15598	I15598	1673 (74B)	petrous	2020	FernandesSirakNature2020	Context: Date(s) on relatives (I15977, I15593, I15679, I15678, I16687, I16174, I16180, I16539, I15677, I15051, I15050, I15665, I15971)	800	87	950-1250 CE	..	Dominican_LaCaleta_Ceramic	La Caleta	Dominican Republic	18.451	-69.686	Repulldown on 3.2M snpset	1240K	1	0.805094	527320	283236	F	Dominican Republic cross-site Family A (105 members) (1d: I28370-I28380, I28370-I25656, I28380-I25656, I15677-I27938, I23918-I15977 | mother-son: I28380-I16174, I25775/I27309-I15596, I25778-I25684, I25777-I15594, I28383-I25680 | father-daughter: I25656-I16687, I25656-I27329 | father-son: I25656-I15590 | daughter-father: I25694-I15590 | brothers: I27322-I16520/I16528 | son-father: I26889/I26891-I2…	n/a (female)	n/a (female)	108.9	A2e	[0.959,0.981]	0.135	0.008	ss.half	S15598.Y1.E1.L1	PASS	..
I15601	I15601	1676 (88A)	petrous	2020	FernandesSirakNature2020	Direct: IntCal20	1228	34	667-774 calCE (1290±20 BP, PSUAMS-7358)	..	Dominican_LaCaleta_Ceramic	La Caleta	Dominican Republic	18.45	-69.69	Repulldown on 3.2M snpset	1240K	1	1.160591	607319	325662	M	Dominican Republic Cross-Site Family D (5 members) (At Atajadizo I17903-I17906 have a father-son relationship, and at La Caleta I15601-I15602-I15597 are all mutually detected as 2nd or 3rd degree relatives. The two sites are related through La Caleta individual I15601 who is a 2nd degree relative of I17906 and a 3rd degree relative of I17903)	..	..	134	C1b2	..	0.129	0.396	ss.half	S15601.Y1.E1.L1	PASS	Xcontam=[0.005,0.015]
I15602	I15602	1677 (88B)	petrous	2020	FernandesSirakNature2020	Context: Date(s) on members of same family (I17906, I15601)	1175	72	650-900 CE	..	Dominican_LaCaleta_Ceramic	La Caleta	Dominican Republic	18.45	-69.69	Repulldown on 3.2M snpset	1240K	1	1.189734	628830	337588	M	Dominican Republic Cross-Site Family D (5 members) (At Atajadizo I17903-I17906 have a father-son relationship, and at La Caleta I15601-I15602-I15597 are all mutually detected as 2nd or 3rd degree relatives. The two sites are related through La Caleta individual I15601 who is a 2nd degree relative of I17906 and a 3rd degree relative of I17903)	..	..	137.3	C1b2	[0.979,0.995]	0.135	0.392	ss.half	S15602.Y1.E1.L1	PASS	..
I15604	I15604	1679 (72)	petrous	2020	FernandesSirakNature2020	Context: Date(s) on relatives (I15977, I15593, I15679, I15678, I16687, I16174, I16180, I16539, I15677, I15051, I15050, I15665, I15971)	800	87	950-1250 CE	..	Dominican_LaCaleta_Ceramic	La Caleta	Dominican Republic	18.451	-69.686	Repulldown on 3.2M snpset	1240K	1	1.825337	726127	391191	F	Dominican Republic cross-site Family A (105 members) (1d: I28370-I28380, I28370-I25656, I28380-I25656, I15677-I27938, I23918-I15977 | mother-son: I28380-I16174, I25775/I27309-I15596, I25778-I25684, I25777-I15594, I28383-I25680 | father-daughter: I25656-I16687, I25656-I27329 | father-son: I25656-I15590 | daughter-father: I25694-I15590 | brothers: I27322-I16520/I16528 | son-father: I26889/I26891-I2…	n/a (female)	n/a (female)	306.7	C1b2	[0.970,0.987]	0.105	0.006	ss.half	S15604.Y1.E1.L1	PASS	..
I15665	I15665	1833 (209)	petrous	2020	FernandesSirakNature2020	Direct: IntCal20	723	24	1176-1267 calCE (830±20 BP, PSUAMS-8809)	..	Dominican_LaCaleta_Ceramic	La Caleta	Dominican Republic	18.451	-69.686	Repulldown on 3.2M snpset	1240K	1	0.593841	438660	234245	F	Dominican Republic cross-site Family A (105 members) (1d: I28370-I28380, I28370-I25656, I28380-I25656, I15677-I27938, I23918-I15977 | mother-son: I28380-I16174, I25775/I27309-I15596, I25778-I25684, I25777-I15594, I28383-I25680 | father-daughter: I25656-I16687, I25656-I27329 | father-son: I25656-I15590 | daughter-father: I25694-I15590 | brothers: I27322-I16520/I16528 | son-father: I26889/I26891-I2…	n/a (female)	n/a (female)	72.55	C1b2	[0.990,0.999]	0.142	0.008	ss.half	S15665.Y1.E1.L1	PASS	..
I15667	I15667	1835 (214C)	petrous	2020	FernandesSirakNature2020	Direct: IntCal20	516	8	1419-1451 calCE (475±20 BP, PSUAMS-8810)	..	Dominican_LaCaleta_Ceramic	La Caleta	Dominican Republic	18.451	-69.686	Repulldown on 3.2M snpset	1240K	1	2.346618	732935	395523	M	n/a (no relatives detected)	..	..	300.3	C1b2	[0.982,0.996]	0.091	0.393	ss.half	S15667.Y1.E1.L1	PASS	damage.ss.half=0.091
I15668	I15668	1836 (214C)	petrous	2020	FernandesSirakNature2020	Direct: IntCal20	597	27	1318-1407 calCE (585±15 BP, PSUAMS-9152)	..	Dominican_LaCaleta_Ceramic	La Caleta	Dominican Republic	18.451	-69.686	Repulldown on 3.2M snpset	1240K	1	1.50854	661691	355473	F	n/a (no relatives detected)	n/a (female)	n/a (female)	149.9	C1b2	[0.980,0.994]	0.113	0.006	ss.half	S15668.Y1.E1.L1	PASS	..
I15672	I15672	1840 (203) | 1841 (203)	petrous	2020	FernandesSirakNature2020	Direct: IntCal20	867	42	1021-1154 calCE (980±20 BP, PSUAMS-8799)	..	Dominican_LaCaleta_Ceramic	La Caleta	Dominican Republic	18.451	-69.686	Repulldown on 3.2M snpset	1240K	2	1.96777	744622	400253	F	n/a (no relatives detected)	n/a (female)	n/a (female)	..	C1b	..	..	0.007	ss.half,ss.half	S15672.Y1.E1.L1,S15673.Y1.E1.L1	PASS	..
I15674	I15674	1842 (209)	petrous	2020	FernandesSirakNature2020	Context: Date(s) from same family (I15973)	625	43	1250-1400 CE	..	Dominican_LaCaleta_Ceramic	La Caleta	Dominican Republic	18.45	-69.69	Repulldown on 3.2M snpset	1240K	1	1.628274	690215	372416	F	Dominican Republic, La Caleta Family A (2 members) (I15674 and I15973 are 2nd or 3rd degree relatives)	n/a (female)	n/a (female)	228.3	C1b2	[0.966,0.985]	0.086	0.008	ss.half	S15674.Y1.E1.L1	PASS	damage.ss.half=0.086
I15675	I15675	1843 (209)	petrous	2020	FernandesSirakNature2020	Context: Date(s) on relatives (I15977, I15593, I15679, I15678, I16687, I16174, I16180, I16539, I15677, I15051, I15050, I15665, I15971)	800	87	950-1250 CE	..	Dominican_LaCaleta_Ceramic	La Caleta	Dominican Republic	18.451	-69.686	Repulldown on 3.2M snpset	1240K	1	1.007809	590906	316430	M	Dominican Republic cross-site Family A (105 members) (1d: I28370-I28380, I28370-I25656, I28380-I25656, I15677-I27938, I23918-I15977 | mother-son: I28380-I16174, I25775/I27309-I15596, I25778-I25684, I25777-I15594, I28383-I25680 | father-daughter: I25656-I16687, I25656-I27329 | father-son: I25656-I15590 | daughter-father: I25694-I15590 | brothers: I27322-I16520/I16528 | son-father: I26889/I26891-I2…	..	..	130.3	A2e	[0.951,0.976]	0.125	0.391	ss.half	S15675.Y1.E1.L1	PASS	mtcontam=[0.951,0.976]
I15676	I15676	1844 (209)	petrous	2020	FernandesSirakNature2020	Direct: IntCal20	464	47	1444-1618 calCE (400±20 BP, PSUAMS-7390)	..	Dominican_LaCaleta_Ceramic	La Caleta	Dominican Republic	18.451	-69.686	Repulldown on 3.2M snpset	1240K	1	2.386782	701260	378380	M	n/a (no relatives detected)	..	..	249.9	C1b2	[0.968,0.987]	0.082	0.397	ss.half	S15676.Y1.E1.L1	PASS	damage.ss.half=0.082
I15678	I15678	1846 (208)	petrous	2020	FernandesSirakNature2020	Direct: IntCal20	970	36	899-1023 calCE (1070±15 BP, PSUAMS-9154)	..	Dominican_LaCaleta_Ceramic	La Caleta	Dominican Republic	18.451	-69.686	Repulldown on 3.2M snpset	1240K	1	1.178108	628219	336441	M	Dominican Republic cross-site Family A (105 members) (1d: I28370-I28380, I28370-I25656, I28380-I25656, I15677-I27938, I23918-I15977 | mother-son: I28380-I16174, I25775/I27309-I15596, I25778-I25684, I25777-I15594, I28383-I25680 | father-daughter: I25656-I16687, I25656-I27329 | father-son: I25656-I15590 | daughter-father: I25694-I15590 | brothers: I27322-I16520/I16528 | son-father: I26889/I26891-I2…	..	..	195.4	C1b2	[0.959,0.985]	0.135	0.387	ss.half	S15678.Y1.E1.L1	PASS	Xcontam=[0.005,0.015]
I15679	I15679	1847 (197)	petrous	2020	FernandesSirakNature2020	Direct: IntCal20	974	38	897-1024 calCE (1070±20 BP, PSUAMS-8800)	..	Dominican_LaCaleta_Ceramic	La Caleta	Dominican Republic	18.451	-69.686	Repulldown on 3.2M snpset	1240K	1	0.926022	544169	292677	F	Dominican Republic cross-site Family A (105 members) (1d: I28370-I28380, I28370-I25656, I28380-I25656, I15677-I27938, I23918-I15977 | mother-son: I28380-I16174, I25775/I27309-I15596, I25778-I25684, I25777-I15594, I28383-I25680 | father-daughter: I25656-I16687, I25656-I27329 | father-son: I25656-I15590 | daughter-father: I25694-I15590 | brothers: I27322-I16520/I16528 | son-father: I26889/I26891-I2…	n/a (female)	n/a (female)	146.2	A2h	[0.978,0.995]	0.099	0.007	ss.half	S15679.Y1.E1.L1	PASS	damage.ss.half=0.099
I15682	I15682	2528 (97)	petrous	2020	FernandesSirakNature2020	Context: Date(s) on relatives (I15977, I15593, I15679, I15678, I16687, I16174, I16180, I16539, I15677, I15051, I15050, I15665, I15971)	800	87	950-1250 CE	..	Dominican_LaCaleta_Ceramic	La Caleta	Dominican Republic	18.451	-69.686	Repulldown on 3.2M snpset	1240K	1	3.514915	816000	450962	F	Dominican Republic cross-site Family A (105 members) (1d: I28370-I28380, I28370-I25656, I28380-I25656, I15677-I27938, I23918-I15977 | mother-son: I28380-I16174, I25775/I27309-I15596, I25778-I25684, I25777-I15594, I28383-I25680 | father-daughter: I25656-I16687, I25656-I27329 | father-son: I25656-I15590 | daughter-father: I25694-I15590 | brothers: I27322-I16520/I16528 | son-father: I26889/I26891-I2…	n/a (female)	n/a (female)	286.6	C1b2	[0.994,1.000]	0.116	0.009	ds.half	S15682.Y1.E1.L1	PASS	..
I15962	I15962	2529 (98A)	petrous	2020	FernandesSirakNature2020	Direct: IntCal20	517	6	1421-1447 calCE (480±15 BP, PSUAMS-9155)	..	Dominican_LaCaleta_Ceramic	La Caleta	Dominican Republic	18.451	-69.686	Repulldown on 3.2M snpset	1240K	1	2.043022	674346	363811	M	n/a (no relatives detected)	..	..	227.3	C1b2	[0.988,0.998]	0.096	0.452	ss.half	S15962.Y1.E1.L1	PASS	damage.ss.half=0.096
I15963	I15963	2530 (98B)	petrous	2020	FernandesSirakNature2020	Direct: IntCal20	1218	37	679-823 calCE (1255±15 BP, PSUAMS-9156)	..	Dominican_LaCaleta_Ceramic	La Caleta	Dominican Republic	18.451	-69.686	Repulldown on 3.2M snpset	1240K	1	2.215879	674447	364275	M	n/a (no relatives detected)	..	..	184.9	C1b2	[0.986,0.997]	0.098	0.452	ss.half	S15963.Y1.E1.L1	PASS	Xcontam=[0.005,0.012], damage.ss.half=0.098
I15965	I15965	2532 (108)	petrous	2020	FernandesSirakNature2020	Context: Date(s) on relatives (I15977, I15593, I15679, I15678, I16687, I16174, I16180, I16539, I15677, I15051, I15050, I15665, I15971)	800	87	950-1250 CE	..	Dominican_LaCaleta_Ceramic	La Caleta	Dominican Republic	18.451	-69.686	Repulldown on 3.2M snpset	1240K	1	1.91568	669521	359594	M	Dominican Republic cross-site Family A (105 members) (1d: I28370-I28380, I28370-I25656, I28380-I25656, I15677-I27938, I23918-I15977 | mother-son: I28380-I16174, I25775/I27309-I15596, I25778-I25684, I25777-I15594, I28383-I25680 | father-daughter: I25656-I16687, I25656-I27329 | father-son: I25656-I15590 | daughter-father: I25694-I15590 | brothers: I27322-I16520/I16528 | son-father: I26889/I26891-I2…	..	..	206.8	C1b2	[0.992,0.999]	0.113	0.45	ss.half	S15965.Y1.E1.L1	PASS	..
I15966	I15966	2533 (116)	petrous	2020	FernandesSirakNature2020	Direct: IntCal20	768	30	1157-1219 calCE (880±15 BP, PSUAMS-9157)	..	Dominican_LaCaleta_Ceramic	La Caleta	Dominican Republic	18.451	-69.686	Repulldown on 3.2M snpset	1240K	1	2.502923	713223	384546	M	n/a (no relatives detected)	..	..	226.1	C1b2	[0.985,0.998]	0.104	0.453	ss.half	S15966.Y1.E1.L1	PASS	..
I15968	I15968	2535 (125)	petrous	2020	FernandesSirakNature2020	Direct: IntCal20	930	25	991-1115 calCE (1015±20 BP, PSUAMS-7359)	..	Dominican_LaCaleta_Ceramic	La Caleta	Dominican Republic	18.451	-69.686	Repulldown on 3.2M snpset	1240K	1	1.819472	697655	375225	F	La Caleta Family I (2 members) (3d: I26890-I15968)	n/a (female)	n/a (female)	221.3	A2e	[0.978,0.993]	0.111	0.012	ss.half	S15968.Y1.E1.L1	PASS	..
I15969	I15969	2536 (190)	petrous	2020	FernandesSirakNature2020	Direct: IntCal20	995	37	893-1019 calCE (1085±20 BP, PSUAMS-8801)	..	Dominican_LaCaleta_Ceramic	La Caleta	Dominican Republic	18.451	-69.686	Repulldown on 3.2M snpset	1240K	1	2.099903	702878	377774	M	n/a (no relatives detected)	..	..	241.6	C1b2	[0.955,0.982]	0.123	0.448	ss.half	S15969.Y1.E1.L1	PASS	Xcontam=[0.005,0.012]
I15970	I15970	2537 (195)	petrous	2020	FernandesSirakNature2020	Context: Date(s) on relatives (I15977, I15593, I15679, I15678, I16687, I16174, I16180, I16539, I15677, I15051, I15050, I15665, I15971)	800	87	950-1250 CE	..	Dominican_LaCaleta_Ceramic	La Caleta	Dominican Republic	18.451	-69.686	Repulldown on 3.2M snpset	1240K	1	2.921805	720624	390340	M	Dominican Republic cross-site Family A (105 members) (1d: I28370-I28380, I28370-I25656, I28380-I25656, I15677-I27938, I23918-I15977 | mother-son: I28380-I16174, I25775/I27309-I15596, I25778-I25684, I25777-I15594, I28383-I25680 | father-daughter: I25656-I16687, I25656-I27329 | father-son: I25656-I15590 | daughter-father: I25694-I15590 | brothers: I27322-I16520/I16528 | son-father: I26889/I26891-I2…	..	..	280.3	A2e	[0.969,0.988]	0.088	0.461	ss.half	S15970.Y1.E1.L1	PASS	damage.ss.half=0.088
I15971	I15971	2538 (188)	petrous	2020	FernandesSirakNature2020	Direct: IntCal20	679	9	1232-1285 calCE (750±15 BP, PSUAMS-9158)	..	Dominican_LaCaleta_Ceramic	La Caleta	Dominican Republic	18.45	-69.69	Repulldown on 3.2M snpset	1240K	1	2.429782	710629	382547	M	Dominican Republic cross-site Family A (105 members) (1d: I28370-I28380, I28370-I25656, I28380-I25656, I15677-I27938, I23918-I15977 | mother-son: I28380-I16174, I25775/I27309-I15596, I25778-I25684, I25777-I15594, I28383-I25680 | father-daughter: I25656-I16687, I25656-I27329 | father-son: I25656-I15590 | daughter-father: I25694-I15590 | brothers: I27322-I16520/I16528 | son-father: I26889/I26891-I2…	..	..	184.9	A2e	[0.988,0.998]	0.114	0.452	ss.half	S15971.Y1.E1.L1	PASS	..
I15972	I15972	2539 (186A)	petrous	2020	FernandesSirakNature2020	Direct: IntCal20	536	16	1397-1437 calCE (525±20 BP, PSUAMS-8802)	..	Dominican_LaCaleta_Ceramic	La Caleta	Dominican Republic	18.451	-69.686	Repulldown on 3.2M snpset	1240K	1	2.481782	698793	377657	M	La Caleta Family G (2 members) (2/3d: I15972-I25679)	..	..	372.9	C1b2	[0.977,0.992]	0.089	0.451	ss.half	S15972.Y1.E1.L1	PASS	damage.ss.half=0.089
I15973	I15973	2540 (186C) | 2541 (186C)	petrous	2020	FernandesSirakNature2020	Direct: IntCal20	635	38	1277-1384 calCE (685±20 BP, PSUAMS-8803)	..	Dominican_LaCaleta_Ceramic	La Caleta	Dominican Republic	18.45	-69.69	Repulldown on 3.2M snpset	1240K	2	5.152891	856734	462468	M	Dominican Republic, La Caleta Family A (2 members) (I15674 and I15973 are 2nd or 3rd degree relatives)	..	..	531.654837	A2e	[0.958,0.981]	0.1015	0.453854493	ss.half,ss.half	S15973.Y1.E1.L1,S15974.Y1.E1.L1	PASS	..
I15975	I15975	2542 (186D)	petrous	2020	FernandesSirakNature2020	Direct: IntCal20	850	42	1041-1174 calCE (920±15 BP, PSUAMS-9166)	..	Dominican_LaCaleta_Ceramic	La Caleta	Dominican Republic	18.451	-69.686	Repulldown on 3.2M snpset	1240K	1	2.228606	692038	373138	F	n/a (no relatives detected)	n/a (female)	n/a (female)	179.1	A2	[0.984,0.997]	0.104	0.016	ss.half	S15975.Y1.E1.L1	PASS	..
I15976	I15976	2543 (187A)	petrous	2020	FernandesSirakNature2020	Direct: IntCal20	1112	37	773-890 calCE (1190±20 BP, PSUAMS-8804)	..	Dominican_LaCaleta_Ceramic	La Caleta	Dominican Republic	18.451	-69.686	Repulldown on 3.2M snpset	1240K	1	1.677613	648892	348705	M	n/a (no relatives detected)	..	..	231.1	C1b2	[0.969,0.989]	0.118	0.444	ss.half	S15976.Y1.E1.L1	PASS	Xcontam=[0.005,0.012]
I15977	I15977	2544 (187B)	petrous	2020	FernandesSirakNature2020	Direct: IntCal20	1002	34	893-995 calCE (1095±15 BP, PSUAMS-9161)	..	Dominican_LaCaleta_Ceramic	La Caleta	Dominican Republic	18.451	-69.686	Repulldown on 3.2M snpset	1240K	1	2.27633	714232	384801	F	Dominican Republic cross-site Family A (105 members) (1d: I28370-I28380, I28370-I25656, I28380-I25656, I15677-I27938, I23918-I15977 | mother-son: I28380-I16174, I25775/I27309-I15596, I25778-I25684, I25777-I15594, I28383-I25680 | father-daughter: I25656-I16687, I25656-I27329 | father-son: I25656-I15590 | daughter-father: I25694-I15590 | brothers: I27322-I16520/I16528 | son-father: I26889/I26891-I2…	n/a (female)	n/a (female)	248.5	C1b2	[0.970,0.989]	0.101	0.016	ss.half	S15977.Y1.E1.L1	PASS	..
I15978	I15978	2545 (189A)	petrous	2020	FernandesSirakNature2020	Direct: IntCal20	959	32	899-1026 calCE (1060±20 BP, PSUAMS-7360)	..	Dominican_LaCaleta_Ceramic	La Caleta	Dominican Republic	18.451	-69.686	Repulldown on 3.2M snpset	1240K	1	2.504798	721357	389721	M	n/a (no relatives detected)	..	..	281.6	A2e	[0.968,0.988]	0.113	0.452	ss.half	S15978.Y1.E1.L1	PASS	Xcontam=[0.005,0.012]
I16173	I16173	2509 (104)	petrous	2020	FernandesSirakNature2020	Context: Date(s) on relatives (I15977, I15593, I15679, I15678, I16687, I16174, I16180, I16539, I15677, I15051, I15050, I15665, I15971)	800	87	950-1250 CE	..	Dominican_LaCaleta_Ceramic	La Caleta	Dominican Republic	18.45	-69.69	Repulldown on 3.2M snpset	1240K	1	1.024142	561537	301267	M	Dominican Republic cross-site Family A (105 members) (1d: I28370-I28380, I28370-I25656, I28380-I25656, I15677-I27938, I23918-I15977 | mother-son: I28380-I16174, I25775/I27309-I15596, I25778-I25684, I25777-I15594, I28383-I25680 | father-daughter: I25656-I16687, I25656-I27329 | father-son: I25656-I15590 | daughter-father: I25694-I15590 | brothers: I27322-I16520/I16528 | son-father: I26889/I26891-I2…	..	..	151.4	C1b2	[0.987,0.998]	0.099	0.428	ss.half	S16173.Y1.E1.L1	PASS	damage.ss.half=0.099
I16174	I16174	2510 (110)	petrous	2020	FernandesSirakNature2020	Direct: IntCal20	894	44	993-1151 calCE (995±20 BP, PSUAMS-8805)	..	Dominican_LaCaleta_Ceramic	La Caleta	Dominican Republic	18.451	-69.686	Repulldown on 3.2M snpset	1240K	1	1.233212	579229	310871	M	Dominican Republic cross-site Family A (105 members) (1d: I28370-I28380, I28370-I25656, I28380-I25656, I15677-I27938, I23918-I15977 | mother-son: I28380-I16174, I25775/I27309-I15596, I25778-I25684, I25777-I15594, I28383-I25680 | father-daughter: I25656-I16687, I25656-I27329 | father-son: I25656-I15590 | daughter-father: I25694-I15590 | brothers: I27322-I16520/I16528 | son-father: I26889/I26891-I2…	..	..	147.1	C1b2	[0.991,0.999]	0.107	0.432	ss.half	S16174.Y1.E1.L1	PASS	Xcontam=[0.007,0.018]
I16175	I16175	2511 (114A)	petrous	2020	FernandesSirakNature2020	Context: Date(s) on relative I15082	675	43	1200-1350 CE	..	Dominican_LaCaleta_Ceramic	La Caleta	Dominican Republic	18.451	-69.686	Repulldown on 3.2M snpset	1240K	1	0.796671	492650	263120	F	La Caleta Family G (4 members) (2d: I16175-I16181, I16181-I15082 | 2/3d: I23540/I25654-I16175)	n/a (female)	n/a (female)	100.5	C1b2	[0.983,0.997]	0.125	0.014	ss.half	S16175.Y1.E1.L1	PASS	..
I16176	I16176	2512 (114B)	petrous	2020	FernandesSirakNature2020	Direct: IntCal20	694	16	1226-1279 calCE (770±20 BP, PSUAMS-8972)	..	Dominican_LaCaleta_Ceramic	La Caleta	Dominican Republic	18.451	-69.686	Repulldown on 3.2M snpset	1240K	1	1.130069	583720	312608	M	n/a (no relatives detected)	..	..	131.9	A2e	[0.955,0.978]	0.121	0.426	ss.half	S16176.Y1.E1.L1	PASS	mtcontam=[0.955,0.978]
I16180	I16180	2516 (124)	petrous	2020	FernandesSirakNature2020	Direct: IntCal20	862	41	1023-1154 calCE (975±20 BP, PSUAMS-8966)	..	Dominican_LaCaleta_Ceramic	La Caleta	Dominican Republic	18.451	-69.686	Repulldown on 3.2M snpset	1240K	1	1.042803	548613	296193	M	Dominican Republic cross-site Family A (105 members) (1d: I28370-I28380, I28370-I25656, I28380-I25656, I15677-I27938, I23918-I15977 | mother-son: I28380-I16174, I25775/I27309-I15596, I25778-I25684, I25777-I15594, I28383-I25680 | father-daughter: I25656-I16687, I25656-I27329 | father-son: I25656-I15590 | daughter-father: I25694-I15590 | brothers: I27322-I16520/I16528 | son-father: I26889/I26891-I2…	..	..	130.5	A2e	[0.950,0.999]	0.11	0.432	ss.half	S16180.Y1.E1.L1	PASS	Xcontam=[0.006,0.019]
I16181	I16181	2517 (106)	petrous	2020	FernandesSirakNature2020	Context: Date(s) on relative I15082	675	43	1200-1350 CE	..	Dominican_LaCaleta_Ceramic	La Caleta	Dominican Republic	18.451	-69.686	Repulldown on 3.2M snpset	1240K	1	0.334574	291947	154885	M	La Caleta Family G (4 members) (2d: I16175-I16181, I16181-I15082 | 2/3d: I23540/I25654-I16175)	..	..	65.4	C1b2	[0.991,1.000]	0.096	0.417	ss.half	S16181.Y1.E1.L1	PASS	damage.ss.half=0.096
I16519	I16519	2162 (193) | 2161 (193)	petrous	2020	FernandesSirakNature2020	Direct: IntCal20	930	19	992-1038 calCE (1010±15 BP, PSUAMS-8967)	..	Dominican_LaCaleta_Ceramic	La Caleta	Dominican Republic	18.451	-69.686	Repulldown on 3.2M snpset	1240K	2	1.779906	666294	361223	F	n/a (no relatives detected)	n/a (female)	n/a (female)	459.990404	C1b2	[0.895,0.965]	0.2	0.01312907	ss.half,ss.half	S16519.Y1.E1.L1,S16527.Y1.E1.L1	PASS	mtcontam=[0.895,0.965]
I16539	I16539	2159 (193) | 2166 (193)	petrous	2020	FernandesSirakNature2020	Direct: IntCal20	858	39	1024-1155 calCE (970±20 BP, PSUAMS-8306)	..	Dominican_LaCaleta_Ceramic	La Caleta	Dominican Republic	18.451	-69.686	Repulldown on 3.2M snpset	1240K	2	2.278166	710177	385142	M	Dominican Republic cross-site Family A (105 members) (1d: I28370-I28380, I28370-I25656, I28380-I25656, I15677-I27938, I23918-I15977 | mother-son: I28380-I16174, I25775/I27309-I15596, I25778-I25684, I25777-I15594, I28383-I25680 | father-daughter: I25656-I16687, I25656-I27329 | father-son: I25656-I15590 | daughter-father: I25694-I15590 | brothers: I27322-I16520/I16528 | son-father: I26889/I26891-I2…	..	..	264.346671	A2+(64)+16189	[0.942,0.981]	0.213	0.438501078	ss.half,ss.half	S16539.Y1.E1.L1,S16557.Y1.E1.L1	PASS	..
I16540	I16540	2165 (193)	petrous	2020	FernandesSirakNature2020	Context: Date(s) on relatives (I15977, I15593, I15679, I15678, I16687, I16174, I16180, I16539, I15677, I15051, I15050, I15665, I15971)	800	87	950-1250 CE	..	Dominican_LaCaleta_Ceramic	La Caleta	Dominican Republic	18.451	-69.686	Repulldown on 3.2M snpset	1240K	1	0.098932	105926	55897	M	Dominican Republic cross-site Family A (105 members) (1d: I28370-I28380, I28370-I25656, I28380-I25656, I15677-I27938, I23918-I15977 | mother-son: I28380-I16174, I25775/I27309-I15596, I25778-I25684, I25777-I15594, I28383-I25680 | father-daughter: I25656-I16687, I25656-I27329 | father-son: I25656-I15590 | daughter-father: I25694-I15590 | brothers: I27322-I16520/I16528 | son-father: I26889/I26891-I2…	..	..	23.18	C1b2	[0.981,0.999]	0.165	0.420316302	ss.half	S16540.Y1.E1.L1	PASS	..
I16556	I16556	2160 (193)	petrous	2020	FernandesSirakNature2020	Context: Date(s) on relatives (I15977, I15593, I15679, I15678, I16687, I16174, I16180, I16539, I15677, I15051, I15050, I15665, I15971)	800	87	950-1250 CE	..	Dominican_LaCaleta_Ceramic	La Caleta	Dominican Republic	18.451	-69.686	Repulldown on 3.2M snpset	1240K	1	1.025364	508487	273499	F	Dominican Republic cross-site Family A (105 members) (1d: I28370-I28380, I28370-I25656, I28380-I25656, I15677-I27938, I23918-I15977 | mother-son: I28380-I16174, I25775/I27309-I15596, I25778-I25684, I25777-I15594, I28383-I25680 | father-daughter: I25656-I16687, I25656-I27329 | father-son: I25656-I15590 | daughter-father: I25694-I15590 | brothers: I27322-I16520/I16528 | son-father: I26889/I26891-I2…	n/a (female)	n/a (female)	145.5	C1b2	[0.986,0.998]	0.1	0.013029748	ss.half	S16556.Y1.E1.L1	PASS	..
I15599	I15599	1674 (90A (A and B appear to belong to 2 different individuals))	petrous	2020	FernandesSirakNature2020	Context: Date(s) on relatives (I15977, I15593, I15679, I15678, I16687, I16174, I16180, I16539, I15677, I15051, I15050, I15665, I15971)	800	87	950-1250 CE	..	Dominican_LaCaleta_Ceramic	La Caleta	Dominican Republic	18.451	-69.686	Repulldown on 3.2M snpset	1240K	1	0.404056	342067	182853	M	Dominican Republic cross-site Family A (105 members) (1d: I28370-I28380, I28370-I25656, I28380-I25656, I15677-I27938, I23918-I15977 | mother-son: I28380-I16174, I25775/I27309-I15596, I25778-I25684, I25777-I15594, I28383-I25680 | father-daughter: I25656-I16687, I25656-I27329 | father-son: I25656-I15590 | daughter-father: I25694-I15590 | brothers: I27322-I16520/I16528 | son-father: I26889/I26891-I2…	..	..	..	..	..	0.124	0.395	ss.half	S15599.Y1.E1.L1	PASS	..
I15600	I15600	1675 (90B (A and B appear to belong to 2 different individuals)) | P7655 (148B)	petrous	2020	FernandesSirakNature2020	Direct: IntCal20	1217	40	675-823 calCE (1260±20 BP, PSUAMS-8979)	..	Dominican_LaCaleta_Ceramic	La Caleta	Dominican Republic	18.451	-69.686	Repulldown on 3.2M snpset	1240K	1	1.46041	644475	345588	M	La Caleta Family H (2 members) (father-son: I27318-I23542/I15600)	..	..	192.2	C1b	[0.977,0.991]	0.129	0.398	ss.half	S15600.Y1.E1.L1	PASS	..
I15671	I15671	1839 (204)	petrous	2020	FernandesSirakNature2020	Context: Date(s) on relatives (I15977, I15593, I15679, I15678, I16687, I16174, I16180, I16539, I15677, I15051, I15050, I15665, I15971)	800	87	950-1250 CE	..	Dominican_LaCaleta_Ceramic	La Caleta	Dominican Republic	18.451	-69.686	Repulldown on 3.2M snpset	1240K	1	0.230152	224783	119544	F	Dominican Republic cross-site Family A (105 members) (1d: I28370-I28380, I28370-I25656, I28380-I25656, I15677-I27938, I23918-I15977 | mother-son: I28380-I16174, I25775/I27309-I15596, I25778-I25684, I25777-I15594, I28383-I25680 | father-daughter: I25656-I16687, I25656-I27329 | father-son: I25656-I15590 | daughter-father: I25694-I15590 | brothers: I27322-I16520/I16528 | son-father: I26889/I26891-I2…	n/a (female)	n/a (female)	34.45	A2e	[0.979,0.996]	0.163	0.009	ss.half	S15671.Y1.E1.L1	PASS	..
I7969	I7969	LAUN_2/6 (Trinchera G, Pozo 2, Entierro 6)	petrous	2020	FernandesSirakNature2020	Direct: IntCal20	604	33	1296-1394 calCE (635±15 BP, PSUAMS-7285)	..	Dominican_LaUnion_Ceramic	La Union	Dominican Republic	19.8	-70.69	Repulldown on 3.2M snpset	1240K	1	3.48943	841328	460073	M	n/a (no relatives detected)	..	..	139	C5b	[0.991,0.998]	0.112	0.417	ds.half	S7969.E1.L1	PASS	..
I7970	I7970	LAUN_7/6 (Trinchera G, Pozo 7, Entierro 6)	petrous	2020	FernandesSirakNature2020	Direct: IntCal20	600	26	1309-1403 calCE (595±15 BP, PSUAMS-8188)	..	Dominican_LaUnion_Ceramic	La Union	Dominican Republic	19.8	-70.69	Repulldown on 3.2M snpset	1240K	1	3.874086	882536	478237	M	n/a (no relatives detected)	..	..	114	C1b2	[0.991,0.998]	0.091	0.416	ds.half	S7970.E1.L1	PASS	..
I7971	I7971	LAUN_8/7 (Trinchera G, Pozo 8, Entierro 7)	petrous	2020	FernandesSirakNature2020	Direct: IntCal20	624	40	1278-1388 calCE (675±20 BP, PSUAMS-8795)	..	Dominican_LaUnion_Ceramic	La Union	Dominican Republic	19.8	-70.69	Repulldown on 3.2M snpset	1240K	1	4.398884	875788	477527	F	n/a (no relatives detected)	n/a (female)	n/a (female)	123	A2	[0.983,0.992]	0.098	0.012	ds.half	S7971.E1.L1	PASS	..
I14991	I14991	2350 (Sep.1)	petrous	2020	FernandesSirakNature2020	Direct: IntCal20	614	39	1282-1388 calCE (665±15 BP, PSUAMS-8180)	..	Dominican_LomaPerenal_Ceramic	Loma Perenal	Dominican Republic	19.88	-71.06	Repulldown on 3.2M snpset	1240K	1	4.032186	799678	444561	M	n/a (no relatives detected)	..	..	304.3	C1b	[0.988,0.998]	0.113	0.413	ds.half	S14991.Y1.E1.L1	PASS	..
I14994	I14994	2353 (Ind. A)	petrous	2020	FernandesSirakNature2020	Direct: IntCal20	703	15	1222-1273 calCE (793±20 BP, DSH-7155)	..	Dominican_LosCorniel_Ceramic	Los Corniel	Dominican Republic	19.83	-71.22	Repulldown on 3.2M snpset	1240K	1	3.754265	794609	440115	F	n/a (no relatives detected)	n/a (female)	n/a (female)	352.9	A2+(64)	[0.993,1.000]	0.131	0.01	ds.half	S14994.Y1.E1.L1	PASS	..
I14992	I14992	2351 (Ind. A) | 2352 (Ind. D)	petrous	2020	FernandesSirakNature2020	Direct: IntCal20	543	21	1327-1433 calCE (536±18 BP, DSH-7159)	..	Dominican_LosMuertos_Ceramic	Los Muertos	Dominican Republic	19.79	-71.18	Repulldown on 3.2M snpset	1240K	2	6.842103	900235	496185	M	n/a (no relatives detected)	..	..	..	C1b	..	..	0.413	ds.half,ds.half	S14992.Y1.E1.L1,S14993.Y1.E1.L1	PASS	..
I7973	I7973	MCAO_20.1	petrous	2020	FernandesSirakNature2020	Direct: IntCal20	849	35	1033-1158 calCE (950±15 BP, PSUAMS-7286)	..	Dominican_Macao_Ceramic	Macao	Dominican Republic	18.7792	-68.5272	Repulldown on 3.2M snpset	1240K	1	2.710504	857133	462435	M	Macao Family B (2 members) (1d: I23474-I7973)	..	..	168	C5b	[0.997,1.000]	0.121	0.419	ds.half	S7973.E1.L1	PASS	..
I7974	I7974	MCAO_21	petrous	2020	FernandesSirakNature2020	Direct: IntCal20	1002	34	892-995 calCE (1095±20 BP, PSUAMS-7287)	..	Dominican_Macao_Ceramic	Macao	Dominican Republic	18.7792	-68.5272	Repulldown on 3.2M snpset	1240K	1	4.262229	879356	477291	F	Macao Family A (2 members) (2/3d: I23479-I7974)	n/a (female)	n/a (female)	159	C5b	[0.986,0.995]	0.108	0.011	ds.half	S7974.E1.L1	PASS	..
I7972	I7972	MCAO_16	petrous	2020	FernandesSirakNature2020	Context: Based on dates from same family (I7973, I7974, I7976)	925	101	850-1200 CE	..	Dominican_Macao_Ceramic	Macao	Dominican Republic	18.7792	-68.5272	Repulldown on 3.2M snpset	1240K	1	0.093334	100341	53738	F	Macao Family A (6 members) (1d: I23474-I7973 | 2d: I7976-I7973 | 2/3d: I7974-I23479, I7972-I7974, I7972-I7976)	n/a (female)	n/a (female)	12.2	C5b	[0.983,1.000]	0.269	0.017930328	ds.half	S7972.E1.L1	PASS	..
S_Druze-1.DG	HGDP00569	HGDP00569	n/a	2007	MallickNature2016 (shotgun data with SNP array data first published in LiScience2008 and JakobssonNature2008)	Modern	0	0	present	..	Druze.DG	..	Israel	32	35	1240K pulldown padded to 3.2M snpset	Shotgun.diploid	1	50.2	1118751	584046	F	n/a (no relatives detected)	n/a (female)	n/a (female)	..	..	..	..	..	..	S_Druze-1	PASS	..
S_Druze-2.DG	HGDP00597	HGDP00597	n/a	2007	MallickNature2016 (shotgun data with SNP array data first published in LiScience2008 and JakobssonNature2008)	Modern	0	0	present	..	Druze.DG	..	Israel	32	35	1240K pulldown padded to 3.2M snpset	Shotgun.diploid	1	44.56	1114457	581811	M	n/a (no relatives detected)	..	..	..	..	..	..	..	..	S_Druze-2	PASS	..
HGDP00557.DG	HGDP00557	..	..	2020	BergstromScience2020	Modern	0	0	present	..	Druze.DG	..	Israel	32	35	1240K pulldown padded to 3.2M snpset	Shotgun.diploid	..	..	1140252	588574	F	n/a (no relatives detected)	n/a (female)	n/a (female)	..	..	..	..	..	..	..	PASS	..
HGDP00558.DG	HGDP00558	..	..	2020	BergstromScience2020	Modern	0	0	present	..	Druze.DG	..	Israel	32	35	1240K pulldown padded to 3.2M snpset	Shotgun.diploid	..	..	1139199	588107	F	n/a (no relatives detected)	n/a (female)	n/a (female)	..	..	..	..	..	..	..	PASS	..
HGDP00559.DG	HGDP00559	..	..	2020	BergstromScience2020	Modern	0	0	present	..	Druze.DG	..	Israel	32	35	1240K pulldown padded to 3.2M snpset	Shotgun.diploid	..	..	1138413	587799	F	n/a (no relatives detected)	n/a (female)	n/a (female)	..	..	..	..	..	..	..	PASS	..
HGDP00560.DG	HGDP00560	..	..	2020	BergstromScience2020	Modern	0	0	present	..	Druze.DG	..	Israel	32	35	1240K pulldown padded to 3.2M snpset	Shotgun.diploid	..	..	1140267	588576	F	n/a (no relatives detected)	n/a (female)	n/a (female)	..	..	..	..	..	..	..	PASS	..
HGDP00561.DG	HGDP00561	..	..	2020	BergstromScience2020	Modern	0	0	present	..	Druze.DG	..	Israel	32	35	1240K pulldown padded to 3.2M snpset	Shotgun.diploid	..	..	1135599	586399	F	n/a (no relatives detected)	n/a (female)	n/a (female)	..	..	..	..	..	..	..	PASS	..
HGDP00562.DG	HGDP00562	..	..	2020	BergstromScience2020	Modern	0	0	present	..	Druze.DG	..	Israel	32	35	1240K pulldown padded to 3.2M snpset	Shotgun.diploid	..	..	1135055	586226	M	n/a (no relatives detected)	..	..	..	..	..	..	..	..	..	PASS	..
HGDP00563.DG	HGDP00563	..	..	2020	BergstromScience2020	Modern	0	0	present	..	Druze.DG	..	Israel	32	35	1240K pulldown padded to 3.2M snpset	Shotgun.diploid	..	..	1140376	588653	F	n/a (no relatives detected)	n/a (female)	n/a (female)	..	..	..	..	..	..	..	PASS	..
HGDP00564.DG	HGDP00564	..	..	2020	BergstromScience2020	Modern	0	0	present	..	Druze.DG	..	Israel	32	35	1240K pulldown padded to 3.2M snpset	Shotgun.diploid	..	..	1138758	587867	F	n/a (no relatives detected)	n/a (female)	n/a (female)	..	..	..	..	..	..	..	PASS	..
HGDP00565.DG	HGDP00565	..	..	2020	BergstromScience2020	Modern	0	0	present	..	Druze.DG	..	Israel	32	35	1240K pulldown padded to 3.2M snpset	Shotgun.diploid	..	..	1137292	587143	F	n/a (no relatives detected)	n/a (female)	n/a (female)	..	..	..	..	..	..	..	PASS	..
HGDP00566.DG	HGDP00566	..	..	2020	BergstromScience2020	Modern	0	0	present	..	Druze.DG	..	Israel	32	35	1240K pulldown padded to 3.2M snpset	Shotgun.diploid	..	..	1139872	588408	F	n/a (no relatives detected)	n/a (female)	n/a (female)	..	..	..	..	..	..	..	PASS	..
HGDP00567.DG	HGDP00567	..	..	2020	BergstromScience2020	Modern	0	0	present	..	Druze.DG	..	Israel	32	35	1240K pulldown padded to 3.2M snpset	Shotgun.diploid	..	..	1139032	588056	F	n/a (no relatives detected)	n/a (female)	n/a (female)	..	..	..	..	..	..	..	PASS	..
HGDP00568.DG	HGDP00568	..	..	2020	BergstromScience2020	Modern	0	0	present	..	Druze.DG	..	Israel	32	35	1240K pulldown padded to 3.2M snpset	Shotgun.diploid	..	..	1136510	586871	U	n/a (no relatives detected)	n/a (sex unknown)	n/a (sex unknown)	..	..	..	..	..	..	..	PASS	..
HGDP00569.DG	HGDP00569	HGDP00569	..	2020	BergstromScience2020	Modern	0	0	present	..	Druze.DG	..	Israel	32	35	1240K pulldown padded to 3.2M snpset	Shotgun.diploid	..	..	1141459	589092	F	n/a (no relatives detected)	n/a (female)	n/a (female)	..	..	..	..	..	..	..	PASS	..
HGDP00571.DG	HGDP00571	..	..	2020	BergstromScience2020	Modern	0	0	present	..	Druze.DG	..	Israel	32	35	1240K pulldown padded to 3.2M snpset	Shotgun.diploid	..	..	1137863	587534	F	n/a (no relatives detected)	n/a (female)	n/a (female)	..	..	..	..	..	..	..	PASS	..
HGDP00572.DG	HGDP00572	..	..	2020	BergstromScience2020	Modern	0	0	present	..	Druze.DG	..	Israel	32	35	1240K pulldown padded to 3.2M snpset	Shotgun.diploid	..	..	1138707	587841	F	n/a (no relatives detected)	n/a (female)	n/a (female)	..	..	..	..	..	..	..	PASS	..
HGDP00573.DG	HGDP00573	..	..	2020	BergstromScience2020	Modern	0	0	present	..	Druze.DG	..	Israel	32	35	1240K pulldown padded to 3.2M snpset	Shotgun.diploid	..	..	1139654	588308	F	n/a (no relatives detected)	n/a (female)	n/a (female)	..	..	..	..	..	..	..	PASS	..
HGDP00574.DG	HGDP00574	..	..	2020	BergstromScience2020	Modern	0	0	present	..	Druze.DG	..	Israel	32	35	1240K pulldown padded to 3.2M snpset	Shotgun.diploid	..	..	1139669	588344	F	n/a (no relatives detected)	n/a (female)	n/a (female)	..	..	..	..	..	..	..	PASS	..
HGDP00575.DG	HGDP00575	..	..	2020	BergstromScience2020	Modern	0	0	present	..	Druze.DG	..	Israel	32	35	1240K pulldown padded to 3.2M snpset	Shotgun.diploid	..	..	1139144	588151	F	n/a (no relatives detected)	n/a (female)	n/a (female)	..	..	..	..	..	..	..	PASS	..
HGDP00577.DG	HGDP00577	..	..	2020	BergstromScience2020	Modern	0	0	present	..	Druze.DG	..	Israel	32	35	1240K pulldown padded to 3.2M snpset	Shotgun.diploid	..	..	1139808	588403	F	n/a (no relatives detected)	n/a (female)	n/a (female)	..	..	..	..	..	..	..	PASS	..
HGDP00578.DG	HGDP00578	..	..	2020	BergstromScience2020	Modern	0	0	present	..	Druze.DG	..	Israel	32	35	1240K pulldown padded to 3.2M snpset	Shotgun.diploid	..	..	1138452	587734	F	n/a (no relatives detected)	n/a (female)	n/a (female)	..	..	..	..	..	..	..	PASS	..
HGDP00579.DG	HGDP00579	..	..	2020	BergstromScience2020	Modern	0	0	present	..	Druze.DG	..	Israel	32	35	1240K pulldown padded to 3.2M snpset	Shotgun.diploid	..	..	1129419	583597	F	n/a (no relatives detected)	n/a (female)	n/a (female)	..	..	..	..	..	..	..	PASS	..
HGDP00580.DG	HGDP00580	..	..	2020	BergstromScience2020	Modern	0	0	present	..	Druze.DG	..	Israel	32	35	1240K pulldown padded to 3.2M snpset	Shotgun.diploid	..	..	1137930	587724	M	n/a (no relatives detected)	..	..	..	..	..	..	..	..	..	PASS	..
HGDP00582.DG	HGDP00582	..	..	2020	BergstromScience2020	Modern	0	0	present	..	Druze.DG	..	Israel	32	35	1240K pulldown padded to 3.2M snpset	Shotgun.diploid	..	..	1139002	587983	F	n/a (no relatives detected)	n/a (female)	n/a (female)	..	..	..	..	..	..	..	PASS	..
HGDP00583.DG	HGDP00583	..	..	2020	BergstromScience2020	Modern	0	0	present	..	Druze.DG	..	Israel	32	35	1240K pulldown padded to 3.2M snpset	Shotgun.diploid	..	..	1139060	588034	F	n/a (no relatives detected)	n/a (female)	n/a (female)	..	..	..	..	..	..	..	PASS	..
HGDP00584.DG	HGDP00584	..	..	2020	BergstromScience2020	Modern	0	0	present	..	Druze.DG	..	Israel	32	35	1240K pulldown padded to 3.2M snpset	Shotgun.diploid	..	..	1139468	588258	F	n/a (no relatives detected)	n/a (female)	n/a (female)	..	..	..	..	..	..	..	PASS	..
HGDP00586.DG	HGDP00586	..	..	2020	BergstromScience2020	Modern	0	0	present	..	Druze.DG	..	Israel	32	35	1240K pulldown padded to 3.2M snpset	Shotgun.diploid	..	..	1139915	588485	F	n/a (no relatives detected)	n/a (female)	n/a (female)	..	..	..	..	..	..	..	PASS	..
HGDP00587.DG	HGDP00587	..	..	2020	BergstromScience2020	Modern	0	0	present	..	Druze.DG	..	Israel	32	35	1240K pulldown padded to 3.2M snpset	Shotgun.diploid	..	..	1139365	588182	F	n/a (no relatives detected)	n/a (female)	n/a (female)	..	..	..	..	..	..	..	PASS	..
HGDP00588.DG	HGDP00588	..	..	2020	BergstromScience2020	Modern	0	0	present	..	Druze.DG	..	Israel	32	35	1240K pulldown padded to 3.2M snpset	Shotgun.diploid	..	..	1138764	587947	M	n/a (no relatives detected)	..	..	..	..	..	..	..	..	..	PASS	..
HGDP00591.DG	HGDP00591	..	..	2020	BergstromScience2020	Modern	0	0	present	..	Druze.DG	..	Israel	32	35	1240K pulldown padded to 3.2M snpset	Shotgun.diploid	..	..	1140074	588510	F	n/a (no relatives detected)	n/a (female)	n/a (female)	..	..	..	..	..	..	..	PASS	..
HGDP00594.DG	HGDP00594	..	..	2020	BergstromScience2020	Modern	0	0	present	..	Druze.DG	..	Israel	32	35	1240K pulldown padded to 3.2M snpset	Shotgun.diploid	..	..	1137826	587501	M	n/a (no relatives detected)	..	..	..	..	..	..	..	..	..	PASS	..
HGDP00595.DG	HGDP00595	..	..	2020	BergstromScience2020	Modern	0	0	present	..	Druze.DG	..	Israel	32	35	1240K pulldown padded to 3.2M snpset	Shotgun.diploid	..	..	1138559	587860	M	n/a (no relatives detected)	..	..	..	..	..	..	..	..	..	PASS	..
HGDP00597.DG	HGDP00597	HGDP00597	..	2020	BergstromScience2020	Modern	0	0	present	..	Druze.DG	..	Israel	32	35	1240K pulldown padded to 3.2M snpset	Shotgun.diploid	..	..	1141416	589111	M	n/a (no relatives detected)	..	..	..	..	..	..	..	..	..	PASS	..
HGDP00598.DG	HGDP00598	..	..	2020	BergstromScience2020	Modern	0	0	present	..	Druze.DG	..	Israel	32	35	1240K pulldown padded to 3.2M snpset	Shotgun.diploid	..	..	1140082	588546	M	n/a (no relatives detected)	..	..	..	..	..	..	..	..	..	PASS	..
HGDP00599.DG	HGDP00599	..	..	2020	BergstromScience2020	Modern	0	0	present	..	Druze.DG	..	Israel	32	35	1240K pulldown padded to 3.2M snpset	Shotgun.diploid	..	..	1139434	588267	M	n/a (no relatives detected)	..	..	..	..	..	..	..	..	..	PASS	..
HGDP00600.DG	HGDP00600	..	..	2020	BergstromScience2020	Modern	0	0	present	..	Druze.DG	..	Israel	32	35	1240K pulldown padded to 3.2M snpset	Shotgun.diploid	..	..	1138889	587961	M	n/a (no relatives detected)	..	..	..	..	..	..	..	..	..	PASS	..
HGDP00601.DG	HGDP00601	..	..	2020	BergstromScience2020	Modern	0	0	present	..	Druze.DG	..	Israel	32	35	1240K pulldown padded to 3.2M snpset	Shotgun.diploid	..	..	1139415	588238	F	n/a (no relatives detected)	n/a (female)	n/a (female)	..	..	..	..	..	..	..	PASS	..
HGDP00602.DG	HGDP00602	..	..	2020	BergstromScience2020	Modern	0	0	present	..	Druze.DG	..	Israel	32	35	1240K pulldown padded to 3.2M snpset	Shotgun.diploid	..	..	1136805	586995	M	n/a (no relatives detected)	..	..	..	..	..	..	..	..	..	PASS	..
HGDP00604.DG	HGDP00604	..	..	2020	BergstromScience2020	Modern	0	0	present	..	Druze.DG	..	Israel	32	35	1240K pulldown padded to 3.2M snpset	Shotgun.diploid	..	..	1136910	587120	M	n/a (no relatives detected)	..	..	..	..	..	..	..	..	..	PASS	..
HGDP00606.DG	HGDP00606	..	..	2020	BergstromScience2020	Modern	0	0	present	..	Druze.DG	..	Israel	32	35	1240K pulldown padded to 3.2M snpset	Shotgun.diploid	..	..	1138902	588076	F	n/a (no relatives detected)	n/a (female)	n/a (female)	..	..	..	..	..	..	..	PASS	..
S_Dusun-1.DG	Dusun22	Dusun22	n/a	2016	MallickNature2016	Modern	0	0	present	..	Dusun.DG	Tutong/Brunei/Dusun	Brunei	4.7	114.7	1240K pulldown padded to 3.2M snpset	Shotgun.diploid	1	50.55	1119810	584507	F	n/a (no relatives detected)	n/a (female)	n/a (female)	..	..	..	..	..	..	S_Dusun-1	PASS	..
S_Dusun-2.DG	S_Dusun-2	S_Dusun-2	n/a	2016	MallickNature2016	Modern	0	0	present	..	Dusun.DG	Tutong District, Lamunin	Brunei	4.7	114.7	1240K pulldown padded to 3.2M snpset	Shotgun.diploid	1	39.52	1117566	583497	F	n/a (no relatives detected)	n/a (female)	n/a (female)	..	..	..	..	..	..	S_Dusun-2	PASS	..
S_English-1.DG	HG00126	HG00126	n/a	2016	MallickNature2016	Modern	0	0	present	..	English.DG	Kent	United Kingdom	51.19	0.73	1240K pulldown padded to 3.2M snpset	Shotgun.diploid	1	41.37	1118431	583863	M	n/a (no relatives detected)	..	..	..	..	..	..	..	..	S_English-1	PASS	..
S_English-2.DG	HG00128	HG00128	n/a	2016	MallickNature2016	Modern	0	0	present	..	English.DG	Kent	United Kingdom	51.19	0.73	1240K pulldown padded to 3.2M snpset	Shotgun.diploid	1	45.54	1116731	583029	F	n/a (no relatives detected)	n/a (female)	n/a (female)	..	..	..	..	..	..	S_English-2	PASS	..
S_Esan-2.DG	HG02943	HG02943	n/a	2016	MallickNature2016	Modern	0	0	present	..	Esan.DG	..	Nigeria	6.5	6	1240K pulldown padded to 3.2M snpset	Shotgun.diploid	1	41.38	1117892	583655	F	n/a (no relatives detected)	n/a (female)	n/a (female)	..	..	..	..	..	..	S_Esan-2	PASS	..
S_Esan-1.DG	HG03100	HG03100	n/a	2016	MallickNature2016	Modern	0	0	present	..	Esan.DG	..	Nigeria	6.5	6	1240K pulldown padded to 3.2M snpset	Shotgun.diploid	1	35.59	1118600	583935	M	n/a (no relatives detected)	..	..	..	..	..	..	..	..	S_Esan-1	PASS	..
S_Eskimo_Chaplin-1.DG	Esk29	Esk29	n/a	2016	MallickNature2016	Modern	0	0	present	..	Eskimo_Chaplin.DG	New Chaplino	Russia	64.48	172.86	1240K pulldown padded to 3.2M snpset	Shotgun.diploid	1	45.64	1120181	584695	M	n/a (no relatives detected)	..	..	..	..	..	..	..	..	S_Eskimo_Chaplin-1	PASS	..
S_Eskimo_Naukan-1.DG	Nesk_22	Nesk_22	n/a	2016	MallickNature2016	Modern	0	0	present	..	Eskimo_Naukan.DG	Naukan	Russia	66.02	169.71	1240K pulldown padded to 3.2M snpset	Shotgun.diploid	1	49.09	1120006	584603	F	n/a (no relatives detected)	n/a (female)	n/a (female)	..	..	..	..	..	..	S_Eskimo_Naukan-1	PASS	..
S_Eskimo_Naukan-2.DG	Nesk_25	Nesk_25	n/a	2016	MallickNature2016	Modern	0	0	present	..	Eskimo_Naukan.DG	Naukan	Russia	66.02	169.71	1240K pulldown padded to 3.2M snpset	Shotgun.diploid	1	46.31	1119885	584556	F	n/a (no relatives detected)	n/a (female)	n/a (female)	..	..	..	..	..	..	S_Eskimo_Naukan-2	PASS	..
S_Eskimo_Sireniki-2.DG	S_Eskimo_Sireniki-2	S_Eskimo_Sireniki-2	n/a	2016	MallickNature2016	Modern	0	0	present	..	Eskimo_Sireniki.DG	Sireniki, Chukchi Peninsula, Second sampling location	Russia	64.4	173.9	1240K pulldown padded to 3.2M snpset	Shotgun.diploid	1	49.37	1120221	584666	F	n/a (no relatives detected)	n/a (female)	n/a (female)	..	..	..	..	..	..	S_Eskimo_Sireniki-2	PASS	..
S_Eskimo_Sireniki-1.DG	Sir26	Sir26	n/a	2016	MallickNature2016	Modern	0	0	present	..	Eskimo_Sireniki.DG	Sireniki	Russia	64.4	173.9	1240K pulldown padded to 3.2M snpset	Shotgun.diploid	1	43.61	1119366	584277	M	n/a (no relatives detected)	..	..	..	..	..	..	..	..	S_Eskimo_Sireniki-1	PASS	..
S_Estonian-1.DG	Est375	Est375	n/a	2016	MallickNature2016	Modern	0	0	present	..	Estonian.DG	Parnu, Avinurme, Viljandi, Talinn	Estonia	58.3856	24.5022	1240K pulldown padded to 3.2M snpset	Shotgun.diploid	1	38.39	1119394	584316	M	n/a (no relatives detected)	..	..	..	..	..	..	..	..	S_Estonian-1	PASS	..
S_Estonian-2.DG	Est400	Est400	n/a	2016	MallickNature2016	Modern	0	0	present	..	Estonian.DG	Parnu, Avinurme, Viljandi, Talinn	Estonia	58.9853	26.8638	1240K pulldown padded to 3.2M snpset	Shotgun.diploid	1	35.24	1118928	584036	M	n/a (no relatives detected)	..	..	..	..	..	..	..	..	S_Estonian-2	PASS	..
S_Even-2.DG	Nlk18	Nlk18	n/a	2016	MallickNature2016	Modern	0	0	present	..	Even.DG	Djigda	Russia	57.53	135.88	1240K pulldown padded to 3.2M snpset	Shotgun.diploid	1	40.22	1119963	584581	M	n/a (no relatives detected)	..	..	..	..	..	..	..	..	S_Even-2	PASS	..
S_Even-3.DG	Nlk3	Nlk3	n/a	2016	MallickNature2016	Modern	0	0	present	..	Even.DG	Djigda	Russia	57.53	135.88	1240K pulldown padded to 3.2M snpset	Shotgun.diploid	1	50.31	1120053	584597	F	n/a (no relatives detected)	n/a (female)	n/a (female)	..	..	..	..	..	..	S_Even-3	PASS	..
S_Finnish-1.DG	HG00174	HG00174	n/a	2016	MallickNature2016	Modern	0	0	present	..	Finnish.DG	..	Finland	60.2	24.9	1240K pulldown padded to 3.2M snpset	Shotgun.diploid	1	38.85	1116699	582987	F	n/a (no relatives detected)	n/a (female)	n/a (female)	..	..	..	..	..	..	S_Finnish-1	PASS	..
S_Finnish-2.DG	HG00190	HG00190	n/a	2016	MallickNature2016	Modern	0	0	present	..	Finnish.DG	..	Finland	60.2	24.9	1240K pulldown padded to 3.2M snpset	Shotgun.diploid	1	35.22	1119067	584142	M	n/a (no relatives detected)	..	..	..	..	..	..	..	..	S_Finnish-2	PASS	..
TAP002_noUDG	TAP002	TAP002	tooth	2018	PosthNatureEcologyEvolution2018	Direct: SHCal20	203	44	1657-1803 calCE (236±18 BP, MAMS-30075)	..	French_Polynesia_200BP	French Polynesia, Ra'iatea	French Polynesia	-16.8362	-151.359	Repulldown on 3.2M snpset	1240K	..	0.037753	32275	17701	M	n/a (no relatives detected)	..	..	..	B4a1a1m1	..	..	..	ds.minus	..	PASS	..
TAP004_noUDG	TAP004	TAP004	tooth	2018	PosthNatureEcologyEvolution2018	Direct: SHCal20	228	59	1645-1800 calCE (257±19 BP, MAMS-30077)	..	French_Polynesia_200BP	French Polynesia, Ra'iatea	French Polynesia	-16.8362	-151.359	Repulldown on 3.2M snpset	1240K	..	0.066383	52426	28145	M	n/a (no relatives detected)	..	..	..	B4a1a1+16126	..	..	..	ds.minus	..	PASS	..
TAP003	TAP003	TAP003	tooth	2018	PosthNatureEcologyEvolution2018	Direct: SHCal20	366	51	1508-1654 calCE (318±18 BP, MAMS-30076)	..	French_Polynesia_400BP	French Polynesia, Ra'iatea	French Polynesia	-16.8362	-151.359	Repulldown on 3.2M snpset	1240K	..	0.145128	139303	69748	M	n/a (no relatives detected)	..	..	..	B4a1a1c	..	..	..	half	..	PASS	..
S_French-2.DG	HGDP00526	HGDP00526	n/a	2007	MallickNature2016 (shotgun data with SNP array data first published in LiScience2008 and JakobssonNature2008)	Modern	0	0	present	..	French.DG	..	France	46	2	1240K pulldown padded to 3.2M snpset	Shotgun.diploid	1	40.2	1116814	582979	F	n/a (no relatives detected)	n/a (female)	n/a (female)	..	..	..	..	..	..	S_French-2	PASS	..
S_French-1.DG	HGDP00530	..	..	2016	MallickNature2016	Modern	0	0	present	..	French.DG	..	France	46	2	1240K pulldown padded to 3.2M snpset	Shotgun.diploid	1	44.26	1115967	582531	M	n/a (no relatives detected)	..	..	..	..	..	..	..	..	..	PASS	..
B_French-3.DG	HGDP00533	HGDP00533	n/a	2013	PrueferNature2013	Modern	0	0	present	..	French.DG	..	France	46	2	1240K pulldown padded to 3.2M snpset	Shotgun.diploid	1	43.37	1118264	583622	M	n/a (no relatives detected)	..	..	..	..	..	..	..	..	B_French-3	PASS	..
HGDP00511.DG	HGDP00511	..	..	2020	BergstromScience2020	Modern	0	0	present	..	French.DG	..	France	46	2	1240K pulldown padded to 3.2M snpset	Shotgun.diploid	..	..	1137720	587418	M	n/a (no relatives detected)	..	..	..	..	..	..	..	..	..	PASS	..
HGDP00512.DG	HGDP00512	..	..	2020	BergstromScience2020	Modern	0	0	present	..	French.DG	..	France	46	2	1240K pulldown padded to 3.2M snpset	Shotgun.diploid	..	..	1134734	585993	M	n/a (no relatives detected)	..	..	..	..	..	..	..	..	..	PASS	..
HGDP00513.DG	HGDP00513	..	..	2020	BergstromScience2020	Modern	0	0	present	..	French.DG	..	France	46	2	1240K pulldown padded to 3.2M snpset	Shotgun.diploid	..	..	1137686	587380	F	n/a (no relatives detected)	n/a (female)	n/a (female)	..	..	..	..	..	..	..	PASS	..
HGDP00514.DG	HGDP00514	..	..	2020	BergstromScience2020	Modern	0	0	present	..	French.DG	..	France	46	2	1240K pulldown padded to 3.2M snpset	Shotgun.diploid	..	..	1135383	586501	F	n/a (no relatives detected)	n/a (female)	n/a (female)	..	..	..	..	..	..	..	PASS	..
HGDP00515.DG	HGDP00515	..	..	2020	BergstromScience2020	Modern	0	0	present	..	French.DG	..	France	46	2	1240K pulldown padded to 3.2M snpset	Shotgun.diploid	..	..	1137967	587563	M	n/a (no relatives detected)	..	..	..	..	..	..	..	..	..	PASS	..
HGDP00516.DG	HGDP00516	..	..	2020	BergstromScience2020	Modern	0	0	present	..	French.DG	..	France	46	2	1240K pulldown padded to 3.2M snpset	Shotgun.diploid	..	..	1134223	585855	F	n/a (no relatives detected)	n/a (female)	n/a (female)	..	..	..	..	..	..	..	PASS	..
HGDP00517.DG	HGDP00517	..	..	2020	BergstromScience2020	Modern	0	0	present	..	French.DG	..	France	46	2	1240K pulldown padded to 3.2M snpset	Shotgun.diploid	..	..	1136931	587086	F	n/a (no relatives detected)	n/a (female)	n/a (female)	..	..	..	..	..	..	..	PASS	..
HGDP00518.DG	HGDP00518	..	..	2020	BergstromScience2020	Modern	0	0	present	..	French.DG	..	France	46	2	1240K pulldown padded to 3.2M snpset	Shotgun.diploid	..	..	1138709	587818	M	n/a (no relatives detected)	..	..	..	..	..	..	..	..	..	PASS	..
HGDP00519.DG	HGDP00519	..	..	2020	BergstromScience2020	Modern	0	0	present	..	French.DG	..	France	46	2	1240K pulldown padded to 3.2M snpset	Shotgun.diploid	..	..	1131155	584108	M	n/a (no relatives detected)	..	..	..	..	..	..	..	..	..	PASS	..
HGDP00522.DG	HGDP00522	..	..	2020	BergstromScience2020	Modern	0	0	present	..	French.DG	..	France	46	2	1240K pulldown padded to 3.2M snpset	Shotgun.diploid	..	..	1135612	586390	M	n/a (no relatives detected)	..	..	..	..	..	..	..	..	..	PASS	..
HGDP00523.DG	HGDP00523	..	..	2020	BergstromScience2020	Modern	0	0	present	..	French.DG	..	France	46	2	1240K pulldown padded to 3.2M snpset	Shotgun.diploid	..	..	1138363	587761	F	n/a (no relatives detected)	n/a (female)	n/a (female)	..	..	..	..	..	..	..	PASS	..
HGDP00524.DG	HGDP00524	..	..	2020	BergstromScience2020	Modern	0	0	present	..	French.DG	..	France	46	2	1240K pulldown padded to 3.2M snpset	Shotgun.diploid	..	..	1137186	587214	F	n/a (no relatives detected)	n/a (female)	n/a (female)	..	..	..	..	..	..	..	PASS	..
HGDP00525.DG	HGDP00525	..	..	2020	BergstromScience2020	Modern	0	0	present	..	French.DG	..	France	46	2	1240K pulldown padded to 3.2M snpset	Shotgun.diploid	..	..	1135766	586565	M	n/a (no relatives detected)	..	..	..	..	..	..	..	..	..	PASS	..
HGDP00526.DG	HGDP00526	HGDP00526	..	2020	BergstromScience2020	Modern	0	0	present	..	French.DG	..	France	46	2	1240K pulldown padded to 3.2M snpset	Shotgun.diploid	..	..	1141355	589076	F	n/a (no relatives detected)	n/a (female)	n/a (female)	..	..	..	..	..	..	..	PASS	..
HGDP00527.DG	HGDP00527	..	..	2020	BergstromScience2020	Modern	0	0	present	..	French.DG	..	France	46	2	1240K pulldown padded to 3.2M snpset	Shotgun.diploid	..	..	1131416	584573	F	n/a (no relatives detected)	n/a (female)	n/a (female)	..	..	..	..	..	..	..	PASS	..
HGDP00528.DG	HGDP00528	..	..	2020	BergstromScience2020	Modern	0	0	present	..	French.DG	..	France	46	2	1240K pulldown padded to 3.2M snpset	Shotgun.diploid	..	..	1139141	588099	M	n/a (no relatives detected)	..	..	..	..	..	..	..	..	..	PASS	..
HGDP00529.DG	HGDP00529	..	..	2020	BergstromScience2020	Modern	0	0	present	..	French.DG	..	France	46	2	1240K pulldown padded to 3.2M snpset	Shotgun.diploid	..	..	1131960	584888	F	n/a (no relatives detected)	n/a (female)	n/a (female)	..	..	..	..	..	..	..	PASS	..
HGDP00531.DG	HGDP00531	..	..	2020	BergstromScience2020	Modern	0	0	present	..	French.DG	..	France	46	2	1240K pulldown padded to 3.2M snpset	Shotgun.diploid	..	..	1138041	587603	F	n/a (no relatives detected)	n/a (female)	n/a (female)	..	..	..	..	..	..	..	PASS	..
HGDP00533.DG	HGDP00533	HGDP00533	..	2020	BergstromScience2020	Modern	0	0	present	..	French.DG	..	France	46	2	1240K pulldown padded to 3.2M snpset	Shotgun.diploid	..	..	1139237	588038	M	n/a (no relatives detected)	..	..	..	..	..	..	..	..	..	PASS	..
HGDP00534.DG	HGDP00534	..	..	2020	BergstromScience2020	Modern	0	0	present	..	French.DG	..	France	46	2	1240K pulldown padded to 3.2M snpset	Shotgun.diploid	..	..	1139830	588393	F	n/a (no relatives detected)	n/a (female)	n/a (female)	..	..	..	..	..	..	..	PASS	..
HGDP00535.DG	HGDP00535	..	..	2020	BergstromScience2020	Modern	0	0	present	..	French.DG	..	France	46	2	1240K pulldown padded to 3.2M snpset	Shotgun.diploid	..	..	1137926	587524	F	n/a (no relatives detected)	n/a (female)	n/a (female)	..	..	..	..	..	..	..	PASS	..
HGDP00536.DG	HGDP00536	..	..	2020	BergstromScience2020	Modern	0	0	present	..	French.DG	..	France	46	2	1240K pulldown padded to 3.2M snpset	Shotgun.diploid	..	..	1138826	588036	F	n/a (no relatives detected)	n/a (female)	n/a (female)	..	..	..	..	..	..	..	PASS	..
HGDP00537.DG	HGDP00537	..	..	2020	BergstromScience2020	Modern	0	0	present	..	French.DG	..	France	46	2	1240K pulldown padded to 3.2M snpset	Shotgun.diploid	..	..	1137151	587161	F	n/a (no relatives detected)	n/a (female)	n/a (female)	..	..	..	..	..	..	..	PASS	..
HGDP00538.DG	HGDP00538	..	..	2020	BergstromScience2020	Modern	0	0	present	..	French.DG	..	France	46	2	1240K pulldown padded to 3.2M snpset	Shotgun.diploid	..	..	1133703	585618	M	n/a (no relatives detected)	..	..	..	..	..	..	..	..	..	PASS	..
HGDP00539.DG	HGDP00539	..	..	2020	BergstromScience2020	Modern	0	0	present	..	French.DG	..	France	46	2	1240K pulldown padded to 3.2M snpset	Shotgun.diploid	..	..	1138734	587923	F	n/a (no relatives detected)	n/a (female)	n/a (female)	..	..	..	..	..	..	..	PASS	..
S_Gambian-1.DG	HG02464	HG02464	n/a	2016	MallickNature2016	Modern	0	0	present	..	Gambian.DG	Western District	Gambia	13.4531	-16.5775	1240K pulldown padded to 3.2M snpset	Shotgun.diploid	1	40.34	1118602	583971	M	n/a (no relatives detected)	..	..	..	..	..	..	..	..	..	PASS	..
S_Gambian-2.DG	HG02574	HG02574	n/a	2016	MallickNature2016	Modern	0	0	present	..	Gambian.DG	Western District	Gambia	13.4531	-16.5775	1240K pulldown padded to 3.2M snpset	Shotgun.diploid	1	38.92	1117588	583477	F	n/a (no relatives detected)	n/a (female)	n/a (female)	..	..	..	..	..	..	S_Gambian-2	PASS	..
S_Georgian-1.DG	mg27	mg27	n/a	2016	MallickNature2016	Modern	0	0	present	..	Georgian.DG	Zugdidi_in_Megrelia	Georgia	42.5	41.85	1240K pulldown padded to 3.2M snpset	Shotgun.diploid	1	42.73	1120277	584693	M	n/a (no relatives detected)	..	..	..	..	..	..	..	..	S_Georgian-1	PASS	..
S_Georgian-2.DG	mg31	mg31	n/a	2016	MallickNature2016	Modern	0	0	present	..	Georgian.DG	Zugdidi_in_Megrelia	Georgia	42.5	41.85	1240K pulldown padded to 3.2M snpset	Shotgun.diploid	1	33.95	1120449	584789	M	n/a (no relatives detected)	..	..	..	..	..	..	..	..	S_Georgian-2	PASS	..
S_Greek-1.DG	NA17377	NA17377	n/a	2016	MallickNature2016	Modern	0	0	present	..	Greek_1.DG	..	Greece	37.9667	23.7167	1240K pulldown padded to 3.2M snpset	Shotgun.diploid	1	37.73	1118344	583785	M	n/a (no relatives detected)	..	..	..	..	..	..	..	..	S_Greek-1	PASS	..
S_Greek-2.DG	NA17374	NA17374	n/a	2016	MallickNature2016	Modern	0	0	present	..	Greek_2.DG	..	Greece	37.9667	23.7167	1240K pulldown padded to 3.2M snpset	Shotgun.diploid	1	45.48	1118428	583845	M	n/a (no relatives detected)	..	..	..	..	..	..	..	..	S_Greek-2	PASS	..
Inuk_noUDG.SG	Inuk	Qt 86 85/261: 12	Hair	2010	RasmussenNature2010	Direct (WARNING TO MARINE CALIBRATE IN Intcal20): IntCal13 corrected for marine reservoir effect as in RasmussenNature2010	3885	165	2220-1650 calBCE (4044±31 BP, OxA-20656)	..	Greenland_Saqqaq.SG	Qeqertasussuk	Greenland	69.2438	-53.5413	Repulldown on 3.2M snpset	Shotgun	..	14.14	1077636	569405	M	n/a (no relatives detected)	..	..	..	D2a1	..	..	..	ds.minus	..	PASS	..
ALG001_noUDG	ALG001	F207	tooth	2020	NagelePosthScience2020	Direct: IntCal20	935	16	992-1034 calCE (1018±17 BP, MAMS-39627)	..	Guadeloupe_AnseGourde_Ceramic	Pointe de Chateaux peninsula, Anse à la Gourde	Guadeloupe	16.263	-61.22	Repulldown on 3.2M snpset	1240K	2	0.327462	282588	151597	M	n/a (no relatives detected)	..	Q1b1a1a	162.4141	D1	..	0.1527	0.546383661	ds.minus	ALG001.A0101.TF1.1, ALG001.A0101.TF1.2	PASS	..
ALG002_noUDG	ALG002	F349A	tooth	2020	NagelePosthScience2020	Direct: IntCal20	1024	37	775-980 calCE (1137±17 BP, MAMS-39628)	..	Guadeloupe_AnseGourde_Ceramic	Pointe de Chateaux peninsula, Anse à la Gourde	Guadeloupe	16.263	-61.22	Repulldown on 3.2M snpset	1240K	2	0.256958	203696	108043	F	n/a (no relatives detected)	n/a (female)	n/a (female)	201.9034	D1	..	0.2637	0.018921538	ds.minus	ALG002.A0101.TF1.1, ALG002.A0101.TF1.2	PASS	..
ALG003_noUDG	ALG003	F2215	tooth	2020	NagelePosthScience2020	Direct: IntCal20	637	37	1276-1384 calCE (687±21 BP, MAMS-39637)	..	Guadeloupe_AnseGourde_Ceramic	Pointe de Chateaux peninsula, Anse à la Gourde	Guadeloupe	16.263	-61.22	Repulldown on 3.2M snpset	1240K	2	0.279377	227315	120374	M	n/a (no relatives detected)	..	Q1b	153.0702	C1b	..	0.22385	0.537547643	ds.minus	ALG003.A0101.TF1.1, ALG003.A0101.TF1.2	PASS	..
ALG004_noUDG	ALG004	F196	tooth	2020	NagelePosthScience2020	Direct: IntCal20	663	19	1269-1376 calCE (715±20 BP, MAMS-39636)	..	Guadeloupe_AnseGourde_Ceramic	Pointe de Chateaux peninsula, Anse à la Gourde	Guadeloupe	16.263	-61.22	Repulldown on 3.2M snpset	1240K	2	0.211239	161357	85665	F	n/a (no relatives detected)	n/a (female)	n/a (female)	53.9974	C1c	..	0.18295	0.034500254	ds.minus	ALG004.A0101.TF1.1, ALG004.A0101.TF1.2	PASS	..
B_Han-3.DG	HGDP00775	HGDP00775	n/a	2013	PrueferNature2013	Modern	0	0	present	..	Han.DG	..	China	32.2657	114	1240K pulldown padded to 3.2M snpset	Shotgun.diploid	1	37.72	1118654	583906	M	n/a (no relatives detected)	..	..	..	..	..	..	..	..	B_Han-3	PASS	..
S_Han-1.DG	HGDP00783	HGDP00783	n/a	2007	MallickNature2016 (shotgun data with SNP array data first published in LiScience2008 and JakobssonNature2008)	Modern	0	0	present	..	Han.DG	..	China	32.2657	114	1240K pulldown padded to 3.2M snpset	Shotgun.diploid	1	68.83	1119545	584432	F	n/a (no relatives detected)	n/a (female)	n/a (female)	..	..	..	..	..	..	S_Han-1	PASS	..
S_Han-2.DG	HGDP00785	HGDP00785	n/a	2007	MallickNature2016 (shotgun data with SNP array data first published in LiScience2008 and JakobssonNature2008)	Modern	0	0	present	..	Han.DG	..	China	48.4975	124	1240K pulldown padded to 3.2M snpset	Shotgun.diploid	1	42.36	1117128	583166	M	n/a (no relatives detected)	..	..	..	..	..	..	..	..	S_Han-2	PASS	..
HGDP00774.DG	HGDP00774	..	..	2020	BergstromScience2020	Modern	0	0	present	..	Han.DG	..	China	32.2657	114	1240K pulldown padded to 3.2M snpset	Shotgun.diploid	..	..	1138966	588016	M	n/a (no relatives detected)	..	..	..	..	..	..	..	..	..	PASS	..
HGDP00775.DG	HGDP00775	HGDP00775	..	2020	BergstromScience2020	Modern	0	0	present	..	Han.DG	..	China	32.2657	114	1240K pulldown padded to 3.2M snpset	Shotgun.diploid	..	..	1137263	586998	M	n/a (no relatives detected)	..	..	..	..	..	..	..	..	..	PASS	..
HGDP00776.DG	HGDP00776	..	..	2020	BergstromScience2020	Modern	0	0	present	..	Han.DG	..	China	32.2657	114	1240K pulldown padded to 3.2M snpset	Shotgun.diploid	..	..	1134940	586096	F	n/a (no relatives detected)	n/a (female)	n/a (female)	..	..	..	..	..	..	..	PASS	..
HGDP00777.DG	HGDP00777	..	..	2020	BergstromScience2020	Modern	0	0	present	..	Han.DG	..	China	32.2657	114	1240K pulldown padded to 3.2M snpset	Shotgun.diploid	..	..	1136862	586963	M	n/a (no relatives detected)	..	..	..	..	..	..	..	..	..	PASS	..
HGDP00779.DG	HGDP00779	..	..	2020	BergstromScience2020	Modern	0	0	present	..	Han.DG	..	China	32.2657	114	1240K pulldown padded to 3.2M snpset	Shotgun.diploid	..	..	1137241	587131	M	n/a (no relatives detected)	..	..	..	..	..	..	..	..	..	PASS	..
HGDP00780.DG	HGDP00780	..	..	2020	BergstromScience2020	Modern	0	0	present	..	Han.DG	..	China	32.2657	114	1240K pulldown padded to 3.2M snpset	Shotgun.diploid	..	..	1138145	587589	M	n/a (no relatives detected)	..	..	..	..	..	..	..	..	..	PASS	..
HGDP00781.DG	HGDP00781	..	..	2020	BergstromScience2020	Modern	0	0	present	..	Han.DG	..	China	32.2657	114	1240K pulldown padded to 3.2M snpset	Shotgun.diploid	..	..	1138564	587844	F	n/a (no relatives detected)	n/a (female)	n/a (female)	..	..	..	..	..	..	..	PASS	..
HGDP00782.DG	HGDP00782	..	..	2020	BergstromScience2020	Modern	0	0	present	..	Han.DG	..	China	32.2657	114	1240K pulldown padded to 3.2M snpset	Shotgun.diploid	..	..	1136282	586669	M	n/a (no relatives detected)	..	..	..	..	..	..	..	..	..	PASS	..
HGDP00783.DG	HGDP00783	HGDP00783	..	2020	BergstromScience2020	Modern	0	0	present	..	Han.DG	..	China	32.2657	114	1240K pulldown padded to 3.2M snpset	Shotgun.diploid	..	..	1141569	589150	F	n/a (no relatives detected)	n/a (female)	n/a (female)	..	..	..	..	..	..	..	PASS	..
HGDP00784.DG	HGDP00784	..	..	2020	BergstromScience2020	Modern	0	0	present	..	Han.DG	..	China	32.2657	114	1240K pulldown padded to 3.2M snpset	Shotgun.diploid	..	..	1136484	586758	F	n/a (no relatives detected)	n/a (female)	n/a (female)	..	..	..	..	..	..	..	PASS	..
HGDP00785.DG	HGDP00785	HGDP00785	..	2020	BergstromScience2020	Modern	0	0	present	..	Han.DG	..	China	48.4975	124	1240K pulldown padded to 3.2M snpset	Shotgun.diploid	..	..	1141298	589063	M	n/a (no relatives detected)	..	..	..	..	..	..	..	..	..	PASS	..
HGDP00786.DG	HGDP00786	..	..	2020	BergstromScience2020	Modern	0	0	present	..	Han.DG	..	China	32.2657	114	1240K pulldown padded to 3.2M snpset	Shotgun.diploid	..	..	1136878	587078	M	n/a (no relatives detected)	..	..	..	..	..	..	..	..	..	PASS	..
HGDP00811.DG	HGDP00811	..	..	2020	BergstromScience2020	Modern	0	0	present	..	Han.DG	..	China	32.2657	114	1240K pulldown padded to 3.2M snpset	Shotgun.diploid	..	..	1131660	584616	F	n/a (no relatives detected)	n/a (female)	n/a (female)	..	..	..	..	..	..	..	PASS	..
HGDP00812.DG	HGDP00812	..	..	2020	BergstromScience2020	Modern	0	0	present	..	Han.DG	..	China	32.2657	114	1240K pulldown padded to 3.2M snpset	Shotgun.diploid	..	..	1138289	587731	F	n/a (no relatives detected)	n/a (female)	n/a (female)	..	..	..	..	..	..	..	PASS	..
HGDP00813.DG	HGDP00813	..	..	2020	BergstromScience2020	Modern	0	0	present	..	Han.DG	..	China	32.2657	114	1240K pulldown padded to 3.2M snpset	Shotgun.diploid	..	..	1137020	587056	F	n/a (no relatives detected)	n/a (female)	n/a (female)	..	..	..	..	..	..	..	PASS	..
HGDP00814.DG	HGDP00814	..	..	2020	BergstromScience2020	Modern	0	0	present	..	Han.DG	..	China	32.2657	114	1240K pulldown padded to 3.2M snpset	Shotgun.diploid	..	..	1137868	587390	F	n/a (no relatives detected)	n/a (female)	n/a (female)	..	..	..	..	..	..	..	PASS	..
HGDP00815.DG	HGDP00815	..	..	2020	BergstromScience2020	Modern	0	0	present	..	Han.DG	..	China	32.2657	114	1240K pulldown padded to 3.2M snpset	Shotgun.diploid	..	..	1138493	587784	M	n/a (no relatives detected)	..	..	..	..	..	..	..	..	..	PASS	..
HGDP00817.DG	HGDP00817	..	..	2020	BergstromScience2020	Modern	0	0	present	..	Han.DG	..	China	32.2657	114	1240K pulldown padded to 3.2M snpset	Shotgun.diploid	..	..	1137209	587133	F	n/a (no relatives detected)	n/a (female)	n/a (female)	..	..	..	..	..	..	..	PASS	..
HGDP00818.DG	HGDP00818	..	..	2020	BergstromScience2020	Modern	0	0	present	..	Han.DG	..	China	32.2657	114	1240K pulldown padded to 3.2M snpset	Shotgun.diploid	..	..	1136141	586658	F	n/a (no relatives detected)	n/a (female)	n/a (female)	..	..	..	..	..	..	..	PASS	..
HGDP00819.DG	HGDP00819	..	..	2020	BergstromScience2020	Modern	0	0	present	..	Han.DG	..	China	32.2657	114	1240K pulldown padded to 3.2M snpset	Shotgun.diploid	..	..	1139145	588066	M	n/a (no relatives detected)	..	..	..	..	..	..	..	..	..	PASS	..
HGDP00820.DG	HGDP00820	..	..	2020	BergstromScience2020	Modern	0	0	present	..	Han.DG	..	China	32.2657	114	1240K pulldown padded to 3.2M snpset	Shotgun.diploid	..	..	1128397	583175	F	n/a (no relatives detected)	n/a (female)	n/a (female)	..	..	..	..	..	..	..	PASS	..
HGDP00821.DG	HGDP00821	..	..	2020	BergstromScience2020	Modern	0	0	present	..	Han.DG	..	China	32.2657	114	1240K pulldown padded to 3.2M snpset	Shotgun.diploid	..	..	1138361	587709	M	n/a (no relatives detected)	..	..	..	..	..	..	..	..	..	PASS	..
HGDP00822.DG	HGDP00822	..	..	2020	BergstromScience2020	Modern	0	0	present	..	Han.DG	..	China	32.2657	114	1240K pulldown padded to 3.2M snpset	Shotgun.diploid	..	..	1141143	588999	M	n/a (no relatives detected)	..	..	..	..	..	..	..	..	..	PASS	..
HGDP00971.DG	HGDP00971	..	..	2020	BergstromScience2020	Modern	0	0	present	..	Han.DG	..	China	32.2657	114	1240K pulldown padded to 3.2M snpset	Shotgun.diploid	..	..	1136596	586767	M	n/a (no relatives detected)	..	..	..	..	..	..	..	..	..	PASS	..
HGDP00972.DG	HGDP00972	..	..	2020	BergstromScience2020	Modern	0	0	present	..	Han.DG	..	China	32.2657	114	1240K pulldown padded to 3.2M snpset	Shotgun.diploid	..	..	1127292	582438	F	n/a (no relatives detected)	n/a (female)	n/a (female)	..	..	..	..	..	..	..	PASS	..
HGDP00973.DG	HGDP00973	..	..	2020	BergstromScience2020	Modern	0	0	present	..	Han.DG	..	China	32.2657	114	1240K pulldown padded to 3.2M snpset	Shotgun.diploid	..	..	1137953	587541	M	n/a (no relatives detected)	..	..	..	..	..	..	..	..	..	PASS	..
HGDP00974.DG	HGDP00974	..	..	2020	BergstromScience2020	Modern	0	0	present	..	Han.DG	..	China	32.2657	114	1240K pulldown padded to 3.2M snpset	Shotgun.diploid	..	..	1137462	587353	F	n/a (no relatives detected)	n/a (female)	n/a (female)	..	..	..	..	..	..	..	PASS	..
HGDP00975.DG	HGDP00975	..	..	2020	BergstromScience2020	Modern	0	0	present	..	Han.DG	..	China	32.2657	114	1240K pulldown padded to 3.2M snpset	Shotgun.diploid	..	..	1137967	587527	F	n/a (no relatives detected)	n/a (female)	n/a (female)	..	..	..	..	..	..	..	PASS	..
HGDP00976.DG	HGDP00976	..	..	2020	BergstromScience2020	Modern	0	0	present	..	Han.DG	..	China	32.2657	114	1240K pulldown padded to 3.2M snpset	Shotgun.diploid	..	..	1130671	584060	F	n/a (no relatives detected)	n/a (female)	n/a (female)	..	..	..	..	..	..	..	PASS	..
HGDP00977.DG	HGDP00977	..	..	2020	BergstromScience2020	Modern	0	0	present	..	Han.DG	..	China	32.2657	114	1240K pulldown padded to 3.2M snpset	Shotgun.diploid	..	..	1138413	587697	M	n/a (no relatives detected)	..	..	..	..	..	..	..	..	..	PASS	..
HGDP01021.DG	HGDP01021	..	..	2020	BergstromScience2020	Modern	0	0	present	..	Han.DG	..	China	32.2657	114	1240K pulldown padded to 3.2M snpset	Shotgun.diploid	..	..	1137060	587048	F	n/a (no relatives detected)	n/a (female)	n/a (female)	..	..	..	..	..	..	..	PASS	..
HGDP01023.DG	HGDP01023	..	..	2020	BergstromScience2020	Modern	0	0	present	..	Han.DG	..	China	32.2657	114	1240K pulldown padded to 3.2M snpset	Shotgun.diploid	..	..	1137311	587184	F	n/a (no relatives detected)	n/a (female)	n/a (female)	..	..	..	..	..	..	..	PASS	..
HGDP01287.DG	HGDP01287	..	..	2020	BergstromScience2020	Modern	0	0	present	..	Han.DG	..	China	32.2657	114	1240K pulldown padded to 3.2M snpset	Shotgun.diploid	..	..	1137633	587376	F	n/a (no relatives detected)	n/a (female)	n/a (female)	..	..	..	..	..	..	..	PASS	..
HGDP01288.DG	HGDP01288	..	..	2020	BergstromScience2020	Modern	0	0	present	..	Han.DG	..	China	32.2657	114	1240K pulldown padded to 3.2M snpset	Shotgun.diploid	..	..	1138579	587856	M	n/a (no relatives detected)	..	..	..	..	..	..	..	..	..	PASS	..
HGDP01289.DG	HGDP01289	..	..	2020	BergstromScience2020	Modern	0	0	present	..	Han.DG	..	China	32.2657	114	1240K pulldown padded to 3.2M snpset	Shotgun.diploid	..	..	1137821	587466	M	n/a (no relatives detected)	..	..	..	..	..	..	..	..	..	PASS	..
HGDP01290.DG	HGDP01290	..	..	2020	BergstromScience2020	Modern	0	0	present	..	Han.DG	..	China	32.2657	114	1240K pulldown padded to 3.2M snpset	Shotgun.diploid	..	..	1133679	585568	M	n/a (no relatives detected)	..	..	..	..	..	..	..	..	..	PASS	..
HGDP01291.DG	HGDP01291	..	..	2020	BergstromScience2020	Modern	0	0	present	..	Han.DG	..	China	32.2657	114	1240K pulldown padded to 3.2M snpset	Shotgun.diploid	..	..	1139284	588181	F	n/a (no relatives detected)	n/a (female)	n/a (female)	..	..	..	..	..	..	..	PASS	..
HGDP01292.DG	HGDP01292	..	..	2020	BergstromScience2020	Modern	0	0	present	..	Han.DG	..	China	32.2657	114	1240K pulldown padded to 3.2M snpset	Shotgun.diploid	..	..	1134956	586013	M	n/a (no relatives detected)	..	..	..	..	..	..	..	..	..	PASS	..
HGDP01293.DG	HGDP01293	..	..	2020	BergstromScience2020	Modern	0	0	present	..	Han.DG	..	China	32.2657	114	1240K pulldown padded to 3.2M snpset	Shotgun.diploid	..	..	1136268	586650	M	n/a (no relatives detected)	..	..	..	..	..	..	..	..	..	PASS	..
HGDP01294.DG	HGDP01294	..	..	2020	BergstromScience2020	Modern	0	0	present	..	Han.DG	..	China	32.2657	114	1240K pulldown padded to 3.2M snpset	Shotgun.diploid	..	..	1139330	588154	M	n/a (no relatives detected)	..	..	..	..	..	..	..	..	..	PASS	..
HGDP01295.DG	HGDP01295	..	..	2020	BergstromScience2020	Modern	0	0	present	..	Han.DG	..	China	32.2657	114	1240K pulldown padded to 3.2M snpset	Shotgun.diploid	..	..	1138494	587801	M	n/a (no relatives detected)	..	..	..	..	..	..	..	..	..	PASS	..
HGDP01296.DG	HGDP01296	..	..	2020	BergstromScience2020	Modern	0	0	present	..	Han.DG	..	China	32.2657	114	1240K pulldown padded to 3.2M snpset	Shotgun.diploid	..	..	1136808	586969	M	n/a (no relatives detected)	..	..	..	..	..	..	..	..	..	PASS	..
S_Hawaiian-1.DG	S_Hawaiian-1	S_Hawaiian-1	n/a	2016	MallickNature2016	Modern	0	0	present	..	Hawaiian.DG	..	USA	21.3	-157.817	1240K pulldown padded to 3.2M snpset	Shotgun.diploid	1	45.55	1117673	583448	M	n/a (no relatives detected)	..	..	..	..	..	..	..	..	S_Hawaiian-1	PASS	..
S_Hazara-1.DG	HGDP00124	HGDP00124	n/a	2007	MallickNature2016 (shotgun data with SNP array data first published in LiScience2008 and JakobssonNature2008)	Modern	0	0	present	..	Hazara.DG	..	Pakistan	33.4986	70	1240K pulldown padded to 3.2M snpset	Shotgun.diploid	1	63.62	1119063	584158	M	n/a (no relatives detected)	..	..	..	..	..	..	..	..	S_Hazara-1	PASS	..
S_Hazara-2.DG	HGDP00125	HGDP00125	n/a	2007	MallickNature2016 (shotgun data with SNP array data first published in LiScience2008 and JakobssonNature2008)	Modern	0	0	present	..	Hazara.DG	..	Pakistan	33.4986	70	1240K pulldown padded to 3.2M snpset	Shotgun.diploid	1	65.99	1119253	584203	M	n/a (no relatives detected)	..	..	..	..	..	..	..	..	S_Hazara-2	PASS	..
HGDP00099.DG	HGDP00099	..	..	2020	BergstromScience2020	Modern	0	0	present	..	Hazara.DG	..	Pakistan	33.4986	70	1240K pulldown padded to 3.2M snpset	Shotgun.diploid	..	..	1137118	587146	M	n/a (no relatives detected)	..	..	..	..	..	..	..	..	..	PASS	..
HGDP00103.DG	HGDP00103	..	..	2020	BergstromScience2020	Modern	0	0	present	..	Hazara.DG	..	Pakistan	33.4986	70	1240K pulldown padded to 3.2M snpset	Shotgun.diploid	..	..	1137266	587313	M	n/a (no relatives detected)	..	..	..	..	..	..	..	..	..	PASS	..
HGDP00106.DG	HGDP00106	..	..	2020	BergstromScience2020	Modern	0	0	present	..	Hazara.DG	..	Pakistan	33.4986	70	1240K pulldown padded to 3.2M snpset	Shotgun.diploid	..	..	1132686	585032	M	n/a (no relatives detected)	..	..	..	..	..	..	..	..	..	PASS	..
HGDP00109.DG	HGDP00109	..	..	2020	BergstromScience2020	Modern	0	0	present	..	Hazara.DG	..	Pakistan	33.4986	70	1240K pulldown padded to 3.2M snpset	Shotgun.diploid	..	..	1135005	586038	M	n/a (no relatives detected)	..	..	..	..	..	..	..	..	..	PASS	..
HGDP00110.DG	HGDP00110	..	..	2020	BergstromScience2020	Modern	0	0	present	..	Hazara.DG	..	Pakistan	33.4986	70	1240K pulldown padded to 3.2M snpset	Shotgun.diploid	..	..	1136851	586971	M	n/a (no relatives detected)	..	..	..	..	..	..	..	..	..	PASS	..
HGDP00115.DG	HGDP00115	..	..	2020	BergstromScience2020	Modern	0	0	present	..	Hazara.DG	..	Pakistan	33.4986	70	1240K pulldown padded to 3.2M snpset	Shotgun.diploid	..	..	1137750	587378	M	n/a (no relatives detected)	..	..	..	..	..	..	..	..	..	PASS	..
HGDP00118.DG	HGDP00118	..	..	2020	BergstromScience2020	Modern	0	0	present	..	Hazara.DG	..	Pakistan	33.4986	70	1240K pulldown padded to 3.2M snpset	Shotgun.diploid	..	..	1137364	587332	M	n/a (no relatives detected)	..	..	..	..	..	..	..	..	..	PASS	..
HGDP00120.DG	HGDP00120	..	..	2020	BergstromScience2020	Modern	0	0	present	..	Hazara.DG	..	Pakistan	33.4986	70	1240K pulldown padded to 3.2M snpset	Shotgun.diploid	..	..	1136197	586654	M	n/a (no relatives detected)	..	..	..	..	..	..	..	..	..	PASS	..
HGDP00121.DG	HGDP00121	..	..	2020	BergstromScience2020	Modern	0	0	present	..	Hazara.DG	..	Pakistan	33.4986	70	1240K pulldown padded to 3.2M snpset	Shotgun.diploid	..	..	1139599	588254	M	n/a (no relatives detected)	..	..	..	..	..	..	..	..	..	PASS	..
HGDP00122.DG	HGDP00122	..	..	2020	BergstromScience2020	Modern	0	0	present	..	Hazara.DG	..	Pakistan	33.4986	70	1240K pulldown padded to 3.2M snpset	Shotgun.diploid	..	..	1137449	587262	M	n/a (no relatives detected)	..	..	..	..	..	..	..	..	..	PASS	..
HGDP00124.DG	HGDP00124	HGDP00124	..	2020	BergstromScience2020	Modern	0	0	present	..	Hazara.DG	..	Pakistan	33.4986	70	1240K pulldown padded to 3.2M snpset	Shotgun.diploid	..	..	1141539	589141	M	n/a (no relatives detected)	..	..	..	..	..	..	..	..	..	PASS	..
HGDP00125.DG	HGDP00125	HGDP00125	..	2020	BergstromScience2020	Modern	0	0	present	..	Hazara.DG	..	Pakistan	33.4986	70	1240K pulldown padded to 3.2M snpset	Shotgun.diploid	..	..	1141611	589158	M	n/a (no relatives detected)	..	..	..	..	..	..	..	..	..	PASS	..
HGDP00127.DG	HGDP00127	..	..	2020	BergstromScience2020	Modern	0	0	present	..	Hazara.DG	..	Pakistan	33.4986	70	1240K pulldown padded to 3.2M snpset	Shotgun.diploid	..	..	1137818	587594	M	n/a (no relatives detected)	..	..	..	..	..	..	..	..	..	PASS	..
Hazaras1.SG	Hazaras1	..	..	..	DamgaardScience2018	Modern	0	0	present	..	Hazara.SG	..	Pakistan			Repulldown on 3.2M snpset	Shotgun	..	24.017261	1149450	592872	U	n/a (no relatives detected)	n/a (sex unknown)	n/a (sex unknown)	..	..	..	..	..	..	..	PASS	..
Hazaras2.SG	Hazaras2	..	..	..	DamgaardScience2018	Modern	0	0	present	..	Hazara.SG	..	Pakistan			Repulldown on 3.2M snpset	Shotgun	..	29.443084	1149439	592871	U	n/a (no relatives detected)	n/a (sex unknown)	n/a (sex unknown)	..	..	..	..	..	..	..	PASS	..
Hazaras3.SG	Hazaras3	..	..	..	DamgaardScience2018	Modern	0	0	present	..	Hazara.SG	..	Pakistan			Repulldown on 3.2M snpset	Shotgun	..	27.343813	1149484	592871	U	n/a (no relatives detected)	n/a (sex unknown)	n/a (sex unknown)	..	..	..	..	..	..	..	PASS	..
S_Hezhen-1.DG	HGDP01240	HGDP01240	n/a	2007	MallickNature2016 (shotgun data with SNP array data first published in LiScience2008 and JakobssonNature2008)	Modern	0	0	present	..	Hezhen.DG	..	China	47.4976	133.5	1240K pulldown padded to 3.2M snpset	Shotgun.diploid	1	42.73	1119927	584611	M	n/a (no relatives detected)	..	..	..	..	..	..	..	..	S_Hezhen-1	PASS	..
S_Hezhen-2.DG	HGDP01242	HGDP01242	n/a	2007	MallickNature2016 (shotgun data with SNP array data first published in LiScience2008 and JakobssonNature2008)	Modern	0	0	present	..	Hezhen.DG	..	China	47.4976	133.5	1240K pulldown padded to 3.2M snpset	Shotgun.diploid	1	40.54	1118097	583600	F	n/a (no relatives detected)	n/a (female)	n/a (female)	..	..	..	..	..	..	S_Hezhen-2	PASS	..
HGDP01233.DG	HGDP01233	..	..	2020	BergstromScience2020	Modern	0	0	present	..	Hezhen.DG	..	China	47.4976	133.5	1240K pulldown padded to 3.2M snpset	Shotgun.diploid	..	..	1136763	586875	M	n/a (no relatives detected)	..	..	..	..	..	..	..	..	..	PASS	..
HGDP01234.DG	HGDP01234	..	..	2020	BergstromScience2020	Modern	0	0	present	..	Hezhen.DG	..	China	47.4976	133.5	1240K pulldown padded to 3.2M snpset	Shotgun.diploid	..	..	1139415	588174	F	n/a (no relatives detected)	n/a (female)	n/a (female)	..	..	..	..	..	..	..	PASS	..
HGDP01237.DG	HGDP01237	..	..	2020	BergstromScience2020	Modern	0	0	present	..	Hezhen.DG	..	China	47.4976	133.5	1240K pulldown padded to 3.2M snpset	Shotgun.diploid	..	..	1139170	588087	M	n/a (no relatives detected)	..	..	..	..	..	..	..	..	..	PASS	..
HGDP01238.DG	HGDP01238	..	..	2020	BergstromScience2020	Modern	0	0	present	..	Hezhen.DG	..	China	47.4976	133.5	1240K pulldown padded to 3.2M snpset	Shotgun.diploid	..	..	1134845	586049	F	n/a (no relatives detected)	n/a (female)	n/a (female)	..	..	..	..	..	..	..	PASS	..
HGDP01239.DG	HGDP01239	..	..	2020	BergstromScience2020	Modern	0	0	present	..	Hezhen.DG	..	China	47.4976	133.5	1240K pulldown padded to 3.2M snpset	Shotgun.diploid	..	..	1136255	586695	M	n/a (no relatives detected)	..	..	..	..	..	..	..	..	..	PASS	..
HGDP01240.DG	HGDP01240	HGDP01240	..	2020	BergstromScience2020	Modern	0	0	present	..	Hezhen.DG	..	China	47.4976	133.5	1240K pulldown padded to 3.2M snpset	Shotgun.diploid	..	..	1141214	589046	M	n/a (no relatives detected)	..	..	..	..	..	..	..	..	..	PASS	..
HGDP01241.DG	HGDP01241	..	..	2020	BergstromScience2020	Modern	0	0	present	..	Hezhen.DG	..	China	47.4976	133.5	1240K pulldown padded to 3.2M snpset	Shotgun.diploid	..	..	1137255	587211	M	n/a (no relatives detected)	..	..	..	..	..	..	..	..	..	PASS	..
HGDP01242.DG	HGDP01242	HGDP01242	..	2020	BergstromScience2020	Modern	0	0	present	..	Hezhen.DG	..	China	47.4976	133.5	1240K pulldown padded to 3.2M snpset	Shotgun.diploid	..	..	1141258	589030	F	n/a (no relatives detected)	n/a (female)	n/a (female)	..	..	..	..	..	..	..	PASS	..
S_Hungarian-2.DG	NA15202	NA15202	n/a	2016	MallickNature2016	Modern	0	0	present	..	Hungarian.DG	..	Hungary	47.5	19.1	1240K pulldown padded to 3.2M snpset	Shotgun.diploid	1	40.73	1117839	583490	M	n/a (no relatives detected)	..	..	..	..	..	..	..	..	S_Hungarian-2	PASS	..
S_Hungarian-1.DG	NA15203	NA15203	n/a	2016	MallickNature2016	Modern	0	0	present	..	Hungarian.DG	..	Hungary	47.5	19.1	1240K pulldown padded to 3.2M snpset	Shotgun.diploid	1	40.05	1118682	583965	F	n/a (no relatives detected)	n/a (female)	n/a (female)	..	..	..	..	..	..	S_Hungarian-1	PASS	..
S_Icelandic-1.DG	NA15761	NA15761	n/a	2016	MallickNature2016	Modern	0	0	present	..	Icelandic.DG	..	Iceland	64.1333	-21.9333	1240K pulldown padded to 3.2M snpset	Shotgun.diploid	1	38.34	1118417	583778	F	n/a (no relatives detected)	n/a (female)	n/a (female)	..	..	..	..	..	..	S_Icelandic-1	PASS	..
S_Icelandic-2.DG	NA15763	NA15763	n/a	2016	MallickNature2016	Modern	0	0	present	..	Icelandic.DG	..	Iceland	64.1333	-21.9333	1240K pulldown padded to 3.2M snpset	Shotgun.diploid	1	49.25	1119232	584253	F	n/a (no relatives detected)	n/a (female)	n/a (female)	..	..	..	..	..	..	S_Icelandic-2	PASS	..
S_Igbo-1.DG	S_Igbo-1	S_Igbo-1	n/a	2016	MallickNature2016	Modern	0	0	present	..	Igbo.DG	Kwamba Suleja	Nigeria	6	7	1240K pulldown padded to 3.2M snpset	Shotgun.diploid	1	46.87	1120075	584700	M	n/a (no relatives detected)	..	..	..	..	..	..	..	..	S_Igbo-1	PASS	..
S_Igbo-2.DG	S_Igbo-2	S_Igbo-2	n/a	2016	MallickNature2016	Modern	0	0	present	..	Igbo.DG	Kwamba Suleja	Nigeria	6	7	1240K pulldown padded to 3.2M snpset	Shotgun.diploid	1	33.94	1118869	584143	F	n/a (no relatives detected)	n/a (female)	n/a (female)	..	..	..	..	..	..	S_Igbo-2	PASS	..
S_Igorot-2.DG	Igorot21	Igorot21	n/a	2016	MallickNature2016	Modern	0	0	present	..	Igorot.DG	Mountain Province/Kankanaey	Philippines	17.1	121	1240K pulldown padded to 3.2M snpset	Shotgun.diploid	1	45.28	1119035	584087	M	n/a (no relatives detected)	..	..	..	..	..	..	..	..	S_Igorot-2	PASS	..
S_Igorot-1.DG	S_Igorot-1	S_Igorot-1	n/a	2016	MallickNature2016	Modern	0	0	present	..	Igorot.DG	Mountain Province, Luzon Island (sampled in Singapore)	Philippines	17.1	121	1240K pulldown padded to 3.2M snpset	Shotgun.diploid	1	38.4	1119071	584218	F	n/a (no relatives detected)	n/a (female)	n/a (female)	..	..	..	..	..	..	S_Igorot-1	PASS	..
S_Iranian-2.DG	iran11	iran11	n/a	2016	MallickNature2016	Modern	0	0	present	..	Iranian.DG	migrants_collected_in_Kuwait	Iran	35.5859	51.46	1240K pulldown padded to 3.2M snpset	Shotgun.diploid	1	45.78	1120230	584702	M	n/a (no relatives detected)	..	..	..	..	..	..	..	..	S_Iranian-2	PASS	..
S_Iranian-1.DG	iran17	iran17	n/a	2016	MallickNature2016	Modern	0	0	present	..	Iranian.DG	migrants_collected_in_Kuwait	Iran	35.5859	51.46	1240K pulldown padded to 3.2M snpset	Shotgun.diploid	1	38.65	1119186	584213	M	n/a (no relatives detected)	..	..	..	..	..	..	..	..	S_Iranian-1	PASS	..
S_Irula-1.DG	S_Irula-1	S_Irula-1	n/a	2016	MallickNature2016	Modern	0	0	present	..	Irula.DG	..	India	13.5	80	1240K pulldown padded to 3.2M snpset	Shotgun.diploid	1	49.7	1120000	584586	M	n/a (no relatives detected)	..	..	..	..	..	..	..	..	S_Irula-1	PASS	..
S_Irula-2.DG	S_Irula-2	S_Irula-2	n/a	2016	MallickNature2016	Modern	0	0	present	..	Irula.DG	..	India	13.5	80	1240K pulldown padded to 3.2M snpset	Shotgun.diploid	1	52.55	1119748	584433	M	n/a (no relatives detected)	..	..	..	..	..	..	..	..	S_Irula-2	PASS	..
S_Itelman-1.DG	S_Itelman-1	S_Itelman-1	n/a	2016	MallickNature2016	Modern	0	0	present	..	Itelmen.DG	Kovran, Kamchatka	Russia	57	157	1240K pulldown padded to 3.2M snpset	Shotgun.diploid	1	47.65	1119732	584464	F	n/a (no relatives detected)	n/a (female)	n/a (female)	..	..	..	..	..	..	S_Itelman-1	PASS	..
S_Japanese-1.DG	HGDP00749	HGDP00749	n/a	2007	MallickNature2016 (shotgun data with SNP array data first published in LiScience2008 and JakobssonNature2008)	Modern	0	0	present	..	Japanese.DG	..	Japan	37.85	139	1240K pulldown padded to 3.2M snpset	Shotgun.diploid	1	83.23	1118595	583937	M	n/a (no relatives detected)	..	..	..	..	..	..	..	..	S_Japanese-1	PASS	..
S_Japanese-2.DG	HGDP00773	HGDP00773	n/a	2007	MallickNature2016 (shotgun data with SNP array data first published in LiScience2008 and JakobssonNature2008)	Modern	0	0	present	..	Japanese.DG	..	Japan	37.85	139	1240K pulldown padded to 3.2M snpset	Shotgun.diploid	1	41.99	1116519	582819	F	n/a (no relatives detected)	n/a (female)	n/a (female)	..	..	..	..	..	..	S_Japanese-2	PASS	..
S_Japanese-3.DG	S_Japanese-3	S_Japanese-3	n/a	2016	MallickNature2016	Modern	0	0	present	..	Japanese.DG	Tokyo	Japan	37.85	139.001	1240K pulldown padded to 3.2M snpset	Shotgun.diploid	1	48.34	1119554	584390	M	n/a (no relatives detected)	..	..	..	..	..	..	..	..	S_Japanese-3	PASS	..
HGDP00747.DG	HGDP00747	..	..	2020	BergstromScience2020	Modern	0	0	present	..	Japanese.DG	..	Japan	38	138	1240K pulldown padded to 3.2M snpset	Shotgun.diploid	..	..	1132267	584880	M	n/a (no relatives detected)	..	..	..	..	..	..	..	..	..	PASS	..
HGDP00748.DG	HGDP00748	..	..	2020	BergstromScience2020	Modern	0	0	present	..	Japanese.DG	..	Japan	38	138	1240K pulldown padded to 3.2M snpset	Shotgun.diploid	..	..	1138188	587611	M	n/a (no relatives detected)	..	..	..	..	..	..	..	..	..	PASS	..
HGDP00749.DG	HGDP00749	HGDP00749	..	2020	BergstromScience2020	Modern	0	0	present	..	Japanese.DG	..	Japan	38	138	1240K pulldown padded to 3.2M snpset	Shotgun.diploid	..	..	1141633	589175	M	n/a (no relatives detected)	..	..	..	..	..	..	..	..	..	PASS	..
HGDP00750.DG	HGDP00750	..	..	2020	BergstromScience2020	Modern	0	0	present	..	Japanese.DG	..	Japan	38	138	1240K pulldown padded to 3.2M snpset	Shotgun.diploid	..	..	1136033	586598	M	n/a (no relatives detected)	..	..	..	..	..	..	..	..	..	PASS	..
HGDP00751.DG	HGDP00751	..	..	2020	BergstromScience2020	Modern	0	0	present	..	Japanese.DG	..	Japan	38	138	1240K pulldown padded to 3.2M snpset	Shotgun.diploid	..	..	1133440	585452	M	n/a (no relatives detected)	..	..	..	..	..	..	..	..	..	PASS	..
HGDP00752.DG	HGDP00752	..	..	2020	BergstromScience2020	Modern	0	0	present	..	Japanese.DG	..	Japan	38	138	1240K pulldown padded to 3.2M snpset	Shotgun.diploid	..	..	1139190	588126	M	n/a (no relatives detected)	..	..	..	..	..	..	..	..	..	PASS	..
HGDP00753.DG	HGDP00753	..	..	2020	BergstromScience2020	Modern	0	0	present	..	Japanese.DG	..	Japan	38	138	1240K pulldown padded to 3.2M snpset	Shotgun.diploid	..	..	1136566	586864	M	n/a (no relatives detected)	..	..	..	..	..	..	..	..	..	PASS	..
HGDP00754.DG	HGDP00754	..	..	2020	BergstromScience2020	Modern	0	0	present	..	Japanese.DG	..	Japan	38	138	1240K pulldown padded to 3.2M snpset	Shotgun.diploid	..	..	1132504	584898	F	n/a (no relatives detected)	n/a (female)	n/a (female)	..	..	..	..	..	..	..	PASS	..
HGDP00755.DG	HGDP00755	..	..	2020	BergstromScience2020	Modern	0	0	present	..	Japanese.DG	..	Japan	38	138	1240K pulldown padded to 3.2M snpset	Shotgun.diploid	..	..	1137921	587535	M	n/a (no relatives detected)	..	..	..	..	..	..	..	..	..	PASS	..
HGDP00756.DG	HGDP00756	..	..	2020	BergstromScience2020	Modern	0	0	present	..	Japanese.DG	..	Japan	38	138	1240K pulldown padded to 3.2M snpset	Shotgun.diploid	..	..	1135951	586570	F	n/a (no relatives detected)	n/a (female)	n/a (female)	..	..	..	..	..	..	..	PASS	..
HGDP00757.DG	HGDP00757	..	..	2020	BergstromScience2020	Modern	0	0	present	..	Japanese.DG	..	Japan	38	138	1240K pulldown padded to 3.2M snpset	Shotgun.diploid	..	..	1138275	587707	M	n/a (no relatives detected)	..	..	..	..	..	..	..	..	..	PASS	..
HGDP00758.DG	HGDP00758	..	..	2020	BergstromScience2020	Modern	0	0	present	..	Japanese.DG	..	Japan	38	138	1240K pulldown padded to 3.2M snpset	Shotgun.diploid	..	..	1132675	585004	M	n/a (no relatives detected)	..	..	..	..	..	..	..	..	..	PASS	..
HGDP00759.DG	HGDP00759	..	..	2020	BergstromScience2020	Modern	0	0	present	..	Japanese.DG	..	Japan	38	138	1240K pulldown padded to 3.2M snpset	Shotgun.diploid	..	..	1138651	587863	M	n/a (no relatives detected)	..	..	..	..	..	..	..	..	..	PASS	..
HGDP00760.DG	HGDP00760	..	..	2020	BergstromScience2020	Modern	0	0	present	..	Japanese.DG	..	Japan	38	138	1240K pulldown padded to 3.2M snpset	Shotgun.diploid	..	..	1130393	583887	F	n/a (no relatives detected)	n/a (female)	n/a (female)	..	..	..	..	..	..	..	PASS	..
HGDP00761.DG	HGDP00761	..	..	2020	BergstromScience2020	Modern	0	0	present	..	Japanese.DG	..	Japan	38	138	1240K pulldown padded to 3.2M snpset	Shotgun.diploid	..	..	1132441	585017	F	n/a (no relatives detected)	n/a (female)	n/a (female)	..	..	..	..	..	..	..	PASS	..
HGDP00762.DG	HGDP00762	..	..	2020	BergstromScience2020	Modern	0	0	present	..	Japanese.DG	..	Japan	38	138	1240K pulldown padded to 3.2M snpset	Shotgun.diploid	..	..	1137313	587187	M	n/a (no relatives detected)	..	..	..	..	..	..	..	..	..	PASS	..
HGDP00764.DG	HGDP00764	..	..	2020	BergstromScience2020	Modern	0	0	present	..	Japanese.DG	..	Japan	38	138	1240K pulldown padded to 3.2M snpset	Shotgun.diploid	..	..	1135020	586165	M	n/a (no relatives detected)	..	..	..	..	..	..	..	..	..	PASS	..
HGDP00765.DG	HGDP00765	..	..	2020	BergstromScience2020	Modern	0	0	present	..	Japanese.DG	..	Japan	38	138	1240K pulldown padded to 3.2M snpset	Shotgun.diploid	..	..	1136631	586830	F	n/a (no relatives detected)	n/a (female)	n/a (female)	..	..	..	..	..	..	..	PASS	..
HGDP00766.DG	HGDP00766	..	..	2020	BergstromScience2020	Modern	0	0	present	..	Japanese.DG	..	Japan	38	138	1240K pulldown padded to 3.2M snpset	Shotgun.diploid	..	..	1134898	586138	M	n/a (no relatives detected)	..	..	..	..	..	..	..	..	..	PASS	..
HGDP00767.DG	HGDP00767	..	..	2020	BergstromScience2020	Modern	0	0	present	..	Japanese.DG	..	Japan	38	138	1240K pulldown padded to 3.2M snpset	Shotgun.diploid	..	..	1134101	585631	M	n/a (no relatives detected)	..	..	..	..	..	..	..	..	..	PASS	..
HGDP00769.DG	HGDP00769	..	..	2020	BergstromScience2020	Modern	0	0	present	..	Japanese.DG	..	Japan	38	138	1240K pulldown padded to 3.2M snpset	Shotgun.diploid	..	..	1139857	588414	M	n/a (no relatives detected)	..	..	..	..	..	..	..	..	..	PASS	..
HGDP00771.DG	HGDP00771	..	..	2020	BergstromScience2020	Modern	0	0	present	..	Japanese.DG	..	Japan	38	138	1240K pulldown padded to 3.2M snpset	Shotgun.diploid	..	..	1133419	585429	F	n/a (no relatives detected)	n/a (female)	n/a (female)	..	..	..	..	..	..	..	PASS	..
HGDP00772.DG	HGDP00772	..	..	2020	BergstromScience2020	Modern	0	0	present	..	Japanese.DG	..	Japan	38	138	1240K pulldown padded to 3.2M snpset	Shotgun.diploid	..	..	1132618	585168	F	n/a (no relatives detected)	n/a (female)	n/a (female)	..	..	..	..	..	..	..	PASS	..
HGDP00773.DG	HGDP00773	HGDP00773	..	2020	BergstromScience2020	Modern	0	0	present	..	Japanese.DG	..	Japan	38	138	1240K pulldown padded to 3.2M snpset	Shotgun.diploid	..	..	1141355	589090	F	n/a (no relatives detected)	n/a (female)	n/a (female)	..	..	..	..	..	..	..	PASS	..
HGDP00790.DG	HGDP00790	..	..	2020	BergstromScience2020	Modern	0	0	present	..	Japanese.DG	..	Japan	38	138	1240K pulldown padded to 3.2M snpset	Shotgun.diploid	..	..	1138491	587776	M	n/a (no relatives detected)	..	..	..	..	..	..	..	..	..	PASS	..
HGDP00791.DG	HGDP00791	..	..	2020	BergstromScience2020	Modern	0	0	present	..	Japanese.DG	..	Japan	38	138	1240K pulldown padded to 3.2M snpset	Shotgun.diploid	..	..	1136445	586838	M	n/a (no relatives detected)	..	..	..	..	..	..	..	..	..	PASS	..
HGDP00828.DG	HGDP00828	..	..	2020	BergstromScience2020	Modern	0	0	present	..	Japanese.DG	..	Japan	38	138	1240K pulldown padded to 3.2M snpset	Shotgun.diploid	..	..	1139267	588171	M	n/a (no relatives detected)	..	..	..	..	..	..	..	..	..	PASS	..
S_Jordanian-3.DG	Jordan214	Jordan214	n/a	2016	MallickNature2016	Modern	0	0	present	..	Jordanian.DG	migrants_collected_in_Kuwait	Jordan	32.0546	35.9143	1240K pulldown padded to 3.2M snpset	Shotgun.diploid	1	39.5	1120271	584753	M	n/a (no relatives detected)	..	..	..	..	..	..	..	..	S_Jordanian-3	PASS	..
S_Jordanian-1.DG	Jordan445	Jordan445	n/a	2016	MallickNature2016	Modern	0	0	present	..	Jordanian.DG	migrants_collected_in_Kuwait	Jordan	32.0546	35.9143	1240K pulldown padded to 3.2M snpset	Shotgun.diploid	1	46.13	1118297	583822	M	n/a (no relatives detected)	..	..	..	..	..	..	..	..	S_Jordanian-1	PASS	..
S_Jordanian-2.DG	Jordan603	Jordan603	n/a	2016	MallickNature2016	Modern	0	0	present	..	Jordanian.DG	migrants_collected_in_Kuwait	Jordan	32.0546	35.9143	1240K pulldown padded to 3.2M snpset	Shotgun.diploid	1	36.71	1120321	584707	M	n/a (no relatives detected)	..	..	..	..	..	..	..	..	S_Jordanian-2	PASS	..
S_Ju_hoan_North-2.DG	HGDP00987	HGDP00987	n/a	2007	MallickNature2016 (shotgun data with SNP array data first published in LiScience2008 and JakobssonNature2008)	Modern	0	0	present	..	Ju_hoan_North.DG	..	Namibia	-18.9373	21.4524	1240K pulldown padded to 3.2M snpset	Shotgun.diploid	1	34.22	1118485	583937	M	n/a (no relatives detected)	..	..	..	..	..	..	..	..	S_Ju_hoan_North-2	PASS	..
S_Ju_hoan_North-1.DG	HGDP00991	HGDP00991	n/a	2007	MallickNature2016 (shotgun data with SNP array data first published in LiScience2008 and JakobssonNature2008)	Modern	0	0	present	..	Ju_hoan_North.DG	..	Namibia	-18.9373	21.4524	1240K pulldown padded to 3.2M snpset	Shotgun.diploid	1	46.49	1104665	576608	M	n/a (no relatives detected)	..	..	..	..	..	..	..	..	S_Ju_hoan_North-1	PASS	..
S_Ju_hoan_North-3.DG	HGDP01032	HGDP01032	n/a	2007	MallickNature2016 (shotgun data with SNP array data first published in LiScience2008 and JakobssonNature2008)	Modern	0	0	present	..	Ju_hoan_North.DG	..	Namibia	-18.9373	21.4524	1240K pulldown padded to 3.2M snpset	Shotgun.diploid	1	37.24	1117915	583652	M	n/a (no relatives detected)	..	..	..	..	..	..	..	..	S_Ju_hoan_North-3	PASS	..
B_Ju_hoan_North-4.DG	HGDP01036	HGDP01036	n/a	2013	PrueferNature2013	Modern	0	0	present	..	Ju_hoan_North.DG	..	Namibia	-18.9373	21.4524	1240K pulldown padded to 3.2M snpset	Shotgun.diploid	1	40.57	1117394	583377	M	n/a (no relatives detected)	..	..	..	..	..	..	..	..	B_Ju_hoan_North-4	PASS	..
HGDP00987.DG	HGDP00987	HGDP00987	..	2020	BergstromScience2020	Modern	0	0	present	..	Ju_hoan_North.DG	..	Namibia	-18.9373	21.4524	1240K pulldown padded to 3.2M snpset	Shotgun.diploid	..	..	1139825	588531	M	n/a (no relatives detected)	..	..	..	..	..	..	..	..	..	PASS	..
HGDP00991.DG	HGDP00991	HGDP00991	..	2020	BergstromScience2020	Modern	0	0	present	..	Ju_hoan_North.DG	..	Namibia	-18.9373	21.4524	1240K pulldown padded to 3.2M snpset	Shotgun.diploid	..	..	1140728	588878	M	n/a (no relatives detected)	..	..	..	..	..	..	..	..	..	PASS	..
HGDP00992.DG	HGDP00992	..	..	2020	BergstromScience2020	Modern	0	0	present	..	Ju_hoan_North.DG	..	Namibia	-18.9373	21.4524	1240K pulldown padded to 3.2M snpset	Shotgun.diploid	..	..	1137167	587600	M	n/a (no relatives detected)	..	..	..	..	..	..	..	..	..	PASS	..
HGDP01032.DG	HGDP01032	HGDP01032	..	2020	BergstromScience2020	Modern	0	0	present	..	Ju_hoan_North.DG	..	Namibia	-18.9373	21.4524	1240K pulldown padded to 3.2M snpset	Shotgun.diploid	..	..	1140168	588643	M	n/a (no relatives detected)	..	..	..	..	..	..	..	..	..	PASS	..
HGDP01036.DG	HGDP01036	HGDP01036	..	2020	BergstromScience2020	Modern	0	0	present	..	Ju_hoan_North.DG	..	Namibia	-18.9373	21.4524	1240K pulldown padded to 3.2M snpset	Shotgun.diploid	..	..	1136487	586712	M	n/a (no relatives detected)	..	..	..	..	..	..	..	..	..	PASS	..
S_Kalash-2.DG	HGDP00286	HGDP00286	n/a	2007	MallickNature2016 (shotgun data with SNP array data first published in LiScience2008 and JakobssonNature2008)	Modern	0	0	present	..	Kalash.DG	..	Pakistan	35.9937	71.5	1240K pulldown padded to 3.2M snpset	Shotgun.diploid	1	34.65	1120171	584655	F	n/a (no relatives detected)	n/a (female)	n/a (female)	..	..	..	..	..	..	S_Kalash-2	PASS	..
S_Kalash-1.DG	HGDP00328	HGDP00328	n/a	2007	MallickNature2016 (shotgun data with SNP array data first published in LiScience2008 and JakobssonNature2008)	Modern	0	0	present	..	Kalash.DG	..	Pakistan	35.9937	71.5	1240K pulldown padded to 3.2M snpset	Shotgun.diploid	1	37.12	1119450	584322	M	n/a (no relatives detected)	..	..	..	..	..	..	..	..	S_Kalash-1	PASS	..
HGDP00274.DG	HGDP00274	..	..	2020	BergstromScience2020	Modern	0	0	present	..	Kalash.DG	..	Pakistan	35.9937	71.5	1240K pulldown padded to 3.2M snpset	Shotgun.diploid	..	..	1137159	587074	U	n/a (no relatives detected)	n/a (sex unknown)	n/a (sex unknown)	..	..	..	..	..	..	..	PASS	..
HGDP00277.DG	HGDP00277	..	..	2020	BergstromScience2020	Modern	0	0	present	..	Kalash.DG	..	Pakistan	35.9937	71.5	1240K pulldown padded to 3.2M snpset	Shotgun.diploid	..	..	1134494	585863	M	n/a (no relatives detected)	..	..	..	..	..	..	..	..	..	PASS	..
HGDP00281.DG	HGDP00281	..	..	2020	BergstromScience2020	Modern	0	0	present	..	Kalash.DG	..	Pakistan	35.9937	71.5	1240K pulldown padded to 3.2M snpset	Shotgun.diploid	..	..	1126226	581921	M	n/a (no relatives detected)	..	..	..	..	..	..	..	..	..	PASS	..
HGDP00285.DG	HGDP00285	..	..	2020	BergstromScience2020	Modern	0	0	present	..	Kalash.DG	..	Pakistan	35.9937	71.5	1240K pulldown padded to 3.2M snpset	Shotgun.diploid	..	..	1138380	587715	M	n/a (no relatives detected)	..	..	..	..	..	..	..	..	..	PASS	..
HGDP00286.DG	HGDP00286	HGDP00286	..	2020	BergstromScience2020	Modern	0	0	present	..	Kalash.DG	..	Pakistan	35.9937	71.5	1240K pulldown padded to 3.2M snpset	Shotgun.diploid	..	..	1140614	588682	F	n/a (no relatives detected)	n/a (female)	n/a (female)	..	..	..	..	..	..	..	PASS	..
HGDP00288.DG	HGDP00288	..	..	2020	BergstromScience2020	Modern	0	0	present	..	Kalash.DG	..	Pakistan	35.9937	71.5	1240K pulldown padded to 3.2M snpset	Shotgun.diploid	..	..	1133800	585881	M	n/a (no relatives detected)	..	..	..	..	..	..	..	..	..	PASS	..
HGDP00290.DG	HGDP00290	..	..	2020	BergstromScience2020	Modern	0	0	present	..	Kalash.DG	..	Pakistan	35.9937	71.5	1240K pulldown padded to 3.2M snpset	Shotgun.diploid	..	..	1139692	588336	M	n/a (no relatives detected)	..	..	..	..	..	..	..	..	..	PASS	..
HGDP00298.DG	HGDP00298	..	..	2020	BergstromScience2020	Modern	0	0	present	..	Kalash.DG	..	Pakistan	35.9937	71.5	1240K pulldown padded to 3.2M snpset	Shotgun.diploid	..	..	1137997	587607	F	n/a (no relatives detected)	n/a (female)	n/a (female)	..	..	..	..	..	..	..	PASS	..
HGDP00302.DG	HGDP00302	..	..	2020	BergstromScience2020	Modern	0	0	present	..	Kalash.DG	..	Pakistan	35.9937	71.5	1240K pulldown padded to 3.2M snpset	Shotgun.diploid	..	..	1138516	587758	M	n/a (no relatives detected)	..	..	..	..	..	..	..	..	..	PASS	..
HGDP00304.DG	HGDP00304	..	..	2020	BergstromScience2020	Modern	0	0	present	..	Kalash.DG	..	Pakistan	35.9937	71.5	1240K pulldown padded to 3.2M snpset	Shotgun.diploid	..	..	1135426	586181	U	n/a (no relatives detected)	n/a (sex unknown)	n/a (sex unknown)	..	..	..	..	..	..	..	PASS	..
HGDP00307.DG	HGDP00307	..	..	2020	BergstromScience2020	Modern	0	0	present	..	Kalash.DG	..	Pakistan	35.9937	71.5	1240K pulldown padded to 3.2M snpset	Shotgun.diploid	..	..	1136866	586979	M	n/a (no relatives detected)	..	..	..	..	..	..	..	..	..	PASS	..
HGDP00309.DG	HGDP00309	..	..	2020	BergstromScience2020	Modern	0	0	present	..	Kalash.DG	..	Pakistan	35.9937	71.5	1240K pulldown padded to 3.2M snpset	Shotgun.diploid	..	..	1134357	585843	M	n/a (no relatives detected)	..	..	..	..	..	..	..	..	..	PASS	..
HGDP00311.DG	HGDP00311	..	..	2020	BergstromScience2020	Modern	0	0	present	..	Kalash.DG	..	Pakistan	35.9937	71.5	1240K pulldown padded to 3.2M snpset	Shotgun.diploid	..	..	1137882	587413	M	n/a (no relatives detected)	..	..	..	..	..	..	..	..	..	PASS	..
HGDP00313.DG	HGDP00313	..	..	2020	BergstromScience2020	Modern	0	0	present	..	Kalash.DG	..	Pakistan	35.9937	71.5	1240K pulldown padded to 3.2M snpset	Shotgun.diploid	..	..	1138039	587572	M	n/a (no relatives detected)	..	..	..	..	..	..	..	..	..	PASS	..
HGDP00315.DG	HGDP00315	..	..	2020	BergstromScience2020	Modern	0	0	present	..	Kalash.DG	..	Pakistan	35.9937	71.5	1240K pulldown padded to 3.2M snpset	Shotgun.diploid	..	..	1137825	587482	M	n/a (no relatives detected)	..	..	..	..	..	..	..	..	..	PASS	..
HGDP00319.DG	HGDP00319	..	..	2020	BergstromScience2020	Modern	0	0	present	..	Kalash.DG	..	Pakistan	35.9937	71.5	1240K pulldown padded to 3.2M snpset	Shotgun.diploid	..	..	1135195	586542	M	n/a (no relatives detected)	..	..	..	..	..	..	..	..	..	PASS	..
HGDP00323.DG	HGDP00323	..	..	2020	BergstromScience2020	Modern	0	0	present	..	Kalash.DG	..	Pakistan	35.9937	71.5	1240K pulldown padded to 3.2M snpset	Shotgun.diploid	..	..	1138953	587977	F	n/a (no relatives detected)	n/a (female)	n/a (female)	..	..	..	..	..	..	..	PASS	..
HGDP00326.DG	HGDP00326	..	..	2020	BergstromScience2020	Modern	0	0	present	..	Kalash.DG	..	Pakistan	35.9937	71.5	1240K pulldown padded to 3.2M snpset	Shotgun.diploid	..	..	1137733	587391	M	n/a (no relatives detected)	..	..	..	..	..	..	..	..	..	PASS	..
HGDP00328.DG	HGDP00328	HGDP00328	..	2020	BergstromScience2020	Modern	0	0	present	..	Kalash.DG	..	Pakistan	35.9937	71.5	1240K pulldown padded to 3.2M snpset	Shotgun.diploid	..	..	1141065	588966	M	n/a (no relatives detected)	..	..	..	..	..	..	..	..	..	PASS	..
HGDP00330.DG	HGDP00330	..	..	2020	BergstromScience2020	Modern	0	0	present	..	Kalash.DG	..	Pakistan	35.9937	71.5	1240K pulldown padded to 3.2M snpset	Shotgun.diploid	..	..	1136609	586930	M	n/a (no relatives detected)	..	..	..	..	..	..	..	..	..	PASS	..
HGDP00333.DG	HGDP00333	..	..	2020	BergstromScience2020	Modern	0	0	present	..	Kalash.DG	..	Pakistan	35.9937	71.5	1240K pulldown padded to 3.2M snpset	Shotgun.diploid	..	..	1136184	586762	M	n/a (no relatives detected)	..	..	..	..	..	..	..	..	..	PASS	..
Kalmyks1.SG	Kalmyks1	..	..	..	DamgaardScience2018	Modern	0	0	present	..	Kalmyk.SG	..	Russia			Repulldown on 3.2M snpset	Shotgun	..	24.228147	300018	154466	U	n/a (no relatives detected)	n/a (sex unknown)	n/a (sex unknown)	..	..	..	..	..	..	..	PASS	..
Kalmyks2.SG	Kalmyks2	..	..	..	DamgaardScience2018	Modern	0	0	present	..	Kalmyk.SG	..	Russia			Repulldown on 3.2M snpset	Shotgun	..	20.819964	356628	183937	U	n/a (no relatives detected)	n/a (sex unknown)	n/a (sex unknown)	..	..	..	..	..	..	..	PASS	..
S_Kapu-1.DG	S_Kapu-1	S_Kapu-1	n/a	2016	MallickNature2016	Modern	0	0	present	..	Kapu.DG	Visakhapatnam	India	17.72	83.32	1240K pulldown padded to 3.2M snpset	Shotgun.diploid	1	51.14	1119827	584505	M	n/a (no relatives detected)	..	..	..	..	..	..	..	..	S_Kapu-1	PASS	..
S_Kapu-2.DG	S_Kapu-2	S_Kapu-2	n/a	2016	MallickNature2016	Modern	0	0	present	..	Kapu.DG	Visakhapatnam	India	17.72	83.32	1240K pulldown padded to 3.2M snpset	Shotgun.diploid	1	52.32	1119737	584506	M	n/a (no relatives detected)	..	..	..	..	..	..	..	..	S_Kapu-2	PASS	..
Karakalpaks1.SG	Karakalpaks1	..	..	..	DamgaardScience2018	Modern	0	0	present	..	Karakalpak.SG	..	Uzbekistan			Repulldown on 3.2M snpset	Shotgun	..	18.113343	1149243	592806	U	n/a (no relatives detected)	n/a (sex unknown)	n/a (sex unknown)	..	..	..	..	..	..	..	PASS	..
Karakalpaks2.SG	Karakalpaks2	..	..	..	DamgaardScience2018	Modern	0	0	present	..	Karakalpak.SG	..	Uzbekistan			Repulldown on 3.2M snpset	Shotgun	..	28.212534	1149449	592870	U	n/a (no relatives detected)	n/a (sex unknown)	n/a (sex unknown)	..	..	..	..	..	..	..	PASS	..
Karakalpaks3.SG	Karakalpaks3	..	..	..	DamgaardScience2018	Modern	0	0	present	..	Karakalpak.SG	..	Uzbekistan			Repulldown on 3.2M snpset	Shotgun	..	22.410541	218332	112682	U	n/a (no relatives detected)	n/a (sex unknown)	n/a (sex unknown)	..	..	..	..	..	..	..	PASS	..
S_Karitiana-1.DG	HGDP01012	HGDP01012	n/a	2007	MallickNature2016 (shotgun data with SNP array data first published in LiScience2008 and JakobssonNature2008)	Modern	0	0	present	..	Karitiana.DG	..	Brazil	-10	-63	1240K pulldown padded to 3.2M snpset	Shotgun.diploid	1	44.93	1118490	583870	M	n/a (no relatives detected)	..	..	..	..	..	..	..	..	S_Karitiana-1	PASS	..
B_Karitiana-3.DG	HGDP01015	HGDP01015	n/a	2013	PrueferNature2013	Modern	0	0	present	..	Karitiana.DG	..	Brazil	-10	-63	1240K pulldown padded to 3.2M snpset	Shotgun.diploid	1	37.39	1119018	584156	M	n/a (no relatives detected)	..	..	..	..	..	..	..	..	B_Karitiana-3	PASS	..
S_Karitiana-2.DG	HGDP01018	HGDP01018	n/a	2007	MallickNature2016 (shotgun data with SNP array data first published in LiScience2008 and JakobssonNature2008)	Modern	0	0	present	..	Karitiana.DG	..	Brazil	-10	-63	1240K pulldown padded to 3.2M snpset	Shotgun.diploid	1	39.49	1117546	583320	F	n/a (no relatives detected)	n/a (female)	n/a (female)	..	..	..	..	..	..	S_Karitiana-2	PASS	..
HGDP00995.DG	HGDP00995	..	..	2020	BergstromScience2020	Modern	0	0	present	..	Karitiana.DG	..	Brazil	-10	-63	1240K pulldown padded to 3.2M snpset	Shotgun.diploid	..	..	1140417	588675	F	n/a (no relatives detected)	n/a (female)	n/a (female)	..	..	..	..	..	..	..	PASS	..
HGDP00999.DG	HGDP00999	..	..	2020	BergstromScience2020	Modern	0	0	present	..	Karitiana.DG	..	Brazil	-10	-63	1240K pulldown padded to 3.2M snpset	Shotgun.diploid	..	..	1138190	587666	F	n/a (no relatives detected)	n/a (female)	n/a (female)	..	..	..	..	..	..	..	PASS	..
HGDP01001.DG	HGDP01001	..	..	2020	BergstromScience2020	Modern	0	0	present	..	Karitiana.DG	..	Brazil	-10	-63	1240K pulldown padded to 3.2M snpset	Shotgun.diploid	..	..	1137001	587008	F	n/a (no relatives detected)	n/a (female)	n/a (female)	..	..	..	..	..	..	..	PASS	..
HGDP01009.DG	HGDP01009	..	..	2020	BergstromScience2020	Modern	0	0	present	..	Karitiana.DG	..	Brazil	-10	-63	1240K pulldown padded to 3.2M snpset	Shotgun.diploid	..	..	1138640	588002	M	n/a (no relatives detected)	..	..	..	..	..	..	..	..	..	PASS	..
HGDP01010.DG	HGDP01010	..	..	2020	BergstromScience2020	Modern	0	0	present	..	Karitiana.DG	..	Brazil	-10	-63	1240K pulldown padded to 3.2M snpset	Shotgun.diploid	..	..	1139683	588308	U	n/a (no relatives detected)	n/a (sex unknown)	n/a (sex unknown)	..	..	..	..	..	..	..	PASS	..
HGDP01012.DG	HGDP01012	HGDP01012	..	2020	BergstromScience2020	Modern	0	0	present	..	Karitiana.DG	..	Brazil	-10	-63	1240K pulldown padded to 3.2M snpset	Shotgun.diploid	..	..	1141412	589090	M	n/a (no relatives detected)	..	..	..	..	..	..	..	..	..	PASS	..
HGDP01013.DG	HGDP01013	..	..	2020	BergstromScience2020	Modern	0	0	present	..	Karitiana.DG	..	Brazil	-10	-63	1240K pulldown padded to 3.2M snpset	Shotgun.diploid	..	..	1138942	588163	M	n/a (no relatives detected)	..	..	..	..	..	..	..	..	..	PASS	..
HGDP01014.DG	HGDP01014	..	..	2020	BergstromScience2020	Modern	0	0	present	..	Karitiana.DG	..	Brazil	-10	-63	1240K pulldown padded to 3.2M snpset	Shotgun.diploid	..	..	1138961	588027	U	n/a (no relatives detected)	n/a (sex unknown)	n/a (sex unknown)	..	..	..	..	..	..	..	PASS	..
HGDP01015.DG	HGDP01015	HGDP01015	..	2020	BergstromScience2020	Modern	0	0	present	..	Karitiana.DG	..	Brazil	-10	-63	1240K pulldown padded to 3.2M snpset	Shotgun.diploid	..	..	1134749	585508	M	n/a (no relatives detected)	..	..	..	..	..	..	..	..	..	PASS	..
HGDP01018.DG	HGDP01018	HGDP01018	..	2020	BergstromScience2020	Modern	0	0	present	..	Karitiana.DG	..	Brazil	-10	-63	1240K pulldown padded to 3.2M snpset	Shotgun.diploid	..	..	1140837	588819	F	n/a (no relatives detected)	n/a (female)	n/a (female)	..	..	..	..	..	..	..	PASS	..
HGDP01019.DG	HGDP01019	..	..	2020	BergstromScience2020	Modern	0	0	present	..	Karitiana.DG	..	Brazil	-10	-63	1240K pulldown padded to 3.2M snpset	Shotgun.diploid	..	..	1139334	588165	M	n/a (no relatives detected)	..	..	..	..	..	..	..	..	..	PASS	..
I12384	I12384	OK1.01	petrous	2019	PrendergastLipsonSawchukScience2019	Direct: SHCal20	1654	33	229-358 calCE (1800±20 BP, PSUAMS-4940)	..	Kenya_PastoralN	Nyandarua, Ol Kalou	Kenya	-0.263	36.375	Repulldown on 3.2M snpset	1240K	1	0.497753	427619	231382	M	n/a (no relatives detected)	..	E1b1b1b2b2a1; E-M293	44.2	L3d	[0.946,0.973]	0.058	0.381	ds.half	S12384.E1.L1	PASS	mtcontam=[0.946,0.973]
I8758	I8758	NS2017.01.01 (Could be from Naishi individuals 1-6)	tooth (molar)	2019	PrendergastLipsonSawchukScience2019	Direct: SHCal20	2498	105	750-404 calBCE (2470±15 BP, PSUAMS-4624)	..	Kenya_PastoralN	Nakuru, Naishi Cave	Kenya	-0.458	36.081	Repulldown on 3.2M snpset	1240K	1	0.29156	287154	154192	M	n/a (no relatives detected)	..	A1b(xA1b1b2a); A-P108 (probably E-M13 but not covered)	64.1	L0a2d	[0.991,0.996]	0.038	0.424	ds.half	S8758.E1.L1	PASS	damage.ds.half=0.038
I8804	I8804	DEL.03.01	petrous	2019	PrendergastLipsonSawchukScience2019	Direct: SHCal20	2493	105	750-402 calBCE (2465±20 BP, PSUAMS-4716)	..	Kenya_PastoralN	Nakuru, Keringet Cave, GrJg4	Kenya	-0.358	35.699	Repulldown on 3.2M snpset	1240K	1	0.496618	417362	223629	M	n/a (no relatives detected)	..	A1b1b2; A-L427 (probably E-M13 but not covered)	38.9	L4b2a1	[0.99,1]	0.075	0.42	ds.half	S8804.E1.L1	PASS	..
I8809	I8809	KFRA5.1.01 (Burial 1)	petrous	2019	PrendergastLipsonSawchukScience2019	Direct: IntCal20	2967	44	1111-931 calBCE (2855±20 BP, PSUAMS-4510)	..	Kenya_PastoralN	Laikipia, Kisima Farm, KFR-A5/Porcupine Cave	Kenya	0.458	36.709	Repulldown on 3.2M snpset	1240K	1	3.478282	862604	466798	M	n/a (no relatives detected)	..	E1b1b1b2b2a1; E-M293	86.9	M1a1	[0.99,0.998]	0.137	0.417	ds.half	S8809.E1.L1	PASS	..
I8814	I8814	NV4A.01 (Skeleton NV4A)	petrous	2019	PrendergastLipsonSawchukScience2019	Direct: SHCal20	2392	69	719-233 calBCE (2400±20 BP, PSUAMS-4784)	..	Kenya_PastoralN	Nakuru, Naivasha Burial Groud	Kenya	-0.663	36.41	Repulldown on 3.2M snpset	1240K	1	2.525608	830374	448090	F	n/a (no relatives detected)	n/a (female)	n/a (female)	48.5	L4b2a2	[0.985,0.997]	0.105	0.016	ds.half	S8814.E1.L1	PASS	..
I8874	I8874	CB1.01 (Individual 1. GrJj-5a/XX )	petrous (CBD)	2019	PrendergastLipsonSawchukScience2019	Direct: SHCal20	3241	59	1401-1134 calBCE (3070±20 BP, PSUAMS-4723)	..	Kenya_PastoralN	Nakuru, Cole's Burial, GrJj 5a	Kenya	-0.442	36.267	Repulldown on 3.2M snpset	1240K	1	3.897752	872156	474501	M	n/a (no relatives detected)	..	E1b1b1a1a1b1; E-CTS3282 (within E-V32)	74	L3i2	[0.977,0.991]	0.1	0.416	ds.half	S8874.E1.L1	PASS	..
I8918	I8918	NV4.01 (Skeleton NV4)	petrous	2019	PrendergastLipsonSawchukScience2019	Direct: SHCal20	2229	63	374-161 calBCE (2235±20 BP, PSUAMS-4744)	..	Kenya_PastoralN	Nakuru, Naivasha Burial Groud	Kenya	-0.663	36.41	Repulldown on 3.2M snpset	1240K	1	2.453861	814836	440159	M	n/a (no relatives detected)	..	..	56.6	L3x1a	[0.993,1]	0.121	0.417	ds.half	S8918.E1.L1	PASS	..
I8919	I8919	NV6.01 (Skeleton NV6)	petrous	2019	PrendergastLipsonSawchukScience2019	Direct: SHCal20	2233	58	382-186 calBCE (2255±20 BP, PSUAMS-4789)	..	Kenya_PastoralN	Nakuru, Naivasha Burial Groud	Kenya	-0.663	36.41	Repulldown on 3.2M snpset	1240K	1	1.840458	791168	428045	M	n/a (no relatives detected)	..	..	77.2	L4a1	[0.99,0.997]	0.088	0.416	ds.half	S8919.E1.L1	PASS	..
I8759	I8759	NS2017.02.01 (Could be from Naishi individuals 1-6)	tooth (incisor)	2019	PrendergastLipsonSawchukScience2019	Direct: SHCal20	2600	74	786-542 calBCE (2550±15 BP, PSUAMS-4715)	..	Kenya_PastoralN	Nakuru, Naishi Cave	Kenya	-0.458	36.081	Repulldown on 3.2M snpset	1240K	4	0.067979	74713	39504	M	n/a (no relatives detected)	..	E1b1b1b2b; E-V1515 (probably E-M293 but not covered)	..	L3x1a	..	..	0.362	ds.half,ss.half,ss.half,ss.half	S8759.E1.L1,S8759.E1.L2,S8759.E1.L3,S8759.E1.L4	PASS	damage=0.035-0.079, mtmatchmax=0.938-0.998
I8820	I8820	KFRA5.5.01 (Burial 5)	petrous	2019	PrendergastLipsonSawchukScience2019	Direct: IntCal20	2781	28	898-800 calBCE (2675±20 BP, PSUAMS-4717)	..	Kenya_PastoralN	Laikipia, Kisima Farm, KFR-A5/Porcupine Cave	Kenya	0.458	36.709	Repulldown on 3.2M snpset	1240K	1	0.071545	78692	41581	F	n/a (no relatives detected)	n/a (female)	n/a (female)	13.9	M1a1f	[0.98,1]	0.077	0.02	ds.half	S8820.E1.L1	PASS	..
I8830	I8830	NV5.01 (Skeleton NV5)	petrous	2019	PrendergastLipsonSawchukScience2019	Direct: SHCal20	2240	64	399-201 calBCE (2320±20 BP, PSUAMS-4720)	..	Kenya_PastoralN	Nakuru, Naivasha Burial Groud	Kenya	-0.663	36.41	Repulldown on 3.2M snpset	1240K	1	0.100603	106769	56823	M	n/a (no relatives detected)	..	xBT (Likely A due to ancestral alleles for BT macrohaplogroup)	8.29	M1a1b	[0.96,0.999]	0.116	0.455	ds.half	S8830.E1.L1	PASS	..
I8920	I8920	NV7.01 (Skeleton NV7)	petrous	2019	PrendergastLipsonSawchukScience2019	Direct: SHCal20	2236	62	395-201 calBCE (2310±15 BP, PSUAMS-4724)	..	Kenya_PastoralN	Nakuru, Naivasha Burial Groud	Kenya	-0.663	36.41	Repulldown on 3.2M snpset	1240K	1	1.679529	752878	410661	M	n/a (no relatives detected)	..	..	36.5	R	[0.937,0.967]	0.093	0.42	ds.half	S8920.E1.L1	PASS	mtcontam=[0.937,0.967]
S_Khomani_San-1.DG	S_Khomani_San-1	S_Khomani_San-1	n/a	2016	MallickNature2016	Modern	0	0	present	..	Khomani_San.DG	Andriesvale, Northern Cape, South Africa	South Africa	-27	20.75	1240K pulldown padded to 3.2M snpset	Shotgun.diploid	1	47.38	1119175	584359	F	n/a (no relatives detected)	n/a (female)	n/a (female)	..	..	..	..	..	..	S_Khomani_San-1	PASS	..
S_Khomani_San-2.DG	S_Khomani_San-2	S_Khomani_San-2	n/a	2016	MallickNature2016	Modern	0	0	present	..	Khomani_San.DG	Andriesvale, Northern Cape, South Africa	South Africa	-27	20.75	1240K pulldown padded to 3.2M snpset	Shotgun.diploid	1	51.72	1119934	584642	F	n/a (no relatives detected)	n/a (female)	n/a (female)	..	..	..	..	..	..	S_Khomani_San-2	PASS	..
S_Khonda_Dora-1.DG	S_Khonda_Dora-1	S_Khonda_Dora-1	n/a	2016	MallickNature2016	Modern	0	0	present	..	Khonda_Dora.DG	..	India	18.33	82.87	1240K pulldown padded to 3.2M snpset	Shotgun.diploid	1	49.29	1119918	584536	M	n/a (no relatives detected)	..	..	..	..	..	..	..	..	S_Khonda_Dora-1	PASS	..
S_Kinh-1.DG	HG01600	HG01600	n/a	2016	MallickNature2016	Modern	0	0	present	..	Kinh.DG	..	Vietnam	21	105.9	1240K pulldown padded to 3.2M snpset	Shotgun.diploid	1	38.35	1118282	583813	F	n/a (no relatives detected)	n/a (female)	n/a (female)	..	..	..	..	..	..	S_Kinh-1	PASS	..
S_Kinh-2.DG	HG01846	HG01846	n/a	2016	MallickNature2016	Modern	0	0	present	..	Kinh.DG	..	Vietnam	21	105.9	1240K pulldown padded to 3.2M snpset	Shotgun.diploid	1	37.2	1117370	583311	M	n/a (no relatives detected)	..	..	..	..	..	..	..	..	S_Kinh-2	PASS	..
S_Kongo-2.DG	S_Kongo-2	S_Kongo-2	n/a	2016	MallickNature2016	Modern	0	0	present	..	Kongo.DG	Bandevouri-Fang	Congo	2.5	11.75	1240K pulldown padded to 3.2M snpset	Shotgun.diploid	1	47.46	1118229	583813	F	n/a (no relatives detected)	n/a (female)	n/a (female)	..	..	..	..	..	..	S_Kongo-2	PASS	..
S_Korean-2.DG	NA00726	NA00726	n/a	2016	MallickNature2016	Modern	0	0	present	..	Korean.DG	USA_cell_line_repository	South Korea	37.6	127	1240K pulldown padded to 3.2M snpset	Shotgun.diploid	1	53.33	1119590	584377	F	n/a (no relatives detected)	n/a (female)	n/a (female)	..	..	..	..	..	..	S_Korean-2	PASS	..
S_Korean-1.DG	ND19394	ND19394	n/a	2016	MallickNature2016	Modern	0	0	present	..	Korean.DG	USA_cell_line_repository	South Korea	37.6	127	1240K pulldown padded to 3.2M snpset	Shotgun.diploid	1	44.32	1119636	584417	M	n/a (no relatives detected)	..	..	..	..	..	..	..	..	S_Korean-1	PASS	..
Kor1.SG	Kor1	Kor1	blood	..	RaghavanScience2015	Modern	0	0	present	..	Koryak.SG	Siberia	Russia			1240K pulldown padded to 3.2M snpset	Shotgun	..	21.634	1149854	593016	F	n/a (no relatives detected)	n/a (female)	n/a (female)	..	A8	..	..	..	..	..	PASS	..
Kor2.SG	Kor2	Kor2	blood	..	RaghavanScience2015	Modern	0	0	present	..	Koryak.SG	Voyampolka	Russia			1240K pulldown padded to 3.2M snpset	Shotgun	..	20.555	1149898	593016	M	n/a (no relatives detected)	..	..	..	A8	..	..	..	..	..	PASS	..
S_Kusunda-1.DG	Kusunda02	Kusunda02	n/a	2016	MallickNature2016	Modern	0	0	present	..	Kusunda.DG	Nepal, Khadre, Dang	Nepal	28.0725	82.4878	1240K pulldown padded to 3.2M snpset	Shotgun.diploid	1	37.2	1117950	583676	M	n/a (no relatives detected)	..	..	..	..	..	..	..	..	S_Kusunda-1	PASS	..
S_Kusunda-2.DG	Kusunda15	Kusunda15	n/a	2016	MallickNature2016	Modern	0	0	present	..	Kusunda.DG	Nepal, Khadre, Dang	Nepal	28.0725	84.2595	1240K pulldown padded to 3.2M snpset	Shotgun.diploid	1	39.77	1118251	583807	M	n/a (no relatives detected)	..	..	..	..	..	..	..	..	S_Kusunda-2	PASS	..
S_Kyrgyz-1.DG	S_Kyrgyz-1	S_Kyrgyz-1	n/a	2016	MallickNature2016	Modern	0	0	present	..	Kyrgyz_Kyrgyzstan.DG	Bishkek	Kyrgyzstan	42.8667	74.6167	1240K pulldown padded to 3.2M snpset	Shotgun.diploid	1	48.53	1118066	583690	M	n/a (no relatives detected)	..	..	..	..	..	..	..	..	S_Kyrgyz-1	PASS	..
S_Kyrgyz-2.DG	S_Kyrgyz-2	S_Kyrgyz-2	n/a	2016	MallickNature2016	Modern	0	0	present	..	Kyrgyz_Kyrgyzstan.DG	Bishkek	Kyrgyzstan	42.8667	74.6167	1240K pulldown padded to 3.2M snpset	Shotgun.diploid	1	38.86	1119617	584361	F	n/a (no relatives detected)	n/a (female)	n/a (female)	..	..	..	..	..	..	S_Kyrgyz-2	PASS	..
S_Lemande-1.DG	S_Lemande-1	S_Lemande-1	n/a	2016	MallickNature2016	Modern	0	0	present	..	Lemande.DG	Tobagne	Cameroon	4.5	11.08	1240K pulldown padded to 3.2M snpset	Shotgun.diploid	1	39.94	1118873	584102	F	n/a (no relatives detected)	n/a (female)	n/a (female)	..	..	..	..	..	..	S_Lemande-1	PASS	..
S_Lemande-2.DG	S_Lemande-2	S_Lemande-2	n/a	2016	MallickNature2016	Modern	0	0	present	..	Lemande.DG	Tobagne	Cameroon	4.5	11.08	1240K pulldown padded to 3.2M snpset	Shotgun.diploid	1	40.97	1119566	584453	M	n/a (no relatives detected)	..	..	..	..	..	..	..	..	S_Lemande-2	PASS	..
S_Lezgin-1.DG	lez49	lez49	n/a	2016	MallickNature2016	Modern	0	0	present	..	Lezgin.DG	Dagestanskiye_Ogni_in_Dagestan	Russia	42.1167	48.1833	1240K pulldown padded to 3.2M snpset	Shotgun.diploid	1	40.31	1119777	584460	M	n/a (no relatives detected)	..	..	..	..	..	..	..	..	S_Lezgin-1	PASS	..
S_Lezgin-2.DG	S_Lezgin-2	S_Lezgin-2	n/a	2016	MallickNature2016	Modern	0	0	present	..	Lezgin.DG	Dagestanskiye Ogni, Dagestan	Russia	42.1167	48.1833	1240K pulldown padded to 3.2M snpset	Shotgun.diploid	1	40.22	1120036	584642	M	n/a (no relatives detected)	..	..	..	..	..	..	..	..	S_Lezgin-2	PASS	..
S_Luhya-1.DG	NA19023	NA19023	n/a	2016	MallickNature2016	Modern	0	0	present	..	Luhya.DG	Webuye	Kenya	1.3	36.8	1240K pulldown padded to 3.2M snpset	Shotgun.diploid	1	38.91	1117876	583610	F	n/a (no relatives detected)	n/a (female)	n/a (female)	..	..	..	..	..	..	S_Luhya-1	PASS	..
S_Luhya-2.DG	NA19044	NA19044	n/a	2016	MallickNature2016	Modern	0	0	present	..	Luhya.DG	Webuye	Kenya	1.3	36.8	1240K pulldown padded to 3.2M snpset	Shotgun.diploid	1	36.34	1119296	584364	M	n/a (no relatives detected)	..	..	..	..	..	..	..	..	S_Luhya-2	PASS	..
S_Luo-1.DG	Ayodo_430C	Ayodo_430C	n/a	2016	MallickNature2016	Modern	0	0	present	..	Luo.DG	BondoDistrict	Kenya	-0.1	34.3	1240K pulldown padded to 3.2M snpset	Shotgun.diploid	1	38.27	1109956	579358	M	n/a (no relatives detected)	..	..	..	..	..	..	..	..	S_Luo-1	PASS	..
S_Luo-2.DG	Ayodo_502C	Ayodo_502C	n/a	2016	MallickNature2016	Modern	0	0	present	..	Luo.DG	BondoDistrict	Kenya	-0.1	34.3	1240K pulldown padded to 3.2M snpset	Shotgun.diploid	1	37.65	1119605	584448	F	n/a (no relatives detected)	n/a (female)	n/a (female)	..	..	..	..	..	..	S_Luo-2	PASS	..
S_Madiga-1.DG	S_Madiga-1	S_Madiga-1	n/a	2016	MallickNature2016	Modern	0	0	present	..	Madiga.DG	Visakhapatnam	India	17.72	83.32	1240K pulldown padded to 3.2M snpset	Shotgun.diploid	1	47.02	1119970	584527	M	n/a (no relatives detected)	..	..	..	..	..	..	..	..	S_Madiga-1	PASS	..
S_Madiga-2.DG	S_Madiga-2	S_Madiga-2	n/a	2016	MallickNature2016	Modern	0	0	present	..	Madiga.DG	Visakhapatnam	India	17.72	83.32	1240K pulldown padded to 3.2M snpset	Shotgun.diploid	1	48.95	1119764	584427	M	n/a (no relatives detected)	..	..	..	..	..	..	..	..	S_Madiga-2	PASS	..
S_Makrani-2.DG	HGDP00157	HGDP00157	n/a	2007	MallickNature2016 (shotgun data with SNP array data first published in LiScience2008 and JakobssonNature2008)	Modern	0	0	present	..	Makrani.DG	..	Pakistan	26	64	1240K pulldown padded to 3.2M snpset	Shotgun.diploid	1	41	1119217	584185	F	n/a (no relatives detected)	n/a (female)	n/a (female)	..	..	..	..	..	..	S_Makrani-2	PASS	..
S_Makrani-1.DG	HGDP00160	HGDP00160	n/a	2007	MallickNature2016 (shotgun data with SNP array data first published in LiScience2008 and JakobssonNature2008)	Modern	0	0	present	..	Makrani.DG	..	Pakistan	26	64	1240K pulldown padded to 3.2M snpset	Shotgun.diploid	1	42.97	1119172	584158	M	n/a (no relatives detected)	..	..	..	..	..	..	..	..	S_Makrani-1	PASS	..
HGDP00131.DG	HGDP00131	..	..	2020	BergstromScience2020	Modern	0	0	present	..	Makrani.DG	..	Pakistan	26	64	1240K pulldown padded to 3.2M snpset	Shotgun.diploid	..	..	1139541	588312	M	n/a (no relatives detected)	..	..	..	..	..	..	..	..	..	PASS	..
HGDP00133.DG	HGDP00133	..	..	2020	BergstromScience2020	Modern	0	0	present	..	Makrani.DG	..	Pakistan	26	64	1240K pulldown padded to 3.2M snpset	Shotgun.diploid	..	..	1137916	587623	M	n/a (no relatives detected)	..	..	..	..	..	..	..	..	..	PASS	..
HGDP00134.DG	HGDP00134	..	..	2020	BergstromScience2020	Modern	0	0	present	..	Makrani.DG	..	Pakistan	26	64	1240K pulldown padded to 3.2M snpset	Shotgun.diploid	..	..	1137015	587112	M	n/a (no relatives detected)	..	..	..	..	..	..	..	..	..	PASS	..
HGDP00135.DG	HGDP00135	..	..	2020	BergstromScience2020	Modern	0	0	present	..	Makrani.DG	..	Pakistan	26	64	1240K pulldown padded to 3.2M snpset	Shotgun.diploid	..	..	1133575	585608	M	n/a (no relatives detected)	..	..	..	..	..	..	..	..	..	PASS	..
HGDP00136.DG	HGDP00136	..	..	2020	BergstromScience2020	Modern	0	0	present	..	Makrani.DG	..	Pakistan	26	64	1240K pulldown padded to 3.2M snpset	Shotgun.diploid	..	..	1135001	586360	M	n/a (no relatives detected)	..	..	..	..	..	..	..	..	..	PASS	..
HGDP00137.DG	HGDP00137	..	..	2020	BergstromScience2020	Modern	0	0	present	..	Makrani.DG	..	Pakistan	26	64	1240K pulldown padded to 3.2M snpset	Shotgun.diploid	..	..	1136771	587052	M	n/a (no relatives detected)	..	..	..	..	..	..	..	..	..	PASS	..
HGDP00140.DG	HGDP00140	..	..	2020	BergstromScience2020	Modern	0	0	present	..	Makrani.DG	..	Pakistan	26	64	1240K pulldown padded to 3.2M snpset	Shotgun.diploid	..	..	1132637	585170	M	n/a (no relatives detected)	..	..	..	..	..	..	..	..	..	PASS	..
HGDP00141.DG	HGDP00141	..	..	2020	BergstromScience2020	Modern	0	0	present	..	Makrani.DG	..	Pakistan	26	64	1240K pulldown padded to 3.2M snpset	Shotgun.diploid	..	..	1138133	587601	M	n/a (no relatives detected)	..	..	..	..	..	..	..	..	..	PASS	..
HGDP00144.DG	HGDP00144	..	..	2020	BergstromScience2020	Modern	0	0	present	..	Makrani.DG	..	Pakistan	26	64	1240K pulldown padded to 3.2M snpset	Shotgun.diploid	..	..	1138625	587791	M	n/a (no relatives detected)	..	..	..	..	..	..	..	..	..	PASS	..
HGDP00145.DG	HGDP00145	..	..	2020	BergstromScience2020	Modern	0	0	present	..	Makrani.DG	..	Pakistan	26	64	1240K pulldown padded to 3.2M snpset	Shotgun.diploid	..	..	1136876	587026	M	n/a (no relatives detected)	..	..	..	..	..	..	..	..	..	PASS	..
HGDP00146.DG	HGDP00146	..	..	2020	BergstromScience2020	Modern	0	0	present	..	Makrani.DG	..	Pakistan	26	64	1240K pulldown padded to 3.2M snpset	Shotgun.diploid	..	..	1133180	585372	M	n/a (no relatives detected)	..	..	..	..	..	..	..	..	..	PASS	..
HGDP00148.DG	HGDP00148	..	..	2020	BergstromScience2020	Modern	0	0	present	..	Makrani.DG	..	Pakistan	26	64	1240K pulldown padded to 3.2M snpset	Shotgun.diploid	..	..	1136865	587050	M	n/a (no relatives detected)	..	..	..	..	..	..	..	..	..	PASS	..
HGDP00151.DG	HGDP00151	..	..	2020	BergstromScience2020	Modern	0	0	present	..	Makrani.DG	..	Pakistan	26	64	1240K pulldown padded to 3.2M snpset	Shotgun.diploid	..	..	1138292	587709	F	n/a (no relatives detected)	n/a (female)	n/a (female)	..	..	..	..	..	..	..	PASS	..
HGDP00153.DG	HGDP00153	..	..	2020	BergstromScience2020	Modern	0	0	present	..	Makrani.DG	..	Pakistan	26	64	1240K pulldown padded to 3.2M snpset	Shotgun.diploid	..	..	1140744	588818	F	n/a (no relatives detected)	n/a (female)	n/a (female)	..	..	..	..	..	..	..	PASS	..
HGDP00154.DG	HGDP00154	..	..	2020	BergstromScience2020	Modern	0	0	present	..	Makrani.DG	..	Pakistan	26	64	1240K pulldown padded to 3.2M snpset	Shotgun.diploid	..	..	1138016	587578	F	n/a (no relatives detected)	n/a (female)	n/a (female)	..	..	..	..	..	..	..	PASS	..
HGDP00155.DG	HGDP00155	..	..	2020	BergstromScience2020	Modern	0	0	present	..	Makrani.DG	..	Pakistan	26	64	1240K pulldown padded to 3.2M snpset	Shotgun.diploid	..	..	1138340	587688	F	n/a (no relatives detected)	n/a (female)	n/a (female)	..	..	..	..	..	..	..	PASS	..
HGDP00157.DG	HGDP00157	HGDP00157	..	2020	BergstromScience2020	Modern	0	0	present	..	Makrani.DG	..	Pakistan	26	64	1240K pulldown padded to 3.2M snpset	Shotgun.diploid	..	..	1141273	589019	F	n/a (no relatives detected)	n/a (female)	n/a (female)	..	..	..	..	..	..	..	PASS	..
HGDP00158.DG	HGDP00158	..	..	2020	BergstromScience2020	Modern	0	0	present	..	Makrani.DG	..	Pakistan	26	64	1240K pulldown padded to 3.2M snpset	Shotgun.diploid	..	..	1139356	588190	M	n/a (no relatives detected)	..	..	..	..	..	..	..	..	..	PASS	..
HGDP00160.DG	HGDP00160	HGDP00160	..	2020	BergstromScience2020	Modern	0	0	present	..	Makrani.DG	..	Pakistan	26	64	1240K pulldown padded to 3.2M snpset	Shotgun.diploid	..	..	1141356	589046	M	n/a (no relatives detected)	..	..	..	..	..	..	..	..	..	PASS	..
HGDP00161.DG	HGDP00161	..	..	2020	BergstromScience2020	Modern	0	0	present	..	Makrani.DG	..	Pakistan	26	64	1240K pulldown padded to 3.2M snpset	Shotgun.diploid	..	..	1136137	586733	M	n/a (no relatives detected)	..	..	..	..	..	..	..	..	..	PASS	..
S_Mala-2.DG	S_Mala-2	S_Mala-2	n/a	2016	MallickNature2016	Modern	0	0	present	..	Mala.DG	Visakhapatnam	India	17.72	83.32	1240K pulldown padded to 3.2M snpset	Shotgun.diploid	1	48.87	1119843	584530	M	n/a (no relatives detected)	..	..	..	..	..	..	..	..	S_Mala-2	PASS	..
S_Mala-3.DG	S_Mala-3	S_Mala-3	n/a	2016	MallickNature2016	Modern	0	0	present	..	Mala.DG	Visakhapatnam	India	17.72	83.32	1240K pulldown padded to 3.2M snpset	Shotgun.diploid	1	47.5	1119999	584608	M	n/a (no relatives detected)	..	..	..	..	..	..	..	..	S_Mala-3	PASS	..
S_Mandenka-2.DG	HGDP00915	HGDP00915	n/a	2007	MallickNature2016 (shotgun data with SNP array data first published in LiScience2008 and JakobssonNature2008)	Modern	0	0	present	..	Mandenka.DG	..	Senegal	12	-12	1240K pulldown padded to 3.2M snpset	Shotgun.diploid	1	39.02	1114508	581848	F	n/a (no relatives detected)	n/a (female)	n/a (female)	..	..	..	..	..	..	S_Mandenka-2	PASS	..
S_Mandenka-1.DG	HGDP01199	HGDP01199	n/a	2007	MallickNature2016 (shotgun data with SNP array data first published in LiScience2008 and JakobssonNature2008)	Modern	0	0	present	..	Mandenka.DG	..	Senegal	12	-12	1240K pulldown padded to 3.2M snpset	Shotgun.diploid	1	34.59	1119681	584521	M	n/a (no relatives detected)	..	..	..	..	..	..	..	..	S_Mandenka-1	PASS	..
A_Mandenka-4.DG	HGDP01284	..	..	2012	MeyerScience2012	Modern	0	0	present	..	Mandenka.DG	..	Senegal	12	-12	1240K pulldown padded to 3.2M snpset	Shotgun.diploid	4	24.51	1150084	593077	M	n/a (no relatives detected)	..	..	..	..	..	..	..	..	..	PASS	A-team samples from first SGDP processing
B_Mandenka-3.DG	HGDP01286	HGDP01286	n/a	2013	PrueferNature2013	Modern	0	0	present	..	Mandenka.DG	..	Senegal	12	-12	1240K pulldown padded to 3.2M snpset	Shotgun.diploid	1	39.08	1118938	584178	M	n/a (no relatives detected)	..	..	..	..	..	..	..	..	B_Mandenka-3	PASS	..
HGDP00904.DG	HGDP00904	..	..	2020	BergstromScience2020	Modern	0	0	present	..	Mandenka.DG	..	Senegal	12	-12	1240K pulldown padded to 3.2M snpset	Shotgun.diploid	..	..	1137829	587703	M	n/a (no relatives detected)	..	..	..	..	..	..	..	..	..	PASS	..
HGDP00905.DG	HGDP00905	..	..	2020	BergstromScience2020	Modern	0	0	present	..	Mandenka.DG	..	Senegal	12	-12	1240K pulldown padded to 3.2M snpset	Shotgun.diploid	..	..	1136968	587317	M	n/a (no relatives detected)	..	..	..	..	..	..	..	..	..	PASS	..
HGDP00906.DG	HGDP00906	..	..	2020	BergstromScience2020	Modern	0	0	present	..	Mandenka.DG	..	Senegal	12	-12	1240K pulldown padded to 3.2M snpset	Shotgun.diploid	..	..	1139867	588509	M	n/a (no relatives detected)	..	..	..	..	..	..	..	..	..	PASS	..
HGDP00907.DG	HGDP00907	..	..	2020	BergstromScience2020	Modern	0	0	present	..	Mandenka.DG	..	Senegal	12	-12	1240K pulldown padded to 3.2M snpset	Shotgun.diploid	..	..	1136204	586836	M	n/a (no relatives detected)	..	..	..	..	..	..	..	..	..	PASS	..
HGDP00908.DG	HGDP00908	..	..	2020	BergstromScience2020	Modern	0	0	present	..	Mandenka.DG	..	Senegal	12	-12	1240K pulldown padded to 3.2M snpset	Shotgun.diploid	..	..	1137589	587614	M	n/a (no relatives detected)	..	..	..	..	..	..	..	..	..	PASS	..
HGDP00909.DG	HGDP00909	..	..	2020	BergstromScience2020	Modern	0	0	present	..	Mandenka.DG	..	Senegal	12	-12	1240K pulldown padded to 3.2M snpset	Shotgun.diploid	..	..	1139286	588253	F	n/a (no relatives detected)	n/a (female)	n/a (female)	..	..	..	..	..	..	..	PASS	..
HGDP00910.DG	HGDP00910	..	..	2020	BergstromScience2020	Modern	0	0	present	..	Mandenka.DG	..	Senegal	12	-12	1240K pulldown padded to 3.2M snpset	Shotgun.diploid	..	..	1135684	586603	F	n/a (no relatives detected)	n/a (female)	n/a (female)	..	..	..	..	..	..	..	PASS	..
HGDP00912.DG	HGDP00912	..	..	2020	BergstromScience2020	Modern	0	0	present	..	Mandenka.DG	..	Senegal	12	-12	1240K pulldown padded to 3.2M snpset	Shotgun.diploid	..	..	1138234	587739	M	n/a (no relatives detected)	..	..	..	..	..	..	..	..	..	PASS	..
HGDP00913.DG	HGDP00913	..	..	2020	BergstromScience2020	Modern	0	0	present	..	Mandenka.DG	..	Senegal	12	-12	1240K pulldown padded to 3.2M snpset	Shotgun.diploid	..	..	1136769	586949	M	n/a (no relatives detected)	..	..	..	..	..	..	..	..	..	PASS	..
HGDP00915.DG	HGDP00915	HGDP00915	..	2020	BergstromScience2020	Modern	0	0	present	..	Mandenka.DG	..	Senegal	12	-12	1240K pulldown padded to 3.2M snpset	Shotgun.diploid	..	..	1141003	588973	F	n/a (no relatives detected)	n/a (female)	n/a (female)	..	..	..	..	..	..	..	PASS	..
HGDP00917.DG	HGDP00917	..	..	2020	BergstromScience2020	Modern	0	0	present	..	Mandenka.DG	..	Senegal	12	-12	1240K pulldown padded to 3.2M snpset	Shotgun.diploid	..	..	1135905	586645	F	n/a (no relatives detected)	n/a (female)	n/a (female)	..	..	..	..	..	..	..	PASS	..
HGDP01199.DG	HGDP01199	HGDP01199	..	2020	BergstromScience2020	Modern	0	0	present	..	Mandenka.DG	..	Senegal	12	-12	1240K pulldown padded to 3.2M snpset	Shotgun.diploid	..	..	1140335	588665	M	n/a (no relatives detected)	..	..	..	..	..	..	..	..	..	PASS	..
HGDP01200.DG	HGDP01200	..	..	2020	BergstromScience2020	Modern	0	0	present	..	Mandenka.DG	..	Senegal	12	-12	1240K pulldown padded to 3.2M snpset	Shotgun.diploid	..	..	1136666	587148	M	n/a (no relatives detected)	..	..	..	..	..	..	..	..	..	PASS	..
HGDP01202.DG	HGDP01202	..	..	2020	BergstromScience2020	Modern	0	0	present	..	Mandenka.DG	..	Senegal	12	-12	1240K pulldown padded to 3.2M snpset	Shotgun.diploid	..	..	1136388	586867	M	n/a (no relatives detected)	..	..	..	..	..	..	..	..	..	PASS	..
HGDP01283.DG	HGDP01283	..	..	2020	BergstromScience2020	Modern	0	0	present	..	Mandenka.DG	..	Senegal	12	-12	1240K pulldown padded to 3.2M snpset	Shotgun.diploid	..	..	1134896	586040	M	n/a (no relatives detected)	..	..	..	..	..	..	..	..	..	PASS	..
HGDP01284.DG	HGDP01284	..	..	2020	BergstromScience2020	Modern	0	0	present	..	Mandenka.DG	..	Senegal	12	-12	1240K pulldown padded to 3.2M snpset	Shotgun.diploid	..	..	1120683	579331	M	n/a (no relatives detected)	..	..	..	..	..	..	..	..	..	PASS	..
HGDP01286.DG	HGDP01286	HGDP01286	..	2020	BergstromScience2020	Modern	0	0	present	..	Mandenka.DG	..	Senegal	12	-12	1240K pulldown padded to 3.2M snpset	Shotgun.diploid	..	..	1136407	586593	M	n/a (no relatives detected)	..	..	..	..	..	..	..	..	..	PASS	..
S_Mansi-1.DG	Mansi79	Mansi79	n/a	2016	MallickNature2016	Modern	0	0	present	..	Mansi.DG	Sos'va river	Russia	63.8	61.45	1240K pulldown padded to 3.2M snpset	Shotgun.diploid	1	38.86	1120398	584765	M	n/a (no relatives detected)	..	..	..	..	..	..	..	..	S_Mansi-1	PASS	..
S_Mansi-2.DG	S_Mansi-2	S_Mansi-2	n/a	2016	MallickNature2016	Modern	0	0	present	..	Mansi.DG	Shugur, Western Siberia	Russia	63.65	62.1	1240K pulldown padded to 3.2M snpset	Shotgun.diploid	1	46.22	1120136	584643	F	n/a (no relatives detected)	n/a (female)	n/a (female)	..	..	..	..	..	..	S_Mansi-2	PASS	..
S_Maori-1.DG	S_Maori-1	S_Maori-1	n/a	2016	MallickNature2016	Modern	0	0	present	..	Maori.DG	..	New Zealand	-41.2833	174.45	1240K pulldown padded to 3.2M snpset	Shotgun.diploid	1	36.96	1118220	583680	M	n/a (no relatives detected)	..	..	..	..	..	..	..	..	S_Maori-1	PASS	..
S_Masai-1.DG	NA21490	NA21490	n/a	2016	MallickNature2016	Modern	0	0	present	..	Masai.DG	Kinyawa	Kenya	-1.5	35.2	1240K pulldown padded to 3.2M snpset	Shotgun.diploid	1	47.62	1119575	584464	M	n/a (no relatives detected)	..	..	..	..	..	..	..	..	S_Masai-1	PASS	..
S_Masai-2.DG	NA21581	NA21581	n/a	2016	MallickNature2016	Modern	0	0	present	..	Masai.DG	Kinyawa	Kenya	-1.5	35.2	1240K pulldown padded to 3.2M snpset	Shotgun.diploid	1	38.84	1118800	584080	M	n/a (no relatives detected)	..	..	..	..	..	..	..	..	S_Masai-2	PASS	..
S_Mayan-1.DG	HGDP00855	HGDP00855	n/a	2007	MallickNature2016 (shotgun data with SNP array data first published in LiScience2008 and JakobssonNature2008)	Modern	0	0	present	..	Mayan.DG	..	Mexico	19	-91	1240K pulldown padded to 3.2M snpset	Shotgun.diploid	1	37.77	1117289	583198	F	n/a (no relatives detected)	n/a (female)	n/a (female)	..	..	..	..	..	..	S_Mayan-1	PASS	..
S_Mayan-2.DG	HGDP00857	HGDP00857	n/a	2007	MallickNature2016 (shotgun data with SNP array data first published in LiScience2008 and JakobssonNature2008)	Modern	0	0	present	..	Mayan.DG	..	Mexico	19	-91	1240K pulldown padded to 3.2M snpset	Shotgun.diploid	1	45.13	1118940	584104	F	n/a (no relatives detected)	n/a (female)	n/a (female)	..	..	..	..	..	..	S_Mayan-2	PASS	..
HGDP00854.DG	HGDP00854	..	..	2020	BergstromScience2020	Modern	0	0	present	..	Mayan.DG	..	Mexico	19	-91	1240K pulldown padded to 3.2M snpset	Shotgun.diploid	..	..	1131558	583831	F	n/a (no relatives detected)	n/a (female)	n/a (female)	..	..	..	..	..	..	..	PASS	..
HGDP00855.DG	HGDP00855	HGDP00855	..	2020	BergstromScience2020	Modern	0	0	present	..	Mayan.DG	..	Mexico	19	-91	1240K pulldown padded to 3.2M snpset	Shotgun.diploid	..	..	1141019	588942	F	n/a (no relatives detected)	n/a (female)	n/a (female)	..	..	..	..	..	..	..	PASS	..
HGDP00856.DG	HGDP00856	..	..	2020	BergstromScience2020	Modern	0	0	present	..	Mayan.DG	..	Mexico	19	-91	1240K pulldown padded to 3.2M snpset	Shotgun.diploid	..	..	1137142	587351	M	n/a (no relatives detected)	..	..	..	..	..	..	..	..	..	PASS	..
HGDP00857.DG	HGDP00857	HGDP00857	..	2020	BergstromScience2020	Modern	0	0	present	..	Mayan.DG	..	Mexico	19	-91	1240K pulldown padded to 3.2M snpset	Shotgun.diploid	..	..	1141412	589110	F	n/a (no relatives detected)	n/a (female)	n/a (female)	..	..	..	..	..	..	..	PASS	..
HGDP00858.DG	HGDP00858	..	..	2020	BergstromScience2020	Modern	0	0	present	..	Mayan.DG	..	Mexico	19	-91	1240K pulldown padded to 3.2M snpset	Shotgun.diploid	..	..	1138799	587892	F	n/a (no relatives detected)	n/a (female)	n/a (female)	..	..	..	..	..	..	..	PASS	..
HGDP00859.DG	HGDP00859	..	..	2020	BergstromScience2020	Modern	0	0	present	..	Mayan.DG	..	Mexico	19	-91	1240K pulldown padded to 3.2M snpset	Shotgun.diploid	..	..	1140387	588651	F	n/a (no relatives detected)	n/a (female)	n/a (female)	..	..	..	..	..	..	..	PASS	..
HGDP00861.DG	HGDP00861	..	..	2020	BergstromScience2020	Modern	0	0	present	..	Mayan.DG	..	Mexico	19	-91	1240K pulldown padded to 3.2M snpset	Shotgun.diploid	..	..	1139616	588281	F	n/a (no relatives detected)	n/a (female)	n/a (female)	..	..	..	..	..	..	..	PASS	..
HGDP00862.DG	HGDP00862	..	..	2020	BergstromScience2020	Modern	0	0	present	..	Mayan.DG	..	Mexico	19	-91	1240K pulldown padded to 3.2M snpset	Shotgun.diploid	..	..	1139506	588262	F	n/a (no relatives detected)	n/a (female)	n/a (female)	..	..	..	..	..	..	..	PASS	..
HGDP00863.DG	HGDP00863	..	..	2020	BergstromScience2020	Modern	0	0	present	..	Mayan.DG	..	Mexico	19	-91	1240K pulldown padded to 3.2M snpset	Shotgun.diploid	..	..	1139954	588478	F	n/a (no relatives detected)	n/a (female)	n/a (female)	..	..	..	..	..	..	..	PASS	..
HGDP00864.DG	HGDP00864	..	..	2020	BergstromScience2020	Modern	0	0	present	..	Mayan.DG	..	Mexico	19	-91	1240K pulldown padded to 3.2M snpset	Shotgun.diploid	..	..	1138487	587827	F	n/a (no relatives detected)	n/a (female)	n/a (female)	..	..	..	..	..	..	..	PASS	..
HGDP00865.DG	HGDP00865	..	..	2020	BergstromScience2020	Modern	0	0	present	..	Mayan.DG	..	Mexico	19	-91	1240K pulldown padded to 3.2M snpset	Shotgun.diploid	..	..	1139483	588343	F	n/a (no relatives detected)	n/a (female)	n/a (female)	..	..	..	..	..	..	..	PASS	..
HGDP00868.DG	HGDP00868	..	..	2020	BergstromScience2020	Modern	0	0	present	..	Mayan.DG	..	Mexico	19	-91	1240K pulldown padded to 3.2M snpset	Shotgun.diploid	..	..	1138983	587955	F	n/a (no relatives detected)	n/a (female)	n/a (female)	..	..	..	..	..	..	..	PASS	..
HGDP00869.DG	HGDP00869	..	..	2020	BergstromScience2020	Modern	0	0	present	..	Mayan.DG	..	Mexico	19	-91	1240K pulldown padded to 3.2M snpset	Shotgun.diploid	..	..	1139629	588271	F	n/a (no relatives detected)	n/a (female)	n/a (female)	..	..	..	..	..	..	..	PASS	..
HGDP00870.DG	HGDP00870	..	..	2020	BergstromScience2020	Modern	0	0	present	..	Mayan.DG	..	Mexico	19	-91	1240K pulldown padded to 3.2M snpset	Shotgun.diploid	..	..	1139982	588503	F	n/a (no relatives detected)	n/a (female)	n/a (female)	..	..	..	..	..	..	..	PASS	..
HGDP00872.DG	HGDP00872	..	..	2020	BergstromScience2020	Modern	0	0	present	..	Mayan.DG	..	Mexico	19	-91	1240K pulldown padded to 3.2M snpset	Shotgun.diploid	..	..	1139471	588261	F	n/a (no relatives detected)	n/a (female)	n/a (female)	..	..	..	..	..	..	..	PASS	..
HGDP00873.DG	HGDP00873	..	..	2020	BergstromScience2020	Modern	0	0	present	..	Mayan.DG	..	Mexico	19	-91	1240K pulldown padded to 3.2M snpset	Shotgun.diploid	..	..	1140213	588604	F	n/a (no relatives detected)	n/a (female)	n/a (female)	..	..	..	..	..	..	..	PASS	..
HGDP00875.DG	HGDP00875	..	..	2020	BergstromScience2020	Modern	0	0	present	..	Mayan.DG	..	Mexico	19	-91	1240K pulldown padded to 3.2M snpset	Shotgun.diploid	..	..	1136638	586922	F	n/a (no relatives detected)	n/a (female)	n/a (female)	..	..	..	..	..	..	..	PASS	..
HGDP00877.DG	HGDP00877	HGDP00877	..	2020	BergstromScience2020	Modern	0	0	present	..	Mayan.DG	..	Mexico	19	-91	1240K pulldown padded to 3.2M snpset	Shotgun.diploid	..	..	1137814	587602	M	n/a (no relatives detected)	..	..	..	..	..	..	..	..	..	PASS	..
HGDP00877.SG	HGDP00877	HGDP00877	..	2014	RasmussenNature2014	Modern	0	0	present	..	Mayan.SG	..	Mexico			1240K pulldown padded to 3.2M snpset	Shotgun	..	12.022	1147174	592288	M	n/a (no relatives detected)	..	..	..	..	..	..	..	..	..	PASS	..
S_Mbuti-3.DG	HGDP00449	HGDP00449	n/a	2007	MallickNature2016 (shotgun data with SNP array data first published in LiScience2008 and JakobssonNature2008)	Modern	0	0	present	..	Mbuti.DG	..	Congo	1	29	1240K pulldown padded to 3.2M snpset	Shotgun.diploid	1	38.78	1116564	582966	M	n/a (no relatives detected)	..	..	..	..	..	..	..	..	S_Mbuti-3	PASS	..
S_Mbuti-1.DG	HGDP00474	HGDP00474	n/a	2007	MallickNature2016 (shotgun data with SNP array data first published in LiScience2008 and JakobssonNature2008)	Modern	0	0	present	..	Mbuti.DG	..	Congo	1	29	1240K pulldown padded to 3.2M snpset	Shotgun.diploid	1	41.77	1113571	581394	M	n/a (no relatives detected)	..	..	..	..	..	..	..	..	S_Mbuti-1	PASS	..
S_Mbuti-2.DG	HGDP00476	HGDP00476	n/a	2007	MallickNature2016 (shotgun data with SNP array data first published in LiScience2008 and JakobssonNature2008)	Modern	0	0	present	..	Mbuti.DG	..	Congo	1	29	1240K pulldown padded to 3.2M snpset	Shotgun.diploid	1	38.3	1118300	583901	F	n/a (no relatives detected)	n/a (female)	n/a (female)	..	..	..	..	..	..	S_Mbuti-2	PASS	..
B_Mbuti-4.DG	HGDP00982	HGDP00982	n/a	2013	PrueferNature2013	Modern	0	0	present	..	Mbuti.DG	..	Congo	1	29	1240K pulldown padded to 3.2M snpset	Shotgun.diploid	1	39.59	1111710	580164	M	n/a (no relatives detected)	..	..	..	..	..	..	..	..	B_Mbuti-4	PASS	..
HGDP00449.DG	HGDP00449	HGDP00449	..	2020	BergstromScience2020	Modern	0	0	present	..	Mbuti.DG	..	Congo	1	29	1240K pulldown padded to 3.2M snpset	Shotgun.diploid	..	..	1140413	588754	M	n/a (no relatives detected)	..	..	..	..	..	..	..	..	..	PASS	..
HGDP00462.DG	HGDP00462	..	..	2020	BergstromScience2020	Modern	0	0	present	..	Mbuti.DG	..	Congo	1	29	1240K pulldown padded to 3.2M snpset	Shotgun.diploid	..	..	1137821	587849	M	n/a (no relatives detected)	..	..	..	..	..	..	..	..	..	PASS	..
HGDP00463.DG	HGDP00463	..	..	2020	BergstromScience2020	Modern	0	0	present	..	Mbuti.DG	..	Congo	1	29	1240K pulldown padded to 3.2M snpset	Shotgun.diploid	..	..	1137064	587448	M	n/a (no relatives detected)	..	..	..	..	..	..	..	..	..	PASS	..
HGDP00467.DG	HGDP00467	..	..	2020	BergstromScience2020	Modern	0	0	present	..	Mbuti.DG	..	Congo	1	29	1240K pulldown padded to 3.2M snpset	Shotgun.diploid	..	..	1136730	587300	M	n/a (no relatives detected)	..	..	..	..	..	..	..	..	..	PASS	..
HGDP00474.DG	HGDP00474	HGDP00474	..	2020	BergstromScience2020	Modern	0	0	present	..	Mbuti.DG	..	Congo	1	29	1240K pulldown padded to 3.2M snpset	Shotgun.diploid	..	..	1140529	588807	M	n/a (no relatives detected)	..	..	..	..	..	..	..	..	..	PASS	..
HGDP00476.DG	HGDP00476	HGDP00476	..	2020	BergstromScience2020	Modern	0	0	present	..	Mbuti.DG	..	Congo	1	29	1240K pulldown padded to 3.2M snpset	Shotgun.diploid	..	..	1140439	588759	F	n/a (no relatives detected)	n/a (female)	n/a (female)	..	..	..	..	..	..	..	PASS	..
HGDP00478.DG	HGDP00478	..	..	2020	BergstromScience2020	Modern	0	0	present	..	Mbuti.DG	..	Congo	1	29	1240K pulldown padded to 3.2M snpset	Shotgun.diploid	..	..	1137743	587835	M	n/a (no relatives detected)	..	..	..	..	..	..	..	..	..	PASS	..
HGDP00982.DG	HGDP00982	HGDP00982	..	2020	BergstromScience2020	Modern	0	0	present	..	Mbuti.DG	..	Congo	1	29	1240K pulldown padded to 3.2M snpset	Shotgun.diploid	..	..	1126932	581199	M	n/a (no relatives detected)	..	..	..	..	..	..	..	..	..	PASS	..
HGDP00984.DG	HGDP00984	..	..	2020	BergstromScience2020	Modern	0	0	present	..	Mbuti.DG	..	Congo	1	29	1240K pulldown padded to 3.2M snpset	Shotgun.diploid	..	..	1137625	587786	M	n/a (no relatives detected)	..	..	..	..	..	..	..	..	..	PASS	..
HGDP01081.DG	HGDP01081	..	..	2020	BergstromScience2020	Modern	0	0	present	..	Mbuti.DG	..	Congo	1	29	1240K pulldown padded to 3.2M snpset	Shotgun.diploid	..	..	1135761	586567	M	n/a (no relatives detected)	..	..	..	..	..	..	..	..	..	PASS	..
S_Mende-1.DG	HG03078	HG03078	n/a	2016	MallickNature2016	Modern	0	0	present	..	Mende.DG	..	Sierra Leone	8.5	-13.2	1240K pulldown padded to 3.2M snpset	Shotgun.diploid	1	40.37	1119078	584276	M	n/a (no relatives detected)	..	..	..	..	..	..	..	..	..	PASS	..
S_Mende-2.DG	HG03085	HG03085	n/a	2016	MallickNature2016	Modern	0	0	present	..	Mende.DG	..	Sierra Leone	8.5	-13.2	1240K pulldown padded to 3.2M snpset	Shotgun.diploid	1	37.44	1118229	583726	F	n/a (no relatives detected)	n/a (female)	n/a (female)	..	..	..	..	..	..	S_Mende-2	PASS	..
S_Zapotec-1.DG	S_Zapotec-1	S_Zapotec-1	n/a	2016	MallickNature2016	Modern	0	0	present	..	Mexico_Zapotec.DG	San Juan Guelavia	Mexico	16.5	-97.2	1240K pulldown padded to 3.2M snpset	Shotgun.diploid	1	45.75	1118130	583692	M	n/a (no relatives detected)	..	..	..	..	..	..	..	..	S_Zapotec-1	PASS	..
S_Zapotec-2.DG	S_Zapotec-2	S_Zapotec-2	n/a	2016	MallickNature2016	Modern	0	0	present	..	Mexico_Zapotec.DG	San Juan Guelavia	Mexico	16.5	-97.2	1240K pulldown padded to 3.2M snpset	Shotgun.diploid	1	39.23	1118509	583821	M	n/a (no relatives detected)	..	..	..	..	..	..	..	..	S_Zapotec-2	PASS	..
S_Miao-1.DG	HGDP01191	HGDP01191	n/a	2007	MallickNature2016 (shotgun data with SNP array data first published in LiScience2008 and JakobssonNature2008)	Modern	0	0	present	..	Miao.DG	..	China	28	109	1240K pulldown padded to 3.2M snpset	Shotgun.diploid	1	34.95	1119193	584207	M	n/a (no relatives detected)	..	..	..	..	..	..	..	..	S_Miao-1	PASS	..
S_Miao-2.DG	HGDP01198	HGDP01198	n/a	2007	MallickNature2016 (shotgun data with SNP array data first published in LiScience2008 and JakobssonNature2008)	Modern	0	0	present	..	Miao.DG	..	China	28	109	1240K pulldown padded to 3.2M snpset	Shotgun.diploid	1	37.11	1118565	583899	F	n/a (no relatives detected)	n/a (female)	n/a (female)	..	..	..	..	..	..	S_Miao-2	PASS	..
HGDP01189.DG	HGDP01189	..	..	2020	BergstromScience2020	Modern	0	0	present	..	Miao.DG	..	China	28	109	1240K pulldown padded to 3.2M snpset	Shotgun.diploid	..	..	1135074	586162	M	n/a (no relatives detected)	..	..	..	..	..	..	..	..	..	PASS	..
HGDP01190.DG	HGDP01190	..	..	2020	BergstromScience2020	Modern	0	0	present	..	Miao.DG	..	China	28	109	1240K pulldown padded to 3.2M snpset	Shotgun.diploid	..	..	1135912	586542	M	n/a (no relatives detected)	..	..	..	..	..	..	..	..	..	PASS	..
HGDP01191.DG	HGDP01191	HGDP01191	..	2020	BergstromScience2020	Modern	0	0	present	..	Miao.DG	..	China	28	109	1240K pulldown padded to 3.2M snpset	Shotgun.diploid	..	..	1140794	588812	M	n/a (no relatives detected)	..	..	..	..	..	..	..	..	..	PASS	..
HGDP01192.DG	HGDP01192	..	..	2020	BergstromScience2020	Modern	0	0	present	..	Miao.DG	..	China	28	109	1240K pulldown padded to 3.2M snpset	Shotgun.diploid	..	..	1133551	585262	M	n/a (no relatives detected)	..	..	..	..	..	..	..	..	..	PASS	..
HGDP01193.DG	HGDP01193	..	..	2020	BergstromScience2020	Modern	0	0	present	..	Miao.DG	..	China	28	109	1240K pulldown padded to 3.2M snpset	Shotgun.diploid	..	..	1138386	587666	M	n/a (no relatives detected)	..	..	..	..	..	..	..	..	..	PASS	..
HGDP01194.DG	HGDP01194	..	..	2020	BergstromScience2020	Modern	0	0	present	..	Miao.DG	..	China	28	109	1240K pulldown padded to 3.2M snpset	Shotgun.diploid	..	..	1136987	587061	M	n/a (no relatives detected)	..	..	..	..	..	..	..	..	..	PASS	..
HGDP01195.DG	HGDP01195	..	..	2020	BergstromScience2020	Modern	0	0	present	..	Miao.DG	..	China	28	109	1240K pulldown padded to 3.2M snpset	Shotgun.diploid	..	..	1133474	585346	M	n/a (no relatives detected)	..	..	..	..	..	..	..	..	..	PASS	..
HGDP01196.DG	HGDP01196	..	..	2020	BergstromScience2020	Modern	0	0	present	..	Miao.DG	..	China	28	109	1240K pulldown padded to 3.2M snpset	Shotgun.diploid	..	..	1135375	586252	F	n/a (no relatives detected)	n/a (female)	n/a (female)	..	..	..	..	..	..	..	PASS	..
HGDP01197.DG	HGDP01197	..	..	2020	BergstromScience2020	Modern	0	0	present	..	Miao.DG	..	China	28	109	1240K pulldown padded to 3.2M snpset	Shotgun.diploid	..	..	1137337	587208	F	n/a (no relatives detected)	n/a (female)	n/a (female)	..	..	..	..	..	..	..	PASS	..
HGDP01198.DG	HGDP01198	HGDP01198	..	2020	BergstromScience2020	Modern	0	0	present	..	Miao.DG	..	China	28	109	1240K pulldown padded to 3.2M snpset	Shotgun.diploid	..	..	1140907	588891	F	n/a (no relatives detected)	n/a (female)	n/a (female)	..	..	..	..	..	..	..	PASS	..
B_Mixe-1.DG	mixe0007	mixe0007	n/a	..	PrueferNature2013	Modern	0	0	present	..	Mixe.DG	Tmazulapan, Oaxaca	Mexico	16.95	-96.5833	1240K pulldown padded to 3.2M snpset	Shotgun.diploid	1	40.13	1116929	583001	F	n/a (no relatives detected)	n/a (female)	n/a (female)	..	..	..	..	..	..	B_Mixe-1	PASS	..
S_Mixe-2.DG	S_Mixe-2	S_Mixe-2	n/a	..	SkoglundNature2015	Modern	0	0	present	..	Mixe.DG	Tamazulapan, Mixe	Mexico	16.95	-96.5833	1240K pulldown padded to 3.2M snpset	Shotgun.diploid	1	46.94	1116607	582917	F	n/a (no relatives detected)	n/a (female)	n/a (female)	..	..	..	..	..	..	S_Mixe-2	PASS	..
S_Mixe-3.DG	S_Mixe-3	S_Mixe-3	n/a	..	SkoglundNature2015	Modern	0	0	present	..	Mixe.DG	Tamazulapan, Mixe	Mexico	16.95	-96.5833	1240K pulldown padded to 3.2M snpset	Shotgun.diploid	1	46.66	1117679	583412	F	n/a (no relatives detected)	n/a (female)	n/a (female)	..	..	..	..	..	..	S_Mixe-3	PASS	..
S_Mixtec-1.DG	S_Mixtec-1	S_Mixtec-1	n/a	2016	MallickNature2016	Modern	0	0	present	..	Mixtec_1.DG	San Andres Nuxino	Mexico	17	-97	1240K pulldown padded to 3.2M snpset	Shotgun.diploid	1	44.48	1117810	583499	M	n/a (no relatives detected)	..	..	..	..	..	..	..	..	S_Mixtec-1	PASS	..
S_Mixtec-2.DG	S_Mixtec-2	S_Mixtec-2	n/a	2016	MallickNature2016	Modern	0	0	present	..	Mixtec_2.DG	San Andres Nuxino	Mexico	17	-97	1240K pulldown padded to 3.2M snpset	Shotgun.diploid	1	46.91	1118413	583825	F	n/a (no relatives detected)	n/a (female)	n/a (female)	..	..	..	..	..	..	S_Mixtec-2	PASS	..
S_Mongola-2.DG	HGDP01223	HGDP01223	n/a	2007	MallickNature2016 (shotgun data with SNP array data first published in LiScience2008 and JakobssonNature2008)	Modern	0	0	present	..	Mongola.DG	..	China	45	111	1240K pulldown padded to 3.2M snpset	Shotgun.diploid	1	44.9	1118990	584121	F	n/a (no relatives detected)	n/a (female)	n/a (female)	..	..	..	..	..	..	S_Mongola-2	PASS	..
S_Mongola-1.DG	HGDP01228	HGDP01228	n/a	2007	MallickNature2016 (shotgun data with SNP array data first published in LiScience2008 and JakobssonNature2008)	Modern	0	0	present	..	Mongola.DG	..	China	45	111	1240K pulldown padded to 3.2M snpset	Shotgun.diploid	1	39.08	1119107	584114	M	n/a (no relatives detected)	..	..	..	..	..	..	..	..	S_Mongola-1	PASS	..
HGDP01223.DG	HGDP01223	HGDP01223	..	2020	BergstromScience2020	Modern	0	0	present	..	Mongola.DG	..	China	45	111	1240K pulldown padded to 3.2M snpset	Shotgun.diploid	..	..	1141395	589099	F	n/a (no relatives detected)	n/a (female)	n/a (female)	..	..	..	..	..	..	..	PASS	..
HGDP01225.DG	HGDP01225	..	..	2020	BergstromScience2020	Modern	0	0	present	..	Mongola.DG	..	China	45	111	1240K pulldown padded to 3.2M snpset	Shotgun.diploid	..	..	1135710	586559	M	n/a (no relatives detected)	..	..	..	..	..	..	..	..	..	PASS	..
HGDP01227.DG	HGDP01227	..	..	2020	BergstromScience2020	Modern	0	0	present	..	Mongola.DG	..	China	45	111	1240K pulldown padded to 3.2M snpset	Shotgun.diploid	..	..	1137373	587271	M	n/a (no relatives detected)	..	..	..	..	..	..	..	..	..	PASS	..
HGDP01228.DG	HGDP01228	HGDP01228	..	2020	BergstromScience2020	Modern	0	0	present	..	Mongola.DG	..	China	45	111	1240K pulldown padded to 3.2M snpset	Shotgun.diploid	..	..	1140889	588885	M	n/a (no relatives detected)	..	..	..	..	..	..	..	..	..	PASS	..
HGDP01231.DG	HGDP01231	..	..	2020	BergstromScience2020	Modern	0	0	present	..	Mongola.DG	..	China	45	111	1240K pulldown padded to 3.2M snpset	Shotgun.diploid	..	..	1136398	586808	F	n/a (no relatives detected)	n/a (female)	n/a (female)	..	..	..	..	..	..	..	PASS	..
HGDP01232.DG	HGDP01232	..	..	2020	BergstromScience2020	Modern	0	0	present	..	Mongola.DG	..	China	45	111	1240K pulldown padded to 3.2M snpset	Shotgun.diploid	..	..	1137558	587326	F	n/a (no relatives detected)	n/a (female)	n/a (female)	..	..	..	..	..	..	..	PASS	..
S_Mozabite-1.DG	HGDP01253	HGDP01253	n/a	2007	MallickNature2016 (shotgun data with SNP array data first published in LiScience2008 and JakobssonNature2008)	Modern	0	0	present	..	Mozabite.DG	..	Algeria	32	3	1240K pulldown padded to 3.2M snpset	Shotgun.diploid	1	37.87	1119147	584194	M	n/a (no relatives detected)	..	..	..	..	..	..	..	..	S_Mozabite-1	PASS	..
S_Mozabite-2.DG	HGDP01274	HGDP01274	n/a	2007	MallickNature2016 (shotgun data with SNP array data first published in LiScience2008 and JakobssonNature2008)	Modern	0	0	present	..	Mozabite.DG	..	Algeria	32	3	1240K pulldown padded to 3.2M snpset	Shotgun.diploid	1	40.12	1119047	584155	F	n/a (no relatives detected)	n/a (female)	n/a (female)	..	..	..	..	..	..	S_Mozabite-2	PASS	..
HGDP01253.DG	HGDP01253	HGDP01253	..	2020	BergstromScience2020	Modern	0	0	present	..	Mozabite.DG	..	Algeria	32	3	1240K pulldown padded to 3.2M snpset	Shotgun.diploid	..	..	1141056	588964	M	n/a (no relatives detected)	..	..	..	..	..	..	..	..	..	PASS	..
HGDP01254.DG	HGDP01254	..	..	2020	BergstromScience2020	Modern	0	0	present	..	Mozabite.DG	..	Algeria	32	3	1240K pulldown padded to 3.2M snpset	Shotgun.diploid	..	..	1138406	587801	F	n/a (no relatives detected)	n/a (female)	n/a (female)	..	..	..	..	..	..	..	PASS	..
HGDP01255.DG	HGDP01255	..	..	2020	BergstromScience2020	Modern	0	0	present	..	Mozabite.DG	..	Algeria	32	3	1240K pulldown padded to 3.2M snpset	Shotgun.diploid	..	..	1138440	587902	M	n/a (no relatives detected)	..	..	..	..	..	..	..	..	..	PASS	..
HGDP01256.DG	HGDP01256	..	..	2020	BergstromScience2020	Modern	0	0	present	..	Mozabite.DG	..	Algeria	32	3	1240K pulldown padded to 3.2M snpset	Shotgun.diploid	..	..	1134547	585991	M	n/a (no relatives detected)	..	..	..	..	..	..	..	..	..	PASS	..
HGDP01257.DG	HGDP01257	..	..	2020	BergstromScience2020	Modern	0	0	present	..	Mozabite.DG	..	Algeria	32	3	1240K pulldown padded to 3.2M snpset	Shotgun.diploid	..	..	1134283	585865	M	n/a (no relatives detected)	..	..	..	..	..	..	..	..	..	PASS	..
HGDP01258.DG	HGDP01258	..	..	2020	BergstromScience2020	Modern	0	0	present	..	Mozabite.DG	..	Algeria	32	3	1240K pulldown padded to 3.2M snpset	Shotgun.diploid	..	..	1138956	587995	M	n/a (no relatives detected)	..	..	..	..	..	..	..	..	..	PASS	..
HGDP01259.DG	HGDP01259	..	..	2020	BergstromScience2020	Modern	0	0	present	..	Mozabite.DG	..	Algeria	32	3	1240K pulldown padded to 3.2M snpset	Shotgun.diploid	..	..	1139396	588269	M	n/a (no relatives detected)	..	..	..	..	..	..	..	..	..	PASS	..
HGDP01262.DG	HGDP01262	..	..	2020	BergstromScience2020	Modern	0	0	present	..	Mozabite.DG	..	Algeria	32	3	1240K pulldown padded to 3.2M snpset	Shotgun.diploid	..	..	1139635	588318	M	n/a (no relatives detected)	..	..	..	..	..	..	..	..	..	PASS	..
HGDP01263.DG	HGDP01263	..	..	2020	BergstromScience2020	Modern	0	0	present	..	Mozabite.DG	..	Algeria	32	3	1240K pulldown padded to 3.2M snpset	Shotgun.diploid	..	..	1139243	588121	M	n/a (no relatives detected)	..	..	..	..	..	..	..	..	..	PASS	..
HGDP01264.DG	HGDP01264	..	..	2020	BergstromScience2020	Modern	0	0	present	..	Mozabite.DG	..	Algeria	32	3	1240K pulldown padded to 3.2M snpset	Shotgun.diploid	..	..	1138684	587912	M	n/a (no relatives detected)	..	..	..	..	..	..	..	..	..	PASS	..
HGDP01265.DG	HGDP01265	..	..	2020	BergstromScience2020	Modern	0	0	present	..	Mozabite.DG	..	Algeria	32	3	1240K pulldown padded to 3.2M snpset	Shotgun.diploid	..	..	1138058	587588	M	n/a (no relatives detected)	..	..	..	..	..	..	..	..	..	PASS	..
HGDP01266.DG	HGDP01266	..	..	2020	BergstromScience2020	Modern	0	0	present	..	Mozabite.DG	..	Algeria	32	3	1240K pulldown padded to 3.2M snpset	Shotgun.diploid	..	..	1138848	587978	M	n/a (no relatives detected)	..	..	..	..	..	..	..	..	..	PASS	..
HGDP01267.DG	HGDP01267	..	..	2020	BergstromScience2020	Modern	0	0	present	..	Mozabite.DG	..	Algeria	32	3	1240K pulldown padded to 3.2M snpset	Shotgun.diploid	..	..	1138381	587772	U	n/a (no relatives detected)	n/a (sex unknown)	n/a (sex unknown)	..	..	..	..	..	..	..	PASS	..
HGDP01268.DG	HGDP01268	..	..	2020	BergstromScience2020	Modern	0	0	present	..	Mozabite.DG	..	Algeria	32	3	1240K pulldown padded to 3.2M snpset	Shotgun.diploid	..	..	1136329	587015	M	n/a (no relatives detected)	..	..	..	..	..	..	..	..	..	PASS	..
HGDP01272.DG	HGDP01272	..	..	2020	BergstromScience2020	Modern	0	0	present	..	Mozabite.DG	..	Algeria	32	3	1240K pulldown padded to 3.2M snpset	Shotgun.diploid	..	..	1138040	587512	M	n/a (no relatives detected)	..	..	..	..	..	..	..	..	..	PASS	..
HGDP01274.DG	HGDP01274	HGDP01274	..	2020	BergstromScience2020	Modern	0	0	present	..	Mozabite.DG	..	Algeria	32	3	1240K pulldown padded to 3.2M snpset	Shotgun.diploid	..	..	1141262	589012	F	n/a (no relatives detected)	n/a (female)	n/a (female)	..	..	..	..	..	..	..	PASS	..
HGDP01275.DG	HGDP01275	..	..	2020	BergstromScience2020	Modern	0	0	present	..	Mozabite.DG	..	Algeria	32	3	1240K pulldown padded to 3.2M snpset	Shotgun.diploid	..	..	1140549	588691	F	n/a (no relatives detected)	n/a (female)	n/a (female)	..	..	..	..	..	..	..	PASS	..
HGDP01276.DG	HGDP01276	..	..	2020	BergstromScience2020	Modern	0	0	present	..	Mozabite.DG	..	Algeria	32	3	1240K pulldown padded to 3.2M snpset	Shotgun.diploid	..	..	1139922	588442	F	n/a (no relatives detected)	n/a (female)	n/a (female)	..	..	..	..	..	..	..	PASS	..
HGDP01277.DG	HGDP01277	..	..	2020	BergstromScience2020	Modern	0	0	present	..	Mozabite.DG	..	Algeria	32	3	1240K pulldown padded to 3.2M snpset	Shotgun.diploid	..	..	1140266	588599	F	n/a (no relatives detected)	n/a (female)	n/a (female)	..	..	..	..	..	..	..	PASS	..
HGDP01279.DG	HGDP01279	..	..	2020	BergstromScience2020	Modern	0	0	present	..	Mozabite.DG	..	Algeria	32	3	1240K pulldown padded to 3.2M snpset	Shotgun.diploid	..	..	1139917	588417	M	n/a (no relatives detected)	..	..	..	..	..	..	..	..	..	PASS	..
HGDP01280.DG	HGDP01280	..	..	2020	BergstromScience2020	Modern	0	0	present	..	Mozabite.DG	..	Algeria	32	3	1240K pulldown padded to 3.2M snpset	Shotgun.diploid	..	..	1139363	588207	F	n/a (no relatives detected)	n/a (female)	n/a (female)	..	..	..	..	..	..	..	PASS	..
HGDP01282.DG	HGDP01282	..	..	2020	BergstromScience2020	Modern	0	0	present	..	Mozabite.DG	..	Algeria	32	3	1240K pulldown padded to 3.2M snpset	Shotgun.diploid	..	..	1140004	588519	M	n/a (no relatives detected)	..	..	..	..	..	..	..	..	..	PASS	..
S_Nahua-2.DG	S_Nahua-2	S_Nahua-2	n/a	2016	MallickNature2016	Modern	0	0	present	..	Nahua.DG	Zitlala	Mexico	19.01	-99.06	1240K pulldown padded to 3.2M snpset	Shotgun.diploid	1	37.05	1120009	584593	M	n/a (no relatives detected)	..	..	..	..	..	..	..	..	S_Nahua-2	PASS	..
HGDP00655.DG	HGDP00655	..	..	2020	BergstromScience2020	Modern	0	0	present	..	Nasioi.DG	Bougainville	Papua New Guinea	-6.48	155.83	1240K pulldown padded to 3.2M snpset	Shotgun.diploid	..	..	1138047	587804	M	n/a (no relatives detected)	..	..	..	..	..	..	..	..	..	PASS	..
HGDP00656.DG	HGDP00656	HGDP00656	..	2020	BergstromScience2020	Modern	0	0	present	..	Nasioi.DG	Bougainville	Papua New Guinea	-6.48	155.83	1240K pulldown padded to 3.2M snpset	Shotgun.diploid	..	..	1141165	589009	F	n/a (no relatives detected)	n/a (female)	n/a (female)	..	..	..	..	..	..	..	PASS	..
HGDP00660.DG	HGDP00660	HGDP00660	..	2020	BergstromScience2020	Modern	0	0	present	..	Nasioi.DG	Bougainville	Papua New Guinea	-6.48	155.83	1240K pulldown padded to 3.2M snpset	Shotgun.diploid	..	..	1135285	586278	F	n/a (no relatives detected)	n/a (female)	n/a (female)	..	..	..	..	..	..	..	PASS	..
HGDP00661.DG	HGDP00661	..	..	2020	BergstromScience2020	Modern	0	0	present	..	Nasioi.DG	Bougainville	Papua New Guinea	-6.48	155.83	1240K pulldown padded to 3.2M snpset	Shotgun.diploid	..	..	1140521	588756	F	n/a (no relatives detected)	n/a (female)	n/a (female)	..	..	..	..	..	..	..	PASS	..
HGDP00662.DG	HGDP00662	..	..	2020	BergstromScience2020	Modern	0	0	present	..	Nasioi.DG	Bougainville	Papua New Guinea	-6.48	155.83	1240K pulldown padded to 3.2M snpset	Shotgun.diploid	..	..	1138056	587753	M	n/a (no relatives detected)	..	..	..	..	..	..	..	..	..	PASS	..
HGDP00663.DG	HGDP00663	..	..	2020	BergstromScience2020	Modern	0	0	present	..	Nasioi.DG	Bougainville	Papua New Guinea	-6.48	155.83	1240K pulldown padded to 3.2M snpset	Shotgun.diploid	..	..	1139220	588164	F	n/a (no relatives detected)	n/a (female)	n/a (female)	..	..	..	..	..	..	..	PASS	..
HGDP00664.DG	HGDP00664	..	..	2020	BergstromScience2020	Modern	0	0	present	..	Nasioi.DG	Bougainville	Papua New Guinea	-6.48	155.83	1240K pulldown padded to 3.2M snpset	Shotgun.diploid	..	..	1139578	588333	F	n/a (no relatives detected)	n/a (female)	n/a (female)	..	..	..	..	..	..	..	PASS	..
HGDP00787.DG	HGDP00787	..	..	2020	BergstromScience2020	Modern	0	0	present	..	Nasioi.DG	Bougainville	Papua New Guinea	-6.48	155.83	1240K pulldown padded to 3.2M snpset	Shotgun.diploid	..	..	1140210	588644	F	n/a (no relatives detected)	n/a (female)	n/a (female)	..	..	..	..	..	..	..	PASS	..
HGDP00788.DG	HGDP00788	..	..	2020	BergstromScience2020	Modern	0	0	present	..	Nasioi.DG	Bougainville	Papua New Guinea	-6.48	155.83	1240K pulldown padded to 3.2M snpset	Shotgun.diploid	..	..	1137945	587738	M	n/a (no relatives detected)	..	..	..	..	..	..	..	..	..	PASS	..
HGDP01027.DG	HGDP01027	..	..	2020	BergstromScience2020	Modern	0	0	present	..	Nasioi.DG	Bougainville	Papua New Guinea	-6.48	155.83	1240K pulldown padded to 3.2M snpset	Shotgun.diploid	..	..	1140255	588662	F	n/a (no relatives detected)	n/a (female)	n/a (female)	..	..	..	..	..	..	..	PASS	..
S_Naxi-1.DG	HGDP01338	HGDP01338	n/a	2007	MallickNature2016 (shotgun data with SNP array data first published in LiScience2008 and JakobssonNature2008)	Modern	0	0	present	..	Naxi.DG	..	China	26	100	1240K pulldown padded to 3.2M snpset	Shotgun.diploid	1	41.35	1118188	583721	M	n/a (no relatives detected)	..	..	..	..	..	..	..	..	S_Naxi-1	PASS	..
S_Naxi-3.DG	HGDP01345	HGDP01345	n/a	2007	MallickNature2016 (shotgun data with SNP array data first published in LiScience2008 and JakobssonNature2008)	Modern	0	0	present	..	Naxi.DG	..	China	26	100	1240K pulldown padded to 3.2M snpset	Shotgun.diploid	1	42.06	1119315	584241	F	n/a (no relatives detected)	n/a (female)	n/a (female)	..	..	..	..	..	..	S_Naxi-3	PASS	..
S_Naxi-2.DG	S_Naxi-2	S_Naxi-2	n/a	2016	MallickNature2016	Modern	0	0	present	..	Naxi.DG	..	China	26	100	1240K pulldown padded to 3.2M snpset	Shotgun.diploid	1	41.19	1109844	579673	M	n/a (no relatives detected)	..	..	..	..	..	..	..	..	S_Naxi-2	PASS	..
HGDP01337.DG	HGDP01337	..	..	2020	BergstromScience2020	Modern	0	0	present	..	Naxi.DG	..	China	26	100	1240K pulldown padded to 3.2M snpset	Shotgun.diploid	..	..	1137902	587467	M	n/a (no relatives detected)	..	..	..	..	..	..	..	..	..	PASS	..
HGDP01338.DG	HGDP01338	HGDP01338	..	2020	BergstromScience2020	Modern	0	0	present	..	Naxi.DG	..	China	26	100	1240K pulldown padded to 3.2M snpset	Shotgun.diploid	..	..	1141355	589075	M	n/a (no relatives detected)	..	..	..	..	..	..	..	..	..	PASS	..
HGDP01339.DG	HGDP01339	..	..	2020	BergstromScience2020	Modern	0	0	present	..	Naxi.DG	..	China	26	100	1240K pulldown padded to 3.2M snpset	Shotgun.diploid	..	..	1138270	587656	M	n/a (no relatives detected)	..	..	..	..	..	..	..	..	..	PASS	..
HGDP01340.DG	HGDP01340	..	..	2020	BergstromScience2020	Modern	0	0	present	..	Naxi.DG	..	China	26	100	1240K pulldown padded to 3.2M snpset	Shotgun.diploid	..	..	1137084	587010	M	n/a (no relatives detected)	..	..	..	..	..	..	..	..	..	PASS	..
HGDP01341.DG	HGDP01341	..	..	2020	BergstromScience2020	Modern	0	0	present	..	Naxi.DG	..	China	26	100	1240K pulldown padded to 3.2M snpset	Shotgun.diploid	..	..	1137281	587139	M	n/a (no relatives detected)	..	..	..	..	..	..	..	..	..	PASS	..
HGDP01342.DG	HGDP01342	..	..	2020	BergstromScience2020	Modern	0	0	present	..	Naxi.DG	..	China	26	100	1240K pulldown padded to 3.2M snpset	Shotgun.diploid	..	..	1138472	587703	M	n/a (no relatives detected)	..	..	..	..	..	..	..	..	..	PASS	..
HGDP01345.DG	HGDP01345	HGDP01345	..	2020	BergstromScience2020	Modern	0	0	present	..	Naxi.DG	..	China	26	100	1240K pulldown padded to 3.2M snpset	Shotgun.diploid	..	..	1141302	589061	F	n/a (no relatives detected)	n/a (female)	n/a (female)	..	..	..	..	..	..	..	PASS	..
HGDP01346.DG	HGDP01346	..	..	2020	BergstromScience2020	Modern	0	0	present	..	Naxi.DG	..	China	26	100	1240K pulldown padded to 3.2M snpset	Shotgun.diploid	..	..	1138107	587556	F	n/a (no relatives detected)	n/a (female)	n/a (female)	..	..	..	..	..	..	..	PASS	..
S_Norwegian-1.DG	S_Norwegian-1	S_Norwegian-1	n/a	2016	MallickNature2016	Modern	0	0	present	..	Norwegian.DG	..	Norway			1240K pulldown padded to 3.2M snpset	Shotgun.diploid	1	49.55	1118838	584033	U	n/a (no relatives detected)	n/a (sex unknown)	n/a (sex unknown)	..	..	..	..	..	..	S_Norwegian-1	PASS	..
S_Orcadian-2.DG	HGDP00796	HGDP00796	n/a	2007	MallickNature2016 (shotgun data with SNP array data first published in LiScience2008 and JakobssonNature2008)	Modern	0	0	present	..	Orcadian.DG	Orkney Islands	United Kingdom	59	-3	1240K pulldown padded to 3.2M snpset	Shotgun.diploid	1	39.79	1119009	584069	F	n/a (no relatives detected)	n/a (female)	n/a (female)	..	..	..	..	..	..	S_Orcadian-2	PASS	..
S_Orcadian-1.DG	HGDP00798	HGDP00798	n/a	2007	MallickNature2016 (shotgun data with SNP array data first published in LiScience2008 and JakobssonNature2008)	Modern	0	0	present	..	Orcadian.DG	Orkney Islands	United Kingdom	59	-3	1240K pulldown padded to 3.2M snpset	Shotgun.diploid	1	40.22	1119218	584201	M	n/a (no relatives detected)	..	..	..	..	..	..	..	..	S_Orcadian-1	PASS	..
HGDP00794.DG	HGDP00794	..	..	2020	BergstromScience2020	Modern	0	0	present	..	Orcadian.DG	Orkney Islands	United Kingdom	59	-3	1240K pulldown padded to 3.2M snpset	Shotgun.diploid	..	..	1137938	587586	F	n/a (no relatives detected)	n/a (female)	n/a (female)	..	..	..	..	..	..	..	PASS	..
HGDP00795.DG	HGDP00795	..	..	2020	BergstromScience2020	Modern	0	0	present	..	Orcadian.DG	..	United Kingdom	59	-3	1240K pulldown padded to 3.2M snpset	Shotgun.diploid	..	..	1138999	588001	M	n/a (no relatives detected)	..	..	..	..	..	..	..	..	..	PASS	..
HGDP00796.DG	HGDP00796	HGDP00796	..	2020	BergstromScience2020	Modern	0	0	present	..	Orcadian.DG	Orkney Islands	United Kingdom	59	-3	1240K pulldown padded to 3.2M snpset	Shotgun.diploid	..	..	1141272	589029	F	n/a (no relatives detected)	n/a (female)	n/a (female)	..	..	..	..	..	..	..	PASS	..
HGDP00797.DG	HGDP00797	..	..	2020	BergstromScience2020	Modern	0	0	present	..	Orcadian.DG	Orkney Islands	United Kingdom	59	-3	1240K pulldown padded to 3.2M snpset	Shotgun.diploid	..	..	1137968	587544	F	n/a (no relatives detected)	n/a (female)	n/a (female)	..	..	..	..	..	..	..	PASS	..
HGDP00798.DG	HGDP00798	HGDP00798	..	2020	BergstromScience2020	Modern	0	0	present	..	Orcadian.DG	Orkney Islands	United Kingdom	59	-3	1240K pulldown padded to 3.2M snpset	Shotgun.diploid	..	..	1141360	589059	M	n/a (no relatives detected)	..	..	..	..	..	..	..	..	..	PASS	..
HGDP00799.DG	HGDP00799	..	..	2020	BergstromScience2020	Modern	0	0	present	..	Orcadian.DG	Orkney Islands	United Kingdom	59	-3	1240K pulldown padded to 3.2M snpset	Shotgun.diploid	..	..	1139019	587985	F	n/a (no relatives detected)	n/a (female)	n/a (female)	..	..	..	..	..	..	..	PASS	..
HGDP00800.DG	HGDP00800	..	..	2020	BergstromScience2020	Modern	0	0	present	..	Orcadian.DG	Orkney Islands	United Kingdom	59	-3	1240K pulldown padded to 3.2M snpset	Shotgun.diploid	..	..	1139385	588202	F	n/a (no relatives detected)	n/a (female)	n/a (female)	..	..	..	..	..	..	..	PASS	..
HGDP00802.DG	HGDP00802	..	..	2020	BergstromScience2020	Modern	0	0	present	..	Orcadian.DG	Orkney Islands	United Kingdom	59	-3	1240K pulldown padded to 3.2M snpset	Shotgun.diploid	..	..	1139086	588062	F	n/a (no relatives detected)	n/a (female)	n/a (female)	..	..	..	..	..	..	..	PASS	..
HGDP00803.DG	HGDP00803	..	..	2020	BergstromScience2020	Modern	0	0	present	..	Orcadian.DG	Orkney Islands	United Kingdom	59	-3	1240K pulldown padded to 3.2M snpset	Shotgun.diploid	..	..	1137866	587480	M	n/a (no relatives detected)	..	..	..	..	..	..	..	..	..	PASS	..
HGDP00804.DG	HGDP00804	..	..	2020	BergstromScience2020	Modern	0	0	present	..	Orcadian.DG	..	United Kingdom	59	-3	1240K pulldown padded to 3.2M snpset	Shotgun.diploid	..	..	1139780	588360	M	n/a (no relatives detected)	..	..	..	..	..	..	..	..	..	PASS	..
HGDP00805.DG	HGDP00805	..	..	2020	BergstromScience2020	Modern	0	0	present	..	Orcadian.DG	Orkney Islands	United Kingdom	59	-3	1240K pulldown padded to 3.2M snpset	Shotgun.diploid	..	..	1132556	585004	F	n/a (no relatives detected)	n/a (female)	n/a (female)	..	..	..	..	..	..	..	PASS	..
HGDP00806.DG	HGDP00806	..	..	2020	BergstromScience2020	Modern	0	0	present	..	Orcadian.DG	Orkney Islands	United Kingdom	59	-3	1240K pulldown padded to 3.2M snpset	Shotgun.diploid	..	..	1138605	587751	F	n/a (no relatives detected)	n/a (female)	n/a (female)	..	..	..	..	..	..	..	PASS	..
HGDP00807.DG	HGDP00807	..	..	2020	BergstromScience2020	Modern	0	0	present	..	Orcadian.DG	Orkney Islands	United Kingdom	59	-3	1240K pulldown padded to 3.2M snpset	Shotgun.diploid	..	..	1141214	589013	M	n/a (no relatives detected)	..	..	..	..	..	..	..	..	..	PASS	..
HGDP00808.DG	HGDP00808	..	..	2020	BergstromScience2020	Modern	0	0	present	..	Orcadian.DG	Orkney Islands	United Kingdom	59	-3	1240K pulldown padded to 3.2M snpset	Shotgun.diploid	..	..	1139501	588218	M	n/a (no relatives detected)	..	..	..	..	..	..	..	..	..	PASS	..
HGDP00810.DG	HGDP00810	..	..	2020	BergstromScience2020	Modern	0	0	present	..	Orcadian.DG	Orkney Islands	United Kingdom	59	-3	1240K pulldown padded to 3.2M snpset	Shotgun.diploid	..	..	1139888	588443	M	n/a (no relatives detected)	..	..	..	..	..	..	..	..	..	PASS	..
S_Oroqen-1.DG	HGDP01203	HGDP01203	n/a	2007	MallickNature2016 (shotgun data with SNP array data first published in LiScience2008 and JakobssonNature2008)	Modern	0	0	present	..	Oroqen.DG	..	China	50.4339	126.5	1240K pulldown padded to 3.2M snpset	Shotgun.diploid	1	38.93	1118273	583790	M	n/a (no relatives detected)	..	..	..	..	..	..	..	..	S_Oroqen-1	PASS	..
S_Oroqen-2.DG	HGDP01211	HGDP01211	n/a	2007	MallickNature2016 (shotgun data with SNP array data first published in LiScience2008 and JakobssonNature2008)	Modern	0	0	present	..	Oroqen.DG	..	China	50.4339	126.5	1240K pulldown padded to 3.2M snpset	Shotgun.diploid	1	40.47	1118850	584045	F	n/a (no relatives detected)	n/a (female)	n/a (female)	..	..	..	..	..	..	S_Oroqen-2	PASS	..
HGDP01203.DG	HGDP01203	HGDP01203	..	2020	BergstromScience2020	Modern	0	0	present	..	Oroqen.DG	..	China	50.4339	126.5	1240K pulldown padded to 3.2M snpset	Shotgun.diploid	..	..	1141130	588984	M	n/a (no relatives detected)	..	..	..	..	..	..	..	..	..	PASS	..
HGDP01204.DG	HGDP01204	..	..	2020	BergstromScience2020	Modern	0	0	present	..	Oroqen.DG	..	China	50.4339	126.5	1240K pulldown padded to 3.2M snpset	Shotgun.diploid	..	..	1138797	587911	M	n/a (no relatives detected)	..	..	..	..	..	..	..	..	..	PASS	..
HGDP01205.DG	HGDP01205	..	..	2020	BergstromScience2020	Modern	0	0	present	..	Oroqen.DG	..	China	50.4339	126.5	1240K pulldown padded to 3.2M snpset	Shotgun.diploid	..	..	1136617	586929	M	n/a (no relatives detected)	..	..	..	..	..	..	..	..	..	PASS	..
HGDP01206.DG	HGDP01206	..	..	2020	BergstromScience2020	Modern	0	0	present	..	Oroqen.DG	..	China	50.4339	126.5	1240K pulldown padded to 3.2M snpset	Shotgun.diploid	..	..	1138874	587933	M	n/a (no relatives detected)	..	..	..	..	..	..	..	..	..	PASS	..
HGDP01207.DG	HGDP01207	..	..	2020	BergstromScience2020	Modern	0	0	present	..	Oroqen.DG	..	China	50.4339	126.5	1240K pulldown padded to 3.2M snpset	Shotgun.diploid	..	..	1131681	584577	M	n/a (no relatives detected)	..	..	..	..	..	..	..	..	..	PASS	..
HGDP01208.DG	HGDP01208	..	..	2020	BergstromScience2020	Modern	0	0	present	..	Oroqen.DG	..	China	50.4339	126.5	1240K pulldown padded to 3.2M snpset	Shotgun.diploid	..	..	1137173	587200	M	n/a (no relatives detected)	..	..	..	..	..	..	..	..	..	PASS	..
HGDP01209.DG	HGDP01209	..	..	2020	BergstromScience2020	Modern	0	0	present	..	Oroqen.DG	..	China	50.4339	126.5	1240K pulldown padded to 3.2M snpset	Shotgun.diploid	..	..	1140001	588509	F	n/a (no relatives detected)	n/a (female)	n/a (female)	..	..	..	..	..	..	..	PASS	..
HGDP01211.DG	HGDP01211	HGDP01211	..	2020	BergstromScience2020	Modern	0	0	present	..	Oroqen.DG	..	China	50.4339	126.5	1240K pulldown padded to 3.2M snpset	Shotgun.diploid	..	..	1141144	588992	F	n/a (no relatives detected)	n/a (female)	n/a (female)	..	..	..	..	..	..	..	PASS	..
HGDP01212.DG	HGDP01212	..	..	2020	BergstromScience2020	Modern	0	0	present	..	Oroqen.DG	..	China	50.4339	126.5	1240K pulldown padded to 3.2M snpset	Shotgun.diploid	..	..	1134330	585945	F	n/a (no relatives detected)	n/a (female)	n/a (female)	..	..	..	..	..	..	..	PASS	..
S_Palestinian-1.DG	HGDP00722	HGDP00722	n/a	2007	MallickNature2016 (shotgun data with SNP array data first published in LiScience2008 and JakobssonNature2008)	Modern	0	0	present	..	Palestinian.DG	..	Israel	32	35	1240K pulldown padded to 3.2M snpset	Shotgun.diploid	1	45.9	1119647	584436	M	n/a (no relatives detected)	..	..	..	..	..	..	..	..	S_Palestinian-1	PASS	..
S_Palestinian-2.DG	HGDP00725	HGDP00725	n/a	2007	MallickNature2016 (shotgun data with SNP array data first published in LiScience2008 and JakobssonNature2008)	Modern	0	0	present	..	Palestinian.DG	..	Israel	32	35	1240K pulldown padded to 3.2M snpset	Shotgun.diploid	1	41.82	1119190	584163	F	n/a (no relatives detected)	n/a (female)	n/a (female)	..	..	..	..	..	..	S_Palestinian-2	PASS	..
S_Palestinian-3.DG	HGDP00737	HGDP00737	n/a	2007	MallickNature2016 (shotgun data with SNP array data first published in LiScience2008 and JakobssonNature2008)	Modern	0	0	present	..	Palestinian.DG	..	Israel	32	35	1240K pulldown padded to 3.2M snpset	Shotgun.diploid	1	40.27	1118337	583796	F	n/a (no relatives detected)	n/a (female)	n/a (female)	..	..	..	..	..	..	S_Palestinian-3	PASS	..
HGDP00675.DG	HGDP00675	..	..	2020	BergstromScience2020	Modern	0	0	present	..	Palestinian.DG	..	Israel	32	35	1240K pulldown padded to 3.2M snpset	Shotgun.diploid	..	..	1139844	588477	M	n/a (no relatives detected)	..	..	..	..	..	..	..	..	..	PASS	..
HGDP00676.DG	HGDP00676	..	..	2020	BergstromScience2020	Modern	0	0	present	..	Palestinian.DG	..	Israel	32	35	1240K pulldown padded to 3.2M snpset	Shotgun.diploid	..	..	1139838	588458	M	n/a (no relatives detected)	..	..	..	..	..	..	..	..	..	PASS	..
HGDP00677.DG	HGDP00677	..	..	2020	BergstromScience2020	Modern	0	0	present	..	Palestinian.DG	..	Israel	32	35	1240K pulldown padded to 3.2M snpset	Shotgun.diploid	..	..	1135402	586597	M	n/a (no relatives detected)	..	..	..	..	..	..	..	..	..	PASS	..
HGDP00679.DG	HGDP00679	..	..	2020	BergstromScience2020	Modern	0	0	present	..	Palestinian.DG	..	Israel	32	35	1240K pulldown padded to 3.2M snpset	Shotgun.diploid	..	..	1138255	587766	F	n/a (no relatives detected)	n/a (female)	n/a (female)	..	..	..	..	..	..	..	PASS	..
HGDP00680.DG	HGDP00680	..	..	2020	BergstromScience2020	Modern	0	0	present	..	Palestinian.DG	..	Israel	32	35	1240K pulldown padded to 3.2M snpset	Shotgun.diploid	..	..	1134525	586117	F	n/a (no relatives detected)	n/a (female)	n/a (female)	..	..	..	..	..	..	..	PASS	..
HGDP00683.DG	HGDP00683	..	..	2020	BergstromScience2020	Modern	0	0	present	..	Palestinian.DG	..	Israel	32	35	1240K pulldown padded to 3.2M snpset	Shotgun.diploid	..	..	1137693	587423	F	n/a (no relatives detected)	n/a (female)	n/a (female)	..	..	..	..	..	..	..	PASS	..
HGDP00684.DG	HGDP00684	..	..	2020	BergstromScience2020	Modern	0	0	present	..	Palestinian.DG	..	Israel	32	35	1240K pulldown padded to 3.2M snpset	Shotgun.diploid	..	..	1138941	587942	F	n/a (no relatives detected)	n/a (female)	n/a (female)	..	..	..	..	..	..	..	PASS	..
HGDP00686.DG	HGDP00686	..	..	2020	BergstromScience2020	Modern	0	0	present	..	Palestinian.DG	..	Israel	32	35	1240K pulldown padded to 3.2M snpset	Shotgun.diploid	..	..	1136177	586690	F	n/a (no relatives detected)	n/a (female)	n/a (female)	..	..	..	..	..	..	..	PASS	..
HGDP00688.DG	HGDP00688	..	..	2020	BergstromScience2020	Modern	0	0	present	..	Palestinian.DG	..	Israel	32	35	1240K pulldown padded to 3.2M snpset	Shotgun.diploid	..	..	1139627	588255	F	n/a (no relatives detected)	n/a (female)	n/a (female)	..	..	..	..	..	..	..	PASS	..
HGDP00689.DG	HGDP00689	..	..	2020	BergstromScience2020	Modern	0	0	present	..	Palestinian.DG	..	Israel	32	35	1240K pulldown padded to 3.2M snpset	Shotgun.diploid	..	..	1130786	584502	F	n/a (no relatives detected)	n/a (female)	n/a (female)	..	..	..	..	..	..	..	PASS	..
HGDP00690.DG	HGDP00690	..	..	2020	BergstromScience2020	Modern	0	0	present	..	Palestinian.DG	..	Israel	32	35	1240K pulldown padded to 3.2M snpset	Shotgun.diploid	..	..	1134040	585434	F	n/a (no relatives detected)	n/a (female)	n/a (female)	..	..	..	..	..	..	..	PASS	..
HGDP00691.DG	HGDP00691	..	..	2020	BergstromScience2020	Modern	0	0	present	..	Palestinian.DG	..	Israel	32	35	1240K pulldown padded to 3.2M snpset	Shotgun.diploid	..	..	1138484	587815	F	n/a (no relatives detected)	n/a (female)	n/a (female)	..	..	..	..	..	..	..	PASS	..
HGDP00694.DG	HGDP00694	..	..	2020	BergstromScience2020	Modern	0	0	present	..	Palestinian.DG	..	Israel	32	35	1240K pulldown padded to 3.2M snpset	Shotgun.diploid	..	..	1138801	587894	F	n/a (no relatives detected)	n/a (female)	n/a (female)	..	..	..	..	..	..	..	PASS	..
HGDP00696.DG	HGDP00696	..	..	2020	BergstromScience2020	Modern	0	0	present	..	Palestinian.DG	..	Israel	32	35	1240K pulldown padded to 3.2M snpset	Shotgun.diploid	..	..	1137878	587469	F	n/a (no relatives detected)	n/a (female)	n/a (female)	..	..	..	..	..	..	..	PASS	..
HGDP00697.DG	HGDP00697	..	..	2020	BergstromScience2020	Modern	0	0	present	..	Palestinian.DG	..	Israel	32	35	1240K pulldown padded to 3.2M snpset	Shotgun.diploid	..	..	1138820	587970	F	n/a (no relatives detected)	n/a (female)	n/a (female)	..	..	..	..	..	..	..	PASS	..
HGDP00698.DG	HGDP00698	..	..	2020	BergstromScience2020	Modern	0	0	present	..	Palestinian.DG	..	Israel	32	35	1240K pulldown padded to 3.2M snpset	Shotgun.diploid	..	..	1139036	588032	F	n/a (no relatives detected)	n/a (female)	n/a (female)	..	..	..	..	..	..	..	PASS	..
HGDP00699.DG	HGDP00699	..	..	2020	BergstromScience2020	Modern	0	0	present	..	Palestinian.DG	..	Israel	32	35	1240K pulldown padded to 3.2M snpset	Shotgun.diploid	..	..	1136321	586829	F	n/a (no relatives detected)	n/a (female)	n/a (female)	..	..	..	..	..	..	..	PASS	..
HGDP00700.DG	HGDP00700	..	..	2020	BergstromScience2020	Modern	0	0	present	..	Palestinian.DG	..	Israel	32	35	1240K pulldown padded to 3.2M snpset	Shotgun.diploid	..	..	1139110	588080	F	n/a (no relatives detected)	n/a (female)	n/a (female)	..	..	..	..	..	..	..	PASS	..
HGDP00722.DG	HGDP00722	HGDP00722	..	2020	BergstromScience2020	Modern	0	0	present	..	Palestinian.DG	..	Israel	32	35	1240K pulldown padded to 3.2M snpset	Shotgun.diploid	..	..	1141432	589102	M	n/a (no relatives detected)	..	..	..	..	..	..	..	..	..	PASS	..
HGDP00724.DG	HGDP00724	..	..	2020	BergstromScience2020	Modern	0	0	present	..	Palestinian.DG	..	Israel	32	35	1240K pulldown padded to 3.2M snpset	Shotgun.diploid	..	..	1135443	586507	M	n/a (no relatives detected)	..	..	..	..	..	..	..	..	..	PASS	..
HGDP00725.DG	HGDP00725	HGDP00725	..	2020	BergstromScience2020	Modern	0	0	present	..	Palestinian.DG	..	Israel	32	35	1240K pulldown padded to 3.2M snpset	Shotgun.diploid	..	..	1141326	589071	F	n/a (no relatives detected)	n/a (female)	n/a (female)	..	..	..	..	..	..	..	PASS	..
HGDP00726.DG	HGDP00726	..	..	2020	BergstromScience2020	Modern	0	0	present	..	Palestinian.DG	..	Israel	32	35	1240K pulldown padded to 3.2M snpset	Shotgun.diploid	..	..	1137070	587242	M	n/a (no relatives detected)	..	..	..	..	..	..	..	..	..	PASS	..
HGDP00727.DG	HGDP00727	..	..	2020	BergstromScience2020	Modern	0	0	present	..	Palestinian.DG	..	Israel	32	35	1240K pulldown padded to 3.2M snpset	Shotgun.diploid	..	..	1137280	587301	M	n/a (no relatives detected)	..	..	..	..	..	..	..	..	..	PASS	..
HGDP00729.DG	HGDP00729	..	..	2020	BergstromScience2020	Modern	0	0	present	..	Palestinian.DG	..	Israel	32	35	1240K pulldown padded to 3.2M snpset	Shotgun.diploid	..	..	1140347	588631	M	n/a (no relatives detected)	..	..	..	..	..	..	..	..	..	PASS	..
HGDP00730.DG	HGDP00730	..	..	2020	BergstromScience2020	Modern	0	0	present	..	Palestinian.DG	..	Israel	32	35	1240K pulldown padded to 3.2M snpset	Shotgun.diploid	..	..	1139052	588019	M	n/a (no relatives detected)	..	..	..	..	..	..	..	..	..	PASS	..
HGDP00732.DG	HGDP00732	..	..	2020	BergstromScience2020	Modern	0	0	present	..	Palestinian.DG	..	Israel	32	35	1240K pulldown padded to 3.2M snpset	Shotgun.diploid	..	..	1138989	587984	M	n/a (no relatives detected)	..	..	..	..	..	..	..	..	..	PASS	..
HGDP00733.DG	HGDP00733	..	..	2020	BergstromScience2020	Modern	0	0	present	..	Palestinian.DG	..	Israel	32	35	1240K pulldown padded to 3.2M snpset	Shotgun.diploid	..	..	1138557	587817	M	n/a (no relatives detected)	..	..	..	..	..	..	..	..	..	PASS	..
HGDP00734.DG	HGDP00734	..	..	2020	BergstromScience2020	Modern	0	0	present	..	Palestinian.DG	..	Israel	32	35	1240K pulldown padded to 3.2M snpset	Shotgun.diploid	..	..	1139905	588414	M	n/a (no relatives detected)	..	..	..	..	..	..	..	..	..	PASS	..
HGDP00735.DG	HGDP00735	..	..	2020	BergstromScience2020	Modern	0	0	present	..	Palestinian.DG	..	Israel	32	35	1240K pulldown padded to 3.2M snpset	Shotgun.diploid	..	..	1135868	586586	F	n/a (no relatives detected)	n/a (female)	n/a (female)	..	..	..	..	..	..	..	PASS	..
HGDP00736.DG	HGDP00736	..	..	2020	BergstromScience2020	Modern	0	0	present	..	Palestinian.DG	..	Israel	32	35	1240K pulldown padded to 3.2M snpset	Shotgun.diploid	..	..	1139250	588198	F	n/a (no relatives detected)	n/a (female)	n/a (female)	..	..	..	..	..	..	..	PASS	..
HGDP00737.DG	HGDP00737	HGDP00737	..	2020	BergstromScience2020	Modern	0	0	present	..	Palestinian.DG	..	Israel	32	35	1240K pulldown padded to 3.2M snpset	Shotgun.diploid	..	..	1141000	588950	F	n/a (no relatives detected)	n/a (female)	n/a (female)	..	..	..	..	..	..	..	PASS	..
HGDP00739.DG	HGDP00739	..	..	2020	BergstromScience2020	Modern	0	0	present	..	Palestinian.DG	..	Israel	32	35	1240K pulldown padded to 3.2M snpset	Shotgun.diploid	..	..	1136986	587047	F	n/a (no relatives detected)	n/a (female)	n/a (female)	..	..	..	..	..	..	..	PASS	..
HGDP00740.DG	HGDP00740	..	..	2020	BergstromScience2020	Modern	0	0	present	..	Palestinian.DG	..	Israel	32	35	1240K pulldown padded to 3.2M snpset	Shotgun.diploid	..	..	1139660	588288	F	n/a (no relatives detected)	n/a (female)	n/a (female)	..	..	..	..	..	..	..	PASS	..
HGDP00745.DG	HGDP00745	..	..	2020	BergstromScience2020	Modern	0	0	present	..	Palestinian.DG	..	Israel	32	35	1240K pulldown padded to 3.2M snpset	Shotgun.diploid	..	..	1138879	587950	F	n/a (no relatives detected)	n/a (female)	n/a (female)	..	..	..	..	..	..	..	PASS	..
HGDP00746.DG	HGDP00746	..	..	2020	BergstromScience2020	Modern	0	0	present	..	Palestinian.DG	..	Israel	32	35	1240K pulldown padded to 3.2M snpset	Shotgun.diploid	..	..	1135429	586348	U	n/a (no relatives detected)	n/a (sex unknown)	n/a (sex unknown)	..	..	..	..	..	..	..	PASS	..
PAPV_114_noUDG.SG	PAPV_114	PAPV_114_LTP	petrous	2021	CapodiferroAchilliCell2021	Direct: IntCal20 (WARNING NO LAB NUMBER)	1316	18	602-661 calCE (1405±26 BP)	..	Panama_IsthmoColombian_PreColonial.SG	Panama City, Plaza Mayor	Panama	9.01	-79.49	Repulldown on 3.2M snpset	Shotgun	1	0.098967	91889	50197	M	n/a (no relatives detected)	..	..	8.5	A2af1a1	0.9484	..	0.03	ds.minus	Pa09	PASS	..
PAPV_117_noUDG.SG	PAPV_117	PAPV_117_RTP	petrous	2021	CapodiferroAchilliCell2021	Direct: IntCal20 (WARNING NO LAB NUMBER)	944	16	987-1030 calCE (1043±19 BP)	..	Panama_IsthmoColombian_PreColonial.SG	Panama City, Plaza Mayor	Panama	9.01	-79.49	Repulldown on 3.2M snpset	Shotgun	1	0.201576	184134	98953	M	n/a (no relatives detected)	..	..	20.67	B2d	0.9866	..	0.03	ds.minus	Pa24A	PASS	..
PAPV_118_noUDG.SG	PAPV_118	PAPV_118_RTP	petrous	2021	CapodiferroAchilliCell2021	Direct: IntCal20 (WARNING NO LAB NUMBER)	610	37	1283-1392 calCE (656±24 BP)	..	Panama_IsthmoColombian_PreColonial.SG	Panama City, Plaza Mayor	Panama	9.01	-79.49	Repulldown on 3.2M snpset	Shotgun	1	0.121625	103032	52316	M	n/a (no relatives detected)	..	..	12.12	B2b	0.9336	..	0.03	ds.minus	Pa25	PASS	..
PAPV_146_noUDG.SG	PAPV_146	PAPV_146_FE	bone (femur), petrous	2021	CapodiferroAchilliCell2021	Direct: IntCal20 (WARNING NO LAB NUMBER)	1061	56	773-977 calCE (1156±24 BP)	..	Panama_IsthmoColombian_PreColonial.SG	Panama City, Parque Morelos	Panama	9	-79.49	Repulldown on 3.2M snpset	Shotgun	2	0.309422	266219	139636	M	n/a (no relatives detected)	..	..	24.73	A2af1a1	0.977	..	0.03	ds.minus,ds.minus	Pa14,Pa16A	PASS	..
PAPV_167_noUDG.SG	PAPV_167	PAPV_167_RTP	petrous	2021	CapodiferroAchilliCell2021	Direct: IntCal20 (WARNING NO LAB NUMBER)	1023	41	775-993 calCE (1132±23 BP)	..	Panama_IsthmoColombian_PreColonial.SG	Panama City, Parque Morelos	Panama	9	-79.49	Repulldown on 3.2M snpset	Shotgun	1	0.057257	53031	27206	M	n/a (no relatives detected)	..	..	6.88	B2d	0.9676	..	0.03	ds.minus	Pa28A	PASS	..
PAPV_172_noUDG.SG	PAPV_172	PAPV_172_LTP	petrous	2021	CapodiferroAchilliCell2021	Direct: IntCal20 (WARNING NO LAB NUMBER)	763	31	1053-1225 calCE (868±21 BP)	..	Panama_IsthmoColombian_PreColonial.SG	Panama City, Coco del Mar	Panama	9	-79.5	Repulldown on 3.2M snpset	Shotgun	1	0.092887	89048	47256	F	n/a (no relatives detected)	n/a (female)	n/a (female)	15.15	B2	0.924	..	0.05	ds.minus	Pa02	PASS	..
PAPV_173_noUDG.SG	PAPV_173	PAPV_173_RTP	petrous	2021	CapodiferroAchilliCell2021	Direct: IntCal20 (WARNING NO LAB NUMBER)	547	25	1327-1430 calCE (539±19 BP)	..	Panama_IsthmoColombian_PreColonial.SG	Panama City, Coco del Mar	Panama	9	-79.5	Repulldown on 3.2M snpset	Shotgun	1	0.440799	348917	192361	M	n/a (no relatives detected)	..	..	44.16	B2d	0.9885	..	0.03	ds.minus	Pa10	PASS	..
PAPV_174_noUDG.SG	PAPV_174	PAPV_174_LTP	petrous	2021	CapodiferroAchilliCell2021	Direct: IntCal20 (WARNING NO LAB NUMBER)	603	29	1302-1399 calCE (613±19 BP)	..	Panama_IsthmoColombian_PreColonial.SG	Panama City, Coco del Mar	Panama	9	-79.5	Repulldown on 3.2M snpset	Shotgun	1	0.144518	132512	68422	M	n/a (no relatives detected)	..	..	8.94	A2w	0.9752	..	0.03	ds.minus	Pa29	PASS	..
PAPV_175_noUDG.SG	PAPV_175	PAPV_175_LTP	petrous	2021	CapodiferroAchilliCell2021	Direct: IntCal20 (WARNING NO LAB NUMBER)	1237	41	656-775 calCE (1318±20 BP)	..	Panama_IsthmoColombian_PreColonial.SG	Panama City, Coco del Mar	Panama	9	-79.5	Repulldown on 3.2M snpset	Shotgun	1	0.106174	100925	55016	M	n/a (no relatives detected)	..	..	10.1	A2af1b	0.9385	..	0.03	ds.minus	Pa30A	PASS	..
S_Papuan-2.DG	HGDP00540	HGDP00540	n/a	2015	SkoglundNature2015	Modern	0	0	present	..	Papuan.DG	New Guinea, Iatmul and Kwoma societies of the Middle Sepik River region	Papua New Guinea	-4	143	1240K pulldown padded to 3.2M snpset	Shotgun.diploid	1	46.73	1118158	583715	M	n/a (no relatives detected)	..	..	..	..	..	..	..	..	S_Papuan-2	PASS	..
S_Papuan-3.DG	HGDP00541	HGDP00541	n/a	2015	SkoglundNature2015	Modern	0	0	present	..	Papuan.DG	New Guinea, Iatmul and Kwoma societies of the Middle Sepik River region	Papua New Guinea	-4	143	1240K pulldown padded to 3.2M snpset	Shotgun.diploid	1	33.59	1118510	583882	M	n/a (no relatives detected)	..	..	..	..	..	..	..	..	S_Papuan-3	PASS	..
S_Papuan-4.DG	HGDP00543	HGDP00543	n/a	2015	SkoglundNature2015	Modern	0	0	present	..	Papuan.DG	New Guinea, Iatmul and Kwoma societies of the Middle Sepik River region	Papua New Guinea	-4	143	1240K pulldown padded to 3.2M snpset	Shotgun.diploid	1	48.45	1118633	583867	M	n/a (no relatives detected)	..	..	..	..	..	..	..	..	S_Papuan-4	PASS	..
S_Papuan-5.DG	HGDP00545	HGDP00545	n/a	2015	SkoglundNature2015	Modern	0	0	present	..	Papuan.DG	New Guinea, Iatmul and Kwoma societies of the Middle Sepik River region	Papua New Guinea	-4	143	1240K pulldown padded to 3.2M snpset	Shotgun.diploid	1	51.02	1119621	584473	M	n/a (no relatives detected)	..	..	..	..	..	..	..	..	S_Papuan-5	PASS	..
B_Papuan-15.DG	HGDP00546	HGDP00546	n/a	2013	PrueferNature2013	Modern	0	0	present	..	Papuan.DG	New Guinea, Iatmul and Kwoma societies of the Middle Sepik River region	Papua New Guinea	-4	143	1240K pulldown padded to 3.2M snpset	Shotgun.diploid	1	44.45	1117740	583429	M	n/a (no relatives detected)	..	..	..	..	..	..	..	..	B_Papuan-15	PASS	..
S_Papuan-6.DG	HGDP00547	HGDP00547	n/a	2015	SkoglundNature2015	Modern	0	0	present	..	Papuan.DG	New Guinea, Iatmul and Kwoma societies of the Middle Sepik River region	Papua New Guinea	-4	143	1240K pulldown padded to 3.2M snpset	Shotgun.diploid	1	43.9	1118542	583936	M	n/a (no relatives detected)	..	..	..	..	..	..	..	..	S_Papuan-6	PASS	..
S_Papuan-7.DG	HGDP00548	HGDP00548	n/a	2015	SkoglundNature2015	Modern	0	0	present	..	Papuan.DG	New Guinea, Iatmul and Kwoma societies of the Middle Sepik River region	Papua New Guinea	-4	143	1240K pulldown padded to 3.2M snpset	Shotgun.diploid	1	48.76	1119624	584421	M	n/a (no relatives detected)	..	..	..	..	..	..	..	..	S_Papuan-7	PASS	..
S_Papuan-8.DG	HGDP00549	HGDP00549	n/a	2015	SkoglundNature2015	Modern	0	0	present	..	Papuan.DG	New Guinea, Iatmul and Kwoma societies of the Middle Sepik River region	Papua New Guinea	-4	143	1240K pulldown padded to 3.2M snpset	Shotgun.diploid	1	45.06	1118670	584016	M	n/a (no relatives detected)	..	..	..	..	..	..	..	..	S_Papuan-8	PASS	..
S_Papuan-1.DG	HGDP00550	HGDP00550	n/a	2015	SkoglundNature2015	Modern	0	0	present	..	Papuan.DG	New Guinea, Iatmul and Kwoma societies of the Middle Sepik River region	Papua New Guinea	-4	143	1240K pulldown padded to 3.2M snpset	Shotgun.diploid	1	45.12	1118074	583669	F	n/a (no relatives detected)	n/a (female)	n/a (female)	..	..	..	..	..	..	S_Papuan-1	PASS	..
S_Papuan-13.DG	HGDP00552	HGDP00552	n/a	2015	SkoglundNature2015	Modern	0	0	present	..	Papuan.DG	New Guinea, Iatmul and Kwoma societies of the Middle Sepik River region	Papua New Guinea	-4	143	1240K pulldown padded to 3.2M snpset	Shotgun.diploid	1	43.16	1118089	583661	F	n/a (no relatives detected)	n/a (female)	n/a (female)	..	..	..	..	..	..	S_Papuan-13	PASS	..
S_Papuan-10.DG	HGDP00553	HGDP00553	n/a	2015	SkoglundNature2015	Modern	0	0	present	..	Papuan.DG	New Guinea, Iatmul and Kwoma societies of the Middle Sepik River region	Papua New Guinea	-4	143	1240K pulldown padded to 3.2M snpset	Shotgun.diploid	1	41.65	1118955	584182	M	n/a (no relatives detected)	..	..	..	..	..	..	..	..	S_Papuan-10	PASS	..
S_Papuan-14.DG	HGDP00554	HGDP00554	n/a	2015	SkoglundNature2015	Modern	0	0	present	..	Papuan.DG	New Guinea, Iatmul and Kwoma societies of the Middle Sepik River region	Papua New Guinea	-4	143	1240K pulldown padded to 3.2M snpset	Shotgun.diploid	1	35.15	1118823	584043	F	n/a (no relatives detected)	n/a (female)	n/a (female)	..	..	..	..	..	..	S_Papuan-14	PASS	..
S_Papuan-11.DG	HGDP00555	HGDP00555	n/a	2015	SkoglundNature2015	Modern	0	0	present	..	Papuan.DG	New Guinea, Iatmul and Kwoma societies of the Middle Sepik River region	Papua New Guinea	-4	143	1240K pulldown padded to 3.2M snpset	Shotgun.diploid	1	42.21	1118110	583677	M	n/a (no relatives detected)	..	..	..	..	..	..	..	..	S_Papuan-11	PASS	..
S_Papuan-12.DG	HGDP00556	HGDP00556	n/a	2015	SkoglundNature2015	Modern	0	0	present	..	Papuan.DG	New Guinea, Iatmul and Kwoma societies of the Middle Sepik River region	Papua New Guinea	-4	143	1240K pulldown padded to 3.2M snpset	Shotgun.diploid	1	44.16	1116429	582616	M	n/a (no relatives detected)	..	..	..	..	..	..	..	..	S_Papuan-12	PASS	..
HGDP00540.DG	HGDP00540	HGDP00540	..	2020	BergstromScience2020	Modern	0	0	present	..	Papuan.DG	New Guinea, Iatmul and Kwoma societies of the Middle Sepik River region	Papua New Guinea	-4	143	1240K pulldown padded to 3.2M snpset	Shotgun.diploid	..	..	1141290	589069	M	n/a (no relatives detected)	..	..	..	..	..	..	..	..	..	PASS	..
HGDP00541.DG	HGDP00541	HGDP00541	..	2020	BergstromScience2020	Modern	0	0	present	..	Papuan.DG	New Guinea, Iatmul and Kwoma societies of the Middle Sepik River region	Papua New Guinea	-4	143	1240K pulldown padded to 3.2M snpset	Shotgun.diploid	..	..	1135498	586687	M	n/a (no relatives detected)	..	..	..	..	..	..	..	..	..	PASS	..
HGDP00543.DG	HGDP00543	HGDP00543	..	2020	BergstromScience2020	Modern	0	0	present	..	Papuan.DG	New Guinea, Iatmul and Kwoma societies of the Middle Sepik River region	Papua New Guinea	-4	143	1240K pulldown padded to 3.2M snpset	Shotgun.diploid	..	..	1136143	587002	M	n/a (no relatives detected)	..	..	..	..	..	..	..	..	..	PASS	..
HGDP00545.DG	HGDP00545	HGDP00545	..	2020	BergstromScience2020	Modern	0	0	present	..	Papuan.DG	New Guinea, Iatmul and Kwoma societies of the Middle Sepik River region	Papua New Guinea	-4	143	1240K pulldown padded to 3.2M snpset	Shotgun.diploid	..	..	1134917	586381	M	n/a (no relatives detected)	..	..	..	..	..	..	..	..	..	PASS	..
HGDP00546.DG	HGDP00546	HGDP00546	..	2020	BergstromScience2020	Modern	0	0	present	..	Papuan.DG	New Guinea, Iatmul and Kwoma societies of the Middle Sepik River region	Papua New Guinea	-4	143	1240K pulldown padded to 3.2M snpset	Shotgun.diploid	..	..	1139356	588281	M	n/a (no relatives detected)	..	..	..	..	..	..	..	..	..	PASS	..
HGDP00547.DG	HGDP00547	HGDP00547	..	2020	BergstromScience2020	Modern	0	0	present	..	Papuan.DG	New Guinea, Iatmul and Kwoma societies of the Middle Sepik River region	Papua New Guinea	-4	143	1240K pulldown padded to 3.2M snpset	Shotgun.diploid	..	..	1136503	587223	M	n/a (no relatives detected)	..	..	..	..	..	..	..	..	..	PASS	..
HGDP00548.DG	HGDP00548	HGDP00548	..	2020	BergstromScience2020	Modern	0	0	present	..	Papuan.DG	New Guinea, Iatmul and Kwoma societies of the Middle Sepik River region	Papua New Guinea	-4	143	1240K pulldown padded to 3.2M snpset	Shotgun.diploid	..	..	1141377	589097	M	n/a (no relatives detected)	..	..	..	..	..	..	..	..	..	PASS	..
HGDP00549.DG	HGDP00549	HGDP00549	..	2020	BergstromScience2020	Modern	0	0	present	..	Papuan.DG	New Guinea, Iatmul and Kwoma societies of the Middle Sepik River region	Papua New Guinea	-4	143	1240K pulldown padded to 3.2M snpset	Shotgun.diploid	..	..	1138482	587889	M	n/a (no relatives detected)	..	..	..	..	..	..	..	..	..	PASS	..
HGDP00550.DG	HGDP00550	HGDP00550	..	2020	BergstromScience2020	Modern	0	0	present	..	Papuan.DG	New Guinea, Iatmul and Kwoma societies of the Middle Sepik River region	Papua New Guinea	-4	143	1240K pulldown padded to 3.2M snpset	Shotgun.diploid	..	..	1134943	586440	F	n/a (no relatives detected)	n/a (female)	n/a (female)	..	..	..	..	..	..	..	PASS	..
HGDP00552.DG	HGDP00552	HGDP00552	..	2020	BergstromScience2020	Modern	0	0	present	..	Papuan.DG	New Guinea, Iatmul and Kwoma societies of the Middle Sepik River region	Papua New Guinea	-4	143	1240K pulldown padded to 3.2M snpset	Shotgun.diploid	..	..	1141233	589007	F	n/a (no relatives detected)	n/a (female)	n/a (female)	..	..	..	..	..	..	..	PASS	..
HGDP00553.DG	HGDP00553	HGDP00553	..	2020	BergstromScience2020	Modern	0	0	present	..	Papuan.DG	New Guinea, Iatmul and Kwoma societies of the Middle Sepik River region	Papua New Guinea	-4	143	1240K pulldown padded to 3.2M snpset	Shotgun.diploid	..	..	1139173	588146	M	n/a (no relatives detected)	..	..	..	..	..	..	..	..	..	PASS	..
HGDP00554.DG	HGDP00554	HGDP00554	..	2020	BergstromScience2020	Modern	0	0	present	..	Papuan.DG	New Guinea, Iatmul and Kwoma societies of the Middle Sepik River region	Papua New Guinea	-4	143	1240K pulldown padded to 3.2M snpset	Shotgun.diploid	..	..	1140708	588795	F	n/a (no relatives detected)	n/a (female)	n/a (female)	..	..	..	..	..	..	..	PASS	..
HGDP00555.DG	HGDP00555	HGDP00555	..	2020	BergstromScience2020	Modern	0	0	present	..	Papuan.DG	New Guinea, Iatmul and Kwoma societies of the Middle Sepik River region	Papua New Guinea	-4	143	1240K pulldown padded to 3.2M snpset	Shotgun.diploid	..	..	1135925	586868	M	n/a (no relatives detected)	..	..	..	..	..	..	..	..	..	PASS	..
HGDP00556.DG	HGDP00556	HGDP00556	..	2020	BergstromScience2020	Modern	0	0	present	..	Papuan.DG	New Guinea, Iatmul and Kwoma societies of the Middle Sepik River region	Papua New Guinea	-4	143	1240K pulldown padded to 3.2M snpset	Shotgun.diploid	..	..	1138656	587873	M	n/a (no relatives detected)	..	..	..	..	..	..	..	..	..	PASS	..
S_Pathan-1.DG	HGDP00216	HGDP00216	n/a	2007	MallickNature2016 (shotgun data with SNP array data first published in LiScience2008 and JakobssonNature2008)	Modern	0	0	present	..	Pathan.DG	..	Pakistan	33.487	70.5	1240K pulldown padded to 3.2M snpset	Shotgun.diploid	1	40.08	1119365	584274	M	n/a (no relatives detected)	..	..	..	..	..	..	..	..	S_Pathan-1	PASS	..
S_Pathan-2.DG	HGDP00232	HGDP00232	n/a	2007	MallickNature2016 (shotgun data with SNP array data first published in LiScience2008 and JakobssonNature2008)	Modern	0	0	present	..	Pathan.DG	..	Pakistan	33.487	70.5	1240K pulldown padded to 3.2M snpset	Shotgun.diploid	1	42.16	1118391	583787	F	n/a (no relatives detected)	n/a (female)	n/a (female)	..	..	..	..	..	..	S_Pathan-2	PASS	..
HGDP00213.DG	HGDP00213	..	..	2020	BergstromScience2020	Modern	0	0	present	..	Pathan.DG	..	Pakistan	33.487	70.5	1240K pulldown padded to 3.2M snpset	Shotgun.diploid	..	..	1137012	587168	M	n/a (no relatives detected)	..	..	..	..	..	..	..	..	..	PASS	..
HGDP00216.DG	HGDP00216	HGDP00216	..	2020	BergstromScience2020	Modern	0	0	present	..	Pathan.DG	..	Pakistan	33.487	70.5	1240K pulldown padded to 3.2M snpset	Shotgun.diploid	..	..	1141220	588993	M	n/a (no relatives detected)	..	..	..	..	..	..	..	..	..	PASS	..
HGDP00218.DG	HGDP00218	..	..	2020	BergstromScience2020	Modern	0	0	present	..	Pathan.DG	..	Pakistan	33.487	70.5	1240K pulldown padded to 3.2M snpset	Shotgun.diploid	..	..	1137642	587612	M	n/a (no relatives detected)	..	..	..	..	..	..	..	..	..	PASS	..
HGDP00222.DG	HGDP00222	..	..	2020	BergstromScience2020	Modern	0	0	present	..	Pathan.DG	..	Pakistan	33.487	70.5	1240K pulldown padded to 3.2M snpset	Shotgun.diploid	..	..	1138792	587829	M	n/a (no relatives detected)	..	..	..	..	..	..	..	..	..	PASS	..
HGDP00224.DG	HGDP00224	..	..	2020	BergstromScience2020	Modern	0	0	present	..	Pathan.DG	..	Pakistan	33.487	70.5	1240K pulldown padded to 3.2M snpset	Shotgun.diploid	..	..	1138137	587633	M	n/a (no relatives detected)	..	..	..	..	..	..	..	..	..	PASS	..
HGDP00226.DG	HGDP00226	..	..	2020	BergstromScience2020	Modern	0	0	present	..	Pathan.DG	..	Pakistan	33.487	70.5	1240K pulldown padded to 3.2M snpset	Shotgun.diploid	..	..	1136116	586659	M	n/a (no relatives detected)	..	..	..	..	..	..	..	..	..	PASS	..
HGDP00228.DG	HGDP00228	..	..	2020	BergstromScience2020	Modern	0	0	present	..	Pathan.DG	..	Pakistan	33.487	70.5	1240K pulldown padded to 3.2M snpset	Shotgun.diploid	..	..	1133491	585360	M	n/a (no relatives detected)	..	..	..	..	..	..	..	..	..	PASS	..
HGDP00232.DG	HGDP00232	HGDP00232	..	2020	BergstromScience2020	Modern	0	0	present	..	Pathan.DG	..	Pakistan	33.487	70.5	1240K pulldown padded to 3.2M snpset	Shotgun.diploid	..	..	1141436	589086	F	n/a (no relatives detected)	n/a (female)	n/a (female)	..	..	..	..	..	..	..	PASS	..
HGDP00241.DG	HGDP00241	..	..	2020	BergstromScience2020	Modern	0	0	present	..	Pathan.DG	..	Pakistan	33.487	70.5	1240K pulldown padded to 3.2M snpset	Shotgun.diploid	..	..	1137367	587301	M	n/a (no relatives detected)	..	..	..	..	..	..	..	..	..	PASS	..
HGDP00243.DG	HGDP00243	..	..	2020	BergstromScience2020	Modern	0	0	present	..	Pathan.DG	..	Pakistan	33.487	70.5	1240K pulldown padded to 3.2M snpset	Shotgun.diploid	..	..	1137631	587304	M	n/a (no relatives detected)	..	..	..	..	..	..	..	..	..	PASS	..
HGDP00244.DG	HGDP00244	..	..	2020	BergstromScience2020	Modern	0	0	present	..	Pathan.DG	..	Pakistan	33.487	70.5	1240K pulldown padded to 3.2M snpset	Shotgun.diploid	..	..	1137936	587494	F	n/a (no relatives detected)	n/a (female)	n/a (female)	..	..	..	..	..	..	..	PASS	..
HGDP00248.DG	HGDP00248	..	..	2020	BergstromScience2020	Modern	0	0	present	..	Pathan.DG	..	Pakistan	33.487	70.5	1240K pulldown padded to 3.2M snpset	Shotgun.diploid	..	..	1138026	587548	M	n/a (no relatives detected)	..	..	..	..	..	..	..	..	..	PASS	..
HGDP00254.DG	HGDP00254	..	..	2020	BergstromScience2020	Modern	0	0	present	..	Pathan.DG	..	Pakistan	33.487	70.5	1240K pulldown padded to 3.2M snpset	Shotgun.diploid	..	..	1136528	586867	M	n/a (no relatives detected)	..	..	..	..	..	..	..	..	..	PASS	..
HGDP00258.DG	HGDP00258	..	..	2020	BergstromScience2020	Modern	0	0	present	..	Pathan.DG	..	Pakistan	33.487	70.5	1240K pulldown padded to 3.2M snpset	Shotgun.diploid	..	..	1134078	585715	M	n/a (no relatives detected)	..	..	..	..	..	..	..	..	..	PASS	..
HGDP00259.DG	HGDP00259	..	..	2020	BergstromScience2020	Modern	0	0	present	..	Pathan.DG	..	Pakistan	33.487	70.5	1240K pulldown padded to 3.2M snpset	Shotgun.diploid	..	..	1138307	587679	M	n/a (no relatives detected)	..	..	..	..	..	..	..	..	..	PASS	..
HGDP00262.DG	HGDP00262	..	..	2020	BergstromScience2020	Modern	0	0	present	..	Pathan.DG	..	Pakistan	33.487	70.5	1240K pulldown padded to 3.2M snpset	Shotgun.diploid	..	..	1138666	587904	M	n/a (no relatives detected)	..	..	..	..	..	..	..	..	..	PASS	..
HGDP00264.DG	HGDP00264	..	..	2020	BergstromScience2020	Modern	0	0	present	..	Pathan.DG	..	Pakistan	33.487	70.5	1240K pulldown padded to 3.2M snpset	Shotgun.diploid	..	..	1138562	587846	M	n/a (no relatives detected)	..	..	..	..	..	..	..	..	..	PASS	..
CO154	CO154	CO154	tooth	2021	PopovicBacaSciAdv2021	Direct: SHCal20	388	38	1499-1632 calCE (366±14 BP, Wk-50224)	..	Peru_Antaura_Tiwanaku	Antaura	Peru	-15.6852	-72.6218	Native Pulldown on 3.2M snpset	1240K	..	..	683495	385478	F	n/a (no relatives detected)	n/a (female)	n/a (female)	..	A2d1	[0.97,0.99]	0.05	..	..	..	PASS	..
I2236	I2236	SC8_L214_CKA2	tooth (molar)	2020	NakatsukaCell2020	Context: Archaeological - Period	650	58	1200-1400 CE	..	Peru_Chanka_LIP	Chanka	Peru	-13.7541	-74.2257	Repulldown on 3.2M snpset	1240K	1	0.243	226533	117623	M	n/a (no relatives detected)	..	..	253.337136	D1f	[0.996,1]	0.167	..	ds.half	S2236.L1	PASS	..
I2544	I2544	CGC1	tooth (molar)	2020	NakatsukaCell2020	Context: Archaeological - Period	675	101	1100-1450 CE	..	Peru_Chanka_LIP	Charrangochayoc	Peru	-14.1954	-73.4588	Repulldown on 3.2M snpset	1240K	1	2.583	817330	438428	F	n/a (no relatives detected)	n/a (female)	n/a (female)	1080	R0+16189	[0.997,1.000]	0.029	0.007	ds.half	S2544.L1	PASS	damage.ds.half=0.029
I2563	I2563	CKA 3	..	2020	NakatsukaCell2020	Context: Archaeological - Period	650	58	1200-1400 CE	..	Peru_Chanka_LIP	Chanka	Peru	-13.7541	-74.2257	Repulldown on 3.2M snpset	1240K	1	0.029	33753	17946	F	n/a (no relatives detected)	n/a (female)	n/a (female)	1040	R	[0.995,1.000]	0.12	0.03	ds.half	S2563.L1	PASS	..
UC12-12	UC12-12	UC12-12	UC12-12	2020	BongersPNAS2020	Context: Archaeological - Period	500	29	1400-1500 CE	..	Peru_Chincha_LH	SouthCoast	Peru			1240K pulldown padded to 3.2M snpset	..	..	..	840545	441556	U	n/a (no relatives detected)	n/a (sex unknown)	n/a (sex unknown)	..	..	..	..	..	..	..	PASS	..
UC12-20	UC12-20	UC12-20	UC12-20	2020	BongersPNAS2020	Context: Archaeological - Period	500	29	1400-1500 CE	..	Peru_Chincha_LH	SouthCoast	Peru			1240K pulldown padded to 3.2M snpset	..	..	..	986811	512934	U	n/a (no relatives detected)	n/a (sex unknown)	n/a (sex unknown)	..	..	..	..	..	..	..	PASS	..
UC12-24	UC12-24	UC12-24	UC12-24	2020	BongersPNAS2020	Context: Archaeological - Period	500	29	1400-1500 CE	..	Peru_Chincha_LH	SouthCoast	Peru			1240K pulldown padded to 3.2M snpset	..	..	..	842672	441520	U	n/a (no relatives detected)	n/a (sex unknown)	n/a (sex unknown)	..	..	..	..	..	..	..	PASS	..
UC12-25	UC12-25	UC12-25	UC12-25	2020	BongersPNAS2020	Context: Archaeological - Period	500	29	1400-1500 CE	..	Peru_Chincha_LH	SouthCoast	Peru			1240K pulldown padded to 3.2M snpset	..	..	..	985986	512614	U	n/a (no relatives detected)	n/a (sex unknown)	n/a (sex unknown)	..	..	..	..	..	..	..	PASS	..
UC8-8168	UC8-8168	UC8-8168	UC8-8168	2020	BongersPNAS2020	Context: Archaeological - Period	500	29	1400-1500 CE	..	Peru_Chincha_LH	SouthCoast	Peru			1240K pulldown padded to 3.2M snpset	..	..	..	675756	355907	U	n/a (no relatives detected)	n/a (sex unknown)	n/a (sex unknown)	..	..	..	..	..	..	..	PASS	..
UC8-8173	UC8-8173	UC8-8173	UC8-8173	2020	BongersPNAS2020	Context: Archaeological - Period	500	29	1400-1500 CE	..	Peru_Chincha_LH	SouthCoast	Peru			1240K pulldown padded to 3.2M snpset	..	..	..	989011	514022	U	n/a (no relatives detected)	n/a (sex unknown)	n/a (sex unknown)	..	..	..	..	..	..	..	PASS	..
UC12_12.SG	UC12_12	UC12_12	tooth (molar)	2020	BongersPNAS2020	Direct: SHCal20	552	26	1325-1430 calCE (590±20 BP, UCIAMS-226335)	..	Peru_Chincha_LH.SG	Chincha	Peru	-13.4762	-76.0167	Repulldown on 3.2M snpset	Shotgun	1	1.239899	800959	421748	F	n/a (no relatives detected)	n/a (female)	n/a (female)	..	A2+(64)+16129	..	..	..	ss.half	SC79-L1101	PASS	..
UC12_20.SG	UC12_20	UC12_20	tooth (molar)	2020	BongersPNAS2020	Context: Archaeological - Site/Context [UC12_12, UC12_24, UC8_8168, UC8_8173] (dates)	575	72	1250-1500 CE	..	Peru_Chincha_LH.SG	Chincha	Peru	-13.4762	-76.0167	Repulldown on 3.2M snpset	Shotgun	1	1.809782	950617	495035	M	n/a (no relatives detected)	..	n/a (low coverage)	..	C1b +16311	..	..	..	ss.half	SC79-L1098	PASS	..
UC12_24.SG	UC12_24	UC12_24	tooth (molar)	2020	BongersPNAS2020	Direct (WARNING: NEEDS MARINE CALIBRATION): SHCal20	506	10	1425-1459 calCE (495±20 BP, UCIAMS-226337)	..	Peru_Chincha_LH.SG	Chincha	Peru	-13.4762	-76.0167	Repulldown on 3.2M snpset	Shotgun	1	1.237384	802528	421220	M	n/a (no relatives detected)	..	n/a (low coverage)	..	C1b	..	..	..	ss.half	SC79-L1096	PASS	..
UC12_25.SG	UC12_25	UC12_25	tooth (molar)	2020	BongersPNAS2020	Context: Archaeological - Site/Context [UC12_12, UC12_24, UC8_8168, UC8_8173] (dates)	575	72	1250-1500 CE	..	Peru_Chincha_LH.SG	Chincha	Peru	-13.4762	-76.0167	Repulldown on 3.2M snpset	Shotgun	1	2.011177	981786	512480	F	n/a (no relatives detected)	n/a (female)	n/a (female)	..	C1c	..	..	..	ss.half	SC79-L1097	PASS	..
UC8_8168.SG	UC8_8168	UC8_8168	tooth (molar)	2020	BongersPNAS2020	Direct (WARNING: NEEDS MARINE CALIBRATION): SHCal20	467	45	1445-1613 calCE (450±20 BP, UCIAMS-226333)	..	Peru_Chincha_LH.SG	Chincha	Peru	-13.4772	-76.0253	Repulldown on 3.2M snpset	Shotgun	1	0.795593	633028	333948	F	n/a (no relatives detected)	n/a (female)	n/a (female)	..	B2b	..	..	..	ss.half	SC79-L1099	PASS	..
UC8_8173.SG	UC8_8173	UC8_8173	tooth (molar)	2020	BongersPNAS2020	Direct (WARNING: NEEDS MARINE CALIBRATION): SHCal20	533	13	1398-1439 calCE ( 565±20 BP, UCIAMS-226334)	..	Peru_Chincha_LH.SG	Chincha	Peru	-13.4772	-76.0253	Repulldown on 3.2M snpset	Shotgun	1	1.351699	843355	437090	M	n/a (no relatives detected)	..	Q1a2a1a	..	B2b	..	..	..	ss.half	SC79-L1095	QUESTIONABLE	Xcontam=[0.013,0.033]
CO193	CO193	CO193	bone	2021	PopovicBacaSciAdv2021	Direct: SHCal20	614	35	1285-1387 calCE (714±20 BP, Wk-49176)	..	Peru_Cotahuasi_Tiwanaku	Cotahuasi	Peru	-15.21	-72.89	Native Pulldown on 3.2M snpset	1240K	..	..	527110	301412	F	n/a (no relatives detected)	n/a (female)	n/a (female)	..	B2	[0.99,1]	0.02	..	..	..	PASS	..
CO001	CO001	CO001	tooth	2021	PopovicBacaSciAdv2021	Direct: SHCal20	1046	56	771-986 calCE (1201±19 BP, Wk-50225)	..	Peru_Cullcunche_Tiwanaku	Cullcunche	Peru	-15.55	-72.65	Native Pulldown on 3.2M snpset	1240K	..	..	510240	288426	F	n/a (no relatives detected)	n/a (female)	n/a (female)	..	B2	[0.96,0.97]	0.06	..	..	..	PASS	..
CP8	Cuncaicha15-03	Cuncaicha 15-03	tooth	2018	PosthNakatsukaCell2018	Direct (WARNING MANUALLY CALIBRATED SHCAL13): By Thomas Harper	4115	78	2300-2030 calBCE (3811±30 BP, AA-107842)	..	Peru_Cuncaicha_4200BP	Cuncaicha, Highlands	Peru	-15.3894	-72.6082	Repulldown on 3.2M snpset	1240K	1	3.314	736047	406395	M	n/a (no relatives detected)	..	..	..	A2a3	..	0.119	..	ds.half	CUN001.A0101	PASS	..
CP29	Cuncaicha15-07	Cuncaicha 15-07	petrous	2018	PosthNakatsukaCell2018	Direct (WARNING MANUALLY CALIBRATED SHCAL13): By Thomas Harper	9005	136	7290-6820 calBCE (8126±45 BP, AA-107847)	..	Peru_Cuncaicha_9000BP	Cuncaicha, Highlands	Peru	-15.3894	-72.6082	Repulldown on 3.2M snpset	1240K	1	2.404	728912	400374	F	n/a (no relatives detected)	n/a (female)	n/a (female)	..	A2ao	..	0.1312	..	ds.half	CUN002.A0101	PASS	..
I2238	I2238	SC9_L231_BJO239	tooth (molar)	2020	NakatsukaCell2020	Context: Archaeological - Period	1550	115	200-600 CE	..	Peru_EIP_Moche	El Brujo	Peru	-7.91498	-79.3055	Repulldown on 3.2M snpset	1240K	1	0.112	120246	61977	F	n/a (no relatives detected)	n/a (female)	n/a (female)	214.113405	D1	[0.993,0.999]	0.139	..	ds.half	S2238.L1	PASS	..
I2262	I2262	SC12_L279_BJO242	tooth (molar)	2020	NakatsukaCell2020	Context: Archaeological - Period	1550	115	200-600 CE	..	Peru_EIP_Moche	El Brujo	Peru	-7.91498	-79.3055	Repulldown on 3.2M snpset	1240K	1	0.11	120166	63743	M	n/a (no relatives detected)	..	..	154.708371	C1b	[0.984,0.998]	0.08	..	ds.half	S2262.L1	PASS	..
I0324	I0324	HPA866	tooth (molar)	2020	NakatsukaCell2020	Direct (WARNING TO MARINE CALIBRATE IN SHCal20): SHCal13 manual calibration by Brendan Culleton	1095	88	710-1015 calCE (1388±18 BP, MAMS-25006)	..	Peru_ElBrujo_EIP_1300BP	El Brujo	Peru	-7.91498	-79.3055	Repulldown on 3.2M snpset	1240K	2	0.042322	48633	25741	M	n/a (no relatives detected)	..	..	57.672702	C1b	[0.973,0.995]	..	..	ds.half,ds.half	S0827.L1,S0832.L1	PASS	damage.ds.half=0.036-0.135
I2237	I2237	SC9_L230_BJO238	tooth (molar)	2020	NakatsukaCell2020	Direct (WARNING TO MARINE CALIBRATE IN SHCal20): SHCal13 manual calibration by Brendan Culleton	1335	52	525-705 calCE (1650±20 BP, PSUAMS-1607)	..	Peru_ElBrujo_EIP_1300BP	El Brujo	Peru	-7.91498	-79.3055	Repulldown on 3.2M snpset	1240K	1	0.468	380374	200314	F	n/a (no relatives detected)	n/a (female)	n/a (female)	246.559297	D1	[0.991,0.999]	0.156	..	ds.half	S2237.L1	PASS	..
I2263	I2263	SC12_L280_BJO243	tooth (molar)	2020	NakatsukaCell2020	Direct (WARNING TO MARINE CALIBRATE IN SHCal20): SHCal13 manual calibration by Brendan Culleton	1095	87	710-1010 calCE (1390±15 BP, UCIAMS-186351)	..	Peru_ElBrujo_EIP_1300BP	El Brujo	Peru	-7.91498	-79.3055	Repulldown on 3.2M snpset	1240K	1	0.629	461314	247977	M	n/a (no relatives detected)	..	..	458.230853	D4h3a	[0.975,0.99]	0.073	..	ds.half	S2263.L1	PASS	..
I2252	I2252	SC10_L248_CWS2	tooth (molar)	2020	NakatsukaCell2020	Context: Archaeological - Period	1025	101	750-1100 CE	..	Peru_Highlands_Chinchawas_MH	Chinchawas	Peru	-9.58255	-77.6975	Repulldown on 3.2M snpset	1240K	1	0.461	381262	200546	M	n/a (no relatives detected)	..	..	1249.23381	D1	[0.987,0.998]	0.08	..	ds.half	S2252.L1	PASS	..
I2250	I2250	SC10_L246_CWS14	tooth (molar)	2020	NakatsukaCell2020	Context: Archaeological - Period	700	87	1100-1400 CE	..	Peru_Highlands_LIP_Chimu	Chinchawas	Peru	-9.58255	-77.6975	Repulldown on 3.2M snpset	1240K	1	0.276	272322	144093	M	Peru, Chinchawas Family A (2 members) (I2250 and I2264 are 2nd or 3rd degree relatives)	..	..	382.381496	D1	[0.993,1]	0.057	..	ds.half	S2250.L1	PASS	..
I2251	I2251	SC10_L247_CWS15	tooth (molar)	2020	NakatsukaCell2020	Context: Archaeological - Period	700	87	1100-1400 CE	..	Peru_Highlands_LIP_Chimu	Chinchawas	Peru	-9.58255	-77.6975	Repulldown on 3.2M snpset	1240K	1	1.311	676927	371441	F	n/a (no relatives detected)	n/a (female)	n/a (female)	677.823526	D1	[0.993,1]	0.015	..	ds.half	S2251.L1	PASS	damage.ds.half=0.015
I2264	I2264	SC12_L281_CWS13	tooth (molar)	2020	NakatsukaCell2020	Context: Archaeological - Period	700	87	1100-1400 CE	..	Peru_Highlands_LIP_Chimu	Chinchawas	Peru	-9.58255	-77.6975	Repulldown on 3.2M snpset	1240K	1	1.812	700280	375106	F	Peru, Chinchawas Family A (2 members) (I2250 and I2264 are 2nd or 3rd degree relatives)	n/a (female)	n/a (female)	1986.669865	D1	[0.995,1]	0.037	..	ds.half	S2264.L1	PASS	damage.ds.half=0.037
I2268	I2268	SC12_L285_HPA887	tooth (molar)	2020	NakatsukaCell2020	Direct (WARNING TO MARINE CALIBRATE IN SHCal20): SHCal13 manual calibration by Brendan Culleton	4150	111	2400-2015 calBCE (3971±22 BP, MAMS-27355)	..	Peru_HuacaPrieta_LA_4500BP	El Brujo	Peru	-7.91498	-79.3055	Repulldown on 3.2M snpset	1240K	1	0.017	20234	10498	F	n/a (no relatives detected)	n/a (female)	n/a (female)	281.293802	B2	[0.98,0.999]	0.057	..	ds.half	S2268.L1	PASS	..
K1_noUDG.SG	K1	K1	tooth	2018	LindoScienceAdvances2018	Context: Archaeological - Period	3950	2309	6000 BCE - 2000 CE	..	Peru_Kaillachuro_Unknown.SG	Rio Ilave Basin, Kaillachuro	Peru	-16.2	-69.7	Repulldown on 3.2M snpset	Shotgun	..	0.385319	178215	92789	F	n/a (no relatives detected)	n/a (female)	n/a (female)	..	C1b	..	..	..	ds.minus	..	PASS	..
I2261	I2261	SC10_L259_LGA30	tooth (molar)	2018	PosthNakatsukaCell2018	Direct (WARNING MANUALLY CALIBRATED SHCAL13): By Thomas Harper	4105	72	2280-2030 calBCE (3780±21 BP, MAMS-27354)	..	Peru_LaGalgada_4100BP	La Galgada, Highlands	Peru	-8.46667	-78.15	Repulldown on 3.2M snpset	1240K	1	3.794	923877	491388	M	n/a (no relatives detected)	..	..	1456.014666	C1c	[0.988,0.999]	0.067	..	ds.half	S2261.L1	PASS	..
I0237	I0237	BC12	tooth (molar)	2018	PosthNakatsukaCell2018	Direct (WARNING MANUALLY CALIBRATED SHCAL13): By Thomas Harper	860	35	1030-1150 calCE (995±20 BP, PSUAMS-1614)	..	Peru_Laramate_900BP	Botigiriayocc, Laramate, Highlands	Peru	-14.2756	-74.8436	Repulldown on 3.2M snpset	1240K	1	0.664	407190	216688	M	n/a (no relatives detected)	..	..	240.97441	B2	[0.967,0.993]	0.057	..	ds.half	S0837.L1	PASS	..
I1357	I1357	BC14	petrous	2018	PosthNakatsukaCell2018	Context: Archaeological - Period	925	72	900-1150 CE	..	Peru_Laramate_900BP	Botigiriayocc, Laramate, Highlands	Peru	-14.2756	-74.8436	Repulldown on 3.2M snpset	1240K	1	1.22	707995	376985	M	n/a (no relatives detected)	..	..	338	B2l	[0.992,0.998]	0.037	0.414	ds.half	S1357.L1	PASS	damage.ds.half=0.037
I1484	I1484	BC13	tooth (molar)	2018	PosthNakatsukaCell2018	Direct (WARNING MANUALLY CALIBRATED SHCAL13): By Thomas Harper	815	49	1050-1220 calCE (920±20 BP, PSUAMS-1615)	..	Peru_Laramate_900BP	Botigiriayocc, Laramate, Highlands	Peru	-14.2756	-74.8436	Repulldown on 3.2M snpset	1240K	1	2.739	706337	383221	M	n/a (no relatives detected)	..	..	301	R	[0.997,1.000]	0.034	0.432	ds.half	S1484.L1	PASS	damage.ds.half=0.034
I1485	I1485	YA5, Cueva Yacotogia	tooth (molar)	2018	PosthNakatsukaCell2018	Direct (WARNING MANUALLY CALIBRATED SHCAL13): By Thomas Harper	1060	58	790-990 calCE (1187±26 BP, MAMS-12302)	..	Peru_Laramate_900BP	Cueva Yacotogia, Laramate, Highlands	Peru	-14.2622	-74.8592	Repulldown on 3.2M snpset	1240K	1	1.737	703746	380706	M	n/a (no relatives detected)	..	..	594	R	[0.996,1.000]	0.032	0.432	ds.half	S1485.L1	PASS	Xcontam=[0.005,0.014], damage.ds.half=0.032
I1742	I1742	TA12, Tranca	tooth (molar)	2018	PosthNakatsukaCell2018	Context: Archaeological - Period	1125	43	750-900 CE	..	Peru_Laramate_900BP	Tranca, Laramate, Highlands	Peru	-14.2622	-74.8592	Repulldown on 3.2M snpset	1240K	1	0.607	479998	261078	F	n/a (no relatives detected)	n/a (female)	n/a (female)	1140	D1	[0.998,1.000]	0.023	0.009	ds.half	S1742.L1	PASS	damage.ds.half=0.023
I2551	I2551	HA1, Huayuncalla	petrous	2018	PosthNakatsukaCell2018	Direct (WARNING MANUALLY CALIBRATED SHCAL13): By Thomas Harper	825	49	1040-1210 calCE (950±20 BP, PSUAMS-1603)	..	Peru_Laramate_900BP	Huayuncalla, Laramate, Highlands	Peru	-14.2622	-74.8592	Repulldown on 3.2M snpset	1240K	1	3.093	780707	418641	F	n/a (no relatives detected)	n/a (female)	n/a (female)	571	C1b	[0.995,1.000]	0.068	0.009	ds.half	S2551.L1	PASS	..
I0039	I0039	LAU3	tooth (molar)	2018	PosthNakatsukaCell2018	Direct (WARNING MANUALLY CALIBRATED SHCAL13): By Thomas Harper	3530	46	1660-1500 calBCE (3340±22 BP, MAMS-14389)	..	Peru_Lauricocha_3500BP	Lauricocha, Highlands	Peru	-10.3222	-76.6667	Repulldown on 3.2M snpset	1240K	2	0.898	620911	349057	M	n/a (no relatives detected)	..	..	27.996982	A2+(64)	[0.99,1]	..	..	ds.plus,ds.plus	S0039.L1,S1214.L1	PASS	..
I0040	I0040	LAU4	tooth (molar)	2018	PosthNakatsukaCell2018	Direct (WARNING MANUALLY CALIBRATED SHCAL13): By Thomas Harper	5845	55	3990-3800 calBCE (5160±27 BP, MAMS-14390)	..	Peru_Lauricocha_5800BP	Lauricocha, Highlands	Peru	-10.3222	-76.6667	Repulldown on 3.2M snpset	1240K	2	0.94	652694	359172	M	n/a (no relatives detected)	..	..	15.743859	A2+(64)+@16111	[0.972,0.999]	..	..	ds.plus,ds.plus	S0040.L1,S1215.L1	PASS	..
I0038	I0038	LAU1	petrous	2018	PosthNakatsukaCell2018	Direct (WARNING MANUALLY CALIBRATED SHCAL13): By Thomas Harper	8625	61	6780-6570 calBCE (7870±30 BP, MAMS-14391)	..	Peru_Lauricocha_8600BP	Lauricocha, Highlands	Peru	-10.3222	-76.6667	Repulldown on 3.2M snpset	1240K	3	5.414	976979	548926	M	n/a (no relatives detected)	..	..	143.49484	A2+(64)+16129	[0.991,1]	..	..	ds.plus,ds.plus,ds.plus	S0342.L1,S0038.L1,S1213.L1	PASS	..
I0041	I0041	LAU5	tooth (molar)	2018	PosthNakatsukaCell2018	Direct (WARNING MANUALLY CALIBRATED SHCAL13): By Thomas Harper	8505	49	6640-6470 calBCE (7760±31 BP, MAMS-14731)	..	Peru_Lauricocha_8600BP	Lauricocha, Highlands	Peru	-10.3222	-76.6667	Repulldown on 3.2M snpset	1240K	2	0.794	584137	319476	F	n/a (no relatives detected)	n/a (female)	n/a (female)	15.735772	B2	[0.962,0.996]	..	..	ds.plus,ds.plus	S1216.L1,S0041.L1	PASS	..
I0238	I0238	LAU2	petrous	2018	PosthNakatsukaCell2018	Context: Archaeological - Period	8450	289	7000-6000 BCE	..	Peru_Lauricocha_8600BP	Lauricocha, Highlands	Peru	-10.3222	-76.6667	Repulldown on 3.2M snpset	1240K	1	0.083	92278	49352	M	n/a (no relatives detected)	..	..	10.8	A2	[0.987,0.999]	0.096	0.414	ds.half	S0238.E1.L2	PASS	..
I2545	I2545	MPA1	tooth (molar)	2020	NakatsukaCell2020	Context: Archaeological - Period	470	46	1400-1560 CE	..	Peru_LH_Inca	Mesayocpata	Peru	-13.8146	-74.1887	Repulldown on 3.2M snpset	1240K	1	0.19	199545	106242	M	n/a (no relatives detected)	..	..	342	C5b	[0.998,1.000]	0.03	0.41	ds.half	S2545.L1	PASS	damage.ds.half=0.03
I0045	I0045	Lima10822	..	2020	NakatsukaCell2020	Context: Archaeological - Period	1575	159	100-650 CE	..	Peru_Lima_EIP_1450BP	Lima, Huaca Pucllana	Peru	-12.1111	-77.0339	Repulldown on 3.2M snpset	1240K	1	0.318	315265	173422	M	n/a (no relatives detected)	..	..	..	B2	[0.960,0.973]	..	..	ds.plus	aL0045	PASS	mtcontam=[0.960,0.973]
I0974	I0974	10814A (A15 06/00 Muestra 44b)	tooth	2020	NakatsukaCell2020	Context: Archaeological - Period	1500	144	200-700 CE	..	Peru_Lima_EIP_1450BP	Lima, Huaca Pucllana	Peru	-12.1111	-77.0339	Repulldown on 3.2M snpset	1240K	1	0.036	39989	21602	M	n/a (no relatives detected)	..	..	45.979359	B2	[0.985,0.999]	0.051	..	ds.half	S0974.L1	PASS	..
[truncated: 443 more rows]

## Sheet: Meta data HO Capodiferro
Table S.8.B: Meta data of present-day Indigenous Panamanians genotyped on the HO.
Notes:
a)adapted from: Capodiferro et al. (20)
[truncated: 78 more rows]

## Sheet: Meta data Reich masked
Table S.8.C: Meta data of present-day Indigenous Americans in the Illumina dataset.
Notes:
[truncated: 444 more rows]

## Sheet: Meta data Reich unadmixed
Table S.8.D: Meta data of unadmixed present-day Indigenous Americans in the Illumina dataset.
[truncated: 145 more rows]

[truncated: 1 more sheets: Meta data HO Arias]
