# Supplementary material for: A 6000-year-long genomic transect from the Bogotá Altiplano reveals multiple genetic shifts in the demographic history of Colombia
Source: Sci Adv. 2025 May 28;11(22):eads6284. doi: 10.1126/sciadv.ads6284 (PMC12118548; doi:10.1126/sciadv.ads6284)
Supplement: Supplementary file 2 — Tables S1 to S8 [file sciadv.ads6284_tables_s1_to_s8.zip › ads6284_table_s2.xlsx]

## Sheet: f4(OG, AX; Col1, Col2)
Table S2.A: f4-outgroup-statistics exploring potential within-group asymmetric relationships with ancient populations available in the 1240K.
Notes:
a) X encompasses populations of the 1240K dataset Version 54.1
Pop1	Pop2	Pop3	Pop4	f4	Z score	ABBA	BABA	SNP
Mbuti.DG	Argentina_Aconcagua_Inca_500BP.SG	EMUI001	EMUI002	0.000484	0.765	26110	25834	569143
Mbuti.DG	Argentina_ArroyoSeco2_7200BP	EMUI001	EMUI002	-0.000804	-0.92	6863	6985	151567
Mbuti.DG	Argentina_ArroyoSeco2_7700BP	EMUI001	EMUI002	-0.000651	-1.311	29374	29797	650189
Mbuti.DG	Argentina_BeagleChannel_Yamana_100BP	EMUI001	EMUI002	-0.000807	-1.463	29719	30254	662475
Mbuti.DG	Argentina_BeagleChannel_Yamana_100BP.SG	EMUI001	EMUI002	-0.000478	-0.856	24770	25036	555390
Mbuti.DG	Argentina_BeagleChannel_Yamana_1500BP	EMUI001	EMUI002	-0.000974	-1.43	23504	24013	522832
Mbuti.DG	Argentina_LagunaChica_1600BP	EMUI001	EMUI002	-0.000111	-0.163	22975	23032	507231
Mbuti.DG	Argentina_LagunaChica_6800BP	EMUI001	EMUI002	-0.000719	-1.239	17890	18178	399952
Mbuti.DG	Argentina_LagunaToro_2400BP	EMUI001	EMUI002	-0.000353	-0.438	6777	6830	150116
Mbuti.DG	Argentina_MitrePeninsula_Haush_400BP	EMUI001	EMUI002	-0.00093	-1.802	29219	29826	652505
Mbuti.DG	Argentina_NorthTierradelFiego_Selknam_100BP.SG	EMUI001	EMUI002	-0.000632	-0.954	25293	25652	567002
Mbuti.DG	Argentina_NorthTierradelFuego_LaArcillosa2_5800BP	EMUI001	EMUI002	-5e-06	-0.007	26500	26503	585399
Mbuti.DG	Argentina_NorthTierradelFuego_Selknam_500BP	EMUI001	EMUI002	-0.001056	-2.014	29941	30649	670399
Mbuti.DG	Bahamas_AbacoIsl_Ceramic	EMUI001	EMUI002	0.000101	0.207	30095	30029	659571
Mbuti.DG	Bahamas_CrookedIsl_Ceramic	EMUI001	EMUI002	-0.000292	-0.558	29684	29875	657710
Mbuti.DG	Bahamas_EleutheraIsl_Ceramic	EMUI001	EMUI002	-4.3e-05	-0.094	30616	30645	673926
Mbuti.DG	Bahamas_LongIsl_Ceramic	EMUI001	EMUI002	-0.000183	-0.36	29873	29994	659108
Mbuti.DG	Bahamas_SouthAndros_Ceramic	EMUI001	EMUI002	-0.000435	-0.965	30049	30338	663325
Mbuti.DG	Belize_3600BP	EMUI001	EMUI002	0.00056	0.743	12605	12449	277683
Mbuti.DG	Belize_4000BP	EMUI001	EMUI002	-0.000659	-0.802	5700	5784	127320
Mbuti.DG	Belize_4600BP	EMUI001	EMUI002	-7.9e-05	-0.162	30360	30413	668799
Mbuti.DG	Belize_4600BP	EMUI001	EMUI002	-7.9e-05	-0.162	30360	30413	668799
Mbuti.DG	Belize_4900BP	EMUI001	EMUI002	0.000255	0.509	30439	30269	666155
Mbuti.DG	Belize_5500BP	EMUI001	EMUI002	-0.000662	-0.989	25739	26117	571504
Mbuti.DG	Belize_7400BP	EMUI001	EMUI002	-0.00066	-1.114	20162	20457	447939
Mbuti.DG	Belize_8800BP	EMUI001	EMUI002	0.000467	0.365	2354	2330	52453
Mbuti.DG	Belize_9400BP	EMUI001	EMUI002	-0.001035	-1.708	17321	17721	386257
Mbuti.DG	Bolivia_Akapana_Tiwanaku	EMUI001	EMUI002	-0.000647	-1.236	23681	24021	525670
Mbuti.DG	Bolivia_Lukurmata_Tiwanaku	EMUI001	EMUI002	0.000308	0.598	30372	30166	667719
Mbuti.DG	Bolivia_MH_Iroco_1050BP	EMUI001	EMUI002	0.000581	0.828	19717	19465	433438
Mbuti.DG	Bolivia_MH_Miraflores	EMUI001	EMUI002	-0.000532	-0.978	27604	27930	613217
Mbuti.DG	Bolivia_MH_Tiwanaku	EMUI001	EMUI002	-0.000718	-1.126	13192	13401	290863
Mbuti.DG	Bolivia_MiraFlores_MH	EMUI001	EMUI002	-0.000223	-0.335	23176	23291	513457
Mbuti.DG	Bolivia_MonolitoDescabezado_Tiwanaku	EMUI001	EMUI002	0.000282	0.455	25406	25248	560343
Mbuti.DG	Bolivia_Pumapunku_Tiwanaku	EMUI001	EMUI002	-0.001117	-1.502	9781	10026	219332
Mbuti.DG	Bolivia_Putuni_Tiwanaku	EMUI001	EMUI002	0.000508	0.757	19037	18824	421254
Mbuti.DG	Bolivia_Totocachi_Tiwanaku	EMUI001	EMUI002	0.001261	1.388	6568	6386	144644
Mbuti.DG	Brazil_Enoque_3500BP.SG	EMUI001	EMUI002	-0.001125	-0.658	1030	1057	23600
Mbuti.DG	Brazil_LapaDoSanto_9600BP	EMUI001	EMUI002	-0.001243	-2.491	28040	28823	629761
Mbuti.DG	Brazil_Laranjal_6600BP	EMUI001	EMUI002	0.000331	0.452	15626	15512	346120
Mbuti.DG	Brazil_Laranjal_6800BP	EMUI001	EMUI002	-3.1e-05	-0.043	11814	11823	264489
Mbuti.DG	Brazil_Moraes_5800BP	EMUI001	EMUI002	0.000433	0.541	10412	10312	230707
Mbuti.DG	Brazil_PrePottery_1300BP	EMUI001	EMUI002	0.000268	0.188	1634	1624	36962
Mbuti.DG	Brazil_PrePottery_2200BP	EMUI001	EMUI002	-0.00135	-1.74	7385	7612	168505
Mbuti.DG	Brazil_PrePottery_2500BP	EMUI001	EMUI002	-0.000955	-0.95	3898	3982	87493
Mbuti.DG	Brazil_Sumidouro_10100BP.SG	EMUI001	EMUI002	-0.000332	-0.604	24144	24330	558790
Mbuti.DG	Brazil_Sumidouro_10200BP.SG	EMUI001	EMUI002	-0.000777	-1.029	7194	7329	173079
Mbuti.DG	Brazil_Sumidouro_10400BP.SG	EMUI001	EMUI002	-0.001137	-1.749	30447	31227	686393
Mbuti.DG	Brazil_Sumidouro_9800BP.SG	EMUI001	EMUI002	-0.001253	-1.097	2806	2891	67399
Mbuti.DG	Canada_6500BP.SG	EMUI001	EMUI002	0.000437	0.553	8126	8046	183956
Mbuti.DG	Canada_700BP.SG	EMUI001	EMUI002	-0.000229	-0.237	3818	3838	87102
Mbuti.DG	Canada_ASO.SG	EMUI001	EMUI002	-0.000516	-0.894	24612	24897	553006
Mbuti.DG	Canada_BigBar_5700BP.SG	EMUI001	EMUI002	-0.000193	-0.303	18008	18087	407193
Mbuti.DG	Canada_LateDorset.SG	EMUI001	EMUI002	2e-05	0.028	9469	9465	219260
Mbuti.DG	Canada_MDorset	EMUI001	EMUI002	0.001336	1.452	4312	4182	97392
Mbuti.DG	Canada_MDorset.SG	EMUI001	EMUI002	-0.000896	-0.652	1547	1580	36154
Mbuti.DG	Chile_CaletaHuelen_MH_1100BP	EMUI001	EMUI002	-6.7e-05	-0.107	18100	18127	398581
Mbuti.DG	Chile_Conchali_700BP	EMUI001	EMUI002	0.000295	0.537	29682	29490	650617
Mbuti.DG	Chile_LIP_Pukara_600BP	EMUI001	EMUI002	0.000236	0.257	5395	5367	118432
Mbuti.DG	Chile_LIP_Pukara_700BP	EMUI001	EMUI002	-0.000354	-0.398	7072	7128	156341
Mbuti.DG	ChileLosRieles12000BP	EMUI001	EMUI002	-0.001172	-1.724	26613	27309	593563
Mbuti.DG	Chile_LosRieles_5100BP	EMUI001	EMUI002	3.3e-05	0.051	26821	26802	589754
Mbuti.DG	Chile_NorthTierradelFuego_Selknam_100BP	EMUI001	EMUI002	-0.000686	-0.965	21482	21808	475316
Mbuti.DG	Chile_PicaOcho_700BP	EMUI001	EMUI002	3e-05	0.044	18821	18809	414146
Mbuti.DG	Chile_PuntaSantaAna_7300BP.SG	EMUI001	EMUI002	0.000518	0.792	22534	22275	500737
Mbuti.DG	Chile_SouthernContinent_Aonikenk_400BP	EMUI001	EMUI002	-0.000839	-1.119	16176	16479	361315
Mbuti.DG	Chile_StraitOfMagellan_Kaweskar_100BP.SG	EMUI001	EMUI002	-0.000938	-1.008	4552	4649	102883
Mbuti.DG	Chile_WesternArchipelago_Ayayema_5100BP.SG	EMUI001	EMUI002	0.000312	0.46	31314	31100	687161
Mbuti.DG	Chile_WesternArchipelago_Kaweskar_1200BP.SG	EMUI001	EMUI002	-0.000511	-0.802	28263	28586	632028
Mbuti.DG	Chile_WesternArchipelago_Kaweskar_800BP.SG	EMUI001	EMUI002	-0.000406	-0.646	30968	31247	686318
Mbuti.DG	Chile_Yamana_BeagleChannel_800BP.SG	EMUI001	EMUI002	-0.000801	-1.442	30840	31391	687626
Mbuti.DG	Cuba_CanimarAbajo_Archaic	EMUI001	EMUI002	-0.000756	-1.584	30893	31414	687900
Mbuti.DG	Cuba_CuevaCalero_Archaic	EMUI001	EMUI002	-0.000744	-1.283	29785	30280	663838
Mbuti.DG	Cuba_CuevaEsqueletos_Ceramic	EMUI001	EMUI002	-0.00056	-1.236	30819	31202	683608
Mbuti.DG	Cuba_CuevaPerico_Archaic	EMUI001	EMUI002	-0.000906	-1.677	21989	22434	491747
Mbuti.DG	Cuba_ElMorrillo_Ceramic	EMUI001	EMUI002	-0.000502	-0.795	24297	24566	537184
Mbuti.DG	Cuba_GuayaboBlanco_Archaic	EMUI001	EMUI002	-0.000156	-0.272	29436	29537	651179
Mbuti.DG	Cuba_LasCarolinas_Archaic	EMUI001	EMUI002	-0.000384	-0.664	28936	29182	641570
Mbuti.DG	Cuba_Manuelito_Archaic	EMUI001	EMUI002	-0.000549	-0.779	19618	19856	432949
Mbuti.DG	Cuba_PlayadelMango_Archaic	EMUI001	EMUI002	-0.000704	-1.356	29359	29819	654120
Mbuti.DG	Curacao_deSavaan_Ceramic	EMUI001	EMUI002	0.000217	0.43	29746	29604	653196
Mbuti.DG	Curacao_SantaCruz_Ceramic	EMUI001	EMUI002	0.000943	1.52	29153	28552	637620
Mbuti.DG	Dominican_Andres_Archaic	EMUI001	EMUI002	-0.000915	-1.41	25988	26517	577545
Mbuti.DG	Dominican_Atajadizo_Ceramic	EMUI001	EMUI002	-0.000282	-0.682	30975	31168	685026
Mbuti.DG	Dominican_CuevaJuana_Ceramic	EMUI001	EMUI002	0.000178	0.39	31048	30927	681736
Mbuti.DG	Dominican_CuevaRoja_Archaic	EMUI001	EMUI002	-0.000676	-0.686	3898	3958	89478
Mbuti.DG	Dominican_EdilioCruz_Ceramic	EMUI001	EMUI002	-0.000325	-0.513	27436	27634	608887
Mbuti.DG	Dominican_ElFrances_Ceramic	EMUI001	EMUI002	-0.000243	-0.468	27283	27429	601342
Mbuti.DG	Dominican_ElSoco_Ceramic	EMUI001	EMUI002	-0.000545	-1.27	30955	31328	686026
Mbuti.DG	Dominican_ElSoco_Ceramic	EMUI001	EMUI002	-0.000545	-1.27	30955	31328	686026
Mbuti.DG	Dominican_JuanDolio_Ceramic	EMUI001	EMUI002	-0.000103	-0.237	30871	30942	680901
Mbuti.DG	Dominican_LaCaleta_Ceramic	EMUI001	EMUI002	-0.000153	-0.382	31177	31283	687741
Mbuti.DG	Dominican_LaUnion_Ceramic	EMUI001	EMUI002	0.000336	0.692	30795	30568	675538
Mbuti.DG	Dominican_LomaPerenal_Ceramic	EMUI001	EMUI002	0.000859	1.416	27636	27118	602496
Mbuti.DG	Dominican_LosCorniel_Ceramic	EMUI001	EMUI002	-0.000591	-0.921	27047	27402	599716
Mbuti.DG	Dominican_LosMuertos_Ceramic	EMUI001	EMUI002	1.9e-05	0.029	29337	29325	644933
Mbuti.DG	Dominican_Macao_Ceramic	EMUI001	EMUI002	-0.000148	-0.283	30234	30332	665109
Mbuti.DG	Greenland_Saqqaq.SG	EMUI001	EMUI002	-5.1e-05	-0.088	29009	29043	675576
Mbuti.DG	Guadeloupe_AnseGourde_Ceramic	EMUI001	EMUI002	-0.000604	-1.107	18958	19213	422899
Mbuti.DG	Peru_Antaura_Tiwanaku	EMUI001	EMUI002	-0.000173	-0.271	21900	21984	487911
Mbuti.DG	Peru_Chanka_LIP	EMUI001	EMUI002	-0.000568	-0.965	27474	27819	607778
Mbuti.DG	Peru_Chincha_LH	EMUI001	EMUI002	-2.6e-05	-0.059	31278	31296	687478
Mbuti.DG	Peru_Cotahuasi_Tiwanaku	EMUI001	EMUI002	-0.000423	-0.644	17558	17725	393796
Mbuti.DG	Peru_Cullcunche_Tiwanaku	EMUI001	EMUI002	-0.000635	-0.966	16720	16959	375539
Mbuti.DG	Peru_Cuncaicha_4200BP	EMUI001	EMUI002	-0.000404	-0.617	25739	25970	570147
Mbuti.DG	Peru_Cuncaicha_9000BP	EMUI001	EMUI002	0.000483	0.734	25468	25197	560903
Mbuti.DG	Peru_EIP_Moche	EMUI001	EMUI002	0.000425	0.574	7885	7812	172914
Mbuti.DG	Peru_ElBrujo_EIP_1300BP	EMUI001	EMUI002	-0.000129	-0.231	21905	21967	480650
Mbuti.DG	Peru_Highlands_Chinchawas_MH	EMUI001	EMUI002	-0.00021	-0.297	13760	13824	303517
Mbuti.DG	Peru_Highlands_LIP_Chimu	EMUI001	EMUI002	-0.000124	-0.252	28514	28592	626641
Mbuti.DG	Peru_HuacaPrieta_LA_4500BP	EMUI001	EMUI002	-0.002336	-1.237	779	820	17629
Mbuti.DG	Peru_Kaillachuro_Unknown.SG	EMUI001	EMUI002	-0.001045	-1.144	4749	4861	107148
Mbuti.DG	Peru_LaGalgada_4100BP	EMUI001	EMUI002	8.9e-05	0.14	29032	28975	637953
Mbuti.DG	Peru_Laramate_900BP	EMUI001	EMUI002	-0.000383	-0.844	30341	30598	671230
Mbuti.DG	Peru_Lauricocha_3500BP	EMUI001	EMUI002	-0.00033	-0.497	19727	19872	439510
Mbuti.DG	Peru_Lauricocha_5800BP	EMUI001	EMUI002	-0.000629	-0.94	20341	20626	453628
Mbuti.DG	Peru_Lauricocha_8600BP	EMUI001	EMUI002	-0.000352	-0.644	29776	30009	661970
Mbuti.DG	Peru_LH_Inca	EMUI001	EMUI002	-0.000683	-0.786	6572	6672	145865
Mbuti.DG	Peru_Lima_EIP_1450BP	EMUI001	EMUI002	-0.000279	-0.393	12487	12563	274191
Mbuti.DG	Peru_Lima_LIP_650BP	EMUI001	EMUI002	-0.000495	-0.86	28673	28989	638839
Mbuti.DG	Peru_LimaCoast_MH_1000BP	EMUI001	EMUI002	-0.00087	-0.852	3597	3666	80047
Mbuti.DG	Peru_LIP_Botigiriayocc_600BP	EMUI001	EMUI002	-0.000517	-0.806	30012	30356	665147
Mbuti.DG	Peru_LIP_La_Galgada_600BP	EMUI001	EMUI002	0.000355	0.199	1090	1081	24064
Mbuti.DG	Peru_LIP_Pacapaccari_600BP	EMUI001	EMUI002	-0.000754	-1.38	26877	27327	596594
Mbuti.DG	Peru_LIP_Ychsma	EMUI001	EMUI002	-0.000679	-1.136	14633	14854	325932
Mbuti.DG	Peru_Maucallacta_Tiwanaku	EMUI001	EMUI002	0.000664	0.973	16548	16306	364051
Mbuti.DG	Peru_MH_LIP_ElBrujo_850BP	EMUI001	EMUI002	-0.000262	-0.374	13028	13104	288858
Mbuti.DG	Peru_MH_LIP_Lambayeque	EMUI001	EMUI002	-0.000124	-0.241	28436	28513	622527
Mbuti.DG	Peru_Palpa_LIP_550BP	EMUI001	EMUI002	-0.000235	-0.418	25053	25183	550348
Mbuti.DG	Peru_Palpa_MH_950BP	EMUI001	EMUI002	0.000839	0.565	1518	1491	32959
Mbuti.DG	Peru_RioUncallane_1600BP.SG	EMUI001	EMUI002	-0.000118	-0.24	31191	31272	687125
Mbuti.DG	Peru_SanSebastian_LH_500BP	EMUI001	EMUI002	-0.000839	-1.218	14779	15055	328626
Mbuti.DG	Peru_SanSebastian_LIP_600BP	EMUI001	EMUI002	-0.000519	-0.834	25020	25308	554948
Mbuti.DG	Peru_SoroMikayaPatjxa_6800BP.SG	EMUI001	EMUI002	0.00171	1.112	1347	1295	30084
Mbuti.DG	Peru_Ullujaya_EIP_1350BP	EMUI001	EMUI002	-0.000485	-0.841	20444	20663	451296
Mbuti.DG	Peru_Ullujaya_MH_950BP	EMUI001	EMUI002	-0.000938	-1.415	20534	20960	455127
Mbuti.DG	PuertoRico_CaboRojo11_Ceramic	EMUI001	EMUI002	0.000389	0.583	27412	27180	596258
Mbuti.DG	PuertoRico_CanasColloresMonserrate_Ceramic	EMUI001	EMUI002	0.000268	0.522	30040	29864	658329
Mbuti.DG	PuertoRico_Collores_Ceramic	EMUI001	EMUI002	-0.000554	-0.892	26392	26716	583178
Mbuti.DG	PuertoRico_LosIndios_Ceramic	EMUI001	EMUI002	-0.000411	-0.443	4596	4638	102345
Mbuti.DG	PuertoRico_Monserrate_Ceramic	EMUI001	EMUI002	-0.000507	-0.799	25304	25588	559866
Mbuti.DG	PuertoRico_PasodelIndio_Ceramic	EMUI001	EMUI002	-0.000334	-0.742	30522	30747	674830
Mbuti.DG	PuertoRico_PuntaCandelero_Ceramic	EMUI001	EMUI002	-0.00072	-1.231	20172	20495	448357
Mbuti.DG	PuertoRico_SantaElena_Ceramic	EMUI001	EMUI002	-0.000217	-0.455	30085	30228	663661
Mbuti.DG	PuertoRico_Tibes_Ceramic	EMUI001	EMUI002	-0.000332	-0.476	12786	12879	280600
Mbuti.DG	StLucia_Lavoutte_Ceramic	EMUI001	EMUI002	-0.000169	-0.397	31115	31231	685187
Mbuti.DG	Uruguay_Rocha_PreColonial.SG	EMUI001	EMUI002	-0.000166	-0.187	5971	5993	133244
Mbuti.DG	USA_AK_Ancient_Athabaskan_1100BP	EMUI001	EMUI002	-0.000563	-1.078	30149	30533	682933
Mbuti.DG	USA_AK_Athabskan.SG	EMUI001	EMUI002	-0.001063	-1.544	14594	14950	335073
Mbuti.DG	USA_AK_PaleoAleut	EMUI001	EMUI002	-0.000837	-1.622	27829	28363	637990
Mbuti.DG	USA_AK_PaleoAleut.SG	EMUI001	EMUI002	-0.00054	-0.923	27493	27830	624409
Mbuti.DG	USA_AK_Prehistoric.SG	EMUI001	EMUI002	-0.001894	-0.997	680	711	16506
Mbuti.DG	USA_Alaska_TrailCreek_9000BP.SG	EMUI001	EMUI002	-0.001438	-1.88	8552	8841	201234
Mbuti.DG	USA_Ancient_Beringian.SG	EMUI001	EMUI002	0.0004	0.685	30355	30080	687954
Mbuti.DG	USA_Anzick_realigned.SG	EMUI001	EMUI002	-0.000258	-0.389	30828	31005	686592
Mbuti.DG	USA_CA_Islands.SG	EMUI001	EMUI002	-0.000456	-1.07	31020	31333	687832
Mbuti.DG	USA_Nevada_LovelockCave_1850BP.SG	EMUI001	EMUI002	0.000147	0.279	31153	31052	687761
Mbuti.DG	USA_Nevada_LovelockCave_600BP.SG	EMUI001	EMUI002	-0.000432	-0.723	30883	31180	687693
Mbuti.DG	USA_Nevada_SpiritCave_11000BP.SG	EMUI001	EMUI002	-0.000354	-0.562	31032	31275	687685
Mbuti.DG	USA_NM_Chaco	EMUI001	EMUI002	-0.001781	-2.52	8463	8807	193178
Mbuti.DG	USA_PA_Colonist.SG	EMUI001	EMUI002	0.000578	0.749	5204	5132	123856
Mbuti.DG	USA_WA_Kennewick.SG	EMUI001	EMUI002	-5.8e-05	-0.084	11707	11723	266360
Mbuti.DG	Venezuela_LasLocas_Ceramic	EMUI001	EMUI002	-0.000118	-0.261	30330	30409	669429
Mbuti.DG	Argentina_Aconcagua_Inca_500BP.SG	FORM001	FORM002	0.001824	2.795	21753	20883	476856
Mbuti.DG	Argentina_ArroyoSeco2_7200BP	FORM001	FORM002	0.001291	1.457	5984	5815	131035
Mbuti.DG	Argentina_ArroyoSeco2_7700BP	FORM001	FORM002	0.000565	1.108	25019	24705	554629
Mbuti.DG	Argentina_BeagleChannel_Yamana_100BP	FORM001	FORM002	0.000565	0.996	25625	25305	567187
Mbuti.DG	Argentina_BeagleChannel_Yamana_100BP.SG	FORM001	FORM002	0.000435	0.735	22171	21956	494747
Mbuti.DG	Argentina_BeagleChannel_Yamana_1500BP	FORM001	FORM002	0.000283	0.427	21274	21140	474082
Mbuti.DG	Argentina_LagunaChica_1600BP	FORM001	FORM002	-0.000272	-0.416	20916	21043	466116
Mbuti.DG	Argentina_LagunaChica_6800BP	FORM001	FORM002	0.000215	0.351	16838	16756	378027
Mbuti.DG	Argentina_LagunaToro_2400BP	FORM001	FORM002	0.001714	1.922	6261	6029	135092
Mbuti.DG	Argentina_MitrePeninsula_Haush_400BP	FORM001	FORM002	0.000537	1.039	25257	24955	561738
Mbuti.DG	Argentina_NorthTierradelFiego_Selknam_100BP.SG	FORM001	FORM002	-4e-06	-0.005	21906	21908	491264
Mbuti.DG	Argentina_NorthTierradelFuego_LaArcillosa2_5800BP	FORM001	FORM002	0.000462	0.692	23519	23278	521538
Mbuti.DG	Argentina_NorthTierradelFuego_Selknam_500BP	FORM001	FORM002	0.001484	2.817	25961	25114	570960
Mbuti.DG	Bahamas_AbacoIsl_Ceramic	FORM001	FORM002	0.001053	2.125	25661	25067	563464
Mbuti.DG	Bahamas_CrookedIsl_Ceramic	FORM001	FORM002	-0.000119	-0.221	25281	25348	564610
Mbuti.DG	Bahamas_EleutheraIsl_Ceramic	FORM001	FORM002	0.000276	0.614	25713	25556	570851
Mbuti.DG	Bahamas_LongIsl_Ceramic	FORM001	FORM002	0.00074	1.428	25535	25118	563566
Mbuti.DG	Bahamas_SouthAndros_Ceramic	FORM001	FORM002	0.00025	0.545	25417	25275	564620
Mbuti.DG	Belize_3600BP	FORM001	FORM002	0.000429	0.566	11707	11595	260172
Mbuti.DG	Belize_4000BP	FORM001	FORM002	0.000368	0.414	5026	4983	114152
Mbuti.DG	Belize_4600BP	FORM001	FORM002	0.000388	0.796	25640	25419	570113
Mbuti.DG	Belize_4600BP	FORM001	FORM002	0.000388	0.796	25640	25419	570113
Mbuti.DG	Belize_4900BP	FORM001	FORM002	0.000342	0.667	25511	25318	565509
Mbuti.DG	Belize_5500BP	FORM001	FORM002	0.00036	0.548	22704	22523	504816
Mbuti.DG	Belize_7400BP	FORM001	FORM002	0.000273	0.456	17970	17861	398890
Mbuti.DG	Belize_8800BP	FORM001	FORM002	0.000776	0.602	2097	2061	46706
Mbuti.DG	Belize_9400BP	FORM001	FORM002	-9.9e-05	-0.152	15254	15288	339495
Mbuti.DG	Bolivia_Akapana_Tiwanaku	FORM001	FORM002	0.000107	0.21	20446	20398	454582
Mbuti.DG	Bolivia_Lukurmata_Tiwanaku	FORM001	FORM002	0.000883	1.738	25713	25211	567713
Mbuti.DG	Bolivia_MH_Iroco_1050BP	FORM001	FORM002	0.00098	1.442	17141	16771	377835
Mbuti.DG	Bolivia_MH_Miraflores	FORM001	FORM002	0.00044	0.79	23644	23412	526117
Mbuti.DG	Bolivia_MH_Tiwanaku	FORM001	FORM002	0.000882	1.348	11894	11663	261818
Mbuti.DG	Bolivia_MiraFlores_MH	FORM001	FORM002	-0.000198	-0.296	20154	20243	446640
Mbuti.DG	Bolivia_MonolitoDescabezado_Tiwanaku	FORM001	FORM002	0.000413	0.665	22137	21934	492437
Mbuti.DG	Bolivia_Pumapunku_Tiwanaku	FORM001	FORM002	0.001278	1.618	8975	8721	198737
Mbuti.DG	Bolivia_Putuni_Tiwanaku	FORM001	FORM002	0.00098	1.49	16798	16432	373387
Mbuti.DG	Bolivia_Totocachi_Tiwanaku	FORM001	FORM002	0.00152	1.621	5586	5399	123120
Mbuti.DG	Brazil_Enoque_3500BP.SG	FORM001	FORM002	-0.001304	-0.685	822	847	19071
Mbuti.DG	Brazil_LapaDoSanto_9600BP	FORM001	FORM002	0.000335	0.679	24441	24259	544441
Mbuti.DG	Brazil_Laranjal_6600BP	FORM001	FORM002	0.000754	1.043	13816	13583	307846
Mbuti.DG	Brazil_Laranjal_6800BP	FORM001	FORM002	-0.000812	-1.085	10307	10498	235183
Mbuti.DG	Brazil_Moraes_5800BP	FORM001	FORM002	-0.000572	-0.716	9024	9141	203582
Mbuti.DG	Brazil_PrePottery_1300BP	FORM001	FORM002	0.001158	0.794	1468	1429	33426
Mbuti.DG	Brazil_PrePottery_2200BP	FORM001	FORM002	-0.000755	-0.942	6547	6661	151120
Mbuti.DG	Brazil_PrePottery_2500BP	FORM001	FORM002	-0.000304	-0.29	3462	3486	77922
Mbuti.DG	Brazil_Sumidouro_10100BP.SG	FORM001	FORM002	5e-06	0.008	19950	19948	466444
Mbuti.DG	Brazil_Sumidouro_10200BP.SG	FORM001	FORM002	-0.000132	-0.157	5865	5884	141107
Mbuti.DG	Brazil_Sumidouro_10400BP.SG	FORM001	FORM002	3.5e-05	0.053	25512	25492	576082
Mbuti.DG	Brazil_Sumidouro_9800BP.SG	FORM001	FORM002	-0.000762	-0.663	2209	2250	54297
Mbuti.DG	Canada_6500BP.SG	FORM001	FORM002	-0.000381	-0.486	6603	6660	150829
Mbuti.DG	Canada_700BP.SG	FORM001	FORM002	-0.000422	-0.431	3396	3430	78488
Mbuti.DG	Canada_ASO.SG	FORM001	FORM002	9.1e-05	0.149	20629	20587	465153
Mbuti.DG	Canada_BigBar_5700BP.SG	FORM001	FORM002	0	0	14913	14913	340183
Mbuti.DG	Canada_LateDorset.SG	FORM001	FORM002	0.000963	1.214	8188	8005	190112
Mbuti.DG	Canada_MDorset	FORM001	FORM002	-8.3e-05	-0.089	3763	3770	87964
Mbuti.DG	Canada_MDorset.SG	FORM001	FORM002	0.002007	1.397	1445	1379	32724
Mbuti.DG	Chile_CaletaHuelen_MH_1100BP	FORM001	FORM002	0.000199	0.311	15725	15656	350565
Mbuti.DG	Chile_Conchali_700BP	FORM001	FORM002	0.000702	1.302	25309	24915	560331
Mbuti.DG	Chile_LIP_Pukara_600BP	FORM001	FORM002	0.001253	1.316	4801	4669	105329
Mbuti.DG	Chile_LIP_Pukara_700BP	FORM001	FORM002	0.000849	0.984	6514	6393	143203
Mbuti.DG	ChileLosRieles12000BP	FORM001	FORM002	0.000609	0.851	23428	23112	517604
Mbuti.DG	Chile_LosRieles_5100BP	FORM001	FORM002	0.00026	0.389	23436	23302	517238
Mbuti.DG	Chile_NorthTierradelFuego_Selknam_100BP	FORM001	FORM002	0.001537	2.225	18576	17948	408167
Mbuti.DG	Chile_PicaOcho_700BP	FORM001	FORM002	0.001143	1.712	17102	16674	374261
Mbuti.DG	Chile_PuntaSantaAna_7300BP.SG	FORM001	FORM002	0.000466	0.678	18909	18710	425140
Mbuti.DG	Chile_SouthernContinent_Aonikenk_400BP	FORM001	FORM002	0.000241	0.345	14091	14015	313712
Mbuti.DG	Chile_StraitOfMagellan_Kaweskar_100BP.SG	FORM001	FORM002	-0.000281	-0.279	4217	4244	94121
Mbuti.DG	Chile_WesternArchipelago_Ayayema_5100BP.SG	FORM001	FORM002	0.001872	2.839	26327	25247	576817
Mbuti.DG	Chile_WesternArchipelago_Kaweskar_1200BP.SG	FORM001	FORM002	3e-06	0.004	23632	23631	532182
Mbuti.DG	Chile_WesternArchipelago_Kaweskar_800BP.SG	FORM001	FORM002	0.001411	2.061	26182	25368	576439
Mbuti.DG	Chile_Yamana_BeagleChannel_800BP.SG	FORM001	FORM002	0.000476	0.809	25946	25671	577258
Mbuti.DG	Cuba_CanimarAbajo_Archaic	FORM001	FORM002	0.000402	0.806	25954	25722	577510
Mbuti.DG	Cuba_CuevaCalero_Archaic	FORM001	FORM002	0.000645	1.099	25365	25001	564194
Mbuti.DG	Cuba_CuevaEsqueletos_Ceramic	FORM001	FORM002	0.000428	0.9	25888	25642	575556
Mbuti.DG	Cuba_CuevaPerico_Archaic	FORM001	FORM002	0.000335	0.589	18970	18828	423543
Mbuti.DG	Cuba_ElMorrillo_Ceramic	FORM001	FORM002	0.000715	1.056	21571	21232	473522
Mbuti.DG	Cuba_GuayaboBlanco_Archaic	FORM001	FORM002	0.000508	0.868	24863	24582	554162
Mbuti.DG	Cuba_LasCarolinas_Archaic	FORM001	FORM002	0.00043	0.734	24760	24524	549875
Mbuti.DG	Cuba_Manuelito_Archaic	FORM001	FORM002	0.000203	0.278	17487	17408	387117
Mbuti.DG	Cuba_PlayadelMango_Archaic	FORM001	FORM002	0.000603	1.108	25100	24764	557214
Mbuti.DG	Curacao_deSavaan_Ceramic	FORM001	FORM002	0.000327	0.638	25223	25039	560942
Mbuti.DG	Curacao_SantaCruz_Ceramic	FORM001	FORM002	0.000236	0.342	24810	24680	552047
Mbuti.DG	Dominican_Andres_Archaic	FORM001	FORM002	0.000657	0.964	23254	22917	512584
Mbuti.DG	Dominican_Atajadizo_Ceramic	FORM001	FORM002	0.000424	1.019	25965	25720	577023
Mbuti.DG	Dominican_CuevaJuana_Ceramic	FORM001	FORM002	0.000671	1.381	26003	25617	575414
Mbuti.DG	Dominican_CuevaRoja_Archaic	FORM001	FORM002	-0.000112	-0.108	3728	3737	83958
Mbuti.DG	Dominican_EdilioCruz_Ceramic	FORM001	FORM002	0.000384	0.59	24119	23914	534968
Mbuti.DG	Dominican_ElFrances_Ceramic	FORM001	FORM002	0.000328	0.596	23933	23760	529153
Mbuti.DG	Dominican_ElSoco_Ceramic	FORM001	FORM002	0.000251	0.579	25943	25798	577197
Mbuti.DG	Dominican_ElSoco_Ceramic	FORM001	FORM002	0.000251	0.579	25943	25798	577197
Mbuti.DG	Dominican_JuanDolio_Ceramic	FORM001	FORM002	0.000737	1.634	26010	25586	575873
Mbuti.DG	Dominican_LaCaleta_Ceramic	FORM001	FORM002	0.000748	1.82	26088	25656	577480
Mbuti.DG	Dominican_LaUnion_Ceramic	FORM001	FORM002	0.000492	1.017	25852	25570	572649
Mbuti.DG	Dominican_LomaPerenal_Ceramic	FORM001	FORM002	0.000595	0.9	24022	23706	532086
Mbuti.DG	Dominican_LosCorniel_Ceramic	FORM001	FORM002	0.00083	1.23	24004	23565	529005
Mbuti.DG	Dominican_LosMuertos_Ceramic	FORM001	FORM002	0.000407	0.617	25127	24900	558050
Mbuti.DG	Dominican_Macao_Ceramic	FORM001	FORM002	0.000535	0.992	25602	25299	566081
Mbuti.DG	Greenland_Saqqaq.SG	FORM001	FORM002	0.000167	0.307	24289	24194	572288
Mbuti.DG	Guadeloupe_AnseGourde_Ceramic	FORM001	FORM002	-0.000225	-0.396	15905	15986	358528
Mbuti.DG	Peru_Antaura_Tiwanaku	FORM001	FORM002	0.000155	0.235	19129	19062	428765
Mbuti.DG	Peru_Chanka_LIP	FORM001	FORM002	0.002116	3.658	24175	23060	527307
Mbuti.DG	Peru_Chincha_LH	FORM001	FORM002	0.000794	1.763	26183	25725	577026
Mbuti.DG	Peru_Cotahuasi_Tiwanaku	FORM001	FORM002	0.000546	0.807	15706	15514	351780
Mbuti.DG	Peru_Cullcunche_Tiwanaku	FORM001	FORM002	0.000973	1.536	15036	14710	335856
Mbuti.DG	Peru_Cuncaicha_4200BP	FORM001	FORM002	0.002237	3.313	23160	22030	505050
Mbuti.DG	Peru_Cuncaicha_9000BP	FORM001	FORM002	0.001066	1.56	22496	21968	495382
Mbuti.DG	Peru_EIP_Moche	FORM001	FORM002	0.000393	0.502	6975	6914	153752
Mbuti.DG	Peru_ElBrujo_EIP_1300BP	FORM001	FORM002	0.001038	1.772	19361	18921	424289
Mbuti.DG	Peru_Highlands_Chinchawas_MH	FORM001	FORM002	0.001497	1.955	12460	12053	271914
Mbuti.DG	Peru_Highlands_LIP_Chimu	FORM001	FORM002	0.000666	1.248	24566	24204	542832
Mbuti.DG	Peru_HuacaPrieta_LA_4500BP	FORM001	FORM002	-0.002461	-1.226	721	761	16452
Mbuti.DG	Peru_Kaillachuro_Unknown.SG	FORM001	FORM002	0.000258	0.251	4078	4055	89931
Mbuti.DG	Peru_LaGalgada_4100BP	FORM001	FORM002	3.3e-05	0.054	24527	24508	545971
Mbuti.DG	Peru_Laramate_900BP	FORM001	FORM002	0.000738	1.558	25829	25408	570991
Mbuti.DG	Peru_Lauricocha_3500BP	FORM001	FORM002	-0.00015	-0.21	16966	17023	380827
Mbuti.DG	Peru_Lauricocha_5800BP	FORM001	FORM002	0.000136	0.197	17500	17447	390120
Mbuti.DG	Peru_Lauricocha_8600BP	FORM001	FORM002	0.000235	0.427	25057	24926	560121
Mbuti.DG	Peru_LH_Inca	FORM001	FORM002	0.000699	0.815	5760	5671	127476
Mbuti.DG	Peru_Lima_EIP_1450BP	FORM001	FORM002	0.002237	3.243	11114	10574	241433
Mbuti.DG	Peru_Lima_LIP_650BP	FORM001	FORM002	0.00066	1.172	24401	24042	543069
Mbuti.DG	Peru_LimaCoast_MH_1000BP	FORM001	FORM002	0.001655	1.639	3362	3241	73414
Mbuti.DG	Peru_LIP_Botigiriayocc_600BP	FORM001	FORM002	0.000273	0.423	25134	24981	561108
Mbuti.DG	Peru_LIP_La_Galgada_600BP	FORM001	FORM002	0.001442	0.832	996	964	21618
Mbuti.DG	Peru_LIP_Pacapaccari_600BP	FORM001	FORM002	0.000775	1.445	23504	23101	520287
Mbuti.DG	Peru_LIP_Ychsma	FORM001	FORM002	0.00191	3.002	13409	12848	293620
Mbuti.DG	Peru_Maucallacta_Tiwanaku	FORM001	FORM002	0.000373	0.538	14556	14436	324131
Mbuti.DG	Peru_MH_LIP_ElBrujo_850BP	FORM001	FORM002	0.000584	0.81	11413	11265	253643
Mbuti.DG	Peru_MH_LIP_Lambayeque	FORM001	FORM002	0.000306	0.583	24004	23841	531735
Mbuti.DG	Peru_Palpa_LIP_550BP	FORM001	FORM002	0.001583	2.799	22229	21460	485683
Mbuti.DG	Peru_Palpa_MH_950BP	FORM001	FORM002	-0.001356	-0.874	1288	1328	29691
Mbuti.DG	Peru_RioUncallane_1600BP.SG	FORM001	FORM002	0.001328	2.684	26250	25484	576780
Mbuti.DG	Peru_SanSebastian_LH_500BP	FORM001	FORM002	0.000649	0.941	13499	13304	299521
Mbuti.DG	Peru_SanSebastian_LIP_600BP	FORM001	FORM002	0.000999	1.561	22437	21943	495517
Mbuti.DG	Peru_SoroMikayaPatjxa_6800BP.SG	FORM001	FORM002	0.000114	0.071	1017	1014	24083
Mbuti.DG	Peru_Ullujaya_EIP_1350BP	FORM001	FORM002	0.001381	2.353	18552	17992	405543
Mbuti.DG	Peru_Ullujaya_MH_950BP	FORM001	FORM002	0.00028	0.403	18470	18356	409297
Mbuti.DG	PuertoRico_CaboRojo11_Ceramic	FORM001	FORM002	0.000347	0.551	23697	23515	524723
Mbuti.DG	PuertoRico_CanasColloresMonserrate_Ceramic	FORM001	FORM002	0.000291	0.531	25350	25186	563328
Mbuti.DG	PuertoRico_Collores_Ceramic	FORM001	FORM002	0.000356	0.546	23056	22875	509691
Mbuti.DG	PuertoRico_LosIndios_Ceramic	FORM001	FORM002	0.000337	0.349	4149	4118	92557
Mbuti.DG	PuertoRico_Monserrate_Ceramic	FORM001	FORM002	3e-05	0.047	22210	22195	494497
Mbuti.DG	PuertoRico_PasodelIndio_Ceramic	FORM001	FORM002	0.001013	2.217	25786	25210	568885
Mbuti.DG	PuertoRico_PuntaCandelero_Ceramic	FORM001	FORM002	0.000213	0.34	17971	17886	396827
Mbuti.DG	PuertoRico_SantaElena_Ceramic	FORM001	FORM002	0.00111	2.203	25713	25085	565919
Mbuti.DG	PuertoRico_Tibes_Ceramic	FORM001	FORM002	-8.3e-05	-0.121	11363	11384	250753
Mbuti.DG	StLucia_Lavoutte_Ceramic	FORM001	FORM002	0.000797	1.834	26081	25622	575520
Mbuti.DG	Uruguay_Rocha_PreColonial.SG	FORM001	FORM002	0.001425	1.551	5205	5040	115767
Mbuti.DG	USA_AK_Ancient_Athabaskan_1100BP	FORM001	FORM002	-0.000282	-0.533	25092	25254	576184
Mbuti.DG	USA_AK_Athabskan.SG	FORM001	FORM002	0.000279	0.407	12097	12019	276749
Mbuti.DG	USA_AK_PaleoAleut	FORM001	FORM002	0.000698	1.363	23787	23408	542154
Mbuti.DG	USA_AK_PaleoAleut.SG	FORM001	FORM002	0.000583	0.982	23122	22816	525141
Mbuti.DG	USA_AK_Prehistoric.SG	FORM001	FORM002	0.004697	2.219	631	564	14087
Mbuti.DG	USA_Alaska_TrailCreek_9000BP.SG	FORM001	FORM002	0.000203	0.271	7411	7376	172897
Mbuti.DG	USA_Ancient_Beringian.SG	FORM001	FORM002	0.001151	1.963	25517	24853	577505
Mbuti.DG	USA_Anzick_realigned.SG	FORM001	FORM002	0.000213	0.319	25717	25594	576906
Mbuti.DG	USA_CA_Islands.SG	FORM001	FORM002	0.000243	0.588	25878	25737	577407
Mbuti.DG	USA_Nevada_LovelockCave_1850BP.SG	FORM001	FORM002	0.000651	1.257	25889	25514	577334
Mbuti.DG	USA_Nevada_LovelockCave_600BP.SG	FORM001	FORM002	3.7e-05	0.058	25845	25824	577273
Mbuti.DG	USA_Nevada_SpiritCave_11000BP.SG	FORM001	FORM002	0.001275	1.998	26037	25301	577288
Mbuti.DG	USA_NM_Chaco	FORM001	FORM002	-0.00099	-1.359	7686	7860	176159
Mbuti.DG	USA_PA_Colonist.SG	FORM001	FORM002	0.000478	0.598	4417	4366	106144
Mbuti.DG	USA_WA_Kennewick.SG	FORM001	FORM002	-1.5e-05	-0.02	9247	9250	213952
Mbuti.DG	Venezuela_LasLocas_Ceramic	FORM001	FORM002	0.000668	1.48	25841	25459	571600
Mbuti.DG	Argentina_Aconcagua_Inca_500BP.SG	FORM001	FORM003	0.000828	1.259	21848	21451	480103
Mbuti.DG	Argentina_ArroyoSeco2_7200BP	FORM001	FORM003	0.000475	0.546	5969	5906	131758
Mbuti.DG	Argentina_ArroyoSeco2_7700BP	FORM001	FORM003	0.000736	1.467	25386	24976	557775
Mbuti.DG	Argentina_BeagleChannel_Yamana_100BP	FORM001	FORM003	0.000129	0.234	25592	25519	569721
Mbuti.DG	Argentina_BeagleChannel_Yamana_100BP.SG	FORM001	FORM003	-0.000476	-0.837	22003	22239	494885
Mbuti.DG	Argentina_BeagleChannel_Yamana_1500BP	FORM001	FORM003	-0.000453	-0.695	21108	21323	474214
Mbuti.DG	Argentina_LagunaChica_1600BP	FORM001	FORM003	-0.001015	-1.656	20767	21239	465265
Mbuti.DG	Argentina_LagunaChica_6800BP	FORM001	FORM003	-0.000544	-0.903	16684	16889	376850
Mbuti.DG	Argentina_LagunaToro_2400BP	FORM001	FORM003	0.00087	1.017	6207	6090	135356
Mbuti.DG	Argentina_MitrePeninsula_Haush_400BP	FORM001	FORM003	-0.000315	-0.622	25255	25432	563969
Mbuti.DG	Argentina_NorthTierradelFiego_Selknam_100BP.SG	FORM001	FORM003	-0.000454	-0.704	21958	22182	493137
Mbuti.DG	Argentina_NorthTierradelFuego_LaArcillosa2_5800BP	FORM001	FORM003	0.000459	0.703	23598	23358	522561
Mbuti.DG	Argentina_NorthTierradelFuego_Selknam_500BP	FORM001	FORM003	7e-06	0.014	25769	25765	573829
Mbuti.DG	Bahamas_AbacoIsl_Ceramic	FORM001	FORM003	0.000401	0.859	25713	25486	566266
Mbuti.DG	Bahamas_CrookedIsl_Ceramic	FORM001	FORM003	-0.00086	-1.654	25250	25737	567144
Mbuti.DG	Bahamas_EleutheraIsl_Ceramic	FORM001	FORM003	4.1e-05	0.096	25908	25884	574203
Mbuti.DG	Bahamas_LongIsl_Ceramic	FORM001	FORM003	-1.4e-05	-0.027	25541	25549	566282
Mbuti.DG	Bahamas_SouthAndros_Ceramic	FORM001	FORM003	-0.000155	-0.355	25589	25678	567630
Mbuti.DG	Belize_3600BP	FORM001	FORM003	0.0004	0.557	11819	11715	260545
Mbuti.DG	Belize_4000BP	FORM001	FORM003	-9.8e-05	-0.112	5081	5092	114557
Mbuti.DG	Belize_4600BP	FORM001	FORM003	-0.000381	-0.793	25692	25911	573228
Mbuti.DG	Belize_4600BP	FORM001	FORM003	-0.000381	-0.793	25692	25911	573228
Mbuti.DG	Belize_4900BP	FORM001	FORM003	-0.00039	-0.817	25585	25807	569079
Mbuti.DG	Belize_5500BP	FORM001	FORM003	-0.001016	-1.583	22464	22979	506526
Mbuti.DG	Belize_7400BP	FORM001	FORM003	0.000435	0.732	18132	17958	401171
Mbuti.DG	Belize_8800BP	FORM001	FORM003	0.000345	0.27	2130	2114	47087
Mbuti.DG	Belize_9400BP	FORM001	FORM003	-0.00105	-1.58	15215	15574	342295
Mbuti.DG	Bolivia_Akapana_Tiwanaku	FORM001	FORM003	-0.000759	-1.537	20345	20691	456358
Mbuti.DG	Bolivia_Lukurmata_Tiwanaku	FORM001	FORM003	0.000167	0.343	25712	25616	570522
Mbuti.DG	Bolivia_MH_Iroco_1050BP	FORM001	FORM003	-0.000167	-0.249	17029	17093	379984
Mbuti.DG	Bolivia_MH_Miraflores	FORM001	FORM003	-0.000784	-1.471	23578	23993	528784
Mbuti.DG	Bolivia_MH_Tiwanaku	FORM001	FORM003	0.00101	1.596	11988	11724	261967
Mbuti.DG	Bolivia_MiraFlores_MH	FORM001	FORM003	-0.001223	-1.874	20066	20615	448826
Mbuti.DG	Bolivia_MonolitoDescabezado_Tiwanaku	FORM001	FORM003	-0.000629	-1.016	21996	22306	493163
Mbuti.DG	Bolivia_Pumapunku_Tiwanaku	FORM001	FORM003	-0.000777	-1.006	8885	9039	198574
Mbuti.DG	Bolivia_Putuni_Tiwanaku	FORM001	FORM003	0.001002	1.529	16907	16532	374010
Mbuti.DG	Bolivia_Totocachi_Tiwanaku	FORM001	FORM003	0.000593	0.644	5625	5552	123739
Mbuti.DG	Brazil_Enoque_3500BP.SG	FORM001	FORM003	0.001567	0.839	842	812	19379
Mbuti.DG	Brazil_LapaDoSanto_9600BP	FORM001	FORM003	-4e-05	-0.083	24486	24508	547265
Mbuti.DG	Brazil_Laranjal_6600BP	FORM001	FORM003	-0.000987	-1.443	13734	14041	310463
Mbuti.DG	Brazil_Laranjal_6800BP	FORM001	FORM003	-0.000702	-0.932	10489	10655	237185
Mbuti.DG	Brazil_Moraes_5800BP	FORM001	FORM003	-0.000913	-1.111	9095	9283	205687
Mbuti.DG	Brazil_PrePottery_1300BP	FORM001	FORM003	-0.002175	-1.504	1411	1484	33504
Mbuti.DG	Brazil_PrePottery_2200BP	FORM001	FORM003	-0.00017	-0.224	6694	6720	151652
Mbuti.DG	Brazil_PrePottery_2500BP	FORM001	FORM003	-0.000624	-0.607	3488	3537	78421
Mbuti.DG	Brazil_Sumidouro_10100BP.SG	FORM001	FORM003	-2.5e-05	-0.045	20190	20201	470049
Mbuti.DG	Brazil_Sumidouro_10200BP.SG	FORM001	FORM003	-2.5e-05	-0.031	5955	5959	142951
Mbuti.DG	Brazil_Sumidouro_10400BP.SG	FORM001	FORM003	-6e-05	-0.091	25671	25706	579717
Mbuti.DG	Brazil_Sumidouro_9800BP.SG	FORM001	FORM003	-0.001247	-1.096	2234	2303	55191
Mbuti.DG	Canada_6500BP.SG	FORM001	FORM003	-0.000307	-0.383	6695	6742	152554
Mbuti.DG	Canada_700BP.SG	FORM001	FORM003	-0.001374	-1.405	3385	3493	78591
Mbuti.DG	Canada_ASO.SG	FORM001	FORM003	-0.000236	-0.399	20740	20851	467999
Mbuti.DG	Canada_BigBar_5700BP.SG	FORM001	FORM003	-0.000297	-0.44	14964	15066	342730
Mbuti.DG	Canada_LateDorset.SG	FORM001	FORM003	0.000346	0.47	8161	8095	190734
Mbuti.DG	Canada_MDorset	FORM001	FORM003	0.000501	0.538	3820	3776	88147
Mbuti.DG	Canada_MDorset.SG	FORM001	FORM003	0.002442	1.652	1448	1368	32750
Mbuti.DG	Chile_CaletaHuelen_MH_1100BP	FORM001	FORM003	-2.2e-05	-0.035	15939	15947	352474
Mbuti.DG	Chile_Conchali_700BP	FORM001	FORM003	-0.000259	-0.48	25334	25480	562854
Mbuti.DG	Chile_LIP_Pukara_600BP	FORM001	FORM003	0.001306	1.375	4816	4677	105723
Mbuti.DG	Chile_LIP_Pukara_700BP	FORM001	FORM003	-2e-06	-0.003	6428	6428	143386
Mbuti.DG	ChileLosRieles12000BP	FORM001	FORM003	0.000622	0.924	23711	23388	520358
Mbuti.DG	Chile_LosRieles_5100BP	FORM001	FORM003	-0.001309	-1.934	23141	23821	519300
Mbuti.DG	Chile_NorthTierradelFuego_Selknam_100BP	FORM001	FORM003	0.000222	0.334	18500	18409	410540
Mbuti.DG	Chile_PicaOcho_700BP	FORM001	FORM003	-0.000154	-0.227	16957	17014	375659
Mbuti.DG	Chile_PuntaSantaAna_7300BP.SG	FORM001	FORM003	1.3e-05	0.019	18933	18927	427578
Mbuti.DG	Chile_SouthernContinent_Aonikenk_400BP	FORM001	FORM003	-0.000459	-0.716	14021	14165	314929
Mbuti.DG	Chile_StraitOfMagellan_Kaweskar_100BP.SG	FORM001	FORM003	-0.00035	-0.377	4206	4239	94110
Mbuti.DG	Chile_WesternArchipelago_Ayayema_5100BP.SG	FORM001	FORM003	0.000364	0.538	26287	26076	580411
Mbuti.DG	Chile_WesternArchipelago_Kaweskar_1200BP.SG	FORM001	FORM003	-0.000679	-1.001	23648	24011	535665
Mbuti.DG	Chile_WesternArchipelago_Kaweskar_800BP.SG	FORM001	FORM003	0.000558	0.821	26274	25951	580028
Mbuti.DG	Chile_Yamana_BeagleChannel_800BP.SG	FORM001	FORM003	0.00015	0.255	26154	26067	580869
Mbuti.DG	Cuba_CanimarAbajo_Archaic	FORM001	FORM003	-0.000389	-0.782	26011	26237	581115
Mbuti.DG	Cuba_CuevaCalero_Archaic	FORM001	FORM003	-0.000199	-0.349	25360	25473	567276
Mbuti.DG	Cuba_CuevaEsqueletos_Ceramic	FORM001	FORM003	0.000345	0.765	26160	25961	579093
Mbuti.DG	Cuba_CuevaPerico_Archaic	FORM001	FORM003	-0.000581	-1.035	18913	19161	425846
Mbuti.DG	Cuba_ElMorrillo_Ceramic	FORM001	FORM003	0.000112	0.174	21487	21434	475325
Mbuti.DG	Cuba_GuayaboBlanco_Archaic	FORM001	FORM003	-3.5e-05	-0.06	25042	25061	557621
Mbuti.DG	Cuba_LasCarolinas_Archaic	FORM001	FORM003	1e-06	0.001	24848	24847	552831
Mbuti.DG	Cuba_Manuelito_Archaic	FORM001	FORM003	-0.000769	-1.065	17421	17720	388910
Mbuti.DG	Cuba_PlayadelMango_Archaic	FORM001	FORM003	8e-06	0.016	25171	25166	560891
Mbuti.DG	Curacao_deSavaan_Ceramic	FORM001	FORM003	-0.000188	-0.387	25338	25444	563768
Mbuti.DG	Curacao_SantaCruz_Ceramic	FORM001	FORM003	6.3e-05	0.098	24825	24790	554280
Mbuti.DG	Dominican_Andres_Archaic	FORM001	FORM003	-0.000444	-0.68	23103	23331	514686
Mbuti.DG	Dominican_Atajadizo_Ceramic	FORM001	FORM003	-0.000161	-0.411	26093	26187	580473
Mbuti.DG	Dominican_CuevaJuana_Ceramic	FORM001	FORM003	-0.000185	-0.409	26012	26120	578808
Mbuti.DG	Dominican_CuevaRoja_Archaic	FORM001	FORM003	-3.6e-05	-0.034	3787	3790	83998
Mbuti.DG	Dominican_EdilioCruz_Ceramic	FORM001	FORM003	-6.2e-05	-0.095	24080	24113	536329
Mbuti.DG	Dominican_ElFrances_Ceramic	FORM001	FORM003	0.000691	1.248	24220	23853	531019
Mbuti.DG	Dominican_ElSoco_Ceramic	FORM001	FORM003	-7.3e-05	-0.177	26140	26182	580709
Mbuti.DG	Dominican_ElSoco_Ceramic	FORM001	FORM003	-7.3e-05	-0.177	26140	26182	580709
Mbuti.DG	Dominican_JuanDolio_Ceramic	FORM001	FORM003	-0.000209	-0.476	26048	26169	579130
Mbuti.DG	Dominican_LaCaleta_Ceramic	FORM001	FORM003	0.000307	0.787	26258	26080	581072
Mbuti.DG	Dominican_LaUnion_Ceramic	FORM001	FORM003	-0.000121	-0.251	25916	25986	575830
Mbuti.DG	Dominican_LomaPerenal_Ceramic	FORM001	FORM003	0.000332	0.539	24200	24023	533274
Mbuti.DG	Dominican_LosCorniel_Ceramic	FORM001	FORM003	-0.000659	-1.04	23741	24090	530437
Mbuti.DG	Dominican_LosMuertos_Ceramic	FORM001	FORM003	-0.000227	-0.358	25260	25387	560513
Mbuti.DG	Dominican_Macao_Ceramic	FORM001	FORM003	-5.3e-05	-0.105	25696	25726	569249
Mbuti.DG	Greenland_Saqqaq.SG	FORM001	FORM003	0.000238	0.432	24429	24292	575423
Mbuti.DG	Guadeloupe_AnseGourde_Ceramic	FORM001	FORM003	-0.000185	-0.353	16007	16074	361115
Mbuti.DG	Peru_Antaura_Tiwanaku	FORM001	FORM003	-0.000355	-0.548	19080	19232	429658
Mbuti.DG	Peru_Chanka_LIP	FORM001	FORM003	0.001243	2.175	24129	23471	529708
Mbuti.DG	Peru_Chincha_LH	FORM001	FORM003	-0.000292	-0.669	26183	26353	580649
Mbuti.DG	Peru_Cotahuasi_Tiwanaku	FORM001	FORM003	-7.5e-05	-0.113	15677	15704	352270
Mbuti.DG	Peru_Cullcunche_Tiwanaku	FORM001	FORM003	0.000158	0.237	15042	14989	336263
Mbuti.DG	Peru_Cuncaicha_4200BP	FORM001	FORM003	0.000248	0.375	22809	22683	506490
Mbuti.DG	Peru_Cuncaicha_9000BP	FORM001	FORM003	0.000599	0.919	22408	22110	497064
Mbuti.DG	Peru_EIP_Moche	FORM001	FORM003	-0.000942	-1.215	6863	7009	154636
Mbuti.DG	Peru_ElBrujo_EIP_1300BP	FORM001	FORM003	-3.4e-05	-0.062	19219	19234	426422
Mbuti.DG	Peru_Highlands_Chinchawas_MH	FORM001	FORM003	-0.000144	-0.183	12248	12287	273126
Mbuti.DG	Peru_Highlands_LIP_Chimu	FORM001	FORM003	-0.000346	-0.668	24430	24619	545065
Mbuti.DG	Peru_HuacaPrieta_LA_4500BP	FORM001	FORM003	-0.00307	-1.486	707	758	16479
Mbuti.DG	Peru_Kaillachuro_Unknown.SG	FORM001	FORM003	-0.000152	-0.151	4035	4049	90640
Mbuti.DG	Peru_LaGalgada_4100BP	FORM001	FORM003	9.8e-05	0.166	24715	24661	549142
Mbuti.DG	Peru_Laramate_900BP	FORM001	FORM003	-0.000337	-0.755	25742	25935	574013
Mbuti.DG	Peru_Lauricocha_3500BP	FORM001	FORM003	0.000407	0.603	17144	16989	382589
Mbuti.DG	Peru_Lauricocha_5800BP	FORM001	FORM003	-0.001073	-1.575	17401	17822	392033
Mbuti.DG	Peru_Lauricocha_8600BP	FORM001	FORM003	0.000279	0.527	25396	25239	563298
Mbuti.DG	Peru_LH_Inca	FORM001	FORM003	-0.00073	-0.805	5746	5840	128128
Mbuti.DG	Peru_Lima_EIP_1450BP	FORM001	FORM003	0.000791	1.166	11013	10821	242455
Mbuti.DG	Peru_Lima_LIP_650BP	FORM001	FORM003	-0.000161	-0.276	24536	24624	546069
Mbuti.DG	Peru_LimaCoast_MH_1000BP	FORM001	FORM003	0.001308	1.268	3370	3273	73741
Mbuti.DG	Peru_LIP_Botigiriayocc_600BP	FORM001	FORM003	0.000134	0.213	25447	25372	564413
Mbuti.DG	Peru_LIP_La_Galgada_600BP	FORM001	FORM003	-0.001256	-0.709	976	1004	21753
Mbuti.DG	Peru_LIP_Pacapaccari_600BP	FORM001	FORM003	-0.00045	-0.845	23391	23626	522319
Mbuti.DG	Peru_LIP_Ychsma	FORM001	FORM003	0.000375	0.604	13351	13241	294378
Mbuti.DG	Peru_Maucallacta_Tiwanaku	FORM001	FORM003	-0.000113	-0.166	14556	14593	324976
Mbuti.DG	Peru_MH_LIP_ElBrujo_850BP	FORM001	FORM003	0.00093	1.267	11587	11350	255130
Mbuti.DG	Peru_MH_LIP_Lambayeque	FORM001	FORM003	-0.000454	-0.833	24054	24297	535092
Mbuti.DG	Peru_Palpa_LIP_550BP	FORM001	FORM003	0.000505	0.932	22085	21839	487433
Mbuti.DG	Peru_Palpa_MH_950BP	FORM001	FORM003	-0.002385	-1.634	1310	1381	29750
Mbuti.DG	Peru_RioUncallane_1600BP.SG	FORM001	FORM003	5e-06	0.01	26109	26106	580395
Mbuti.DG	Peru_SanSebastian_LH_500BP	FORM001	FORM003	0.000164	0.233	13536	13487	300086
Mbuti.DG	Peru_SanSebastian_LIP_600BP	FORM001	FORM003	-0.000453	-0.725	22107	22332	496586
Mbuti.DG	Peru_SoroMikayaPatjxa_6800BP.SG	FORM001	FORM003	-1.9e-05	-0.011	1061	1061	24494
Mbuti.DG	Peru_Ullujaya_EIP_1350BP	FORM001	FORM003	0.000186	0.324	18361	18285	406676
Mbuti.DG	Peru_Ullujaya_MH_950BP	FORM001	FORM003	-2.7e-05	-0.041	18470	18481	410541
Mbuti.DG	PuertoRico_CaboRojo11_Ceramic	FORM001	FORM003	-0.000254	-0.409	23745	23878	526361
Mbuti.DG	PuertoRico_CanasColloresMonserrate_Ceramic	FORM001	FORM003	1.3e-05	0.027	25544	25536	566170
Mbuti.DG	PuertoRico_Collores_Ceramic	FORM001	FORM003	4e-06	0.006	23148	23146	512164
Mbuti.DG	PuertoRico_LosIndios_Ceramic	FORM001	FORM003	-0.000466	-0.48	4135	4178	92959
Mbuti.DG	PuertoRico_Monserrate_Ceramic	FORM001	FORM003	-0.000456	-0.731	22265	22491	496322
Mbuti.DG	PuertoRico_PasodelIndio_Ceramic	FORM001	FORM003	-3.6e-05	-0.081	25837	25858	572688
Mbuti.DG	PuertoRico_PuntaCandelero_Ceramic	FORM001	FORM003	-0.000809	-1.408	17804	18126	398972
Mbuti.DG	PuertoRico_SantaElena_Ceramic	FORM001	FORM003	-8.4e-05	-0.175	25673	25721	568978
Mbuti.DG	PuertoRico_Tibes_Ceramic	FORM001	FORM003	-0.000395	-0.628	11284	11383	251490
Mbuti.DG	StLucia_Lavoutte_Ceramic	FORM001	FORM003	0.000261	0.617	26214	26063	579252
Mbuti.DG	Uruguay_Rocha_PreColonial.SG	FORM001	FORM003	-6.7e-05	-0.073	5160	5168	116408
Mbuti.DG	USA_AK_Ancient_Athabaskan_1100BP	FORM001	FORM003	-0.000295	-0.57	25412	25583	579562
Mbuti.DG	USA_AK_Athabskan.SG	FORM001	FORM003	0.000208	0.308	12165	12108	278878
Mbuti.DG	USA_AK_PaleoAleut	FORM001	FORM003	9e-05	0.175	23807	23758	545046
Mbuti.DG	USA_AK_PaleoAleut.SG	FORM001	FORM003	0.000211	0.352	23138	23026	528586
Mbuti.DG	USA_AK_Prehistoric.SG	FORM001	FORM003	0.003183	1.571	620	575	14214
Mbuti.DG	USA_Alaska_TrailCreek_9000BP.SG	FORM001	FORM003	0.000347	0.454	7510	7450	173670
Mbuti.DG	USA_Ancient_Beringian.SG	FORM001	FORM003	0.000863	1.48	25474	24973	581103
Mbuti.DG	USA_Anzick_realigned.SG	FORM001	FORM003	-0.000165	-0.256	25906	26002	580451
Mbuti.DG	USA_CA_Islands.SG	FORM001	FORM003	-0.000196	-0.475	26027	26141	581005
Mbuti.DG	USA_Nevada_LovelockCave_1850BP.SG	FORM001	FORM003	-4e-06	-0.008	25945	25948	580944
Mbuti.DG	USA_Nevada_LovelockCave_600BP.SG	FORM001	FORM003	-0.000576	-0.939	25749	26083	580877
Mbuti.DG	USA_Nevada_SpiritCave_11000BP.SG	FORM001	FORM003	0.000512	0.83	26104	25807	580886
Mbuti.DG	USA_NM_Chaco	FORM001	FORM003	-0.001231	-1.646	7742	7960	176791
Mbuti.DG	USA_PA_Colonist.SG	FORM001	FORM003	2.5e-05	0.031	4382	4379	106639
Mbuti.DG	USA_WA_Kennewick.SG	FORM001	FORM003	0.000945	1.248	9496	9291	216962
Mbuti.DG	Venezuela_LasLocas_Ceramic	FORM001	FORM003	-0.000426	-0.973	25696	25941	574322
Mbuti.DG	Argentina_Aconcagua_Inca_500BP.SG	FORM001	FORM004	0.00025	0.34	15201	15117	335027
Mbuti.DG	Argentina_ArroyoSeco2_7200BP	FORM001	FORM004	-0.000452	-0.441	4256	4299	94223
Mbuti.DG	Argentina_ArroyoSeco2_7700BP	FORM001	FORM004	0.000389	0.702	17826	17674	391749
Mbuti.DG	Argentina_BeagleChannel_Yamana_100BP	FORM001	FORM004	-0.000462	-0.748	17940	18125	398797
Mbuti.DG	Argentina_BeagleChannel_Yamana_100BP.SG	FORM001	FORM004	-0.000504	-0.772	15805	15984	355135
Mbuti.DG	Argentina_BeagleChannel_Yamana_1500BP	FORM001	FORM004	-0.000757	-1.042	15585	15848	346936
Mbuti.DG	Argentina_LagunaChica_1600BP	FORM001	FORM004	-0.001474	-2.092	15249	15752	341230
Mbuti.DG	Argentina_LagunaChica_6800BP	FORM001	FORM004	-0.000639	-0.976	12769	12951	284610
Mbuti.DG	Argentina_LagunaToro_2400BP	FORM001	FORM004	-0.000232	-0.24	4572	4595	100227
Mbuti.DG	Argentina_MitrePeninsula_Haush_400BP	FORM001	FORM004	-0.000697	-1.204	17761	18037	395832
Mbuti.DG	Argentina_NorthTierradelFiego_Selknam_100BP.SG	FORM001	FORM004	-0.000679	-0.923	15572	15809	349183
Mbuti.DG	Argentina_NorthTierradelFuego_LaArcillosa2_5800BP	FORM001	FORM004	0.000858	1.179	17092	16770	374640
Mbuti.DG	Argentina_NorthTierradelFuego_Selknam_500BP	FORM001	FORM004	-0.000133	-0.238	18106	18159	400639
Mbuti.DG	Bahamas_AbacoIsl_Ceramic	FORM001	FORM004	-4.2e-05	-0.08	18030	18047	396971
Mbuti.DG	Bahamas_CrookedIsl_Ceramic	FORM001	FORM004	-0.000564	-0.975	17917	18141	397563
Mbuti.DG	Bahamas_EleutheraIsl_Ceramic	FORM001	FORM004	-0.000234	-0.494	18119	18213	400715
Mbuti.DG	Bahamas_LongIsl_Ceramic	FORM001	FORM004	0.00011	0.204	17998	17955	396915
Mbuti.DG	Bahamas_SouthAndros_Ceramic	FORM001	FORM004	-0.00033	-0.665	17976	18108	397602
Mbuti.DG	Belize_3600BP	FORM001	FORM004	-0.001171	-1.536	9040	9276	201339
Mbuti.DG	Belize_4000BP	FORM001	FORM004	0.000717	0.749	3806	3745	85095
Mbuti.DG	Belize_4600BP	FORM001	FORM004	-0.000389	-0.753	18065	18221	400499
Mbuti.DG	Belize_4600BP	FORM001	FORM004	-0.000389	-0.753	18065	18221	400499
Mbuti.DG	Belize_4900BP	FORM001	FORM004	-0.00037	-0.684	18014	18162	398333
Mbuti.DG	Belize_5500BP	FORM001	FORM004	-0.000633	-0.914	16399	16630	365371
Mbuti.DG	Belize_7400BP	FORM001	FORM004	-0.000368	-0.543	13335	13444	296891
Mbuti.DG	Belize_8800BP	FORM001	FORM004	-0.002116	-1.479	1591	1667	35851
Mbuti.DG	Belize_9400BP	FORM001	FORM004	-0.000881	-1.237	11359	11582	253735
Mbuti.DG	Bolivia_Akapana_Tiwanaku	FORM001	FORM004	-0.000587	-0.999	14562	14752	323398
Mbuti.DG	Bolivia_Lukurmata_Tiwanaku	FORM001	FORM004	-5.6e-05	-0.104	18084	18107	398373
Mbuti.DG	Bolivia_MH_Iroco_1050BP	FORM001	FORM004	-0.000113	-0.157	12586	12617	277584
Mbuti.DG	Bolivia_MH_Miraflores	FORM001	FORM004	-0.000546	-0.932	16882	17086	374824
Mbuti.DG	Bolivia_MH_Tiwanaku	FORM001	FORM004	0.00022	0.308	8811	8769	193485
Mbuti.DG	Bolivia_MiraFlores_MH	FORM001	FORM004	-0.001497	-2.042	14457	14941	323376
Mbuti.DG	Bolivia_MonolitoDescabezado_Tiwanaku	FORM001	FORM004	-0.000821	-1.17	15779	16067	351228
Mbuti.DG	Bolivia_Pumapunku_Tiwanaku	FORM001	FORM004	0.001528	1.733	6735	6513	145343
Mbuti.DG	Bolivia_Putuni_Tiwanaku	FORM001	FORM004	0.000129	0.178	12160	12125	270253
Mbuti.DG	Bolivia_Totocachi_Tiwanaku	FORM001	FORM004	0.000814	0.778	3994	3923	87216
Mbuti.DG	Brazil_Enoque_3500BP.SG	FORM001	FORM004	0.000204	0.09	563	560	13292
Mbuti.DG	Brazil_LapaDoSanto_9600BP	FORM001	FORM004	-0.000299	-0.56	17427	17543	387651
Mbuti.DG	Brazil_Laranjal_6600BP	FORM001	FORM004	-0.000448	-0.567	10443	10548	233915
Mbuti.DG	Brazil_Laranjal_6800BP	FORM001	FORM004	-0.00106	-1.36	8091	8282	180718
Mbuti.DG	Brazil_Moraes_5800BP	FORM001	FORM004	-0.000379	-0.431	6994	7053	155495
Mbuti.DG	Brazil_PrePottery_1300BP	FORM001	FORM004	0.000486	0.278	1126	1114	24975
Mbuti.DG	Brazil_PrePottery_2200BP	FORM001	FORM004	-0.00078	-0.899	4917	5004	112161
Mbuti.DG	Brazil_PrePottery_2500BP	FORM001	FORM004	-0.00074	-0.627	2532	2574	57921
Mbuti.DG	Brazil_Sumidouro_10100BP.SG	FORM001	FORM004	-0.0002	-0.323	14080	14145	326306
Mbuti.DG	Brazil_Sumidouro_10200BP.SG	FORM001	FORM004	-0.002262	-2.377	4031	4256	99326
Mbuti.DG	Brazil_Sumidouro_10400BP.SG	FORM001	FORM004	-0.000722	-0.993	17867	18158	402725
Mbuti.DG	Brazil_Sumidouro_9800BP.SG	FORM001	FORM004	-0.00245	-1.851	1516	1610	38146
Mbuti.DG	Canada_6500BP.SG	FORM001	FORM004	0.001272	1.37	4783	4650	105007
Mbuti.DG	Canada_700BP.SG	FORM001	FORM004	-0.001987	-1.756	2464	2578	57070
Mbuti.DG	Canada_ASO.SG	FORM001	FORM004	-0.00014	-0.212	14468	14514	325540
Mbuti.DG	Canada_BigBar_5700BP.SG	FORM001	FORM004	-0.000819	-1.113	10439	10634	238337
Mbuti.DG	Canada_LateDorset.SG	FORM001	FORM004	-0.000657	-0.788	5741	5830	135907
Mbuti.DG	Canada_MDorset	FORM001	FORM004	-0.000651	-0.626	2826	2869	65758
Mbuti.DG	Canada_MDorset.SG	FORM001	FORM004	0.001678	1.022	1076	1035	23997
Mbuti.DG	Chile_CaletaHuelen_MH_1100BP	FORM001	FORM004	-0.000794	-1.13	11529	11734	257804
Mbuti.DG	Chile_Conchali_700BP	FORM001	FORM004	-0.000389	-0.663	17890	18044	395646
Mbuti.DG	Chile_LIP_Pukara_600BP	FORM001	FORM004	0.001493	1.405	3537	3422	76886
Mbuti.DG	Chile_LIP_Pukara_700BP	FORM001	FORM004	0.002058	2.127	5006	4784	108038
Mbuti.DG	ChileLosRieles12000BP	FORM001	FORM004	5.8e-05	0.081	17009	16987	373119
Mbuti.DG	Chile_LosRieles_5100BP	FORM001	FORM004	-0.001277	-1.824	16690	17165	371835
Mbuti.DG	Chile_NorthTierradelFuego_Selknam_100BP	FORM001	FORM004	-7.6e-05	-0.099	13294	13317	293809
Mbuti.DG	Chile_PicaOcho_700BP	FORM001	FORM004	-3e-05	-0.041	12808	12817	280606
Mbuti.DG	Chile_PuntaSantaAna_7300BP.SG	FORM001	FORM004	4.4e-05	0.057	13456	13443	301014
Mbuti.DG	Chile_SouthernContinent_Aonikenk_400BP	FORM001	FORM004	-0.000274	-0.356	10194	10256	226683
Mbuti.DG	Chile_StraitOfMagellan_Kaweskar_100BP.SG	FORM001	FORM004	-0.000878	-0.807	3093	3154	69583
Mbuti.DG	Chile_WesternArchipelago_Ayayema_5100BP.SG	FORM001	FORM004	0.000495	0.671	18344	18145	403220
Mbuti.DG	Chile_WesternArchipelago_Kaweskar_1200BP.SG	FORM001	FORM004	-0.001217	-1.705	16565	17020	374039
Mbuti.DG	Chile_WesternArchipelago_Kaweskar_800BP.SG	FORM001	FORM004	-0.000665	-0.924	18088	18355	403042
Mbuti.DG	Chile_Yamana_BeagleChannel_800BP.SG	FORM001	FORM004	-0.000277	-0.439	18169	18281	403527
Mbuti.DG	Cuba_CanimarAbajo_Archaic	FORM001	FORM004	-0.000739	-1.384	18087	18386	403703
Mbuti.DG	Cuba_CuevaCalero_Archaic	FORM001	FORM004	-0.000708	-1.144	17776	18057	397353
Mbuti.DG	Cuba_CuevaEsqueletos_Ceramic	FORM001	FORM004	-8.8e-05	-0.175	18181	18216	402893
Mbuti.DG	Cuba_CuevaPerico_Archaic	FORM001	FORM004	-0.000525	-0.842	13597	13757	304501
Mbuti.DG	Cuba_ElMorrillo_Ceramic	FORM001	FORM004	0.00032	0.442	15824	15713	345329
Mbuti.DG	Cuba_GuayaboBlanco_Archaic	FORM001	FORM004	-0.000893	-1.456	17540	17890	392486
Mbuti.DG	Cuba_LasCarolinas_Archaic	FORM001	FORM004	-0.000297	-0.467	17533	17649	390001
Mbuti.DG	Cuba_Manuelito_Archaic	FORM001	FORM004	-0.001191	-1.596	13035	13382	291353
Mbuti.DG	Cuba_PlayadelMango_Archaic	FORM001	FORM004	-3.7e-05	-0.064	17778	17793	394619
Mbuti.DG	Curacao_deSavaan_Ceramic	FORM001	FORM004	0.0001	0.185	17976	17937	395998
Mbuti.DG	Curacao_SantaCruz_Ceramic	FORM001	FORM004	-0.000341	-0.495	17670	17804	391155
Mbuti.DG	Dominican_Andres_Archaic	FORM001	FORM004	2e-06	0.003	16797	16796	371153
Mbuti.DG	Dominican_Atajadizo_Ceramic	FORM001	FORM004	-0.000228	-0.506	18222	18314	403479
Mbuti.DG	Dominican_CuevaJuana_Ceramic	FORM001	FORM004	2.6e-05	0.052	18241	18230	402818
Mbuti.DG	Dominican_CuevaRoja_Archaic	FORM001	FORM004	-0.000936	-0.827	2911	2971	64932
Mbuti.DG	Dominican_EdilioCruz_Ceramic	FORM001	FORM004	-0.000837	-1.234	17144	17464	382058
Mbuti.DG	Dominican_ElFrances_Ceramic	FORM001	FORM004	-0.000117	-0.196	17260	17304	379900
Mbuti.DG	Dominican_ElSoco_Ceramic	FORM001	FORM004	-0.000393	-0.851	18191	18350	403546
Mbuti.DG	Dominican_ElSoco_Ceramic	FORM001	FORM004	-0.000393	-0.851	18191	18350	403546
Mbuti.DG	Dominican_JuanDolio_Ceramic	FORM001	FORM004	9.9e-05	0.197	18280	18240	402955
Mbuti.DG	Dominican_LaCaleta_Ceramic	FORM001	FORM004	0.000223	0.505	18316	18226	403669
Mbuti.DG	Dominican_LaUnion_Ceramic	FORM001	FORM004	3.1e-05	0.059	18229	18216	401575
Mbuti.DG	Dominican_LomaPerenal_Ceramic	FORM001	FORM004	0.000399	0.574	17364	17212	380474
Mbuti.DG	Dominican_LosCorniel_Ceramic	FORM001	FORM004	0.000613	0.874	17385	17152	379170
Mbuti.DG	Dominican_LosMuertos_Ceramic	FORM001	FORM004	-0.000457	-0.704	17790	17970	394791
Mbuti.DG	Dominican_Macao_Ceramic	FORM001	FORM004	-5.9e-05	-0.105	18053	18076	398405
Mbuti.DG	Greenland_Saqqaq.SG	FORM001	FORM004	0.00055	0.899	17191	16970	401000
Mbuti.DG	Guadeloupe_AnseGourde_Ceramic	FORM001	FORM004	0.000118	0.184	11508	11478	255791
Mbuti.DG	Peru_Antaura_Tiwanaku	FORM001	FORM004	0.000336	0.476	13776	13673	305875
Mbuti.DG	Peru_Chanka_LIP	FORM001	FORM004	0.001602	2.546	17359	16755	376887
Mbuti.DG	Peru_Chincha_LH	FORM001	FORM004	-8e-06	-0.016	18303	18306	403390
Mbuti.DG	Peru_Cotahuasi_Tiwanaku	FORM001	FORM004	-0.00046	-0.593	11355	11473	254851
Mbuti.DG	Peru_Cullcunche_Tiwanaku	FORM001	FORM004	0.000195	0.266	10914	10867	243496
Mbuti.DG	Peru_Cuncaicha_4200BP	FORM001	FORM004	0.000162	0.22	16564	16505	365759
Mbuti.DG	Peru_Cuncaicha_9000BP	FORM001	FORM004	2.7e-05	0.039	16297	16287	360000
Mbuti.DG	Peru_EIP_Moche	FORM001	FORM004	-0.001252	-1.417	5196	5341	115799
Mbuti.DG	Peru_ElBrujo_EIP_1300BP	FORM001	FORM004	0.000127	0.207	14212	14173	311530
Mbuti.DG	Peru_Highlands_Chinchawas_MH	FORM001	FORM004	0.00059	0.709	9402	9281	205320
Mbuti.DG	Peru_Highlands_LIP_Chimu	FORM001	FORM004	-5.1e-05	-0.087	17428	17447	385315
Mbuti.DG	Peru_HuacaPrieta_LA_4500BP	FORM001	FORM004	-0.002629	-1.116	600	634	13159
Mbuti.DG	Peru_Kaillachuro_Unknown.SG	FORM001	FORM004	0.000422	0.37	2849	2822	63133
Mbuti.DG	Peru_LaGalgada_4100BP	FORM001	FORM004	-0.000834	-1.28	17355	17678	387244
Mbuti.DG	Peru_Laramate_900BP	FORM001	FORM004	-0.000309	-0.605	18075	18199	400769
Mbuti.DG	Peru_Lauricocha_3500BP	FORM001	FORM004	-0.000767	-1.013	12243	12453	273904
Mbuti.DG	Peru_Lauricocha_5800BP	FORM001	FORM004	-0.000359	-0.494	12554	12655	279241
Mbuti.DG	Peru_Lauricocha_8600BP	FORM001	FORM004	0.000707	1.182	17920	17641	393636
Mbuti.DG	Peru_LH_Inca	FORM001	FORM004	-0.00079	-0.81	4063	4135	91771
Mbuti.DG	Peru_Lima_EIP_1450BP	FORM001	FORM004	0.000674	0.871	8101	7982	177276
Mbuti.DG	Peru_Lima_LIP_650BP	FORM001	FORM004	-0.000157	-0.248	17280	17340	383305
Mbuti.DG	Peru_LimaCoast_MH_1000BP	FORM001	FORM004	0.000966	0.803	2613	2558	56478
Mbuti.DG	Peru_LIP_Botigiriayocc_600BP	FORM001	FORM004	0.000109	0.159	17805	17762	393851
Mbuti.DG	Peru_LIP_La_Galgada_600BP	FORM001	FORM004	0.00241	1.162	772	732	16546
Mbuti.DG	Peru_LIP_Pacapaccari_600BP	FORM001	FORM004	0.000206	0.351	16928	16851	372723
Mbuti.DG	Peru_LIP_Ychsma	FORM001	FORM004	0.000208	0.294	9954	9908	218961
Mbuti.DG	Peru_Maucallacta_Tiwanaku	FORM001	FORM004	4.1e-05	0.053	10621	10612	235922
Mbuti.DG	Peru_MH_LIP_ElBrujo_850BP	FORM001	FORM004	3.2e-05	0.039	8630	8624	189531
Mbuti.DG	Peru_MH_LIP_Lambayeque	FORM001	FORM004	-0.000141	-0.241	17160	17213	378221
Mbuti.DG	Peru_Palpa_LIP_550BP	FORM001	FORM004	0.001156	1.877	16134	15727	352202
Mbuti.DG	Peru_Palpa_MH_950BP	FORM001	FORM004	-0.002358	-1.351	1007	1060	22378
Mbuti.DG	Peru_RioUncallane_1600BP.SG	FORM001	FORM004	9.4e-05	0.174	18306	18268	403206
Mbuti.DG	Peru_SanSebastian_LH_500BP	FORM001	FORM004	0.000906	1.242	10326	10122	224974
Mbuti.DG	Peru_SanSebastian_LIP_600BP	FORM001	FORM004	-0.000305	-0.434	16179	16289	358475
Mbuti.DG	Peru_SoroMikayaPatjxa_6800BP.SG	FORM001	FORM004	-0.0004	-0.202	738	745	17044
Mbuti.DG	Peru_Ullujaya_EIP_1350BP	FORM001	FORM004	0.000377	0.585	13665	13552	299672
Mbuti.DG	Peru_Ullujaya_MH_950BP	FORM001	FORM004	-0.000436	-0.623	13559	13690	301676
Mbuti.DG	PuertoRico_CaboRojo11_Ceramic	FORM001	FORM004	-0.001236	-1.762	16891	17357	376842
Mbuti.DG	PuertoRico_CanasColloresMonserrate_Ceramic	FORM001	FORM004	-0.000728	-1.302	17813	18103	396910
Mbuti.DG	PuertoRico_Collores_Ceramic	FORM001	FORM004	8e-06	0.011	16688	16685	367914
Mbuti.DG	PuertoRico_LosIndios_Ceramic	FORM001	FORM004	0.000575	0.532	3271	3230	71645
Mbuti.DG	PuertoRico_Monserrate_Ceramic	FORM001	FORM004	-0.000428	-0.618	16138	16291	357890
Mbuti.DG	PuertoRico_PasodelIndio_Ceramic	FORM001	FORM004	-6.3e-05	-0.122	18092	18117	399959
Mbuti.DG	PuertoRico_PuntaCandelero_Ceramic	FORM001	FORM004	-0.00072	-1.087	13202	13414	293682
Mbuti.DG	PuertoRico_SantaElena_Ceramic	FORM001	FORM004	1.1e-05	0.021	18110	18106	398610
Mbuti.DG	PuertoRico_Tibes_Ceramic	FORM001	FORM004	-0.000278	-0.372	8555	8607	187949
Mbuti.DG	StLucia_Lavoutte_Ceramic	FORM001	FORM004	0.000125	0.26	18300	18250	402882
Mbuti.DG	Uruguay_Rocha_PreColonial.SG	FORM001	FORM004	-0.001094	-1.049	3700	3791	83194
Mbuti.DG	USA_AK_Ancient_Athabaskan_1100BP	FORM001	FORM004	-0.000918	-1.621	17641	18011	403091
Mbuti.DG	USA_AK_Athabskan.SG	FORM001	FORM004	0.000352	0.464	8431	8363	192107
Mbuti.DG	USA_AK_PaleoAleut	FORM001	FORM004	-0.000465	-0.853	16595	16773	383070
Mbuti.DG	USA_AK_PaleoAleut.SG	FORM001	FORM004	-0.000547	-0.867	15923	16124	367791
Mbuti.DG	USA_AK_Prehistoric.SG	FORM001	FORM004	0.001923	0.739	436	416	10144
Mbuti.DG	USA_Alaska_TrailCreek_9000BP.SG	FORM001	FORM004	0.000381	0.444	5289	5243	122011
Mbuti.DG	USA_Ancient_Beringian.SG	FORM001	FORM004	0.000795	1.226	17800	17480	403681
Mbuti.DG	USA_Anzick_realigned.SG	FORM001	FORM004	-0.001584	-2.192	17717	18357	403340
Mbuti.DG	USA_CA_Islands.SG	FORM001	FORM004	2.4e-05	0.053	18203	18194	403622
Mbuti.DG	USA_Nevada_LovelockCave_1850BP.SG	FORM001	FORM004	0.000149	0.265	18188	18128	403571
Mbuti.DG	USA_Nevada_LovelockCave_600BP.SG	FORM001	FORM004	-0.000239	-0.36	18162	18258	403525
Mbuti.DG	USA_Nevada_SpiritCave_11000BP.SG	FORM001	FORM004	9.4e-05	0.148	18165	18127	403531
Mbuti.DG	USA_NM_Chaco	FORM001	FORM004	-0.001224	-1.547	5819	5981	132339
Mbuti.DG	USA_PA_Colonist.SG	FORM001	FORM004	0.001142	1.163	3176	3090	75086
Mbuti.DG	USA_WA_Kennewick.SG	FORM001	FORM004	0.001069	1.212	6583	6425	148186
Mbuti.DG	Venezuela_LasLocas_Ceramic	FORM001	FORM004	-0.000273	-0.557	18120	18230	401036
Mbuti.DG	Argentina_Aconcagua_Inca_500BP.SG	FORM001	FORM005	0.001696	2.471	18377	17699	399372
Mbuti.DG	Argentina_ArroyoSeco2_7200BP	FORM001	FORM005	-0.000528	-0.553	4977	5035	111261
Mbuti.DG	Argentina_ArroyoSeco2_7700BP	FORM001	FORM005	-0.000186	-0.349	21027	21114	466823
Mbuti.DG	Argentina_BeagleChannel_Yamana_100BP	FORM001	FORM005	1e-06	0.001	21465	21465	476129
Mbuti.DG	Argentina_BeagleChannel_Yamana_100BP.SG	FORM001	FORM005	-0.000468	-0.778	18627	18823	419660
Mbuti.DG	Argentina_BeagleChannel_Yamana_1500BP	FORM001	FORM005	-0.00098	-1.413	18119	18518	407300
Mbuti.DG	Argentina_LagunaChica_1600BP	FORM001	FORM005	-0.000505	-0.741	17942	18145	400985
Mbuti.DG	Argentina_LagunaChica_6800BP	FORM001	FORM005	0.000161	0.26	14814	14761	331330
Mbuti.DG	Argentina_LagunaToro_2400BP	FORM001	FORM005	0.000739	0.801	5352	5266	116667
Mbuti.DG	Argentina_MitrePeninsula_Haush_400BP	FORM001	FORM005	-0.000571	-1.046	21114	21384	472109
Mbuti.DG	Argentina_NorthTierradelFiego_Selknam_100BP.SG	FORM001	FORM005	-0.000898	-1.271	18411	18784	415319
Mbuti.DG	Argentina_NorthTierradelFuego_LaArcillosa2_5800BP	FORM001	FORM005	0.000733	1.044	20120	19795	443241
Mbuti.DG	Argentina_NorthTierradelFuego_Selknam_500BP	FORM001	FORM005	-0.000432	-0.761	21464	21670	478809
Mbuti.DG	Bahamas_AbacoIsl_Ceramic	FORM001	FORM005	0.000616	1.162	21617	21325	473612
Mbuti.DG	Bahamas_CrookedIsl_Ceramic	FORM001	FORM005	-0.000392	-0.68	21372	21558	474353
Mbuti.DG	Bahamas_EleutheraIsl_Ceramic	FORM001	FORM005	0.000211	0.44	21669	21567	478918
Mbuti.DG	Bahamas_LongIsl_Ceramic	FORM001	FORM005	0.000498	0.906	21506	21270	473582
Mbuti.DG	Bahamas_SouthAndros_Ceramic	FORM001	FORM005	6.8e-05	0.139	21485	21453	474526
Mbuti.DG	Belize_3600BP	FORM001	FORM005	-0.000148	-0.19	10364	10398	229746
Mbuti.DG	Belize_4000BP	FORM001	FORM005	-0.00044	-0.474	4383	4427	98777
Mbuti.DG	Belize_4600BP	FORM001	FORM005	-0.000106	-0.217	21570	21621	478439
Mbuti.DG	Belize_4600BP	FORM001	FORM005	-0.000106	-0.217	21570	21621	478439
Mbuti.DG	Belize_4900BP	FORM001	FORM005	5e-06	0.009	21535	21533	475271
Mbuti.DG	Belize_5500BP	FORM001	FORM005	-0.000257	-0.39	19399	19510	430722
Mbuti.DG	Belize_7400BP	FORM001	FORM005	3.9e-05	0.06	15513	15500	344635
Mbuti.DG	Belize_8800BP	FORM001	FORM005	-0.000355	-0.264	1833	1848	41008
Mbuti.DG	Belize_9400BP	FORM001	FORM005	0.000366	0.527	13316	13208	293862
Mbuti.DG	Bolivia_Akapana_Tiwanaku	FORM001	FORM005	-0.000394	-0.731	17148	17299	383763
Mbuti.DG	Bolivia_Lukurmata_Tiwanaku	FORM001	FORM005	0.000529	1.03	21553	21301	475828
Mbuti.DG	Bolivia_MH_Iroco_1050BP	FORM001	FORM005	-0.000419	-0.62	14557	14693	324212
Mbuti.DG	Bolivia_MH_Miraflores	FORM001	FORM005	-0.000204	-0.352	19965	20056	444627
Mbuti.DG	Bolivia_MH_Tiwanaku	FORM001	FORM005	0.000866	1.269	10265	10069	226001
Mbuti.DG	Bolivia_MiraFlores_MH	FORM001	FORM005	-0.00033	-0.464	17165	17290	380759
Mbuti.DG	Bolivia_MonolitoDescabezado_Tiwanaku	FORM001	FORM005	-0.000207	-0.313	18739	18825	416411
Mbuti.DG	Bolivia_Pumapunku_Tiwanaku	FORM001	FORM005	0.000581	0.726	7724	7625	170182
Mbuti.DG	Bolivia_Putuni_Tiwanaku	FORM001	FORM005	0.000503	0.719	14405	14245	318294
Mbuti.DG	Bolivia_Totocachi_Tiwanaku	FORM001	FORM005	0.001836	1.838	4701	4511	103269
Mbuti.DG	Brazil_Enoque_3500BP.SG	FORM001	FORM005	0.003389	1.663	739	685	15975
Mbuti.DG	Brazil_LapaDoSanto_9600BP	FORM001	FORM005	-5.8e-05	-0.114	20692	20719	460565
Mbuti.DG	Brazil_Laranjal_6600BP	FORM001	FORM005	-0.000216	-0.303	11963	12021	268303
Mbuti.DG	Brazil_Laranjal_6800BP	FORM001	FORM005	-0.00095	-1.217	9109	9304	205906
Mbuti.DG	Brazil_Moraes_5800BP	FORM001	FORM005	-0.00072	-0.87	7901	8029	177949
Mbuti.DG	Brazil_PrePottery_1300BP	FORM001	FORM005	-0.00209	-1.326	1265	1326	29080
Mbuti.DG	Brazil_PrePottery_2200BP	FORM001	FORM005	0.000543	0.671	5774	5703	130698
Mbuti.DG	Brazil_PrePottery_2500BP	FORM001	FORM005	-0.000307	-0.284	2969	2989	67309
Mbuti.DG	Brazil_Sumidouro_10100BP.SG	FORM001	FORM005	-0.000263	-0.444	16718	16821	390196
Mbuti.DG	Brazil_Sumidouro_10200BP.SG	FORM001	FORM005	-0.000859	-0.992	4864	4965	117721
Mbuti.DG	Brazil_Sumidouro_10400BP.SG	FORM001	FORM005	7.8e-05	0.112	21421	21383	482181
Mbuti.DG	Brazil_Sumidouro_9800BP.SG	FORM001	FORM005	-0.00106	-0.89	1834	1882	45208
Mbuti.DG	Canada_6500BP.SG	FORM001	FORM005	0.000311	0.361	5538	5499	125633
Mbuti.DG	Canada_700BP.SG	FORM001	FORM005	0.001537	1.493	2987	2884	67087
Mbuti.DG	Canada_ASO.SG	FORM001	FORM005	0.000417	0.662	17385	17223	389741
Mbuti.DG	Canada_BigBar_5700BP.SG	FORM001	FORM005	-0.000974	-1.309	12376	12653	284504
Mbuti.DG	Canada_LateDorset.SG	FORM001	FORM005	0.001366	1.826	6981	6761	160674
Mbuti.DG	Canada_MDorset	FORM001	FORM005	0.001784	1.731	3393	3257	76364
Mbuti.DG	Canada_MDorset.SG	FORM001	FORM005	0.003165	2.079	1261	1173	28008
Mbuti.DG	Chile_CaletaHuelen_MH_1100BP	FORM001	FORM005	-5.8e-05	-0.085	13597	13614	301356
Mbuti.DG	Chile_Conchali_700BP	FORM001	FORM005	7.6e-05	0.132	21274	21238	471398
Mbuti.DG	Chile_LIP_Pukara_600BP	FORM001	FORM005	0.002022	2.007	4166	3983	90476
Mbuti.DG	Chile_LIP_Pukara_700BP	FORM001	FORM005	0.002169	2.38	5796	5524	125148
Mbuti.DG	ChileLosRieles12000BP	FORM001	FORM005	0.000363	0.519	20002	19842	440216
Mbuti.DG	Chile_LosRieles_5100BP	FORM001	FORM005	-0.000462	-0.685	19824	20027	439383
Mbuti.DG	Chile_NorthTierradelFuego_Selknam_100BP	FORM001	FORM005	0.000144	0.201	15646	15596	346949
Mbuti.DG	Chile_PicaOcho_700BP	FORM001	FORM005	0.001486	2.093	14963	14479	325287
Mbuti.DG	Chile_PuntaSantaAna_7300BP.SG	FORM001	FORM005	4.6e-05	0.064	15878	15861	357884
Mbuti.DG	Chile_SouthernContinent_Aonikenk_400BP	FORM001	FORM005	-0.000443	-0.578	11938	12057	266988
Mbuti.DG	Chile_StraitOfMagellan_Kaweskar_100BP.SG	FORM001	FORM005	-0.001145	-1.121	3527	3620	81021
Mbuti.DG	Chile_WesternArchipelago_Ayayema_5100BP.SG	FORM001	FORM005	0.001358	1.903	22082	21427	482786
Mbuti.DG	Chile_WesternArchipelago_Kaweskar_1200BP.SG	FORM001	FORM005	-0.001362	-1.952	19564	20172	446613
Mbuti.DG	Chile_WesternArchipelago_Kaweskar_800BP.SG	FORM001	FORM005	1.5e-05	0.022	21649	21641	482499
Mbuti.DG	Chile_Yamana_BeagleChannel_800BP.SG	FORM001	FORM005	5.2e-05	0.083	21737	21712	483177
Mbuti.DG	Cuba_CanimarAbajo_Archaic	FORM001	FORM005	-0.000184	-0.351	21741	21830	483365
Mbuti.DG	Cuba_CuevaCalero_Archaic	FORM001	FORM005	2.5e-05	0.042	21329	21318	474105
Mbuti.DG	Cuba_CuevaEsqueletos_Ceramic	FORM001	FORM005	0.000459	0.922	21809	21587	482079
Mbuti.DG	Cuba_CuevaPerico_Archaic	FORM001	FORM005	6.7e-05	0.109	16165	16141	359991
Mbuti.DG	Cuba_ElMorrillo_Ceramic	FORM001	FORM005	0.001398	2.062	18729	18161	406156
Mbuti.DG	Cuba_GuayaboBlanco_Archaic	FORM001	FORM005	9e-05	0.145	21030	20988	466849
Mbuti.DG	Cuba_LasCarolinas_Archaic	FORM001	FORM005	-0.000172	-0.277	20847	20927	463933
Mbuti.DG	Cuba_Manuelito_Archaic	FORM001	FORM005	-0.00149	-2.016	14959	15462	337376
Mbuti.DG	Cuba_PlayadelMango_Archaic	FORM001	FORM005	6e-05	0.109	21118	21090	469645
Mbuti.DG	Curacao_deSavaan_Ceramic	FORM001	FORM005	0.000255	0.478	21325	21205	471861
Mbuti.DG	Curacao_SantaCruz_Ceramic	FORM001	FORM005	0.000256	0.378	21049	20929	465300
Mbuti.DG	Dominican_Andres_Archaic	FORM001	FORM005	-0.00057	-0.806	19699	19948	437484
Mbuti.DG	Dominican_Atajadizo_Ceramic	FORM001	FORM005	0.000222	0.495	21837	21730	482947
Mbuti.DG	Dominican_CuevaJuana_Ceramic	FORM001	FORM005	0.000461	0.939	21877	21654	481932
Mbuti.DG	Dominican_CuevaRoja_Archaic	FORM001	FORM005	-0.000144	-0.131	3308	3319	74355
Mbuti.DG	Dominican_EdilioCruz_Ceramic	FORM001	FORM005	0.000584	0.861	20517	20252	453084
Mbuti.DG	Dominican_ElFrances_Ceramic	FORM001	FORM005	0.000668	1.171	20446	20146	449278
Mbuti.DG	Dominican_ElSoco_Ceramic	FORM001	FORM005	0.000161	0.358	21856	21778	483090
Mbuti.DG	Dominican_ElSoco_Ceramic	FORM001	FORM005	0.000161	0.358	21856	21778	483090
Mbuti.DG	Dominican_JuanDolio_Ceramic	FORM001	FORM005	0.000775	1.594	21955	21581	482112
Mbuti.DG	Dominican_LaCaleta_Ceramic	FORM001	FORM005	0.000663	1.493	21969	21648	483345
Mbuti.DG	Dominican_LaUnion_Ceramic	FORM001	FORM005	0.000423	0.808	21819	21616	480036
Mbuti.DG	Dominican_LomaPerenal_Ceramic	FORM001	FORM005	0.000232	0.332	20507	20403	450875
Mbuti.DG	Dominican_LosCorniel_Ceramic	FORM001	FORM005	0.000552	0.779	20447	20199	448906
Mbuti.DG	Dominican_LosMuertos_Ceramic	FORM001	FORM005	0.000685	1.036	21349	21027	469917
Mbuti.DG	Dominican_Macao_Ceramic	FORM001	FORM005	0.000359	0.655	21570	21399	475615
Mbuti.DG	Greenland_Saqqaq.SG	FORM001	FORM005	0.000298	0.513	20477	20334	479528
Mbuti.DG	Guadeloupe_AnseGourde_Ceramic	FORM001	FORM005	7.2e-05	0.123	13505	13483	302805
Mbuti.DG	Peru_Antaura_Tiwanaku	FORM001	FORM005	0.000327	0.477	16281	16163	362644
Mbuti.DG	Peru_Chanka_LIP	FORM001	FORM005	0.001792	2.92	20504	19703	446791
Mbuti.DG	Peru_Chincha_LH	FORM001	FORM005	0.000108	0.225	21841	21788	482971
Mbuti.DG	Peru_Cotahuasi_Tiwanaku	FORM001	FORM005	0.000456	0.625	13485	13348	300069
Mbuti.DG	Peru_Cullcunche_Tiwanaku	FORM001	FORM005	0.001322	1.864	12950	12571	286647
Mbuti.DG	Peru_Cuncaicha_4200BP	FORM001	FORM005	0.000869	1.237	19568	19193	431367
Mbuti.DG	Peru_Cuncaicha_9000BP	FORM001	FORM005	-0.000284	-0.404	18937	19057	423877
Mbuti.DG	Peru_EIP_Moche	FORM001	FORM005	-0.00077	-0.93	5916	6019	133591
Mbuti.DG	Peru_ElBrujo_EIP_1300BP	FORM001	FORM005	0.000707	1.176	16572	16314	364211
Mbuti.DG	Peru_Highlands_Chinchawas_MH	FORM001	FORM005	0.000873	1.147	10768	10561	236700
Mbuti.DG	Peru_Highlands_LIP_Chimu	FORM001	FORM005	0.000451	0.814	20769	20563	458103
Mbuti.DG	Peru_HuacaPrieta_LA_4500BP	FORM001	FORM005	-0.001142	-0.504	676	693	14848
Mbuti.DG	Peru_Kaillachuro_Unknown.SG	FORM001	FORM005	0.001249	1.149	3429	3335	75471
Mbuti.DG	Peru_LaGalgada_4100BP	FORM001	FORM005	0.000332	0.49	20796	20643	460514
Mbuti.DG	Peru_Laramate_900BP	FORM001	FORM005	0.000225	0.475	21633	21526	478813
Mbuti.DG	Peru_Lauricocha_3500BP	FORM001	FORM005	4.8e-05	0.069	14484	14468	323280
Mbuti.DG	Peru_Lauricocha_5800BP	FORM001	FORM005	0.000642	0.886	14992	14780	330335
Mbuti.DG	Peru_Lauricocha_8600BP	FORM001	FORM005	0.00034	0.597	21203	21043	469954
Mbuti.DG	Peru_LH_Inca	FORM001	FORM005	0.001092	1.151	4955	4837	108697
Mbuti.DG	Peru_Lima_EIP_1450BP	FORM001	FORM005	0.001753	2.41	9532	9169	207412
Mbuti.DG	Peru_Lima_LIP_650BP	FORM001	FORM005	-0.000309	-0.513	20374	20515	456488
Mbuti.DG	Peru_LimaCoast_MH_1000BP	FORM001	FORM005	0.002707	2.504	3015	2841	64492
Mbuti.DG	Peru_LIP_Botigiriayocc_600BP	FORM001	FORM005	0.00035	0.525	21264	21099	470427
Mbuti.DG	Peru_LIP_La_Galgada_600BP	FORM001	FORM005	0.001378	0.753	855	829	18953
Mbuti.DG	Peru_LIP_Pacapaccari_600BP	FORM001	FORM005	0.000596	1.055	20046	19784	441289
Mbuti.DG	Peru_LIP_Ychsma	FORM001	FORM005	0.00113	1.723	11572	11284	254554
Mbuti.DG	Peru_Maucallacta_Tiwanaku	FORM001	FORM005	0.000865	1.151	12574	12335	277120
Mbuti.DG	Peru_MH_LIP_ElBrujo_850BP	FORM001	FORM005	0.000111	0.14	9927	9903	219758
Mbuti.DG	Peru_MH_LIP_Lambayeque	FORM001	FORM005	0.000126	0.232	20339	20283	449188
Mbuti.DG	Peru_Palpa_LIP_550BP	FORM001	FORM005	0.001501	2.508	18986	18363	414800
Mbuti.DG	Peru_Palpa_MH_950BP	FORM001	FORM005	0.003061	1.94	1212	1133	25828
Mbuti.DG	Peru_RioUncallane_1600BP.SG	FORM001	FORM005	0.000503	0.986	21874	21631	482749
Mbuti.DG	Peru_SanSebastian_LH_500BP	FORM001	FORM005	0.000932	1.187	11780	11537	260236
Mbuti.DG	Peru_SanSebastian_LIP_600BP	FORM001	FORM005	-0.00018	-0.278	19014	19090	422762
Mbuti.DG	Peru_SoroMikayaPatjxa_6800BP.SG	FORM001	FORM005	-0.000997	-0.538	854	874	20070
Mbuti.DG	Peru_Ullujaya_EIP_1350BP	FORM001	FORM005	0.00111	1.805	15999	15611	350017
Mbuti.DG	Peru_Ullujaya_MH_950BP	FORM001	FORM005	0.000266	0.414	15944	15850	352612
Mbuti.DG	PuertoRico_CaboRojo11_Ceramic	FORM001	FORM005	-0.000282	-0.424	20118	20244	446085
Mbuti.DG	PuertoRico_CanasColloresMonserrate_Ceramic	FORM001	FORM005	0.000146	0.259	21398	21328	473489
Mbuti.DG	PuertoRico_Collores_Ceramic	FORM001	FORM005	0.000409	0.609	19718	19540	434055
Mbuti.DG	PuertoRico_LosIndios_Ceramic	FORM001	FORM005	0.000911	0.896	3742	3667	81790
Mbuti.DG	PuertoRico_Monserrate_Ceramic	FORM001	FORM005	-0.000103	-0.155	19067	19110	421909
Mbuti.DG	PuertoRico_PasodelIndio_Ceramic	FORM001	FORM005	0.000443	0.88	21678	21466	477562
Mbuti.DG	PuertoRico_PuntaCandelero_Ceramic	FORM001	FORM005	-0.000346	-0.558	15404	15522	342437
Mbuti.DG	PuertoRico_SantaElena_Ceramic	FORM001	FORM005	0.000185	0.352	21528	21440	475478
Mbuti.DG	PuertoRico_Tibes_Ceramic	FORM001	FORM005	-5.1e-05	-0.072	9902	9913	218281
Mbuti.DG	StLucia_Lavoutte_Ceramic	FORM001	FORM005	0.00021	0.452	21839	21737	482101
Mbuti.DG	Uruguay_Rocha_PreColonial.SG	FORM001	FORM005	0.000723	0.707	4440	4369	98143
Mbuti.DG	USA_AK_Ancient_Athabaskan_1100BP	FORM001	FORM005	-0.00077	-1.418	21081	21452	482394
Mbuti.DG	USA_AK_Athabskan.SG	FORM001	FORM005	0.000376	0.527	10102	10015	230738
Mbuti.DG	USA_AK_PaleoAleut	FORM001	FORM005	0.000442	0.814	20037	19835	456224
Mbuti.DG	USA_AK_PaleoAleut.SG	FORM001	FORM005	0.000159	0.249	19293	19223	439657
Mbuti.DG	USA_AK_Prehistoric.SG	FORM001	FORM005	0.001812	0.798	540	518	11960
Mbuti.DG	USA_Alaska_TrailCreek_9000BP.SG	FORM001	FORM005	-0.000423	-0.531	6204	6266	145464
Mbuti.DG	USA_Ancient_Beringian.SG	FORM001	FORM005	0.000805	1.295	21323	20934	483367
Mbuti.DG	USA_Anzick_realigned.SG	FORM001	FORM005	-0.000248	-0.369	21488	21608	482897
Mbuti.DG	USA_CA_Islands.SG	FORM001	FORM005	-6.4e-05	-0.147	21680	21711	483294
Mbuti.DG	USA_Nevada_LovelockCave_1850BP.SG	FORM001	FORM005	0.00045	0.817	21724	21506	483236
Mbuti.DG	USA_Nevada_LovelockCave_600BP.SG	FORM001	FORM005	-0.000832	-1.276	21532	21934	483174
Mbuti.DG	USA_Nevada_SpiritCave_11000BP.SG	FORM001	FORM005	-0.00011	-0.167	21484	21537	483183
Mbuti.DG	USA_NM_Chaco	FORM001	FORM005	0.000505	0.621	6856	6779	153800
Mbuti.DG	USA_PA_Colonist.SG	FORM001	FORM005	0.000343	0.373	3713	3682	89359
Mbuti.DG	USA_WA_Kennewick.SG	FORM001	FORM005	0.000336	0.432	7754	7694	177889
Mbuti.DG	Venezuela_LasLocas_Ceramic	FORM001	FORM005	6.9e-05	0.143	21607	21574	479150
Mbuti.DG	Argentina_Aconcagua_Inca_500BP.SG	FORM001	FORM006	3e-05	0.043	18068	18056	402713
Mbuti.DG	Argentina_ArroyoSeco2_7200BP	FORM001	FORM006	-0.000432	-0.451	4990	5038	111952
Mbuti.DG	Argentina_ArroyoSeco2_7700BP	FORM001	FORM006	-0.000254	-0.489	21066	21185	469441
Mbuti.DG	Argentina_BeagleChannel_Yamana_100BP	FORM001	FORM006	-0.000677	-1.213	21306	21630	478351
Mbuti.DG	Argentina_BeagleChannel_Yamana_100BP.SG	FORM001	FORM006	-0.000917	-1.479	18467	18852	419661
Mbuti.DG	Argentina_BeagleChannel_Yamana_1500BP	FORM001	FORM006	-0.000763	-1.086	18146	18457	407388
Mbuti.DG	Argentina_LagunaChica_1600BP	FORM001	FORM006	-0.00196	-2.886	17579	18362	399470
Mbuti.DG	Argentina_LagunaChica_6800BP	FORM001	FORM006	-0.000766	-1.179	14519	14770	327472
Mbuti.DG	Argentina_LagunaToro_2400BP	FORM001	FORM006	6.9e-05	0.072	5347	5339	116821
Mbuti.DG	Argentina_MitrePeninsula_Haush_400BP	FORM001	FORM006	-0.000705	-1.298	21100	21435	474001
Mbuti.DG	Argentina_NorthTierradelFiego_Selknam_100BP.SG	FORM001	FORM006	-0.001075	-1.508	18332	18779	416056
Mbuti.DG	Argentina_NorthTierradelFuego_LaArcillosa2_5800BP	FORM001	FORM006	0.000709	0.979	20040	19726	443722
Mbuti.DG	Argentina_NorthTierradelFuego_Selknam_500BP	FORM001	FORM006	-0.000248	-0.458	21520	21639	481116
Mbuti.DG	Bahamas_AbacoIsl_Ceramic	FORM001	FORM006	0.000188	0.375	21563	21473	475987
Mbuti.DG	Bahamas_CrookedIsl_Ceramic	FORM001	FORM006	-0.001077	-1.962	21160	21674	476352
Mbuti.DG	Bahamas_EleutheraIsl_Ceramic	FORM001	FORM006	-0.000464	-1.014	21549	21772	481553
Mbuti.DG	Bahamas_LongIsl_Ceramic	FORM001	FORM006	-2.2e-05	-0.042	21435	21445	475800
Mbuti.DG	Bahamas_SouthAndros_Ceramic	FORM001	FORM006	-0.00043	-0.921	21349	21554	477108
Mbuti.DG	Belize_3600BP	FORM001	FORM006	-0.000915	-1.271	10179	10389	228963
Mbuti.DG	Belize_4000BP	FORM001	FORM006	-2.7e-05	-0.027	4408	4411	98550
Mbuti.DG	Belize_4600BP	FORM001	FORM006	-0.000462	-0.965	21477	21699	480653
Mbuti.DG	Belize_4600BP	FORM001	FORM006	-0.000462	-0.965	21477	21699	480653
Mbuti.DG	Belize_4900BP	FORM001	FORM006	-0.000986	-1.962	21286	21757	477936
Mbuti.DG	Belize_5500BP	FORM001	FORM006	-0.002173	-3.347	18864	19802	431604
Mbuti.DG	Belize_7400BP	FORM001	FORM006	-0.001136	-1.862	15274	15667	345708
Mbuti.DG	Belize_8800BP	FORM001	FORM006	-0.001759	-1.319	1832	1905	41203
Mbuti.DG	Belize_9400BP	FORM001	FORM006	-0.000757	-1.115	13132	13355	295133
Mbuti.DG	Bolivia_Akapana_Tiwanaku	FORM001	FORM006	-0.000674	-1.247	17130	17389	385293
Mbuti.DG	Bolivia_Lukurmata_Tiwanaku	FORM001	FORM006	-0.000582	-1.133	21343	21622	478363
Mbuti.DG	Bolivia_MH_Iroco_1050BP	FORM001	FORM006	-0.000179	-0.258	14651	14710	326350
Mbuti.DG	Bolivia_MH_Miraflores	FORM001	FORM006	-0.001068	-1.895	19820	20297	447332
Mbuti.DG	Bolivia_MH_Tiwanaku	FORM001	FORM006	3.9e-05	0.058	10211	10202	226313
Mbuti.DG	Bolivia_MiraFlores_MH	FORM001	FORM006	-0.001595	-2.234	16913	17523	382736
Mbuti.DG	Bolivia_MonolitoDescabezado_Tiwanaku	FORM001	FORM006	-0.000704	-1.037	18596	18890	416817
Mbuti.DG	Bolivia_Pumapunku_Tiwanaku	FORM001	FORM006	0.001626	1.937	7766	7490	169963
Mbuti.DG	Bolivia_Putuni_Tiwanaku	FORM001	FORM006	-4.5e-05	-0.064	14208	14223	318388
Mbuti.DG	Bolivia_Totocachi_Tiwanaku	FORM001	FORM006	0.002152	2.228	4832	4608	104004
Mbuti.DG	Brazil_Enoque_3500BP.SG	FORM001	FORM006	-0.000954	-0.457	698	713	16198
Mbuti.DG	Brazil_LapaDoSanto_9600BP	FORM001	FORM006	-0.000741	-1.455	20525	20868	462560
Mbuti.DG	Brazil_Laranjal_6600BP	FORM001	FORM006	-0.000849	-1.126	11973	12203	270076
Mbuti.DG	Brazil_Laranjal_6800BP	FORM001	FORM006	-0.000754	-0.985	9127	9283	207440
Mbuti.DG	Brazil_Moraes_5800BP	FORM001	FORM006	-0.000262	-0.312	7953	8000	179193
Mbuti.DG	Brazil_PrePottery_1300BP	FORM001	FORM006	0.00117	0.725	1292	1258	29058
Mbuti.DG	Brazil_PrePottery_2200BP	FORM001	FORM006	-0.001026	-1.197	5644	5778	130595
Mbuti.DG	Brazil_PrePottery_2500BP	FORM001	FORM006	-0.000904	-0.829	2936	2997	67280
Mbuti.DG	Brazil_Sumidouro_10100BP.SG	FORM001	FORM006	2.7e-05	0.047	16902	16891	393083
Mbuti.DG	Brazil_Sumidouro_10200BP.SG	FORM001	FORM006	-0.001298	-1.555	4875	5031	119485
Mbuti.DG	Brazil_Sumidouro_10400BP.SG	FORM001	FORM006	-0.001192	-1.721	21176	21754	485092
Mbuti.DG	Brazil_Sumidouro_9800BP.SG	FORM001	FORM006	-0.00213	-1.76	1856	1954	46031
Mbuti.DG	Canada_6500BP.SG	FORM001	FORM006	0.00063	0.74	5653	5573	126939
Mbuti.DG	Canada_700BP.SG	FORM001	FORM006	-0.002488	-2.335	2852	3020	67238
Mbuti.DG	Canada_ASO.SG	FORM001	FORM006	-0.000295	-0.477	17330	17446	391805
Mbuti.DG	Canada_BigBar_5700BP.SG	FORM001	FORM006	-0.001353	-1.914	12364	12752	287057
Mbuti.DG	Canada_LateDorset.SG	FORM001	FORM006	-3.1e-05	-0.037	6884	6889	161536
Mbuti.DG	Canada_MDorset	FORM001	FORM006	-0.000337	-0.341	3266	3292	76615
Mbuti.DG	Canada_MDorset.SG	FORM001	FORM006	0.004133	2.673	1259	1144	27955
Mbuti.DG	Chile_CaletaHuelen_MH_1100BP	FORM001	FORM006	-0.001172	-1.692	13513	13868	302388
Mbuti.DG	Chile_Conchali_700BP	FORM001	FORM006	-0.000729	-1.288	21146	21491	473376
Mbuti.DG	Chile_LIP_Pukara_600BP	FORM001	FORM006	0.000312	0.304	4109	4081	90255
Mbuti.DG	Chile_LIP_Pukara_700BP	FORM001	FORM006	0.000831	0.912	5656	5553	124884
Mbuti.DG	ChileLosRieles12000BP	FORM001	FORM006	-0.000562	-0.809	19844	20092	442041
Mbuti.DG	Chile_LosRieles_5100BP	FORM001	FORM006	-0.001269	-1.802	19662	20221	441056
Mbuti.DG	Chile_NorthTierradelFuego_Selknam_100BP	FORM001	FORM006	-9.6e-05	-0.131	15673	15707	349518
Mbuti.DG	Chile_PicaOcho_700BP	FORM001	FORM006	-0.000782	-1.081	14593	14848	326133
Mbuti.DG	Chile_PuntaSantaAna_7300BP.SG	FORM001	FORM006	-0.000659	-0.915	15762	15999	359831
Mbuti.DG	Chile_SouthernContinent_Aonikenk_400BP	FORM001	FORM006	-7.6e-05	-0.101	12043	12063	268725
Mbuti.DG	Chile_StraitOfMagellan_Kaweskar_100BP.SG	FORM001	FORM006	-0.001024	-1.02	3603	3686	80824
Mbuti.DG	Chile_WesternArchipelago_Ayayema_5100BP.SG	FORM001	FORM006	-0.00037	-0.541	21701	21881	485681
Mbuti.DG	Chile_WesternArchipelago_Kaweskar_1200BP.SG	FORM001	FORM006	-0.000692	-1.037	19817	20128	449206
Mbuti.DG	Chile_WesternArchipelago_Kaweskar_800BP.SG	FORM001	FORM006	-0.000169	-0.257	21735	21818	485389
Mbuti.DG	Chile_Yamana_BeagleChannel_800BP.SG	FORM001	FORM006	-0.000509	-0.874	21667	21915	486059
Mbuti.DG	Cuba_CanimarAbajo_Archaic	FORM001	FORM006	-0.001046	-2.025	21548	22057	486281
Mbuti.DG	Cuba_CuevaCalero_Archaic	FORM001	FORM006	-0.001076	-1.748	21088	21602	476951
Mbuti.DG	Cuba_CuevaEsqueletos_Ceramic	FORM001	FORM006	-0.000754	-1.621	21524	21890	484991
Mbuti.DG	Cuba_CuevaPerico_Archaic	FORM001	FORM006	-0.001015	-1.681	15987	16354	361878
Mbuti.DG	Cuba_ElMorrillo_Ceramic	FORM001	FORM006	-0.000294	-0.422	18393	18513	407857
Mbuti.DG	Cuba_GuayaboBlanco_Archaic	FORM001	FORM006	-0.001392	-2.363	20720	21374	469992
Mbuti.DG	Cuba_LasCarolinas_Archaic	FORM001	FORM006	-0.000412	-0.66	20841	21033	466629
Mbuti.DG	Cuba_Manuelito_Archaic	FORM001	FORM006	-0.001275	-1.694	15108	15540	339074
Mbuti.DG	Cuba_PlayadelMango_Archaic	FORM001	FORM006	-0.000586	-1.071	21002	21279	472129
Mbuti.DG	Curacao_deSavaan_Ceramic	FORM001	FORM006	-0.000109	-0.204	21315	21366	474121
Mbuti.DG	Curacao_SantaCruz_Ceramic	FORM001	FORM006	9.2e-05	0.136	21052	21009	467265
Mbuti.DG	Dominican_Andres_Archaic	FORM001	FORM006	-0.000681	-0.954	19548	19846	437986
Mbuti.DG	Dominican_Atajadizo_Ceramic	FORM001	FORM006	-0.000595	-1.399	21676	21966	485799
Mbuti.DG	Dominican_CuevaJuana_Ceramic	FORM001	FORM006	-7.5e-05	-0.156	21789	21825	484711
Mbuti.DG	Dominican_CuevaRoja_Archaic	FORM001	FORM006	-0.000869	-0.806	3236	3300	73809
Mbuti.DG	Dominican_EdilioCruz_Ceramic	FORM001	FORM006	-0.000564	-0.889	20232	20488	454074
Mbuti.DG	Dominican_ElFrances_Ceramic	FORM001	FORM006	-0.000362	-0.644	20259	20422	450656
Mbuti.DG	Dominican_ElSoco_Ceramic	FORM001	FORM006	-0.000695	-1.601	21676	22014	485934
Mbuti.DG	Dominican_ElSoco_Ceramic	FORM001	FORM006	-0.000695	-1.601	21676	22014	485934
Mbuti.DG	Dominican_JuanDolio_Ceramic	FORM001	FORM006	-0.000329	-0.69	21719	21879	484835
Mbuti.DG	Dominican_LaCaleta_Ceramic	FORM001	FORM006	-0.000143	-0.342	21828	21897	486226
Mbuti.DG	Dominican_LaUnion_Ceramic	FORM001	FORM006	-0.00064	-1.314	21551	21860	482598
Mbuti.DG	Dominican_LomaPerenal_Ceramic	FORM001	FORM006	-3.4e-05	-0.052	20395	20411	451786
Mbuti.DG	Dominican_LosCorniel_Ceramic	FORM001	FORM006	6.2e-05	0.095	20256	20228	450104
Mbuti.DG	Dominican_LosMuertos_Ceramic	FORM001	FORM006	-0.00124	-1.935	20991	21575	471640
Mbuti.DG	Dominican_Macao_Ceramic	FORM001	FORM006	-0.000259	-0.478	21452	21575	477928
Mbuti.DG	Greenland_Saqqaq.SG	FORM001	FORM006	-8.7e-05	-0.146	20448	20490	481928
Mbuti.DG	Guadeloupe_AnseGourde_Ceramic	FORM001	FORM006	-0.000668	-1.153	13455	13659	305312
Mbuti.DG	Peru_Antaura_Tiwanaku	FORM001	FORM006	-2.2e-05	-0.034	16160	16168	363334
Mbuti.DG	Peru_Chanka_LIP	FORM001	FORM006	0.000439	0.715	20226	20029	448818
Mbuti.DG	Peru_Chincha_LH	FORM001	FORM006	-0.000279	-0.585	21832	21967	485896
Mbuti.DG	Peru_Cotahuasi_Tiwanaku	FORM001	FORM006	-0.00084	-1.161	13221	13473	300185
Mbuti.DG	Peru_Cullcunche_Tiwanaku	FORM001	FORM006	0.000614	0.883	12786	12610	285992
Mbuti.DG	Peru_Cuncaicha_4200BP	FORM001	FORM006	0.000204	0.302	19430	19342	432581
Mbuti.DG	Peru_Cuncaicha_9000BP	FORM001	FORM006	0.000322	0.482	19189	19052	425606
Mbuti.DG	Peru_EIP_Moche	FORM001	FORM006	-0.001016	-1.272	5964	6100	134324
Mbuti.DG	Peru_ElBrujo_EIP_1300BP	FORM001	FORM006	-3.5e-05	-0.061	16535	16548	365770
Mbuti.DG	Peru_Highlands_Chinchawas_MH	FORM001	FORM006	-0.000165	-0.204	10715	10754	238229
Mbuti.DG	Peru_Highlands_LIP_Chimu	FORM001	FORM006	-0.00051	-0.928	20602	20836	460051
Mbuti.DG	Peru_HuacaPrieta_LA_4500BP	FORM001	FORM006	-0.001517	-0.676	661	684	14818
Mbuti.DG	Peru_Kaillachuro_Unknown.SG	FORM001	FORM006	8e-05	0.072	3416	3410	75916
Mbuti.DG	Peru_LaGalgada_4100BP	FORM001	FORM006	-0.000862	-1.355	20644	21044	463323
Mbuti.DG	Peru_Laramate_900BP	FORM001	FORM006	-0.000881	-1.849	21413	21837	481341
Mbuti.DG	Peru_Lauricocha_3500BP	FORM001	FORM006	-0.000867	-1.207	14391	14673	325152
Mbuti.DG	Peru_Lauricocha_5800BP	FORM001	FORM006	-0.000281	-0.374	14880	14973	332560
Mbuti.DG	Peru_Lauricocha_8600BP	FORM001	FORM006	-0.000157	-0.273	21120	21195	472899
Mbuti.DG	Peru_LH_Inca	FORM001	FORM006	0.000452	0.486	4913	4864	108896
Mbuti.DG	Peru_Lima_EIP_1450BP	FORM001	FORM006	0.000113	0.159	9368	9344	208109
Mbuti.DG	Peru_Lima_LIP_650BP	FORM001	FORM006	-0.00046	-0.784	20460	20671	459467
Mbuti.DG	Peru_LimaCoast_MH_1000BP	FORM001	FORM006	0.000201	0.178	2934	2921	64735
Mbuti.DG	Peru_LIP_Botigiriayocc_600BP	FORM001	FORM006	-0.000548	-0.805	21064	21324	473663
Mbuti.DG	Peru_LIP_La_Galgada_600BP	FORM001	FORM006	-0.000832	-0.446	838	854	19115
Mbuti.DG	Peru_LIP_Pacapaccari_600BP	FORM001	FORM006	-0.000253	-0.458	19859	19971	442922
Mbuti.DG	Peru_LIP_Ychsma	FORM001	FORM006	6.9e-05	0.104	11448	11430	254595
Mbuti.DG	Peru_Maucallacta_Tiwanaku	FORM001	FORM006	-0.00065	-0.919	12288	12468	276784
Mbuti.DG	Peru_MH_LIP_ElBrujo_850BP	FORM001	FORM006	0.000346	0.44	10130	10053	221882
Mbuti.DG	Peru_MH_LIP_Lambayeque	FORM001	FORM006	-0.00086	-1.503	20188	20577	452278
Mbuti.DG	Peru_Palpa_LIP_550BP	FORM001	FORM006	0.000451	0.794	18714	18527	415560
Mbuti.DG	Peru_Palpa_MH_950BP	FORM001	FORM006	-0.000655	-0.396	1157	1174	25845
Mbuti.DG	Peru_RioUncallane_1600BP.SG	FORM001	FORM006	-0.00019	-0.371	21818	21911	485654
Mbuti.DG	Peru_SanSebastian_LH_500BP	FORM001	FORM006	0.000391	0.554	11797	11695	260095
Mbuti.DG	Peru_SanSebastian_LIP_600BP	FORM001	FORM006	-0.000853	-1.326	18833	19194	423253
Mbuti.DG	Peru_SoroMikayaPatjxa_6800BP.SG	FORM001	FORM006	-0.00282	-1.59	862	920	20612
Mbuti.DG	Peru_Ullujaya_EIP_1350BP	FORM001	FORM006	-7.6e-05	-0.128	15762	15789	350361
Mbuti.DG	Peru_Ullujaya_MH_950BP	FORM001	FORM006	-0.000168	-0.252	15795	15854	352692
Mbuti.DG	PuertoRico_CaboRojo11_Ceramic	FORM001	FORM006	-0.000796	-1.167	20053	20409	446908
Mbuti.DG	PuertoRico_CanasColloresMonserrate_Ceramic	FORM001	FORM006	-0.000904	-1.671	21170	21600	475728
Mbuti.DG	PuertoRico_Collores_Ceramic	FORM001	FORM006	-0.00053	-0.755	19480	19711	435717
Mbuti.DG	PuertoRico_LosIndios_Ceramic	FORM001	FORM006	-0.000416	-0.419	3666	3700	82192
Mbuti.DG	PuertoRico_Monserrate_Ceramic	FORM001	FORM006	-0.00135	-2.03	18781	19352	422902
Mbuti.DG	PuertoRico_PasodelIndio_Ceramic	FORM001	FORM006	-0.000201	-0.41	21568	21665	480677
Mbuti.DG	PuertoRico_PuntaCandelero_Ceramic	FORM001	FORM006	-0.00123	-1.953	15245	15668	343624
Mbuti.DG	PuertoRico_SantaElena_Ceramic	FORM001	FORM006	-0.000787	-1.544	21315	21690	477880
Mbuti.DG	PuertoRico_Tibes_Ceramic	FORM001	FORM006	-0.00127	-1.878	9800	10078	218881
Mbuti.DG	StLucia_Lavoutte_Ceramic	FORM001	FORM006	-0.000168	-0.373	21840	21922	485138
Mbuti.DG	Uruguay_Rocha_PreColonial.SG	FORM001	FORM006	-0.00048	-0.489	4377	4425	98622
Mbuti.DG	USA_AK_Ancient_Athabaskan_1100BP	FORM001	FORM006	-0.000626	-1.124	21188	21492	485173
Mbuti.DG	USA_AK_Athabskan.SG	FORM001	FORM006	-0.000856	-1.191	9973	10171	232300
Mbuti.DG	USA_AK_PaleoAleut	FORM001	FORM006	-0.000833	-1.517	19773	20155	459248
Mbuti.DG	USA_AK_PaleoAleut.SG	FORM001	FORM006	-0.000481	-0.783	19152	19365	442390
Mbuti.DG	USA_AK_Prehistoric.SG	FORM001	FORM006	0.001107	0.468	527	514	11975
Mbuti.DG	USA_Alaska_TrailCreek_9000BP.SG	FORM001	FORM006	-0.000314	-0.408	6205	6251	145735
Mbuti.DG	USA_Ancient_Beringian.SG	FORM001	FORM006	0.00035	0.557	21341	21171	486260
Mbuti.DG	USA_Anzick_realigned.SG	FORM001	FORM006	-0.001668	-2.422	21224	22034	485748
Mbuti.DG	USA_CA_Islands.SG	FORM001	FORM006	-0.00038	-0.894	21720	21904	486182
Mbuti.DG	USA_Nevada_LovelockCave_1850BP.SG	FORM001	FORM006	-8.3e-05	-0.156	21705	21745	486126
Mbuti.DG	USA_Nevada_LovelockCave_600BP.SG	FORM001	FORM006	-0.001531	-2.44	21345	22090	486061
Mbuti.DG	USA_Nevada_SpiritCave_11000BP.SG	FORM001	FORM006	4.9e-05	0.079	21706	21682	486073
Mbuti.DG	USA_NM_Chaco	FORM001	FORM006	-0.001473	-1.935	6642	6868	153268
Mbuti.DG	USA_PA_Colonist.SG	FORM001	FORM006	-5e-06	-0.006	3734	3735	89668
Mbuti.DG	USA_WA_Kennewick.SG	FORM001	FORM006	0.000492	0.611	7902	7814	180850
Mbuti.DG	Venezuela_LasLocas_Ceramic	FORM001	FORM006	-5.9e-05	-0.125	21615	21644	481503
Mbuti.DG	Argentina_Aconcagua_Inca_500BP.SG	FORM001	FORM007	0.001032	1.422	12884	12591	283800
Mbuti.DG	Argentina_ArroyoSeco2_7200BP	FORM001	FORM007	0.000228	0.213	3571	3553	80091
Mbuti.DG	Argentina_ArroyoSeco2_7700BP	FORM001	FORM007	0.000986	1.748	15154	14828	331128
Mbuti.DG	Argentina_BeagleChannel_Yamana_100BP	FORM001	FORM007	4.9e-05	0.079	15162	15145	336785
Mbuti.DG	Argentina_BeagleChannel_Yamana_100BP.SG	FORM001	FORM007	-0.000725	-1.162	13309	13526	299671
Mbuti.DG	Argentina_BeagleChannel_Yamana_1500BP	FORM001	FORM007	-0.000754	-1.037	13029	13249	291858
Mbuti.DG	Argentina_LagunaChica_1600BP	FORM001	FORM007	-0.000475	-0.64	12925	13061	286258
Mbuti.DG	Argentina_LagunaChica_6800BP	FORM001	FORM007	-0.000522	-0.783	10621	10745	238913
Mbuti.DG	Argentina_LagunaToro_2400BP	FORM001	FORM007	0.00158	1.513	3938	3805	84549
Mbuti.DG	Argentina_MitrePeninsula_Haush_400BP	FORM001	FORM007	-0.000248	-0.443	14956	15039	334076
Mbuti.DG	Argentina_NorthTierradelFiego_Selknam_100BP.SG	FORM001	FORM007	-0.000221	-0.312	13211	13276	295131
Mbuti.DG	Argentina_NorthTierradelFuego_LaArcillosa2_5800BP	FORM001	FORM007	0.00063	0.825	14312	14113	315615
Mbuti.DG	Argentina_NorthTierradelFuego_Selknam_500BP	FORM001	FORM007	-0.000237	-0.4	15184	15265	338465
Mbuti.DG	Bahamas_AbacoIsl_Ceramic	FORM001	FORM007	0.000282	0.52	15224	15129	335182
Mbuti.DG	Bahamas_CrookedIsl_Ceramic	FORM001	FORM007	-0.000549	-0.921	15073	15257	335716
Mbuti.DG	Bahamas_EleutheraIsl_Ceramic	FORM001	FORM007	-4.5e-05	-0.09	15281	15296	338703
Mbuti.DG	Bahamas_LongIsl_Ceramic	FORM001	FORM007	0.000446	0.766	15218	15068	335044
Mbuti.DG	Bahamas_SouthAndros_Ceramic	FORM001	FORM007	-0.000152	-0.295	15133	15184	335737
Mbuti.DG	Belize_3600BP	FORM001	FORM007	-0.000148	-0.179	7708	7733	171423
Mbuti.DG	Belize_4000BP	FORM001	FORM007	0.000532	0.5	3236	3197	72828
Mbuti.DG	Belize_4600BP	FORM001	FORM007	-7.4e-05	-0.139	15233	15258	338363
Mbuti.DG	Belize_4600BP	FORM001	FORM007	-7.4e-05	-0.139	15233	15258	338363
Mbuti.DG	Belize_4900BP	FORM001	FORM007	0.000234	0.426	15267	15188	336637
Mbuti.DG	Belize_5500BP	FORM001	FORM007	0.000169	0.23	13946	13894	308073
Mbuti.DG	Belize_7400BP	FORM001	FORM007	-0.000419	-0.605	11336	11442	252404
Mbuti.DG	Belize_8800BP	FORM001	FORM007	0.002126	1.351	1471	1405	31073
Mbuti.DG	Belize_9400BP	FORM001	FORM007	-9.3e-05	-0.128	9741	9761	216727
Mbuti.DG	Bolivia_Akapana_Tiwanaku	FORM001	FORM007	-0.000272	-0.46	12269	12343	274077
Mbuti.DG	Bolivia_Lukurmata_Tiwanaku	FORM001	FORM007	0.000268	0.475	15252	15162	336610
Mbuti.DG	Bolivia_MH_Iroco_1050BP	FORM001	FORM007	0.001192	1.562	10839	10559	235323
Mbuti.DG	Bolivia_MH_Miraflores	FORM001	FORM007	-0.000451	-0.723	14169	14312	316697
Mbuti.DG	Bolivia_MH_Tiwanaku	FORM001	FORM007	0.000752	1.009	7464	7341	163209
Mbuti.DG	Bolivia_MiraFlores_MH	FORM001	FORM007	-0.000557	-0.778	12246	12398	272921
Mbuti.DG	Bolivia_MonolitoDescabezado_Tiwanaku	FORM001	FORM007	-0.000156	-0.22	13386	13432	296497
Mbuti.DG	Bolivia_Pumapunku_Tiwanaku	FORM001	FORM007	0.000514	0.573	5676	5613	123283
Mbuti.DG	Bolivia_Putuni_Tiwanaku	FORM001	FORM007	0.000204	0.27	10294	10247	228999
Mbuti.DG	Bolivia_Totocachi_Tiwanaku	FORM001	FORM007	0.001089	1.011	3297	3217	73483
Mbuti.DG	Brazil_Enoque_3500BP.SG	FORM001	FORM007	0.001509	0.657	499	481	11562
Mbuti.DG	Brazil_LapaDoSanto_9600BP	FORM001	FORM007	0.000275	0.506	14766	14676	327403
Mbuti.DG	Brazil_Laranjal_6600BP	FORM001	FORM007	0.00016	0.205	8933	8901	199920
Mbuti.DG	Brazil_Laranjal_6800BP	FORM001	FORM007	-6.3e-05	-0.075	6979	6989	154982
Mbuti.DG	Brazil_Moraes_5800BP	FORM001	FORM007	-0.000326	-0.377	6026	6070	133982
Mbuti.DG	Brazil_PrePottery_1300BP	FORM001	FORM007	-0.000576	-0.325	926	938	21209
Mbuti.DG	Brazil_PrePottery_2200BP	FORM001	FORM007	-0.000852	-0.927	4123	4204	95283
Mbuti.DG	Brazil_PrePottery_2500BP	FORM001	FORM007	-0.001474	-1.21	2142	2214	49420
Mbuti.DG	Brazil_Sumidouro_10100BP.SG	FORM001	FORM007	0.000794	1.292	12083	11863	277387
Mbuti.DG	Brazil_Sumidouro_10200BP.SG	FORM001	FORM007	-0.000342	-0.344	3471	3500	85481
Mbuti.DG	Brazil_Sumidouro_10400BP.SG	FORM001	FORM007	0.000447	0.634	15229	15077	340709
Mbuti.DG	Brazil_Sumidouro_9800BP.SG	FORM001	FORM007	-0.000849	-0.601	1341	1369	32469
Mbuti.DG	Canada_6500BP.SG	FORM001	FORM007	0.001144	1.152	3966	3864	89206
Mbuti.DG	Canada_700BP.SG	FORM001	FORM007	-0.001895	-1.55	2081	2173	48767
Mbuti.DG	Canada_ASO.SG	FORM001	FORM007	-0.000985	-1.491	12135	12407	275950
Mbuti.DG	Canada_BigBar_5700BP.SG	FORM001	FORM007	-0.000106	-0.132	8913	8934	202635
Mbuti.DG	Canada_LateDorset.SG	FORM001	FORM007	0.001332	1.467	4944	4791	114799
Mbuti.DG	Canada_MDorset	FORM001	FORM007	0.002183	1.935	2468	2347	55699
Mbuti.DG	Canada_MDorset.SG	FORM001	FORM007	0.004561	2.582	906	813	20385
Mbuti.DG	Chile_CaletaHuelen_MH_1100BP	FORM001	FORM007	-0.000843	-1.132	9809	9993	218754
Mbuti.DG	Chile_Conchali_700BP	FORM001	FORM007	-0.000399	-0.667	15021	15154	333872
Mbuti.DG	Chile_LIP_Pukara_600BP	FORM001	FORM007	0.001182	1.09	3005	2928	65311
Mbuti.DG	Chile_LIP_Pukara_700BP	FORM001	FORM007	0.001291	1.298	4251	4132	91814
Mbuti.DG	ChileLosRieles12000BP	FORM001	FORM007	0.000509	0.706	14334	14174	314931
Mbuti.DG	Chile_LosRieles_5100BP	FORM001	FORM007	-0.000643	-0.844	14159	14360	313611
Mbuti.DG	Chile_NorthTierradelFuego_Selknam_100BP	FORM001	FORM007	0.000589	0.775	11251	11106	247880
Mbuti.DG	Chile_PicaOcho_700BP	FORM001	FORM007	-0.000298	-0.398	10783	10854	238540
Mbuti.DG	Chile_PuntaSantaAna_7300BP.SG	FORM001	FORM007	-0.000151	-0.186	11330	11369	255375
Mbuti.DG	Chile_SouthernContinent_Aonikenk_400BP	FORM001	FORM007	0.000392	0.497	8658	8583	191420
Mbuti.DG	Chile_StraitOfMagellan_Kaweskar_100BP.SG	FORM001	FORM007	-0.000218	-0.186	2639	2652	58837
Mbuti.DG	Chile_WesternArchipelago_Ayayema_5100BP.SG	FORM001	FORM007	0.000618	0.847	15471	15261	341046
Mbuti.DG	Chile_WesternArchipelago_Kaweskar_1200BP.SG	FORM001	FORM007	-0.000489	-0.709	14050	14204	316984
Mbuti.DG	Chile_WesternArchipelago_Kaweskar_800BP.SG	FORM001	FORM007	0.000825	1.151	15442	15161	340860
Mbuti.DG	Chile_Yamana_BeagleChannel_800BP.SG	FORM001	FORM007	-0.000366	-0.579	15279	15404	341305
Mbuti.DG	Cuba_CanimarAbajo_Archaic	FORM001	FORM007	0.000879	1.621	15544	15244	341451
Mbuti.DG	Cuba_CuevaCalero_Archaic	FORM001	FORM007	0.00081	1.311	15273	15001	335640
Mbuti.DG	Cuba_CuevaEsqueletos_Ceramic	FORM001	FORM007	0.000182	0.358	15353	15291	340673
Mbuti.DG	Cuba_CuevaPerico_Archaic	FORM001	FORM007	0.000536	0.839	11640	11502	257858
Mbuti.DG	Cuba_ElMorrillo_Ceramic	FORM001	FORM007	0.000102	0.143	13202	13172	290872
Mbuti.DG	Cuba_GuayaboBlanco_Archaic	FORM001	FORM007	0.000577	0.905	14981	14789	331544
Mbuti.DG	Cuba_LasCarolinas_Archaic	FORM001	FORM007	0.000571	0.885	14930	14742	329505
Mbuti.DG	Cuba_Manuelito_Archaic	FORM001	FORM007	0.000139	0.184	11142	11107	246190
Mbuti.DG	Cuba_PlayadelMango_Archaic	FORM001	FORM007	0.001109	1.892	15176	14806	333575
Mbuti.DG	Curacao_deSavaan_Ceramic	FORM001	FORM007	0.000112	0.2	15094	15057	334363
Mbuti.DG	Curacao_SantaCruz_Ceramic	FORM001	FORM007	0.000233	0.331	14845	14768	330080
Mbuti.DG	Dominican_Andres_Archaic	FORM001	FORM007	0.000924	1.239	14325	14035	312844
Mbuti.DG	Dominican_Atajadizo_Ceramic	FORM001	FORM007	-0.000231	-0.49	15338	15416	341169
Mbuti.DG	Dominican_CuevaJuana_Ceramic	FORM001	FORM007	0.000541	1.049	15471	15287	340555
Mbuti.DG	Dominican_CuevaRoja_Archaic	FORM001	FORM007	-0.000445	-0.377	2487	2512	55906
Mbuti.DG	Dominican_EdilioCruz_Ceramic	FORM001	FORM007	-0.00056	-0.823	14390	14571	321874
Mbuti.DG	Dominican_ElFrances_Ceramic	FORM001	FORM007	0.000631	1.08	14591	14389	320241
Mbuti.DG	Dominican_ElSoco_Ceramic	FORM001	FORM007	2e-06	0.005	15397	15396	341268
Mbuti.DG	Dominican_ElSoco_Ceramic	FORM001	FORM007	2e-06	0.005	15397	15396	341268
Mbuti.DG	Dominican_JuanDolio_Ceramic	FORM001	FORM007	3.1e-05	0.064	15355	15344	340647
Mbuti.DG	Dominican_LaCaleta_Ceramic	FORM001	FORM007	0.000484	1.064	15485	15319	341423
Mbuti.DG	Dominican_LaUnion_Ceramic	FORM001	FORM007	-4.4e-05	-0.08	15332	15347	339303
Mbuti.DG	Dominican_LomaPerenal_Ceramic	FORM001	FORM007	-0.000553	-0.784	14449	14626	320608
Mbuti.DG	Dominican_LosCorniel_Ceramic	FORM001	FORM007	0.001918	2.69	14733	14121	319345
Mbuti.DG	Dominican_LosMuertos_Ceramic	FORM001	FORM007	-0.000386	-0.551	14935	15063	332892
Mbuti.DG	Dominican_Macao_Ceramic	FORM001	FORM007	-0.00014	-0.231	15186	15233	336575
Mbuti.DG	Greenland_Saqqaq.SG	FORM001	FORM007	0.001178	1.887	14629	14229	338967
Mbuti.DG	Guadeloupe_AnseGourde_Ceramic	FORM001	FORM007	-0.000359	-0.557	9644	9722	216954
Mbuti.DG	Peru_Antaura_Tiwanaku	FORM001	FORM007	-0.000187	-0.257	11549	11597	258625
Mbuti.DG	Peru_Chanka_LIP	FORM001	FORM007	0.001681	2.677	14622	14088	317810
Mbuti.DG	Peru_Chincha_LH	FORM001	FORM007	4.1e-05	0.082	15429	15415	341205
Mbuti.DG	Peru_Cotahuasi_Tiwanaku	FORM001	FORM007	0.001322	1.684	9800	9514	216456
Mbuti.DG	Peru_Cullcunche_Tiwanaku	FORM001	FORM007	0.001281	1.67	9318	9054	206506
Mbuti.DG	Peru_Cuncaicha_4200BP	FORM001	FORM007	0.000901	1.218	14014	13736	308039
Mbuti.DG	Peru_Cuncaicha_9000BP	FORM001	FORM007	0.00127	1.713	13869	13484	303250
Mbuti.DG	Peru_EIP_Moche	FORM001	FORM007	-0.000127	-0.14	4480	4493	98426
Mbuti.DG	Peru_ElBrujo_EIP_1300BP	FORM001	FORM007	-0.000234	-0.352	11894	11955	263664
Mbuti.DG	Peru_Highlands_Chinchawas_MH	FORM001	FORM007	0.001005	1.222	7933	7758	173537
Mbuti.DG	Peru_Highlands_LIP_Chimu	FORM001	FORM007	0.000611	1.034	14808	14610	324877
Mbuti.DG	Peru_HuacaPrieta_LA_4500BP	FORM001	FORM007	-0.003655	-1.453	511	552	11297
Mbuti.DG	Peru_Kaillachuro_Unknown.SG	FORM001	FORM007	-0.000913	-0.753	2394	2442	53372
Mbuti.DG	Peru_LaGalgada_4100BP	FORM001	FORM007	-0.001229	-1.824	14537	14939	326936
Mbuti.DG	Peru_Laramate_900BP	FORM001	FORM007	-0.000544	-1.045	15170	15354	338559
Mbuti.DG	Peru_Lauricocha_3500BP	FORM001	FORM007	0.00071	0.943	10482	10318	231211
Mbuti.DG	Peru_Lauricocha_5800BP	FORM001	FORM007	0.000358	0.455	10640	10556	236082
Mbuti.DG	Peru_Lauricocha_8600BP	FORM001	FORM007	0.000521	0.842	15062	14888	332472
Mbuti.DG	Peru_LH_Inca	FORM001	FORM007	0.001404	1.319	3588	3479	77702
Mbuti.DG	Peru_Lima_EIP_1450BP	FORM001	FORM007	0.001235	1.565	6904	6718	150263
Mbuti.DG	Peru_Lima_LIP_650BP	FORM001	FORM007	-0.000128	-0.201	14566	14608	323725
Mbuti.DG	Peru_LimaCoast_MH_1000BP	FORM001	FORM007	0.001433	1.102	2267	2198	48096
Mbuti.DG	Peru_LIP_Botigiriayocc_600BP	FORM001	FORM007	0.000794	1.134	15071	14807	332818
Mbuti.DG	Peru_LIP_La_Galgada_600BP	FORM001	FORM007	-0.001436	-0.666	642	663	14154
Mbuti.DG	Peru_LIP_Pacapaccari_600BP	FORM001	FORM007	0.000233	0.377	14242	14168	314578
Mbuti.DG	Peru_LIP_Ychsma	FORM001	FORM007	0.00051	0.753	8457	8362	186088
Mbuti.DG	Peru_Maucallacta_Tiwanaku	FORM001	FORM007	0.000381	0.481	9084	9007	200496
Mbuti.DG	Peru_MH_LIP_ElBrujo_850BP	FORM001	FORM007	0.000676	0.805	7293	7184	160950
Mbuti.DG	Peru_MH_LIP_Lambayeque	FORM001	FORM007	-0.000602	-1.015	14344	14537	319881
Mbuti.DG	Peru_Palpa_LIP_550BP	FORM001	FORM007	0.000986	1.564	13522	13228	297686
Mbuti.DG	Peru_Palpa_MH_950BP	FORM001	FORM007	-0.001307	-0.679	851	876	18934
Mbuti.DG	Peru_RioUncallane_1600BP.SG	FORM001	FORM007	0.000309	0.561	15386	15280	341019
Mbuti.DG	Peru_SanSebastian_LH_500BP	FORM001	FORM007	0.000824	1.031	8660	8503	190808
Mbuti.DG	Peru_SanSebastian_LIP_600BP	FORM001	FORM007	-0.000825	-1.183	13510	13759	302056
Mbuti.DG	Peru_SoroMikayaPatjxa_6800BP.SG	FORM001	FORM007	-0.001136	-0.555	616	632	14665
Mbuti.DG	Peru_Ullujaya_EIP_1350BP	FORM001	FORM007	0.001343	2.033	11593	11252	253992
Mbuti.DG	Peru_Ullujaya_MH_950BP	FORM001	FORM007	-1.3e-05	-0.017	11527	11530	255145
Mbuti.DG	PuertoRico_CaboRojo11_Ceramic	FORM001	FORM007	0.000115	0.167	14363	14326	317541
Mbuti.DG	PuertoRico_CanasColloresMonserrate_Ceramic	FORM001	FORM007	-2.7e-05	-0.046	15095	15104	335153
Mbuti.DG	PuertoRico_Collores_Ceramic	FORM001	FORM007	0.000233	0.325	14112	14040	310830
Mbuti.DG	PuertoRico_LosIndios_Ceramic	FORM001	FORM007	-0.000538	-0.467	2718	2751	60871
Mbuti.DG	PuertoRico_Monserrate_Ceramic	FORM001	FORM007	0.000635	0.897	13737	13545	301614
Mbuti.DG	PuertoRico_PasodelIndio_Ceramic	FORM001	FORM007	-0.000248	-0.5	15214	15298	338233
Mbuti.DG	PuertoRico_PuntaCandelero_Ceramic	FORM001	FORM007	-0.000228	-0.335	11249	11306	248685
Mbuti.DG	PuertoRico_SantaElena_Ceramic	FORM001	FORM007	0.000347	0.654	15219	15103	336777
Mbuti.DG	PuertoRico_Tibes_Ceramic	FORM001	FORM007	-0.00054	-0.713	7182	7268	158854
Mbuti.DG	StLucia_Lavoutte_Ceramic	FORM001	FORM007	0.000525	1.043	15509	15330	340731
Mbuti.DG	Uruguay_Rocha_PreColonial.SG	FORM001	FORM007	0.000305	0.272	3233	3211	71126
Mbuti.DG	USA_AK_Ancient_Athabaskan_1100BP	FORM001	FORM007	-0.000275	-0.457	14940	15033	340776
Mbuti.DG	USA_AK_Athabskan.SG	FORM001	FORM007	0.000236	0.301	7051	7012	162798
Mbuti.DG	USA_AK_PaleoAleut	FORM001	FORM007	-0.000154	-0.265	14025	14075	323214
Mbuti.DG	USA_AK_PaleoAleut.SG	FORM001	FORM007	-0.000412	-0.628	13483	13612	311267
Mbuti.DG	USA_AK_Prehistoric.SG	FORM001	FORM007	-0.000728	-0.272	375	381	8570
Mbuti.DG	USA_Alaska_TrailCreek_9000BP.SG	FORM001	FORM007	-0.000447	-0.477	4402	4448	103267
Mbuti.DG	USA_Ancient_Beringian.SG	FORM001	FORM007	0.000214	0.317	14901	14828	341436
Mbuti.DG	USA_Anzick_realigned.SG	FORM001	FORM007	-0.000495	-0.673	15169	15338	341128
Mbuti.DG	USA_CA_Islands.SG	FORM001	FORM007	-6.8e-05	-0.144	15358	15382	341385
Mbuti.DG	USA_Nevada_LovelockCave_1850BP.SG	FORM001	FORM007	0.000713	1.221	15395	15152	341340
Mbuti.DG	USA_Nevada_LovelockCave_600BP.SG	FORM001	FORM007	-2.6e-05	-0.038	15267	15276	341314
Mbuti.DG	USA_Nevada_SpiritCave_11000BP.SG	FORM001	FORM007	0.001224	1.698	15489	15072	341319
Mbuti.DG	USA_NM_Chaco	FORM001	FORM007	-0.000753	-0.884	5032	5117	112580
Mbuti.DG	USA_PA_Colonist.SG	FORM001	FORM007	0.000697	0.674	2688	2643	63820
Mbuti.DG	USA_WA_Kennewick.SG	FORM001	FORM007	7.8e-05	0.087	5504	5494	126218
Mbuti.DG	Venezuela_LasLocas_Ceramic	FORM001	FORM007	-0.000121	-0.237	15234	15275	338763
Mbuti.DG	Argentina_Aconcagua_Inca_500BP.SG	FORM001	FORM008	0.000956	1.102	6874	6728	152767
Mbuti.DG	Argentina_ArroyoSeco2_7200BP	FORM001	FORM008	-0.001498	-1.119	1898	1963	43604
Mbuti.DG	Argentina_ArroyoSeco2_7700BP	FORM001	FORM008	-0.000209	-0.319	7898	7935	178011
Mbuti.DG	Argentina_BeagleChannel_Yamana_100BP	FORM001	FORM008	-0.000394	-0.564	8005	8076	180555
Mbuti.DG	Argentina_BeagleChannel_Yamana_100BP.SG	FORM001	FORM008	-0.000906	-1.245	7055	7202	162458
Mbuti.DG	Argentina_BeagleChannel_Yamana_1500BP	FORM001	FORM008	-7.3e-05	-0.086	7067	7079	158773
Mbuti.DG	Argentina_LagunaChica_1600BP	FORM001	FORM008	-0.001567	-1.89	6850	7094	155794
Mbuti.DG	Argentina_LagunaChica_6800BP	FORM001	FORM008	-0.00116	-1.435	5783	5937	132133
Mbuti.DG	Argentina_LagunaToro_2400BP	FORM001	FORM008	0.001251	0.973	2117	2058	46811
Mbuti.DG	Argentina_MitrePeninsula_Haush_400BP	FORM001	FORM008	-0.000667	-0.998	7922	8041	179266
Mbuti.DG	Argentina_NorthTierradelFiego_Selknam_100BP.SG	FORM001	FORM008	-0.000693	-0.81	6972	7082	159345
Mbuti.DG	Argentina_NorthTierradelFuego_LaArcillosa2_5800BP	FORM001	FORM008	-0.000225	-0.279	7572	7611	170628
Mbuti.DG	Argentina_NorthTierradelFuego_Selknam_500BP	FORM001	FORM008	-3.8e-05	-0.058	8071	8078	181424
Mbuti.DG	Bahamas_AbacoIsl_Ceramic	FORM001	FORM008	0.000202	0.324	8040	8004	179784
Mbuti.DG	Bahamas_CrookedIsl_Ceramic	FORM001	FORM008	-0.000395	-0.575	8009	8080	180015
Mbuti.DG	Bahamas_EleutheraIsl_Ceramic	FORM001	FORM008	1.1e-05	0.019	8086	8084	181443
Mbuti.DG	Bahamas_LongIsl_Ceramic	FORM001	FORM008	0.000323	0.503	8049	7991	179681
Mbuti.DG	Bahamas_SouthAndros_Ceramic	FORM001	FORM008	-0.001172	-1.993	7946	8157	180091
Mbuti.DG	Belize_3600BP	FORM001	FORM008	-0.000584	-0.626	4296	4353	97573
Mbuti.DG	Belize_4000BP	FORM001	FORM008	0.000185	0.144	1790	1782	40761
Mbuti.DG	Belize_4600BP	FORM001	FORM008	-6e-05	-0.098	8043	8054	181470
Mbuti.DG	Belize_4600BP	FORM001	FORM008	-6e-05	-0.098	8043	8054	181470
Mbuti.DG	Belize_4900BP	FORM001	FORM008	4.7e-05	0.076	8071	8062	180645
Mbuti.DG	Belize_5500BP	FORM001	FORM008	-0.001495	-1.843	7277	7527	167079
Mbuti.DG	Belize_7400BP	FORM001	FORM008	-0.000542	-0.668	6134	6210	139417
Mbuti.DG	Belize_8800BP	FORM001	FORM008	-0.00268	-1.359	773	821	17773
Mbuti.DG	Belize_9400BP	FORM001	FORM008	-0.000295	-0.363	5365	5401	120795
Mbuti.DG	Bolivia_Akapana_Tiwanaku	FORM001	FORM008	-0.000281	-0.397	6579	6621	148429
Mbuti.DG	Bolivia_Lukurmata_Tiwanaku	FORM001	FORM008	0.000121	0.18	8083	8061	180574
Mbuti.DG	Bolivia_MH_Iroco_1050BP	FORM001	FORM008	0.000231	0.26	5717	5687	128927
Mbuti.DG	Bolivia_MH_Miraflores	FORM001	FORM008	-0.000107	-0.149	7614	7632	170583
Mbuti.DG	Bolivia_MH_Tiwanaku	FORM001	FORM008	-0.000197	-0.221	3947	3965	89300
Mbuti.DG	Bolivia_MiraFlores_MH	FORM001	FORM008	0.000433	0.523	6665	6601	148157
Mbuti.DG	Bolivia_MonolitoDescabezado_Tiwanaku	FORM001	FORM008	-0.000616	-0.74	7084	7183	160174
Mbuti.DG	Bolivia_Pumapunku_Tiwanaku	FORM001	FORM008	0.001728	1.577	3084	2967	67826
Mbuti.DG	Bolivia_Putuni_Tiwanaku	FORM001	FORM008	0.000491	0.552	5590	5529	124969
Mbuti.DG	Bolivia_Totocachi_Tiwanaku	FORM001	FORM008	0.003039	2.208	1791	1670	39839
Mbuti.DG	Brazil_Enoque_3500BP.SG	FORM001	FORM008	-0.0046	-1.511	246	275	6322
Mbuti.DG	Brazil_LapaDoSanto_9600BP	FORM001	FORM008	5.1e-05	0.079	7894	7885	176523
Mbuti.DG	Brazil_Laranjal_6600BP	FORM001	FORM008	-0.000611	-0.67	4893	4962	112156
Mbuti.DG	Brazil_Laranjal_6800BP	FORM001	FORM008	-0.000666	-0.667	3827	3886	88078
Mbuti.DG	Brazil_Moraes_5800BP	FORM001	FORM008	0.000589	0.531	3400	3355	76169
Mbuti.DG	Brazil_PrePottery_1300BP	FORM001	FORM008	-0.000353	-0.154	492	496	11662
Mbuti.DG	Brazil_PrePottery_2200BP	FORM001	FORM008	2.8e-05	0.023	2311	2310	52839
Mbuti.DG	Brazil_PrePottery_2500BP	FORM001	FORM008	-0.000457	-0.285	1165	1177	27304
Mbuti.DG	Brazil_Sumidouro_10100BP.SG	FORM001	FORM008	4.6e-05	0.063	6368	6361	149594
Mbuti.DG	Brazil_Sumidouro_10200BP.SG	FORM001	FORM008	-0.001296	-1.028	1889	1950	46757
Mbuti.DG	Brazil_Sumidouro_10400BP.SG	FORM001	FORM008	0.000158	0.19	8033	8004	182458
Mbuti.DG	Brazil_Sumidouro_9800BP.SG	FORM001	FORM008	-0.003243	-1.829	679	737	17637
Mbuti.DG	Canada_6500BP.SG	FORM001	FORM008	0.001219	0.969	2105	2046	47928
Mbuti.DG	Canada_700BP.SG	FORM001	FORM008	-0.000294	-0.184	1166	1173	26689
Mbuti.DG	Canada_ASO.SG	FORM001	FORM008	-0.000716	-0.897	6393	6499	147753
Mbuti.DG	Canada_BigBar_5700BP.SG	FORM001	FORM008	-0.000122	-0.127	4754	4768	109123
Mbuti.DG	Canada_LateDorset.SG	FORM001	FORM008	0.000482	0.432	2634	2604	62386
Mbuti.DG	Canada_MDorset	FORM001	FORM008	0.000406	0.269	1304	1292	30390
Mbuti.DG	Canada_MDorset.SG	FORM001	FORM008	0.001893	0.792	485	464	11075
Mbuti.DG	Chile_CaletaHuelen_MH_1100BP	FORM001	FORM008	-0.000613	-0.742	5326	5400	120389
Mbuti.DG	Chile_Conchali_700BP	FORM001	FORM008	-1.5e-05	-0.021	7993	7995	179322
Mbuti.DG	Chile_LIP_Pukara_600BP	FORM001	FORM008	-0.000107	-0.075	1612	1616	35615
Mbuti.DG	Chile_LIP_Pukara_700BP	FORM001	FORM008	0.000111	0.087	2330	2324	51293
Mbuti.DG	ChileLosRieles12000BP	FORM001	FORM008	-0.001466	-1.714	7524	7774	170575
Mbuti.DG	Chile_LosRieles_5100BP	FORM001	FORM008	-0.000764	-0.915	7544	7674	169586
Mbuti.DG	Chile_NorthTierradelFuego_Selknam_100BP	FORM001	FORM008	0.00057	0.649	5968	5892	133756
Mbuti.DG	Chile_PicaOcho_700BP	FORM001	FORM008	0.000533	0.606	5917	5847	131625
Mbuti.DG	Chile_PuntaSantaAna_7300BP.SG	FORM001	FORM008	-0.001089	-1.242	5979	6129	137750
Mbuti.DG	Chile_SouthernContinent_Aonikenk_400BP	FORM001	FORM008	-0.000417	-0.424	4573	4616	104042
Mbuti.DG	Chile_StraitOfMagellan_Kaweskar_100BP.SG	FORM001	FORM008	-0.001521	-1.047	1421	1471	32576
Mbuti.DG	Chile_WesternArchipelago_Ayayema_5100BP.SG	FORM001	FORM008	0.000132	0.156	8119	8095	182594
Mbuti.DG	Chile_WesternArchipelago_Kaweskar_1200BP.SG	FORM001	FORM008	-0.000547	-0.67	7479	7572	170309
Mbuti.DG	Chile_WesternArchipelago_Kaweskar_800BP.SG	FORM001	FORM008	0.000424	0.502	8188	8111	182523
Mbuti.DG	Chile_Yamana_BeagleChannel_800BP.SG	FORM001	FORM008	-0.000253	-0.345	8118	8164	182724
Mbuti.DG	Cuba_CanimarAbajo_Archaic	FORM001	FORM008	-0.000162	-0.27	8130	8160	182798
Mbuti.DG	Cuba_CuevaCalero_Archaic	FORM001	FORM008	-0.000838	-1.156	7955	8106	180018
Mbuti.DG	Cuba_CuevaEsqueletos_Ceramic	FORM001	FORM008	-0.000105	-0.178	8097	8117	182408
Mbuti.DG	Cuba_CuevaPerico_Archaic	FORM001	FORM008	0.000164	0.209	6218	6195	139626
Mbuti.DG	Cuba_ElMorrillo_Ceramic	FORM001	FORM008	0.001184	1.413	7128	6942	157750
Mbuti.DG	Cuba_GuayaboBlanco_Archaic	FORM001	FORM008	0.000317	0.435	7968	7911	178190
Mbuti.DG	Cuba_LasCarolinas_Archaic	FORM001	FORM008	-0.000234	-0.319	7891	7933	177067
Mbuti.DG	Cuba_Manuelito_Archaic	FORM001	FORM008	-0.000965	-1.054	6002	6133	135550
Mbuti.DG	Cuba_PlayadelMango_Archaic	FORM001	FORM008	0.000297	0.457	8006	7952	179353
Mbuti.DG	Curacao_deSavaan_Ceramic	FORM001	FORM008	8.4e-05	0.129	8023	8008	179504
Mbuti.DG	Curacao_SantaCruz_Ceramic	FORM001	FORM008	-0.000774	-0.954	7883	8020	177560
Mbuti.DG	Dominican_Andres_Archaic	FORM001	FORM008	4.1e-05	0.049	7575	7568	169709
Mbuti.DG	Dominican_Atajadizo_Ceramic	FORM001	FORM008	-0.000134	-0.254	8131	8156	182677
Mbuti.DG	Dominican_CuevaJuana_Ceramic	FORM001	FORM008	0.000469	0.774	8175	8089	182357
Mbuti.DG	Dominican_CuevaRoja_Archaic	FORM001	FORM008	-0.001202	-0.81	1380	1418	32073
Mbuti.DG	Dominican_EdilioCruz_Ceramic	FORM001	FORM008	-0.000767	-0.967	7673	7806	173297
Mbuti.DG	Dominican_ElFrances_Ceramic	FORM001	FORM008	-0.000368	-0.52	7695	7759	173037
Mbuti.DG	Dominican_ElSoco_Ceramic	FORM001	FORM008	-8.6e-05	-0.16	8132	8147	182727
Mbuti.DG	Dominican_ElSoco_Ceramic	FORM001	FORM008	-8.6e-05	-0.16	8132	8147	182727
Mbuti.DG	Dominican_JuanDolio_Ceramic	FORM001	FORM008	0.000146	0.253	8152	8125	182400
Mbuti.DG	Dominican_LaCaleta_Ceramic	FORM001	FORM008	8e-05	0.152	8157	8142	182793
Mbuti.DG	Dominican_LaUnion_Ceramic	FORM001	FORM008	-0.000144	-0.235	8096	8122	181764
Mbuti.DG	Dominican_LomaPerenal_Ceramic	FORM001	FORM008	0.000347	0.42	7774	7714	172743
Mbuti.DG	Dominican_LosCorniel_Ceramic	FORM001	FORM008	-0.000216	-0.27	7704	7741	172416
Mbuti.DG	Dominican_LosMuertos_Ceramic	FORM001	FORM008	-0.001708	-2.127	7790	8096	178850
Mbuti.DG	Dominican_Macao_Ceramic	FORM001	FORM008	0.000287	0.427	8094	8043	180563
Mbuti.DG	Greenland_Saqqaq.SG	FORM001	FORM008	-0.000241	-0.335	7553	7597	181592
Mbuti.DG	Guadeloupe_AnseGourde_Ceramic	FORM001	FORM008	0.000865	1.097	5244	5142	117687
Mbuti.DG	Peru_Antaura_Tiwanaku	FORM001	FORM008	0.000145	0.168	6198	6178	140135
Mbuti.DG	Peru_Chanka_LIP	FORM001	FORM008	0.001976	2.685	7778	7439	171309
Mbuti.DG	Peru_Chincha_LH	FORM001	FORM008	4.8e-05	0.083	8175	8166	182693
Mbuti.DG	Peru_Cotahuasi_Tiwanaku	FORM001	FORM008	-0.00037	-0.424	5208	5252	118272
Mbuti.DG	Peru_Cullcunche_Tiwanaku	FORM001	FORM008	0.00077	0.897	4988	4901	112965
Mbuti.DG	Peru_Cuncaicha_4200BP	FORM001	FORM008	0.001218	1.445	7490	7287	166617
Mbuti.DG	Peru_Cuncaicha_9000BP	FORM001	FORM008	0.000834	1.026	7332	7195	164203
Mbuti.DG	Peru_EIP_Moche	FORM001	FORM008	-0.000827	-0.742	2434	2479	55015
Mbuti.DG	Peru_ElBrujo_EIP_1300BP	FORM001	FORM008	7.5e-05	0.095	6456	6445	144485
Mbuti.DG	Peru_Highlands_Chinchawas_MH	FORM001	FORM008	0.001076	1.011	4368	4264	96224
Mbuti.DG	Peru_Highlands_LIP_Chimu	FORM001	FORM008	0.000354	0.501	7849	7788	174688
Mbuti.DG	Peru_HuacaPrieta_LA_4500BP	FORM001	FORM008	0.000263	0.08	291	289	6418
Mbuti.DG	Peru_Kaillachuro_Unknown.SG	FORM001	FORM008	0.000357	0.239	1250	1240	28784
Mbuti.DG	Peru_LaGalgada_4100BP	FORM001	FORM008	-0.000756	-0.95	7760	7893	175750
Mbuti.DG	Peru_Laramate_900BP	FORM001	FORM008	0	-0.001	8079	8079	181381
Mbuti.DG	Peru_Lauricocha_3500BP	FORM001	FORM008	1.4e-05	0.015	5527	5526	125119
Mbuti.DG	Peru_Lauricocha_5800BP	FORM001	FORM008	0.000428	0.478	5673	5619	127355
Mbuti.DG	Peru_Lauricocha_8600BP	FORM001	FORM008	-0.000368	-0.529	7907	7973	178316
Mbuti.DG	Peru_LH_Inca	FORM001	FORM008	0.000557	0.433	1850	1827	42023
Mbuti.DG	Peru_Lima_EIP_1450BP	FORM001	FORM008	0.000773	0.791	3736	3672	82707
Mbuti.DG	Peru_Lima_LIP_650BP	FORM001	FORM008	-0.000381	-0.51	7644	7711	173878
Mbuti.DG	Peru_LimaCoast_MH_1000BP	FORM001	FORM008	0.002469	1.575	1245	1178	27488
Mbuti.DG	Peru_LIP_Botigiriayocc_600BP	FORM001	FORM008	0.000408	0.507	8042	7969	178380
Mbuti.DG	Peru_LIP_La_Galgada_600BP	FORM001	FORM008	0.001052	0.375	358	350	8106
Mbuti.DG	Peru_LIP_Pacapaccari_600BP	FORM001	FORM008	0.000648	0.912	7627	7517	169854
Mbuti.DG	Peru_LIP_Ychsma	FORM001	FORM008	0.000252	0.283	4643	4617	102697
Mbuti.DG	Peru_Maucallacta_Tiwanaku	FORM001	FORM008	-0.000626	-0.675	4818	4887	109936
Mbuti.DG	Peru_MH_LIP_ElBrujo_850BP	FORM001	FORM008	0.000511	0.529	3941	3895	89028
Mbuti.DG	Peru_MH_LIP_Lambayeque	FORM001	FORM008	-0.000665	-0.961	7633	7747	172167
Mbuti.DG	Peru_Palpa_LIP_550BP	FORM001	FORM008	0.000693	0.956	7293	7181	161941
Mbuti.DG	Peru_Palpa_MH_950BP	FORM001	FORM008	-0.00163	-0.648	472	489	10648
Mbuti.DG	Peru_RioUncallane_1600BP.SG	FORM001	FORM008	0.000384	0.622	8145	8074	182595
Mbuti.DG	Peru_SanSebastian_LH_500BP	FORM001	FORM008	0.001203	1.252	4818	4691	106024
Mbuti.DG	Peru_SanSebastian_LIP_600BP	FORM001	FORM008	-0.000406	-0.502	7303	7369	163992
Mbuti.DG	Peru_SoroMikayaPatjxa_6800BP.SG	FORM001	FORM008	-0.005785	-2.139	315	362	8131
Mbuti.DG	Peru_Ullujaya_EIP_1350BP	FORM001	FORM008	0.00021	0.265	6291	6262	139799
Mbuti.DG	Peru_Ullujaya_MH_950BP	FORM001	FORM008	-0.000681	-0.825	6222	6317	140124
Mbuti.DG	PuertoRico_CaboRojo11_Ceramic	FORM001	FORM008	-0.000229	-0.282	7638	7678	171351
Mbuti.DG	PuertoRico_CanasColloresMonserrate_Ceramic	FORM001	FORM008	-0.000849	-1.238	7939	8091	179848
Mbuti.DG	PuertoRico_Collores_Ceramic	FORM001	FORM008	6.9e-05	0.085	7549	7537	168422
Mbuti.DG	PuertoRico_LosIndios_Ceramic	FORM001	FORM008	-0.001119	-0.763	1472	1511	34235
Mbuti.DG	PuertoRico_Monserrate_Ceramic	FORM001	FORM008	-0.000302	-0.365	7294	7344	163591
Mbuti.DG	PuertoRico_PasodelIndio_Ceramic	FORM001	FORM008	-0.000383	-0.621	8060	8129	181300
Mbuti.DG	PuertoRico_PuntaCandelero_Ceramic	FORM001	FORM008	-0.000673	-0.841	6040	6131	136321
Mbuti.DG	PuertoRico_SantaElena_Ceramic	FORM001	FORM008	-0.000332	-0.528	8052	8112	180691
Mbuti.DG	PuertoRico_Tibes_Ceramic	FORM001	FORM008	0.000674	0.696	3990	3931	87719
Mbuti.DG	StLucia_Lavoutte_Ceramic	FORM001	FORM008	0.000421	0.752	8173	8097	182475
Mbuti.DG	Uruguay_Rocha_PreColonial.SG	FORM001	FORM008	0.000745	0.53	1703	1674	38650
Mbuti.DG	USA_AK_Ancient_Athabaskan_1100BP	FORM001	FORM008	-0.000706	-1.065	7850	7979	182483
Mbuti.DG	USA_AK_Athabskan.SG	FORM001	FORM008	0.000459	0.497	3727	3687	87125
Mbuti.DG	USA_AK_PaleoAleut	FORM001	FORM008	-0.000515	-0.764	7430	7519	173462
Mbuti.DG	USA_AK_PaleoAleut.SG	FORM001	FORM008	-0.000201	-0.271	7125	7159	166846
Mbuti.DG	USA_AK_Prehistoric.SG	FORM001	FORM008	0.004947	1.32	206	183	4522
Mbuti.DG	USA_Alaska_TrailCreek_9000BP.SG	FORM001	FORM008	-0.00126	-1.124	2305	2375	55633
Mbuti.DG	USA_Ancient_Beringian.SG	FORM001	FORM008	0.000443	0.591	7895	7814	182796
Mbuti.DG	USA_Anzick_realigned.SG	FORM001	FORM008	-0.001248	-1.461	8008	8235	182645
Mbuti.DG	USA_CA_Islands.SG	FORM001	FORM008	-0.000275	-0.51	8099	8149	182766
Mbuti.DG	USA_Nevada_LovelockCave_1850BP.SG	FORM001	FORM008	-0.000712	-1.083	8021	8151	182752
Mbuti.DG	USA_Nevada_LovelockCave_600BP.SG	FORM001	FORM008	-0.001458	-1.86	8039	8306	182728
Mbuti.DG	USA_Nevada_SpiritCave_11000BP.SG	FORM001	FORM008	0.00025	0.315	8106	8061	182740
Mbuti.DG	USA_NM_Chaco	FORM001	FORM008	-0.000646	-0.61	2727	2767	62823
Mbuti.DG	USA_PA_Colonist.SG	FORM001	FORM008	-0.000725	-0.558	1415	1440	34492
Mbuti.DG	USA_WA_Kennewick.SG	FORM001	FORM008	-0.000891	-0.827	2900	2961	68245
Mbuti.DG	Venezuela_LasLocas_Ceramic	FORM001	FORM008	-0.000371	-0.658	8038	8105	181577
Mbuti.DG	Argentina_Aconcagua_Inca_500BP.SG	FORM001	FORM009	0.001741	2.449	16350	15737	351971
Mbuti.DG	Argentina_ArroyoSeco2_7200BP	FORM001	FORM009	-0.000881	-0.903	4423	4510	98632
Mbuti.DG	Argentina_ArroyoSeco2_7700BP	FORM001	FORM009	-0.000359	-0.658	18627	18775	410615
Mbuti.DG	Argentina_BeagleChannel_Yamana_100BP	FORM001	FORM009	-0.000231	-0.398	18990	19086	418312
Mbuti.DG	Argentina_BeagleChannel_Yamana_100BP.SG	FORM001	FORM009	-0.000125	-0.212	16662	16709	369932
Mbuti.DG	Argentina_BeagleChannel_Yamana_1500BP	FORM001	FORM009	-0.000379	-0.539	16336	16473	361445
Mbuti.DG	Argentina_LagunaChica_1600BP	FORM001	FORM009	-0.001703	-2.461	15929	16536	356456
Mbuti.DG	Argentina_LagunaChica_6800BP	FORM001	FORM009	0.000493	0.758	13483	13337	295914
Mbuti.DG	Argentina_LagunaToro_2400BP	FORM001	FORM009	-0.000569	-0.615	4722	4781	104105
Mbuti.DG	Argentina_MitrePeninsula_Haush_400BP	FORM001	FORM009	-0.000309	-0.563	18774	18902	414955
Mbuti.DG	Argentina_NorthTierradelFiego_Selknam_100BP.SG	FORM001	FORM009	-0.000872	-1.221	16395	16713	364810
Mbuti.DG	Argentina_NorthTierradelFuego_LaArcillosa2_5800BP	FORM001	FORM009	-0.000373	-0.52	17646	17792	391451
Mbuti.DG	Argentina_NorthTierradelFuego_Selknam_500BP	FORM001	FORM009	-0.000255	-0.484	19085	19192	420357
Mbuti.DG	Bahamas_AbacoIsl_Ceramic	FORM001	FORM009	0.000472	0.9	19140	18944	416533
Mbuti.DG	Bahamas_CrookedIsl_Ceramic	FORM001	FORM009	-0.000492	-0.855	18937	19142	416949
Mbuti.DG	Bahamas_EleutheraIsl_Ceramic	FORM001	FORM009	0.000162	0.336	19200	19132	420577
Mbuti.DG	Bahamas_LongIsl_Ceramic	FORM001	FORM009	0.000206	0.378	19004	18919	416321
Mbuti.DG	Bahamas_SouthAndros_Ceramic	FORM001	FORM009	-0.000156	-0.319	19028	19093	417296
Mbuti.DG	Belize_3600BP	FORM001	FORM009	-0.000548	-0.712	9258	9371	205831
Mbuti.DG	Belize_4000BP	FORM001	FORM009	-0.001192	-1.255	3916	4021	88152
Mbuti.DG	Belize_4600BP	FORM001	FORM009	-0.000425	-0.843	19039	19218	420082
Mbuti.DG	Belize_4600BP	FORM001	FORM009	-0.000425	-0.843	19039	19218	420082
Mbuti.DG	Belize_4900BP	FORM001	FORM009	-0.000281	-0.536	18996	19114	417635
Mbuti.DG	Belize_5500BP	FORM001	FORM009	-9.7e-05	-0.146	17322	17359	381504
Mbuti.DG	Belize_7400BP	FORM001	FORM009	-0.00047	-0.726	13844	13989	307045
Mbuti.DG	Belize_8800BP	FORM001	FORM009	0.001529	1.045	1693	1637	36734
Mbuti.DG	Belize_9400BP	FORM001	FORM009	-0.000116	-0.162	11884	11915	261857
Mbuti.DG	Bolivia_Akapana_Tiwanaku	FORM001	FORM009	-0.000921	-1.618	15297	15608	338094
Mbuti.DG	Bolivia_Lukurmata_Tiwanaku	FORM001	FORM009	-2.4e-05	-0.043	19087	19097	418002
Mbuti.DG	Bolivia_MH_Iroco_1050BP	FORM001	FORM009	-0.000498	-0.707	13103	13247	289362
Mbuti.DG	Bolivia_MH_Miraflores	FORM001	FORM009	-0.000852	-1.38	17721	18056	392950
Mbuti.DG	Bolivia_MH_Tiwanaku	FORM001	FORM009	-5.5e-05	-0.079	9228	9239	202194
Mbuti.DG	Bolivia_MiraFlores_MH	FORM001	FORM009	-0.001274	-1.801	15232	15664	339057
Mbuti.DG	Bolivia_MonolitoDescabezado_Tiwanaku	FORM001	FORM009	-0.000224	-0.332	16655	16737	366953
Mbuti.DG	Bolivia_Pumapunku_Tiwanaku	FORM001	FORM009	-0.000494	-0.571	6823	6898	151491
Mbuti.DG	Bolivia_Putuni_Tiwanaku	FORM001	FORM009	-0.000152	-0.208	12719	12762	281178
Mbuti.DG	Bolivia_Totocachi_Tiwanaku	FORM001	FORM009	0.002121	2.113	4181	3988	90797
Mbuti.DG	Brazil_Enoque_3500BP.SG	FORM001	FORM009	0.003451	1.654	648	599	14210
Mbuti.DG	Brazil_LapaDoSanto_9600BP	FORM001	FORM009	-0.000667	-1.287	18272	18543	405352
Mbuti.DG	Brazil_Laranjal_6600BP	FORM001	FORM009	-0.000484	-0.625	10686	10802	240129
Mbuti.DG	Brazil_Laranjal_6800BP	FORM001	FORM009	-0.000709	-0.889	8313	8444	184976
Mbuti.DG	Brazil_Moraes_5800BP	FORM001	FORM009	-0.000441	-0.506	7171	7241	159534
Mbuti.DG	Brazil_PrePottery_1300BP	FORM001	FORM009	-0.001408	-0.834	1134	1170	25855
Mbuti.DG	Brazil_PrePottery_2200BP	FORM001	FORM009	5.3e-05	0.061	5146	5140	116477
Mbuti.DG	Brazil_PrePottery_2500BP	FORM001	FORM009	-0.001583	-1.397	2649	2744	59870
Mbuti.DG	Brazil_Sumidouro_10100BP.SG	FORM001	FORM009	-0.000554	-0.89	14737	14926	342361
Mbuti.DG	Brazil_Sumidouro_10200BP.SG	FORM001	FORM009	-0.00206	-2.239	4238	4451	103685
Mbuti.DG	Brazil_Sumidouro_10400BP.SG	FORM001	FORM009	-3.7e-05	-0.051	19057	19073	422728
Mbuti.DG	Brazil_Sumidouro_9800BP.SG	FORM001	FORM009	-0.001342	-1.063	1629	1683	39909
Mbuti.DG	Canada_6500BP.SG	FORM001	FORM009	-0.000551	-0.634	4809	4869	109789
Mbuti.DG	Canada_700BP.SG	FORM001	FORM009	0.000512	0.474	2674	2643	59661
Mbuti.DG	Canada_ASO.SG	FORM001	FORM009	7.6e-05	0.113	15377	15350	342111
Mbuti.DG	Canada_BigBar_5700BP.SG	FORM001	FORM009	-0.00127	-1.736	10856	11173	249838
Mbuti.DG	Canada_LateDorset.SG	FORM001	FORM009	0.00054	0.666	6179	6102	142398
Mbuti.DG	Canada_MDorset	FORM001	FORM009	0.001272	1.164	3025	2938	68728
Mbuti.DG	Canada_MDorset.SG	FORM001	FORM009	0.00091	0.514	1104	1081	24870
Mbuti.DG	Chile_CaletaHuelen_MH_1100BP	FORM001	FORM009	1.8e-05	0.026	12207	12203	268123
Mbuti.DG	Chile_Conchali_700BP	FORM001	FORM009	-0.000435	-0.74	18851	19031	414674
Mbuti.DG	Chile_LIP_Pukara_600BP	FORM001	FORM009	0.000343	0.32	3667	3640	79889
Mbuti.DG	Chile_LIP_Pukara_700BP	FORM001	FORM009	0.000722	0.735	5128	5048	111851
Mbuti.DG	ChileLosRieles12000BP	FORM001	FORM009	-0.000981	-1.357	17649	18032	389526
Mbuti.DG	Chile_LosRieles_5100BP	FORM001	FORM009	-0.000901	-1.308	17578	17928	388803
Mbuti.DG	Chile_NorthTierradelFuego_Selknam_100BP	FORM001	FORM009	0.000251	0.343	14020	13943	308343
Mbuti.DG	Chile_PicaOcho_700BP	FORM001	FORM009	0.000956	1.341	13436	13159	290551
Mbuti.DG	Chile_PuntaSantaAna_7300BP.SG	FORM001	FORM009	-0.000144	-0.206	14026	14071	314985
Mbuti.DG	Chile_SouthernContinent_Aonikenk_400BP	FORM001	FORM009	-0.001041	-1.391	10709	10957	238055
Mbuti.DG	Chile_StraitOfMagellan_Kaweskar_100BP.SG	FORM001	FORM009	-0.000465	-0.427	3261	3295	71743
Mbuti.DG	Chile_WesternArchipelago_Ayayema_5100BP.SG	FORM001	FORM009	0.000304	0.434	19306	19178	423277
Mbuti.DG	Chile_WesternArchipelago_Kaweskar_1200BP.SG	FORM001	FORM009	-0.001309	-1.915	17426	17939	392295
Mbuti.DG	Chile_WesternArchipelago_Kaweskar_800BP.SG	FORM001	FORM009	0.000311	0.453	19270	19139	423054
Mbuti.DG	Chile_Yamana_BeagleChannel_800BP.SG	FORM001	FORM009	-0.000391	-0.663	19129	19295	423615
Mbuti.DG	Cuba_CanimarAbajo_Archaic	FORM001	FORM009	-0.000702	-1.336	19103	19401	423796
Mbuti.DG	Cuba_CuevaCalero_Archaic	FORM001	FORM009	-0.000467	-0.734	18773	18967	416930
Mbuti.DG	Cuba_CuevaEsqueletos_Ceramic	FORM001	FORM009	0.000141	0.274	19247	19187	422899
Mbuti.DG	Cuba_CuevaPerico_Archaic	FORM001	FORM009	-0.000523	-0.869	14277	14442	317479
Mbuti.DG	Cuba_ElMorrillo_Ceramic	FORM001	FORM009	0.0006	0.851	16595	16379	361045
Mbuti.DG	Cuba_GuayaboBlanco_Archaic	FORM001	FORM009	-0.000683	-1.108	18503	18784	411198
Mbuti.DG	Cuba_LasCarolinas_Archaic	FORM001	FORM009	-0.000695	-1.121	18399	18683	408865
Mbuti.DG	Cuba_Manuelito_Archaic	FORM001	FORM009	-0.000409	-0.58	13731	13854	302332
Mbuti.DG	Cuba_PlayadelMango_Archaic	FORM001	FORM009	-0.00015	-0.275	18727	18789	412860
Mbuti.DG	Curacao_deSavaan_Ceramic	FORM001	FORM009	-2.9e-05	-0.053	18913	18925	415159
Mbuti.DG	Curacao_SantaCruz_Ceramic	FORM001	FORM009	0.000135	0.204	18699	18643	409953
Mbuti.DG	Dominican_Andres_Archaic	FORM001	FORM009	-0.000396	-0.559	17559	17712	386254
Mbuti.DG	Dominican_Atajadizo_Ceramic	FORM001	FORM009	-3.1e-05	-0.068	19268	19281	423511
Mbuti.DG	Dominican_CuevaJuana_Ceramic	FORM001	FORM009	7e-05	0.146	19272	19243	422819
Mbuti.DG	Dominican_CuevaRoja_Archaic	FORM001	FORM009	-0.002094	-1.864	2959	3098	66332
Mbuti.DG	Dominican_EdilioCruz_Ceramic	FORM001	FORM009	-0.000597	-0.879	18101	18340	400016
Mbuti.DG	Dominican_ElFrances_Ceramic	FORM001	FORM009	0.000568	0.994	18291	18066	396583
Mbuti.DG	Dominican_ElSoco_Ceramic	FORM001	FORM009	-0.000343	-0.74	19252	19397	423599
Mbuti.DG	Dominican_ElSoco_Ceramic	FORM001	FORM009	-0.000343	-0.74	19252	19397	423599
Mbuti.DG	Dominican_JuanDolio_Ceramic	FORM001	FORM009	-0.000126	-0.255	19223	19276	422932
Mbuti.DG	Dominican_LaCaleta_Ceramic	FORM001	FORM009	0.00025	0.566	19371	19264	423767
Mbuti.DG	Dominican_LaUnion_Ceramic	FORM001	FORM009	3.6e-05	0.069	19245	19230	421382
Mbuti.DG	Dominican_LomaPerenal_Ceramic	FORM001	FORM009	9.4e-05	0.136	18217	18180	398164
Mbuti.DG	Dominican_LosCorniel_Ceramic	FORM001	FORM009	-0.000102	-0.148	18023	18064	396539
Mbuti.DG	Dominican_LosMuertos_Ceramic	FORM001	FORM009	-0.00023	-0.339	18782	18877	413430
Mbuti.DG	Dominican_Macao_Ceramic	FORM001	FORM009	0.000238	0.43	19175	19075	417994
Mbuti.DG	Greenland_Saqqaq.SG	FORM001	FORM009	-0.000503	-0.851	17960	18172	420683
Mbuti.DG	Guadeloupe_AnseGourde_Ceramic	FORM001	FORM009	-0.000627	-1.021	11938	12106	267545
Mbuti.DG	Peru_Antaura_Tiwanaku	FORM001	FORM009	-0.000395	-0.574	14421	14548	319950
Mbuti.DG	Peru_Chanka_LIP	FORM001	FORM009	0.001067	1.716	18150	17728	394974
Mbuti.DG	Peru_Chincha_LH	FORM001	FORM009	3e-06	0.005	19319	19318	423459
Mbuti.DG	Peru_Cotahuasi_Tiwanaku	FORM001	FORM009	-0.000638	-0.842	11892	12061	265816
Mbuti.DG	Peru_Cullcunche_Tiwanaku	FORM001	FORM009	0.000449	0.606	11425	11311	253055
Mbuti.DG	Peru_Cuncaicha_4200BP	FORM001	FORM009	0.000217	0.309	17385	17302	381984
Mbuti.DG	Peru_Cuncaicha_9000BP	FORM001	FORM009	0.000421	0.596	17226	17067	375820
Mbuti.DG	Peru_EIP_Moche	FORM001	FORM009	0.000143	0.166	5493	5476	119808
Mbuti.DG	Peru_ElBrujo_EIP_1300BP	FORM001	FORM009	0.000226	0.361	14875	14801	324878
Mbuti.DG	Peru_Highlands_Chinchawas_MH	FORM001	FORM009	0.00104	1.254	9857	9636	212993
Mbuti.DG	Peru_Highlands_LIP_Chimu	FORM001	FORM009	0.000624	1.104	18586	18334	403953
Mbuti.DG	Peru_HuacaPrieta_LA_4500BP	FORM001	FORM009	0.002229	0.916	637	607	13501
Mbuti.DG	Peru_Kaillachuro_Unknown.SG	FORM001	FORM009	-0.00052	-0.449	2951	2986	66119
Mbuti.DG	Peru_LaGalgada_4100BP	FORM001	FORM009	6.6e-05	0.095	18499	18472	406256
Mbuti.DG	Peru_Laramate_900BP	FORM001	FORM009	2.1e-05	0.043	19150	19141	420515
Mbuti.DG	Peru_Lauricocha_3500BP	FORM001	FORM009	-0.000347	-0.472	12948	13048	287377
Mbuti.DG	Peru_Lauricocha_5800BP	FORM001	FORM009	-0.000382	-0.506	13266	13378	293427
Mbuti.DG	Peru_Lauricocha_8600BP	FORM001	FORM009	-0.000347	-0.587	18667	18811	413326
Mbuti.DG	Peru_LH_Inca	FORM001	FORM009	0.000313	0.313	4428	4398	96052
Mbuti.DG	Peru_Lima_EIP_1450BP	FORM001	FORM009	0.000815	1.104	8483	8332	185115
Mbuti.DG	Peru_Lima_LIP_650BP	FORM001	FORM009	0.00013	0.215	18257	18204	402439
Mbuti.DG	Peru_LimaCoast_MH_1000BP	FORM001	FORM009	0.000858	0.687	2693	2643	58127
Mbuti.DG	Peru_LIP_Botigiriayocc_600BP	FORM001	FORM009	0.000387	0.558	18869	18709	413727
Mbuti.DG	Peru_LIP_La_Galgada_600BP	FORM001	FORM009	0.0032	1.571	808	754	17081
Mbuti.DG	Peru_LIP_Pacapaccari_600BP	FORM001	FORM009	-0.000224	-0.38	17716	17804	389894
Mbuti.DG	Peru_LIP_Ychsma	FORM001	FORM009	0.00064	0.915	10418	10272	227641
Mbuti.DG	Peru_Maucallacta_Tiwanaku	FORM001	FORM009	8.8e-05	0.115	11123	11102	245089
Mbuti.DG	Peru_MH_LIP_ElBrujo_850BP	FORM001	FORM009	0.000218	0.273	9003	8960	197145
Mbuti.DG	Peru_MH_LIP_Lambayeque	FORM001	FORM009	-0.000231	-0.399	18101	18193	396905
Mbuti.DG	Peru_Palpa_LIP_550BP	FORM001	FORM009	0.0007	1.186	16871	16614	367066
Mbuti.DG	Peru_Palpa_MH_950BP	FORM001	FORM009	-0.001779	-1.02	1026	1067	22902
Mbuti.DG	Peru_RioUncallane_1600BP.SG	FORM001	FORM009	-0.00019	-0.357	19218	19298	423266
Mbuti.DG	Peru_SanSebastian_LH_500BP	FORM001	FORM009	0.000974	1.278	10633	10407	232406
Mbuti.DG	Peru_SanSebastian_LIP_600BP	FORM001	FORM009	0.000173	0.251	17055	16990	374147
Mbuti.DG	Peru_SoroMikayaPatjxa_6800BP.SG	FORM001	FORM009	-0.002586	-1.328	745	791	17603
Mbuti.DG	Peru_Ullujaya_EIP_1350BP	FORM001	FORM009	6.5e-05	0.102	14139	14118	311200
Mbuti.DG	Peru_Ullujaya_MH_950BP	FORM001	FORM009	-0.000383	-0.529	14246	14366	313841
Mbuti.DG	PuertoRico_CaboRojo11_Ceramic	FORM001	FORM009	-5.8e-05	-0.088	18038	18060	394023
Mbuti.DG	PuertoRico_CanasColloresMonserrate_Ceramic	FORM001	FORM009	-0.000452	-0.784	18929	19118	416353
Mbuti.DG	PuertoRico_Collores_Ceramic	FORM001	FORM009	0.000494	0.703	17673	17483	384261
Mbuti.DG	PuertoRico_LosIndios_Ceramic	FORM001	FORM009	-0.001057	-1.006	3271	3349	73957
Mbuti.DG	PuertoRico_Monserrate_Ceramic	FORM001	FORM009	-0.000714	-1.033	16926	17193	374038
Mbuti.DG	PuertoRico_PasodelIndio_Ceramic	FORM001	FORM009	0.000109	0.212	19186	19140	419493
Mbuti.DG	PuertoRico_PuntaCandelero_Ceramic	FORM001	FORM009	-0.001125	-1.75	13813	14156	305001
Mbuti.DG	PuertoRico_SantaElena_Ceramic	FORM001	FORM009	8e-06	0.015	19083	19080	417951
Mbuti.DG	PuertoRico_Tibes_Ceramic	FORM001	FORM009	-0.000633	-0.894	8922	9046	195603
Mbuti.DG	StLucia_Lavoutte_Ceramic	FORM001	FORM009	0.000164	0.349	19338	19269	422924
Mbuti.DG	Uruguay_Rocha_PreColonial.SG	FORM001	FORM009	0.000572	0.568	3912	3863	86564
Mbuti.DG	USA_AK_Ancient_Athabaskan_1100BP	FORM001	FORM009	-0.001008	-1.765	18657	19084	423117
Mbuti.DG	USA_AK_Athabskan.SG	FORM001	FORM009	0.000549	0.716	9042	8931	201822
Mbuti.DG	USA_AK_PaleoAleut	FORM001	FORM009	-0.000212	-0.371	17726	17812	402222
Mbuti.DG	USA_AK_PaleoAleut.SG	FORM001	FORM009	0.00011	0.173	17085	17043	385934
Mbuti.DG	USA_AK_Prehistoric.SG	FORM001	FORM009	-0.000507	-0.205	453	458	10448
Mbuti.DG	USA_Alaska_TrailCreek_9000BP.SG	FORM001	FORM009	-6.6e-05	-0.08	5506	5514	127814
Mbuti.DG	USA_Ancient_Beringian.SG	FORM001	FORM009	0.00028	0.447	18805	18686	423780
Mbuti.DG	USA_Anzick_realigned.SG	FORM001	FORM009	-0.000176	-0.256	19142	19216	423391
Mbuti.DG	USA_CA_Islands.SG	FORM001	FORM009	-0.00051	-1.172	19149	19365	423727
Mbuti.DG	USA_Nevada_LovelockCave_1850BP.SG	FORM001	FORM009	-0.000147	-0.26	19110	19173	423665
Mbuti.DG	USA_Nevada_LovelockCave_600BP.SG	FORM001	FORM009	-0.000398	-0.594	19133	19302	423609
Mbuti.DG	USA_Nevada_SpiritCave_11000BP.SG	FORM001	FORM009	-0.000384	-0.586	19024	19186	423620
Mbuti.DG	USA_NM_Chaco	FORM001	FORM009	-0.001599	-1.962	5975	6193	136653
Mbuti.DG	USA_PA_Colonist.SG	FORM001	FORM009	-0.000109	-0.114	3263	3272	78596
Mbuti.DG	USA_WA_Kennewick.SG	FORM001	FORM009	0.001982	2.38	6980	6671	155739
Mbuti.DG	Venezuela_LasLocas_Ceramic	FORM001	FORM009	-0.000447	-0.935	19052	19240	420583
Mbuti.DG	Argentina_Aconcagua_Inca_500BP.SG	FORM002	FORM003	-0.000937	-1.488	24668	25186	552281
Mbuti.DG	Argentina_ArroyoSeco2_7200BP	FORM002	FORM003	-0.001297	-1.524	6682	6876	149224
Mbuti.DG	Argentina_ArroyoSeco2_7700BP	FORM002	FORM003	-5.3e-05	-0.105	28807	28841	636936
Mbuti.DG	Argentina_BeagleChannel_Yamana_100BP	FORM002	FORM003	-0.000356	-0.658	29349	29580	651075
Mbuti.DG	Argentina_BeagleChannel_Yamana_100BP.SG	FORM002	FORM003	-0.001001	-1.778	24714	25271	556388
Mbuti.DG	Argentina_BeagleChannel_Yamana_1500BP	FORM002	FORM003	-0.000863	-1.298	23579	24033	526482
Mbuti.DG	Argentina_LagunaChica_1600BP	FORM002	FORM003	-0.0005	-0.752	23269	23526	514453
Mbuti.DG	Argentina_LagunaChica_6800BP	FORM002	FORM003	-0.000774	-1.339	18247	18564	409357
Mbuti.DG	Argentina_LagunaToro_2400BP	FORM002	FORM003	-0.001037	-1.246	6810	6966	150356
Mbuti.DG	Argentina_MitrePeninsula_Haush_400BP	FORM002	FORM003	-0.000895	-1.788	28756	29331	643224
Mbuti.DG	Argentina_NorthTierradelFiego_Selknam_100BP.SG	FORM002	FORM003	-0.000398	-0.623	25048	25270	559369
Mbuti.DG	Argentina_NorthTierradelFuego_LaArcillosa2_5800BP	FORM002	FORM003	-0.000219	-0.33	26507	26635	586366
Mbuti.DG	Argentina_NorthTierradelFuego_Selknam_500BP	FORM002	FORM003	-0.001352	-2.686	29200	30089	656939
Mbuti.DG	Bahamas_AbacoIsl_Ceramic	FORM002	FORM003	-0.000408	-0.894	29233	29496	646911
Mbuti.DG	Bahamas_CrookedIsl_Ceramic	FORM002	FORM003	-0.000643	-1.298	29059	29476	647684
Mbuti.DG	Bahamas_EleutheraIsl_Ceramic	FORM002	FORM003	-0.000196	-0.468	29704	29833	657610
Mbuti.DG	Bahamas_LongIsl_Ceramic	FORM002	FORM003	-0.000576	-1.173	29163	29536	647135
Mbuti.DG	Bahamas_SouthAndros_Ceramic	FORM002	FORM003	-0.000542	-1.226	29227	29579	648955
Mbuti.DG	Belize_3600BP	FORM002	FORM003	0.000209	0.26	12848	12789	281990
Mbuti.DG	Belize_4000BP	FORM002	FORM003	-0.000633	-0.751	5725	5806	127093
Mbuti.DG	Belize_4600BP	FORM002	FORM003	-0.000532	-1.12	29465	29814	655842
Mbuti.DG	Belize_4600BP	FORM002	FORM003	-0.000532	-1.12	29465	29814	655842
Mbuti.DG	Belize_4900BP	FORM002	FORM003	-0.000672	-1.383	29263	29701	651041
Mbuti.DG	Belize_5500BP	FORM002	FORM003	-0.000953	-1.574	25373	25915	569586
Mbuti.DG	Belize_7400BP	FORM002	FORM003	0.000434	0.718	20319	20125	446645
Mbuti.DG	Belize_8800BP	FORM002	FORM003	0.000233	0.198	2309	2297	52194
Mbuti.DG	Belize_9400BP	FORM002	FORM003	-0.000968	-1.46	17138	17508	382358
Mbuti.DG	Bolivia_Akapana_Tiwanaku	FORM002	FORM003	-0.00101	-1.942	23252	23776	518964
Mbuti.DG	Bolivia_Lukurmata_Tiwanaku	FORM002	FORM003	-0.000785	-1.579	29286	29798	653581
Mbuti.DG	Bolivia_MH_Iroco_1050BP	FORM002	FORM003	-0.000757	-1.129	19183	19506	427644
Mbuti.DG	Bolivia_MH_Miraflores	FORM002	FORM003	-0.001108	-2.026	26864	27531	601348
Mbuti.DG	Bolivia_MH_Tiwanaku	FORM002	FORM003	-0.000254	-0.418	13139	13213	291122
Mbuti.DG	Bolivia_MiraFlores_MH	FORM002	FORM003	-0.000893	-1.357	22791	23244	506867
Mbuti.DG	Bolivia_MonolitoDescabezado_Tiwanaku	FORM002	FORM003	-0.000874	-1.389	24957	25444	557849
Mbuti.DG	Bolivia_Pumapunku_Tiwanaku	FORM002	FORM003	-0.00241	-2.951	9783	10316	220967
Mbuti.DG	Bolivia_Putuni_Tiwanaku	FORM002	FORM003	8.6e-05	0.134	18965	18928	420651
Mbuti.DG	Bolivia_Totocachi_Tiwanaku	FORM002	FORM003	-0.000333	-0.387	6384	6431	141736
Mbuti.DG	Brazil_Enoque_3500BP.SG	FORM002	FORM003	0.003745	2.11	1031	947	22595
Mbuti.DG	Brazil_LapaDoSanto_9600BP	FORM002	FORM003	-0.000601	-1.264	27763	28136	621114
Mbuti.DG	Brazil_Laranjal_6600BP	FORM002	FORM003	-0.001556	-2.258	15132	15667	343978
Mbuti.DG	Brazil_Laranjal_6800BP	FORM002	FORM003	-0.000391	-0.518	11694	11796	262502
Mbuti.DG	Brazil_Moraes_5800BP	FORM002	FORM003	-0.000194	-0.25	10282	10327	228252
Mbuti.DG	Brazil_PrePottery_1300BP	FORM002	FORM003	-0.003087	-2.197	1593	1708	37058
Mbuti.DG	Brazil_PrePottery_2200BP	FORM002	FORM003	0.000236	0.293	7451	7411	168271
Mbuti.DG	Brazil_PrePottery_2500BP	FORM002	FORM003	-8.4e-05	-0.085	3898	3905	87285
Mbuti.DG	Brazil_Sumidouro_10100BP.SG	FORM002	FORM003	-0.000119	-0.219	23350	23414	541538
Mbuti.DG	Brazil_Sumidouro_10200BP.SG	FORM002	FORM003	-4.5e-05	-0.057	6969	6976	166235
Mbuti.DG	Brazil_Sumidouro_10400BP.SG	FORM002	FORM003	-0.000275	-0.459	29608	29791	666164
Mbuti.DG	Brazil_Sumidouro_9800BP.SG	FORM002	FORM003	-0.000296	-0.262	2663	2682	64307
Mbuti.DG	Canada_6500BP.SG	FORM002	FORM003	-0.000324	-0.409	7744	7801	176790
Mbuti.DG	Canada_700BP.SG	FORM002	FORM003	-0.000797	-0.832	3819	3889	87807
Mbuti.DG	Canada_ASO.SG	FORM002	FORM003	-0.000517	-0.907	23827	24105	537543
Mbuti.DG	Canada_BigBar_5700BP.SG	FORM002	FORM003	-0.000524	-0.865	17281	17488	394527
Mbuti.DG	Canada_LateDorset.SG	FORM002	FORM003	-0.000411	-0.62	9244	9333	216823
Mbuti.DG	Canada_MDorset	FORM002	FORM003	0.000873	0.911	4277	4192	97458
Mbuti.DG	Canada_MDorset.SG	FORM002	FORM003	0.000576	0.416	1545	1524	36464
Mbuti.DG	Chile_CaletaHuelen_MH_1100BP	FORM002	FORM003	-3.6e-05	-0.06	17851	17865	394791
Mbuti.DG	Chile_Conchali_700BP	FORM002	FORM003	-0.000704	-1.293	28876	29328	641631
Mbuti.DG	Chile_LIP_Pukara_600BP	FORM002	FORM003	-0.00081	-0.851	5302	5398	117985
Mbuti.DG	Chile_LIP_Pukara_700BP	FORM002	FORM003	-0.001193	-1.415	6977	7164	157364
Mbuti.DG	ChileLosRieles12000BP	FORM002	FORM003	0.000118	0.17	26873	26803	587884
Mbuti.DG	Chile_LosRieles_5100BP	FORM002	FORM003	-0.001425	-2.163	26160	26994	585489
Mbuti.DG	Chile_NorthTierradelFuego_Selknam_100BP	FORM002	FORM003	-0.00131	-1.972	20811	21422	466350
Mbuti.DG	Chile_PicaOcho_700BP	FORM002	FORM003	-0.001415	-2.19	18487	19073	413988
Mbuti.DG	Chile_PuntaSantaAna_7300BP.SG	FORM002	FORM003	-0.000431	-0.655	21608	21819	488628
Mbuti.DG	Chile_SouthernContinent_Aonikenk_400BP	FORM002	FORM003	-0.000785	-1.148	15866	16145	356010
Mbuti.DG	Chile_StraitOfMagellan_Kaweskar_100BP.SG	FORM002	FORM003	-0.000537	-0.566	4628	4684	103887
Mbuti.DG	Chile_WesternArchipelago_Ayayema_5100BP.SG	FORM002	FORM003	-0.001615	-2.342	29575	30651	666904
Mbuti.DG	Chile_WesternArchipelago_Kaweskar_1200BP.SG	FORM002	FORM003	-0.000568	-0.845	27452	27801	614209
Mbuti.DG	Chile_WesternArchipelago_Kaweskar_800BP.SG	FORM002	FORM003	-0.000689	-1.074	29774	30233	666388
Mbuti.DG	Chile_Yamana_BeagleChannel_800BP.SG	FORM002	FORM003	-0.000252	-0.442	30006	30174	667433
Mbuti.DG	Cuba_CanimarAbajo_Archaic	FORM002	FORM003	-0.000719	-1.478	29885	30365	667702
Mbuti.DG	Cuba_CuevaCalero_Archaic	FORM002	FORM003	-0.000842	-1.435	29002	29548	648862
Mbuti.DG	Cuba_CuevaEsqueletos_Ceramic	FORM002	FORM003	-7.6e-05	-0.172	29994	30044	664665
Mbuti.DG	Cuba_CuevaPerico_Archaic	FORM002	FORM003	-0.000626	-1.112	21615	21916	482242
Mbuti.DG	Cuba_ElMorrillo_Ceramic	FORM002	FORM003	-0.00043	-0.643	24227	24456	532661
Mbuti.DG	Cuba_GuayaboBlanco_Archaic	FORM002	FORM003	-0.00033	-0.582	28604	28814	636469
Mbuti.DG	Cuba_LasCarolinas_Archaic	FORM002	FORM003	-0.000465	-0.787	28257	28549	629507
Mbuti.DG	Cuba_Manuelito_Archaic	FORM002	FORM003	-0.000761	-1.051	19380	19708	430564
Mbuti.DG	Cuba_PlayadelMango_Archaic	FORM002	FORM003	-0.000489	-0.931	28676	28989	640044
Mbuti.DG	Curacao_deSavaan_Ceramic	FORM002	FORM003	-0.000284	-0.562	29020	29202	642881
Mbuti.DG	Curacao_SantaCruz_Ceramic	FORM002	FORM003	-3.4e-05	-0.052	28498	28519	630398
Mbuti.DG	Dominican_Andres_Archaic	FORM002	FORM003	-0.000893	-1.358	25922	26437	577345
Mbuti.DG	Dominican_Atajadizo_Ceramic	FORM002	FORM003	-0.000556	-1.415	29947	30317	666766
Mbuti.DG	Dominican_CuevaJuana_Ceramic	FORM002	FORM003	-0.000646	-1.425	29837	30266	664315
Mbuti.DG	Dominican_CuevaRoja_Archaic	FORM002	FORM003	-0.000393	-0.384	4064	4099	90635
Mbuti.DG	Dominican_EdilioCruz_Ceramic	FORM002	FORM003	-0.000181	-0.283	27429	27539	606437
Mbuti.DG	Dominican_ElFrances_Ceramic	FORM002	FORM003	0.000621	1.17	27369	26997	598935
Mbuti.DG	Dominican_ElSoco_Ceramic	FORM002	FORM003	-0.000262	-0.642	30059	30234	667086
Mbuti.DG	Dominican_ElSoco_Ceramic	FORM002	FORM003	-0.000262	-0.642	30059	30234	667086
Mbuti.DG	Dominican_JuanDolio_Ceramic	FORM002	FORM003	-0.00084	-2.049	29798	30356	664469
Mbuti.DG	Dominican_LaCaleta_Ceramic	FORM002	FORM003	-0.000341	-0.883	30079	30307	667661
Mbuti.DG	Dominican_LaUnion_Ceramic	FORM002	FORM003	-0.000631	-1.307	29754	30170	660131
Mbuti.DG	Dominican_LomaPerenal_Ceramic	FORM002	FORM003	0.000114	0.185	27389	27320	601737
Mbuti.DG	Dominican_LosCorniel_Ceramic	FORM002	FORM003	-0.001314	-2.082	26664	27450	598320
Mbuti.DG	Dominican_LosMuertos_Ceramic	FORM002	FORM003	-0.000995	-1.586	28650	29284	637991
Mbuti.DG	Dominican_Macao_Ceramic	FORM002	FORM003	-0.000527	-1.071	29376	29719	651100
Mbuti.DG	Greenland_Saqqaq.SG	FORM002	FORM003	9.5e-05	0.179	28174	28111	659508
Mbuti.DG	Guadeloupe_AnseGourde_Ceramic	FORM002	FORM003	0.000118	0.227	18496	18447	412029
Mbuti.DG	Peru_Antaura_Tiwanaku	FORM002	FORM003	-0.000151	-0.235	21791	21864	485221
Mbuti.DG	Peru_Chanka_LIP	FORM002	FORM003	-0.00059	-0.997	26967	27321	599878
Mbuti.DG	Peru_Chincha_LH	FORM002	FORM003	-0.000854	-2.022	30003	30573	667192
Mbuti.DG	Peru_Cotahuasi_Tiwanaku	FORM002	FORM003	-0.000665	-1.001	17601	17863	394785
Mbuti.DG	Peru_Cullcunche_Tiwanaku	FORM002	FORM003	-0.000642	-0.983	16758	17000	376262
Mbuti.DG	Peru_Cuncaicha_4200BP	FORM002	FORM003	-0.002031	-3.085	25242	26395	567758
Mbuti.DG	Peru_Cuncaicha_9000BP	FORM002	FORM003	-0.000708	-1.03	24981	25375	556923
Mbuti.DG	Peru_EIP_Moche	FORM002	FORM003	-0.000506	-0.656	7732	7819	171626
Mbuti.DG	Peru_ElBrujo_EIP_1300BP	FORM002	FORM003	-0.000787	-1.376	21454	21830	477094
Mbuti.DG	Peru_Highlands_Chinchawas_MH	FORM002	FORM003	-0.00093	-1.309	13540	13820	301754
Mbuti.DG	Peru_Highlands_LIP_Chimu	FORM002	FORM003	-0.000954	-1.811	27765	28356	619562
Mbuti.DG	Peru_HuacaPrieta_LA_4500BP	FORM002	FORM003	0.000204	0.101	816	812	17671
Mbuti.DG	Peru_Kaillachuro_Unknown.SG	FORM002	FORM003	8.8e-05	0.091	4729	4719	104059
Mbuti.DG	Peru_LaGalgada_4100BP	FORM002	FORM003	4.7e-05	0.076	28305	28276	625465
Mbuti.DG	Peru_Laramate_900BP	FORM002	FORM003	-0.000849	-1.878	29423	29981	657087
Mbuti.DG	Peru_Lauricocha_3500BP	FORM002	FORM003	0.000439	0.639	19503	19313	433389
Mbuti.DG	Peru_Lauricocha_5800BP	FORM002	FORM003	-0.001051	-1.547	19767	20236	445785
Mbuti.DG	Peru_Lauricocha_8600BP	FORM002	FORM003	-0.000118	-0.213	28969	29045	645691
Mbuti.DG	Peru_LH_Inca	FORM002	FORM003	-0.000981	-1.126	6399	6540	144301
Mbuti.DG	Peru_Lima_EIP_1450BP	FORM002	FORM003	-0.001125	-1.681	12110	12416	271969
Mbuti.DG	Peru_Lima_LIP_650BP	FORM002	FORM003	-0.000625	-1.069	27963	28354	624682
Mbuti.DG	Peru_LimaCoast_MH_1000BP	FORM002	FORM003	-0.000842	-0.816	3646	3714	80499
Mbuti.DG	Peru_LIP_Botigiriayocc_600BP	FORM002	FORM003	-0.000174	-0.276	29076	29189	647504
Mbuti.DG	Peru_LIP_La_Galgada_600BP	FORM002	FORM003	-0.001995	-1.211	1044	1092	24041
Mbuti.DG	Peru_LIP_Pacapaccari_600BP	FORM002	FORM003	-0.001093	-2.045	26365	27010	590420
Mbuti.DG	Peru_LIP_Ychsma	FORM002	FORM003	-0.001376	-2.252	14558	15006	325932
Mbuti.DG	Peru_Maucallacta_Tiwanaku	FORM002	FORM003	-0.000695	-1.041	16279	16532	363641
Mbuti.DG	Peru_MH_LIP_ElBrujo_850BP	FORM002	FORM003	0.000315	0.427	12960	12870	284969
Mbuti.DG	Peru_MH_LIP_Lambayeque	FORM002	FORM003	-0.000346	-0.641	27584	27794	609629
Mbuti.DG	Peru_Palpa_LIP_550BP	FORM002	FORM003	-0.000783	-1.393	24688	25117	547300
Mbuti.DG	Peru_Palpa_MH_950BP	FORM002	FORM003	-0.000319	-0.212	1488	1498	32939
Mbuti.DG	Peru_RioUncallane_1600BP.SG	FORM002	FORM003	-0.001354	-2.846	29757	30659	666887
Mbuti.DG	Peru_SanSebastian_LH_500BP	FORM002	FORM003	-0.000561	-0.809	14875	15061	331175
Mbuti.DG	Peru_SanSebastian_LIP_600BP	FORM002	FORM003	-0.001291	-2.088	24803	25520	555924
Mbuti.DG	Peru_SoroMikayaPatjxa_6800BP.SG	FORM002	FORM003	-0.000933	-0.598	1223	1250	28510
Mbuti.DG	Peru_Ullujaya_EIP_1350BP	FORM002	FORM003	-0.001185	-2.149	20308	20844	451814
Mbuti.DG	Peru_Ullujaya_MH_950BP	FORM002	FORM003	4.2e-05	0.061	20679	20660	456123
Mbuti.DG	PuertoRico_CaboRojo11_Ceramic	FORM002	FORM003	-0.000846	-1.318	26684	27186	593427
Mbuti.DG	PuertoRico_CanasColloresMonserrate_Ceramic	FORM002	FORM003	-0.000382	-0.747	29197	29444	646574
Mbuti.DG	PuertoRico_Collores_Ceramic	FORM002	FORM003	-0.000268	-0.431	26206	26361	578179
Mbuti.DG	PuertoRico_LosIndios_Ceramic	FORM002	FORM003	-0.000858	-0.941	4502	4590	101987
Mbuti.DG	PuertoRico_Monserrate_Ceramic	FORM002	FORM003	-0.000616	-1.023	25038	25382	557606
Mbuti.DG	PuertoRico_PasodelIndio_Ceramic	FORM002	FORM003	-0.000714	-1.621	29453	29921	656210
Mbuti.DG	PuertoRico_PuntaCandelero_Ceramic	FORM002	FORM003	-0.000751	-1.263	20079	20413	444808
Mbuti.DG	PuertoRico_SantaElena_Ceramic	FORM002	FORM003	-0.000868	-1.804	29172	29737	650663
Mbuti.DG	PuertoRico_Tibes_Ceramic	FORM002	FORM003	-0.000443	-0.667	12598	12722	278829
Mbuti.DG	StLucia_Lavoutte_Ceramic	FORM002	FORM003	-0.000499	-1.238	29980	30312	665168
Mbuti.DG	Uruguay_Rocha_PreColonial.SG	FORM002	FORM003	-0.001043	-1.144	5894	6032	131885
Mbuti.DG	USA_AK_Ancient_Athabaskan_1100BP	FORM002	FORM003	0.000146	0.288	29449	29352	665375
Mbuti.DG	USA_AK_Athabskan.SG	FORM002	FORM003	-0.000154	-0.233	14132	14182	322383
Mbuti.DG	USA_AK_PaleoAleut	FORM002	FORM003	-0.000192	-0.385	27300	27420	623456
Mbuti.DG	USA_AK_PaleoAleut.SG	FORM002	FORM003	-5.3e-05	-0.091	26636	26668	607355
Mbuti.DG	USA_AK_Prehistoric.SG	FORM002	FORM003	7.3e-05	0.036	687	685	16139
Mbuti.DG	USA_Alaska_TrailCreek_9000BP.SG	FORM002	FORM003	0.000366	0.52	8435	8362	197416
Mbuti.DG	USA_Ancient_Beringian.SG	FORM002	FORM003	1.7e-05	0.03	29215	29204	667711
Mbuti.DG	USA_Anzick_realigned.SG	FORM002	FORM003	-1.3e-05	-0.021	29919	29927	666844
Mbuti.DG	USA_CA_Islands.SG	FORM002	FORM003	-0.000489	-1.23	29930	30257	667585
Mbuti.DG	USA_Nevada_LovelockCave_1850BP.SG	FORM002	FORM003	-0.000734	-1.407	29743	30232	667519
Mbuti.DG	USA_Nevada_LovelockCave_600BP.SG	FORM002	FORM003	-0.000715	-1.135	29798	30275	667460
Mbuti.DG	USA_Nevada_SpiritCave_11000BP.SG	FORM002	FORM003	-0.000638	-1.003	29741	30167	667458
Mbuti.DG	USA_NM_Chaco	FORM002	FORM003	-0.000222	-0.307	8670	8713	193801
Mbuti.DG	USA_PA_Colonist.SG	FORM002	FORM003	-0.000647	-0.852	5007	5085	121895
Mbuti.DG	USA_WA_Kennewick.SG	FORM002	FORM003	0.000544	0.772	11160	11022	253328
Mbuti.DG	Venezuela_LasLocas_Ceramic	FORM002	FORM003	-0.000985	-2.22	29455	30103	657521
Mbuti.DG	Argentina_Aconcagua_Inca_500BP.SG	FORM002	FORM004	-0.001714	-2.434	16474	17115	373809
Mbuti.DG	Argentina_ArroyoSeco2_7200BP	FORM002	FORM004	-0.001784	-1.756	4621	4807	103993
Mbuti.DG	Argentina_ArroyoSeco2_7700BP	FORM002	FORM004	-0.000552	-1.049	19426	19666	434855
Mbuti.DG	Argentina_BeagleChannel_Yamana_100BP	FORM002	FORM004	-0.001281	-2.201	19638	20205	442938
Mbuti.DG	Argentina_BeagleChannel_Yamana_100BP.SG	FORM002	FORM004	-0.001119	-1.932	17095	17531	389414
Mbuti.DG	Argentina_BeagleChannel_Yamana_1500BP	FORM002	FORM004	-0.000974	-1.454	16726	17093	377034
Mbuti.DG	Argentina_LagunaChica_1600BP	FORM002	FORM004	-0.001378	-2.019	16388	16897	369767
Mbuti.DG	Argentina_LagunaChica_6800BP	FORM002	FORM004	-0.00092	-1.418	13462	13742	304245
Mbuti.DG	Argentina_LagunaToro_2400BP	FORM002	FORM004	-0.002805	-2.868	4818	5123	108744
Mbuti.DG	Argentina_MitrePeninsula_Haush_400BP	FORM002	FORM004	-0.001524	-2.905	19348	20017	439014
Mbuti.DG	Argentina_NorthTierradelFiego_Selknam_100BP.SG	FORM002	FORM004	-0.001096	-1.559	16986	17409	385359
Mbuti.DG	Argentina_NorthTierradelFuego_LaArcillosa2_5800BP	FORM002	FORM004	0.00021	0.305	18474	18388	410788
Mbuti.DG	Argentina_NorthTierradelFuego_Selknam_500BP	FORM002	FORM004	-0.00194	-3.643	19565	20430	445489
Mbuti.DG	Bahamas_AbacoIsl_Ceramic	FORM002	FORM004	-0.000973	-1.98	19646	20075	440748
Mbuti.DG	Bahamas_CrookedIsl_Ceramic	FORM002	FORM004	-0.000904	-1.706	19635	20034	441480
Mbuti.DG	Bahamas_EleutheraIsl_Ceramic	FORM002	FORM004	-0.000695	-1.536	19916	20225	445742
Mbuti.DG	Bahamas_LongIsl_Ceramic	FORM002	FORM004	-0.000835	-1.618	19642	20010	440893
Mbuti.DG	Bahamas_SouthAndros_Ceramic	FORM002	FORM004	-0.000931	-1.94	19682	20093	441714
Mbuti.DG	Belize_3600BP	FORM002	FORM004	-0.001809	-2.299	9511	9899	214535
Mbuti.DG	Belize_4000BP	FORM002	FORM004	0.000426	0.452	4093	4054	92397
Mbuti.DG	Belize_4600BP	FORM002	FORM004	-0.000883	-1.869	19836	20229	445299
Mbuti.DG	Belize_4600BP	FORM002	FORM004	-0.000883	-1.869	19836	20229	445299
Mbuti.DG	Belize_4900BP	FORM002	FORM004	-0.000867	-1.661	19720	20104	442706
Mbuti.DG	Belize_5500BP	FORM002	FORM004	-0.000952	-1.504	17829	18211	401048
Mbuti.DG	Belize_7400BP	FORM002	FORM004	-0.00028	-0.433	14475	14565	323350
Mbuti.DG	Belize_8800BP	FORM002	FORM004	-0.002674	-1.982	1698	1802	38936
Mbuti.DG	Belize_9400BP	FORM002	FORM004	-0.00139	-2.1	12282	12667	277019
Mbuti.DG	Bolivia_Akapana_Tiwanaku	FORM002	FORM004	-0.000681	-1.227	15920	16163	357489
Mbuti.DG	Bolivia_Lukurmata_Tiwanaku	FORM002	FORM004	-0.001098	-2.129	19688	20175	443242
Mbuti.DG	Bolivia_MH_Iroco_1050BP	FORM002	FORM004	-0.001194	-1.644	13580	13943	304423
Mbuti.DG	Bolivia_MH_Miraflores	FORM002	FORM004	-0.001153	-2.027	18366	18844	414689
Mbuti.DG	Bolivia_MH_Tiwanaku	FORM002	FORM004	-0.000819	-1.231	9388	9561	210186
Mbuti.DG	Bolivia_MiraFlores_MH	FORM002	FORM004	-0.001208	-1.714	15777	16206	355670
Mbuti.DG	Bolivia_MonolitoDescabezado_Tiwanaku	FORM002	FORM004	-0.001529	-2.223	17087	17679	386748
Mbuti.DG	Bolivia_Pumapunku_Tiwanaku	FORM002	FORM004	-7.9e-05	-0.095	7187	7199	158217
Mbuti.DG	Bolivia_Putuni_Tiwanaku	FORM002	FORM004	-0.000918	-1.322	13043	13315	296131
Mbuti.DG	Bolivia_Totocachi_Tiwanaku	FORM002	FORM004	-0.000732	-0.771	4256	4327	96922
Mbuti.DG	Brazil_Enoque_3500BP.SG	FORM002	FORM004	0.001098	0.562	663	646	15074
Mbuti.DG	Brazil_LapaDoSanto_9600BP	FORM002	FORM004	-0.000776	-1.459	19096	19428	428529
Mbuti.DG	Brazil_Laranjal_6600BP	FORM002	FORM004	-0.000932	-1.25	11164	11401	253711
Mbuti.DG	Brazil_Laranjal_6800BP	FORM002	FORM004	-0.000218	-0.276	8734	8776	195738
Mbuti.DG	Brazil_Moraes_5800BP	FORM002	FORM004	0.000341	0.413	7598	7540	168868
Mbuti.DG	Brazil_PrePottery_1300BP	FORM002	FORM004	-0.000584	-0.35	1184	1199	26951
Mbuti.DG	Brazil_PrePottery_2200BP	FORM002	FORM004	-0.000345	-0.43	5297	5339	121839
Mbuti.DG	Brazil_PrePottery_2500BP	FORM002	FORM004	-5.2e-05	-0.046	2809	2813	62986
Mbuti.DG	Brazil_Sumidouro_10100BP.SG	FORM002	FORM004	-0.000446	-0.769	15484	15647	364530
Mbuti.DG	Brazil_Sumidouro_10200BP.SG	FORM002	FORM004	-0.001687	-1.86	4545	4734	112095
Mbuti.DG	Brazil_Sumidouro_10400BP.SG	FORM002	FORM004	-0.000762	-1.135	19782	20124	448995
Mbuti.DG	Brazil_Sumidouro_9800BP.SG	FORM002	FORM004	-0.001519	-1.209	1719	1784	42919
Mbuti.DG	Canada_6500BP.SG	FORM002	FORM004	0.000595	0.656	5214	5144	117681
Mbuti.DG	Canada_700BP.SG	FORM002	FORM004	-0.001414	-1.308	2660	2748	62313
Mbuti.DG	Canada_ASO.SG	FORM002	FORM004	-0.000682	-1.129	15974	16221	362881
Mbuti.DG	Canada_BigBar_5700BP.SG	FORM002	FORM004	-0.001181	-1.703	11517	11832	266175
Mbuti.DG	Canada_LateDorset.SG	FORM002	FORM004	-0.001531	-1.897	6256	6486	150230
Mbuti.DG	Canada_MDorset	FORM002	FORM004	-0.000542	-0.546	3017	3056	71251
Mbuti.DG	Canada_MDorset.SG	FORM002	FORM004	-0.000442	-0.282	1133	1145	26134
Mbuti.DG	Chile_CaletaHuelen_MH_1100BP	FORM002	FORM004	-0.000996	-1.565	12436	12716	281571
Mbuti.DG	Chile_Conchali_700BP	FORM002	FORM004	-0.001118	-2.053	19479	19969	438823
Mbuti.DG	Chile_LIP_Pukara_600BP	FORM002	FORM004	-0.000115	-0.11	3807	3817	83855
Mbuti.DG	Chile_LIP_Pukara_700BP	FORM002	FORM004	0.000469	0.505	5238	5183	116186
Mbuti.DG	ChileLosRieles12000BP	FORM002	FORM004	-0.00078	-1.1	18391	18712	411150
Mbuti.DG	Chile_LosRieles_5100BP	FORM002	FORM004	-0.001635	-2.363	18046	18714	408917
Mbuti.DG	Chile_NorthTierradelFuego_Selknam_100BP	FORM002	FORM004	-0.001673	-2.354	14268	14811	324529
Mbuti.DG	Chile_PicaOcho_700BP	FORM002	FORM004	-0.001345	-1.844	13493	13901	303330
Mbuti.DG	Chile_PuntaSantaAna_7300BP.SG	FORM002	FORM004	-0.000985	-1.372	14627	14956	333826
Mbuti.DG	Chile_SouthernContinent_Aonikenk_400BP	FORM002	FORM004	-0.000289	-0.386	11153	11225	249388
Mbuti.DG	Chile_StraitOfMagellan_Kaweskar_100BP.SG	FORM002	FORM004	-0.001343	-1.267	3219	3320	75051
Mbuti.DG	Chile_WesternArchipelago_Ayayema_5100BP.SG	FORM002	FORM004	-0.001744	-2.493	19749	20533	449516
Mbuti.DG	Chile_WesternArchipelago_Kaweskar_1200BP.SG	FORM002	FORM004	-0.001593	-2.291	18164	18827	416226
Mbuti.DG	Chile_WesternArchipelago_Kaweskar_800BP.SG	FORM002	FORM004	-0.002448	-3.7	19611	20711	449274
Mbuti.DG	Chile_Yamana_BeagleChannel_800BP.SG	FORM002	FORM004	-0.001166	-1.981	19885	20410	449849
Mbuti.DG	Cuba_CanimarAbajo_Archaic	FORM002	FORM004	-0.001412	-2.736	19871	20506	450037
Mbuti.DG	Cuba_CuevaCalero_Archaic	FORM002	FORM004	-0.001787	-3.032	19394	20183	441540
Mbuti.DG	Cuba_CuevaEsqueletos_Ceramic	FORM002	FORM004	-0.000725	-1.563	19955	20280	448878
Mbuti.DG	Cuba_CuevaPerico_Archaic	FORM002	FORM004	-0.001137	-1.947	14733	15115	335480
Mbuti.DG	Cuba_ElMorrillo_Ceramic	FORM002	FORM004	-0.000425	-0.645	16996	17156	377904
Mbuti.DG	Cuba_GuayaboBlanco_Archaic	FORM002	FORM004	-0.001509	-2.506	19222	19880	435466
Mbuti.DG	Cuba_LasCarolinas_Archaic	FORM002	FORM004	-0.000794	-1.304	19282	19625	432058
Mbuti.DG	Cuba_Manuelito_Archaic	FORM002	FORM004	-0.001592	-2.114	13972	14475	315662
Mbuti.DG	Cuba_PlayadelMango_Archaic	FORM002	FORM004	-0.001163	-2.063	19381	19891	437855
Mbuti.DG	Curacao_deSavaan_Ceramic	FORM002	FORM004	-0.000354	-0.65	19668	19824	439397
Mbuti.DG	Curacao_SantaCruz_Ceramic	FORM002	FORM004	-0.000897	-1.392	19236	19625	433220
Mbuti.DG	Dominican_Andres_Archaic	FORM002	FORM004	-0.000694	-0.995	18173	18456	406962
Mbuti.DG	Dominican_Atajadizo_Ceramic	FORM002	FORM004	-0.000734	-1.697	20005	20335	449688
Mbuti.DG	Dominican_CuevaJuana_Ceramic	FORM002	FORM004	-0.000813	-1.618	20006	20371	448794
Mbuti.DG	Dominican_CuevaRoja_Archaic	FORM002	FORM004	-0.001886	-1.72	2981	3111	68933
Mbuti.DG	Dominican_EdilioCruz_Ceramic	FORM002	FORM004	-0.001094	-1.622	18684	19144	421123
Mbuti.DG	Dominican_ElFrances_Ceramic	FORM002	FORM004	-0.000336	-0.611	18756	18896	418166
Mbuti.DG	Dominican_ElSoco_Ceramic	FORM002	FORM004	-0.000764	-1.757	20028	20371	449810
Mbuti.DG	Dominican_ElSoco_Ceramic	FORM002	FORM004	-0.000764	-1.757	20028	20371	449810
Mbuti.DG	Dominican_JuanDolio_Ceramic	FORM002	FORM004	-0.00082	-1.814	19997	20365	448868
Mbuti.DG	Dominican_LaCaleta_Ceramic	FORM002	FORM004	-0.000667	-1.581	20065	20366	450010
Mbuti.DG	Dominican_LaUnion_Ceramic	FORM002	FORM004	-0.00046	-0.898	19963	20169	446984
Mbuti.DG	Dominican_LomaPerenal_Ceramic	FORM002	FORM004	-0.000264	-0.401	18853	18964	418940
Mbuti.DG	Dominican_LosCorniel_Ceramic	FORM002	FORM004	-0.000209	-0.313	18738	18825	417362
Mbuti.DG	Dominican_LosMuertos_Ceramic	FORM002	FORM004	-0.001627	-2.543	19286	19997	437351
Mbuti.DG	Dominican_Macao_Ceramic	FORM002	FORM004	-0.000659	-1.216	19802	20094	442822
Mbuti.DG	Greenland_Saqqaq.SG	FORM002	FORM004	-0.000172	-0.3	18772	18849	446309
Mbuti.DG	Guadeloupe_AnseGourde_Ceramic	FORM002	FORM004	8.3e-05	0.141	12629	12605	283943
Mbuti.DG	Peru_Antaura_Tiwanaku	FORM002	FORM004	-0.000217	-0.316	15007	15080	336466
Mbuti.DG	Peru_Chanka_LIP	FORM002	FORM004	-0.000462	-0.799	18571	18763	416003
Mbuti.DG	Peru_Chincha_LH	FORM002	FORM004	-0.00082	-1.739	20058	20427	449701
Mbuti.DG	Peru_Cotahuasi_Tiwanaku	FORM002	FORM004	-0.001496	-2.071	12100	12516	278635
Mbuti.DG	Peru_Cullcunche_Tiwanaku	FORM002	FORM004	-0.000546	-0.792	11791	11936	265559
Mbuti.DG	Peru_Cuncaicha_4200BP	FORM002	FORM004	-0.002613	-3.808	17509	18555	400327
Mbuti.DG	Peru_Cuncaicha_9000BP	FORM002	FORM004	-0.001122	-1.563	17505	17947	393899
Mbuti.DG	Peru_EIP_Moche	FORM002	FORM004	-0.001799	-2.221	5557	5783	125614
Mbuti.DG	Peru_ElBrujo_EIP_1300BP	FORM002	FORM004	-0.000955	-1.638	15201	15526	340580
Mbuti.DG	Peru_Highlands_Chinchawas_MH	FORM002	FORM004	-0.000682	-0.875	9944	10095	221847
Mbuti.DG	Peru_Highlands_LIP_Chimu	FORM002	FORM004	-0.001039	-1.899	18979	19422	426273
Mbuti.DG	Peru_HuacaPrieta_LA_4500BP	FORM002	FORM004	-6.7e-05	-0.03	644	645	13914
Mbuti.DG	Peru_Kaillachuro_Unknown.SG	FORM002	FORM004	-0.000543	-0.52	3119	3157	70253
Mbuti.DG	Peru_LaGalgada_4100BP	FORM002	FORM004	-0.000825	-1.258	19104	19458	429032
Mbuti.DG	Peru_Laramate_900BP	FORM002	FORM004	-0.001266	-2.627	19711	20275	445734
Mbuti.DG	Peru_Lauricocha_3500BP	FORM002	FORM004	-0.000619	-0.873	13479	13666	302091
Mbuti.DG	Peru_Lauricocha_5800BP	FORM002	FORM004	-0.000948	-1.297	13740	14033	309048
Mbuti.DG	Peru_Lauricocha_8600BP	FORM002	FORM004	0.000385	0.655	19733	19564	438007
Mbuti.DG	Peru_LH_Inca	FORM002	FORM004	-0.001426	-1.427	4421	4565	101026
Mbuti.DG	Peru_Lima_EIP_1450BP	FORM002	FORM004	-0.001121	-1.515	8675	8893	193986
Mbuti.DG	Peru_Lima_LIP_650BP	FORM002	FORM004	-0.000787	-1.284	18901	19237	426016
Mbuti.DG	Peru_LimaCoast_MH_1000BP	FORM002	FORM004	-0.001234	-1.133	2689	2764	60541
Mbuti.DG	Peru_LIP_Botigiriayocc_600BP	FORM002	FORM004	-0.000481	-0.748	19563	19774	438666
Mbuti.DG	Peru_LIP_La_Galgada_600BP	FORM002	FORM004	0.000425	0.21	809	801	17903
Mbuti.DG	Peru_LIP_Pacapaccari_600BP	FORM002	FORM004	-0.00059	-1.02	18378	18620	410681
Mbuti.DG	Peru_LIP_Ychsma	FORM002	FORM004	-0.002181	-3.36	10372	10889	236977
Mbuti.DG	Peru_Maucallacta_Tiwanaku	FORM002	FORM004	-0.000313	-0.424	11435	11515	257409
Mbuti.DG	Peru_MH_LIP_ElBrujo_850BP	FORM002	FORM004	-7.3e-05	-0.095	9330	9345	206652
Mbuti.DG	Peru_MH_LIP_Lambayeque	FORM002	FORM004	-0.000616	-1.093	18779	19037	419125
Mbuti.DG	Peru_Palpa_LIP_550BP	FORM002	FORM004	-0.000591	-1.002	17280	17509	386160
Mbuti.DG	Peru_Palpa_MH_950BP	FORM002	FORM004	-0.000821	-0.492	1053	1072	24263
Mbuti.DG	Peru_RioUncallane_1600BP.SG	FORM002	FORM004	-0.001422	-2.782	19929	20568	449495
Mbuti.DG	Peru_SanSebastian_LH_500BP	FORM002	FORM004	0.000108	0.153	10982	10955	243129
Mbuti.DG	Peru_SanSebastian_LIP_600BP	FORM002	FORM004	-0.001564	-2.451	17306	17920	392206
Mbuti.DG	Peru_SoroMikayaPatjxa_6800BP.SG	FORM002	FORM004	-0.0015	-0.806	833	862	19282
Mbuti.DG	Peru_Ullujaya_EIP_1350BP	FORM002	FORM004	-0.0016	-2.629	14397	14917	325498
Mbuti.DG	Peru_Ullujaya_MH_950BP	FORM002	FORM004	-0.000284	-0.395	14701	14794	327875
Mbuti.DG	PuertoRico_CaboRojo11_Ceramic	FORM002	FORM004	-0.00187	-2.819	18296	19071	414523
Mbuti.DG	PuertoRico_CanasColloresMonserrate_Ceramic	FORM002	FORM004	-0.001311	-2.382	19526	20104	440716
Mbuti.DG	PuertoRico_Collores_Ceramic	FORM002	FORM004	-0.000288	-0.411	18232	18349	404936
Mbuti.DG	PuertoRico_LosIndios_Ceramic	FORM002	FORM004	-0.000666	-0.659	3418	3469	76903
Mbuti.DG	PuertoRico_Monserrate_Ceramic	FORM002	FORM004	-0.000684	-1.065	17473	17742	392635
Mbuti.DG	PuertoRico_PasodelIndio_Ceramic	FORM002	FORM004	-0.001096	-2.316	19763	20251	445044
Mbuti.DG	PuertoRico_PuntaCandelero_Ceramic	FORM002	FORM004	-0.001063	-1.638	14214	14554	319937
Mbuti.DG	PuertoRico_SantaElena_Ceramic	FORM002	FORM004	-0.001316	-2.576	19684	20266	442948
Mbuti.DG	PuertoRico_Tibes_Ceramic	FORM002	FORM004	-0.000469	-0.646	9175	9271	203572
Mbuti.DG	StLucia_Lavoutte_Ceramic	FORM002	FORM004	-0.000967	-2.218	19973	20407	448962
Mbuti.DG	Uruguay_Rocha_PreColonial.SG	FORM002	FORM004	-0.002228	-2.338	4007	4212	91823
Mbuti.DG	USA_AK_Ancient_Athabaskan_1100BP	FORM002	FORM004	-0.000397	-0.744	19625	19803	449157
Mbuti.DG	USA_AK_Athabskan.SG	FORM002	FORM004	-0.00038	-0.534	9329	9411	215316
Mbuti.DG	USA_AK_PaleoAleut	FORM002	FORM004	-0.001134	-2.27	18283	18765	425570
Mbuti.DG	USA_AK_PaleoAleut.SG	FORM002	FORM004	-0.001039	-1.822	17689	18115	410095
Mbuti.DG	USA_AK_Prehistoric.SG	FORM002	FORM004	-0.000426	-0.175	468	473	11186
Mbuti.DG	USA_Alaska_TrailCreek_9000BP.SG	FORM002	FORM004	-0.000177	-0.215	5741	5765	134676
Mbuti.DG	USA_Ancient_Beringian.SG	FORM002	FORM004	-0.000334	-0.545	19485	19635	450020
Mbuti.DG	USA_Anzick_realigned.SG	FORM002	FORM004	-0.002079	-2.943	19556	20490	449626
Mbuti.DG	USA_CA_Islands.SG	FORM002	FORM004	-0.000595	-1.439	19997	20264	449957
Mbuti.DG	USA_Nevada_LovelockCave_1850BP.SG	FORM002	FORM004	-0.001029	-1.916	19855	20317	449908
Mbuti.DG	USA_Nevada_LovelockCave_600BP.SG	FORM002	FORM004	-0.000412	-0.634	20033	20218	449866
Mbuti.DG	USA_Nevada_SpiritCave_11000BP.SG	FORM002	FORM004	-0.001126	-1.726	19832	20338	449864
Mbuti.DG	USA_NM_Chaco	FORM002	FORM004	-0.000253	-0.321	6261	6297	142161
Mbuti.DG	USA_PA_Colonist.SG	FORM002	FORM004	-0.000267	-0.283	3435	3457	83478
Mbuti.DG	USA_WA_Kennewick.SG	FORM002	FORM004	0.000393	0.487	7343	7277	167547
Mbuti.DG	Venezuela_LasLocas_Ceramic	FORM002	FORM004	-0.00099	-2.193	19810	20251	446005
Mbuti.DG	Argentina_Aconcagua_Inca_500BP.SG	FORM002	FORM005	-0.000563	-0.861	20039	20292	449880
Mbuti.DG	Argentina_ArroyoSeco2_7200BP	FORM002	FORM005	-0.001982	-2.18	5409	5654	123941
Mbuti.DG	Argentina_ArroyoSeco2_7700BP	FORM002	FORM005	-0.000785	-1.488	23267	23677	523008
Mbuti.DG	Argentina_BeagleChannel_Yamana_100BP	FORM002	FORM005	-0.000697	-1.261	23801	24173	533931
Mbuti.DG	Argentina_BeagleChannel_Yamana_100BP.SG	FORM002	FORM005	-0.000704	-1.236	20511	20838	463904
Mbuti.DG	Argentina_BeagleChannel_Yamana_1500BP	FORM002	FORM005	-0.001331	-1.971	19694	20287	445785
Mbuti.DG	Argentina_LagunaChica_1600BP	FORM002	FORM005	-0.000184	-0.275	19642	19723	437628
Mbuti.DG	Argentina_LagunaChica_6800BP	FORM002	FORM005	-0.000588	-0.973	15707	15917	356018
Mbuti.DG	Argentina_LagunaToro_2400BP	FORM002	FORM005	-0.001248	-1.456	5687	5847	127852
Mbuti.DG	Argentina_MitrePeninsula_Haush_400BP	FORM002	FORM005	-0.001227	-2.421	23327	23976	528657
Mbuti.DG	Argentina_NorthTierradelFiego_Selknam_100BP.SG	FORM002	FORM005	-0.000973	-1.439	20380	20830	462253
Mbuti.DG	Argentina_NorthTierradelFuego_LaArcillosa2_5800BP	FORM002	FORM005	0.000201	0.299	21996	21897	489668
Mbuti.DG	Argentina_NorthTierradelFuego_Selknam_500BP	FORM002	FORM005	-0.001696	-3.248	23637	24549	537538
Mbuti.DG	Bahamas_AbacoIsl_Ceramic	FORM002	FORM005	-0.000447	-0.915	23794	24031	530933
Mbuti.DG	Bahamas_CrookedIsl_Ceramic	FORM002	FORM005	-0.000423	-0.777	23789	24014	531553
Mbuti.DG	Bahamas_EleutheraIsl_Ceramic	FORM002	FORM005	-0.000103	-0.238	24182	24237	537847
Mbuti.DG	Bahamas_LongIsl_Ceramic	FORM002	FORM005	-3.6e-05	-0.07	23822	23841	530924
Mbuti.DG	Bahamas_SouthAndros_Ceramic	FORM002	FORM005	-0.000301	-0.664	23847	24008	532200
Mbuti.DG	Belize_3600BP	FORM002	FORM005	-0.000906	-1.187	10970	11193	246259
Mbuti.DG	Belize_4000BP	FORM002	FORM005	-0.000882	-1.048	4785	4880	108034
Mbuti.DG	Belize_4600BP	FORM002	FORM005	-0.000367	-0.773	24032	24229	536962
Mbuti.DG	Belize_4600BP	FORM002	FORM005	-0.000367	-0.773	24032	24229	536962
Mbuti.DG	Belize_4900BP	FORM002	FORM005	-0.000379	-0.754	23931	24133	533225
Mbuti.DG	Belize_5500BP	FORM002	FORM005	-0.00067	-1.071	21204	21523	476375
Mbuti.DG	Belize_7400BP	FORM002	FORM005	-0.00025	-0.418	16869	16963	377887
Mbuti.DG	Belize_8800BP	FORM002	FORM005	-0.000926	-0.695	1963	2004	44873
Mbuti.DG	Belize_9400BP	FORM002	FORM005	0.000588	0.894	14630	14439	323081
Mbuti.DG	Bolivia_Akapana_Tiwanaku	FORM002	FORM005	-0.000663	-1.262	19091	19375	428355
Mbuti.DG	Bolivia_Lukurmata_Tiwanaku	FORM002	FORM005	-0.000308	-0.576	23931	24096	534422
Mbuti.DG	Bolivia_MH_Iroco_1050BP	FORM002	FORM005	-0.001615	-2.363	15763	16342	358498
Mbuti.DG	Bolivia_MH_Miraflores	FORM002	FORM005	-0.000898	-1.578	22020	22466	496490
Mbuti.DG	Bolivia_MH_Tiwanaku	FORM002	FORM005	-0.00043	-0.663	11115	11221	247321
Mbuti.DG	Bolivia_MiraFlores_MH	FORM002	FORM005	0.000113	0.157	19081	19033	422620
Mbuti.DG	Bolivia_MonolitoDescabezado_Tiwanaku	FORM002	FORM005	-0.000676	-1.052	20502	20815	462698
Mbuti.DG	Bolivia_Pumapunku_Tiwanaku	FORM002	FORM005	-0.00072	-0.884	8299	8434	186391
Mbuti.DG	Bolivia_Putuni_Tiwanaku	FORM002	FORM005	-0.000765	-1.137	15596	15865	351745
Mbuti.DG	Bolivia_Totocachi_Tiwanaku	FORM002	FORM005	-0.000123	-0.14	5166	5180	116021
Mbuti.DG	Brazil_Enoque_3500BP.SG	FORM002	FORM005	0.002453	1.275	831	786	18227
Mbuti.DG	Brazil_LapaDoSanto_9600BP	FORM002	FORM005	-0.00054	-1.09	22844	23121	513445
Mbuti.DG	Brazil_Laranjal_6600BP	FORM002	FORM005	-0.001008	-1.365	12899	13194	292996
Mbuti.DG	Brazil_Laranjal_6800BP	FORM002	FORM005	-4e-05	-0.051	9932	9941	224518
Mbuti.DG	Brazil_Moraes_5800BP	FORM002	FORM005	-0.000374	-0.461	8680	8753	194512
Mbuti.DG	Brazil_PrePottery_1300BP	FORM002	FORM005	-0.002151	-1.411	1373	1441	31742
Mbuti.DG	Brazil_PrePottery_2200BP	FORM002	FORM005	0.000361	0.442	6252	6201	142883
Mbuti.DG	Brazil_PrePottery_2500BP	FORM002	FORM005	0.000186	0.174	3285	3272	73758
Mbuti.DG	Brazil_Sumidouro_10100BP.SG	FORM002	FORM005	-0.00016	-0.27	18817	18888	440263
Mbuti.DG	Brazil_Sumidouro_10200BP.SG	FORM002	FORM005	-9.5e-05	-0.12	5647	5660	133998
Mbuti.DG	Brazil_Sumidouro_10400BP.SG	FORM002	FORM005	-2.6e-05	-0.038	24015	24029	542928
Mbuti.DG	Brazil_Sumidouro_9800BP.SG	FORM002	FORM005	-0.001494	-1.241	2094	2171	51551
Mbuti.DG	Canada_6500BP.SG	FORM002	FORM005	0.000337	0.435	6216	6168	142558
Mbuti.DG	Canada_700BP.SG	FORM002	FORM005	0.001135	1.097	3217	3133	73791
Mbuti.DG	Canada_ASO.SG	FORM002	FORM005	-0.000124	-0.214	19315	19369	438453
Mbuti.DG	Canada_BigBar_5700BP.SG	FORM002	FORM005	-0.00082	-1.194	13922	14185	320890
Mbuti.DG	Canada_LateDorset.SG	FORM002	FORM005	0.000165	0.218	7660	7631	179198
Mbuti.DG	Canada_MDorset	FORM002	FORM005	0.001867	1.974	3657	3501	83298
Mbuti.DG	Canada_MDorset.SG	FORM002	FORM005	-0.000224	-0.154	1315	1322	30619
Mbuti.DG	Chile_CaletaHuelen_MH_1100BP	FORM002	FORM005	-0.000688	-1.1	14813	15041	331989
Mbuti.DG	Chile_Conchali_700BP	FORM002	FORM005	-0.000729	-1.319	23524	23909	527666
Mbuti.DG	Chile_LIP_Pukara_600BP	FORM002	FORM005	0.000241	0.246	4441	4417	99425
Mbuti.DG	Chile_LIP_Pukara_700BP	FORM002	FORM005	0.000529	0.617	6103	6031	135387
Mbuti.DG	ChileLosRieles12000BP	FORM002	FORM005	-0.000517	-0.745	22009	22262	489094
Mbuti.DG	Chile_LosRieles_5100BP	FORM002	FORM005	-0.000668	-1.004	21802	22128	487465
Mbuti.DG	Chile_NorthTierradelFuego_Selknam_100BP	FORM002	FORM005	-0.001191	-1.729	17105	17566	386704
Mbuti.DG	Chile_PicaOcho_700BP	FORM002	FORM005	2.5e-05	0.037	15928	15919	353836
Mbuti.DG	Chile_PuntaSantaAna_7300BP.SG	FORM002	FORM005	-0.000585	-0.881	17562	17797	401047
Mbuti.DG	Chile_SouthernContinent_Aonikenk_400BP	FORM002	FORM005	-0.000555	-0.779	13210	13374	296579
Mbuti.DG	Chile_StraitOfMagellan_Kaweskar_100BP.SG	FORM002	FORM005	-0.001519	-1.474	3863	3996	88104
Mbuti.DG	Chile_WesternArchipelago_Ayayema_5100BP.SG	FORM002	FORM005	-0.000765	-1.155	24160	24576	543595
Mbuti.DG	Chile_WesternArchipelago_Kaweskar_1200BP.SG	FORM002	FORM005	-0.001376	-2.123	21975	22666	502038
Mbuti.DG	Chile_WesternArchipelago_Kaweskar_800BP.SG	FORM002	FORM005	-0.001344	-2.125	23932	24662	543221
Mbuti.DG	Chile_Yamana_BeagleChannel_800BP.SG	FORM002	FORM005	-0.000439	-0.755	24197	24436	544023
Mbuti.DG	Cuba_CanimarAbajo_Archaic	FORM002	FORM005	-0.000555	-1.095	24278	24580	544221
Mbuti.DG	Cuba_CuevaCalero_Archaic	FORM002	FORM005	-0.000569	-0.957	23624	23926	531932
Mbuti.DG	Cuba_CuevaEsqueletos_Ceramic	FORM002	FORM005	4e-05	0.087	24280	24258	542392
Mbuti.DG	Cuba_CuevaPerico_Archaic	FORM002	FORM005	-0.000262	-0.466	17778	17883	400356
Mbuti.DG	Cuba_ElMorrillo_Ceramic	FORM002	FORM005	0.000167	0.259	20274	20199	447696
Mbuti.DG	Cuba_GuayaboBlanco_Archaic	FORM002	FORM005	-0.0001	-0.171	23398	23450	522951
Mbuti.DG	Cuba_LasCarolinas_Archaic	FORM002	FORM005	-0.000331	-0.539	23178	23350	518711
Mbuti.DG	Cuba_Manuelito_Archaic	FORM002	FORM005	-0.001612	-2.2	16248	16841	368106
Mbuti.DG	Cuba_PlayadelMango_Archaic	FORM002	FORM005	-0.000441	-0.825	23437	23669	525784
Mbuti.DG	Curacao_deSavaan_Ceramic	FORM002	FORM005	1e-06	0.002	23665	23665	528370
Mbuti.DG	Curacao_SantaCruz_Ceramic	FORM002	FORM005	4e-06	0.006	23290	23288	519893
Mbuti.DG	Dominican_Andres_Archaic	FORM002	FORM005	-0.000885	-1.294	21519	21947	483364
Mbuti.DG	Dominican_Atajadizo_Ceramic	FORM002	FORM005	-0.000333	-0.801	24288	24469	543659
Mbuti.DG	Dominican_CuevaJuana_Ceramic	FORM002	FORM005	-0.000323	-0.683	24242	24417	542251
Mbuti.DG	Dominican_CuevaRoja_Archaic	FORM002	FORM005	2e-05	0.019	3538	3536	79429
Mbuti.DG	Dominican_EdilioCruz_Ceramic	FORM002	FORM005	-1.2e-05	-0.018	22600	22606	503610
Mbuti.DG	Dominican_ElFrances_Ceramic	FORM002	FORM005	0.000204	0.38	22498	22397	498476
Mbuti.DG	Dominican_ElSoco_Ceramic	FORM002	FORM005	-0.000121	-0.278	24414	24480	543883
Mbuti.DG	Dominican_ElSoco_Ceramic	FORM002	FORM005	-0.000121	-0.278	24414	24480	543883
Mbuti.DG	Dominican_JuanDolio_Ceramic	FORM002	FORM005	9.7e-05	0.22	24389	24337	542398
Mbuti.DG	Dominican_LaCaleta_Ceramic	FORM002	FORM005	-0.000104	-0.254	24416	24472	544203
Mbuti.DG	Dominican_LaUnion_Ceramic	FORM002	FORM005	-0.000351	-0.715	24192	24382	539495
Mbuti.DG	Dominican_LomaPerenal_Ceramic	FORM002	FORM005	-0.000257	-0.399	22402	22530	500318
Mbuti.DG	Dominican_LosCorniel_Ceramic	FORM002	FORM005	-0.000313	-0.486	22315	22471	498207
Mbuti.DG	Dominican_LosMuertos_Ceramic	FORM002	FORM005	9.3e-05	0.146	23554	23505	525149
Mbuti.DG	Dominican_Macao_Ceramic	FORM002	FORM005	-0.000314	-0.616	23899	24067	533595
Mbuti.DG	Greenland_Saqqaq.SG	FORM002	FORM005	-0.00031	-0.558	22732	22899	538853
Mbuti.DG	Guadeloupe_AnseGourde_Ceramic	FORM002	FORM005	0.000516	0.921	15152	14977	339015
Mbuti.DG	Peru_Antaura_Tiwanaku	FORM002	FORM005	0.000124	0.183	18022	17972	402864
Mbuti.DG	Peru_Chanka_LIP	FORM002	FORM005	-0.000353	-0.602	22205	22381	497479
Mbuti.DG	Peru_Chincha_LH	FORM002	FORM005	-0.000525	-1.174	24313	24598	543801
Mbuti.DG	Peru_Cotahuasi_Tiwanaku	FORM002	FORM005	-0.000374	-0.546	14681	14805	330898
Mbuti.DG	Peru_Cullcunche_Tiwanaku	FORM002	FORM005	0.00015	0.224	14056	14008	315414
Mbuti.DG	Peru_Cuncaicha_4200BP	FORM002	FORM005	-0.001662	-2.523	20924	21716	475961
Mbuti.DG	Peru_Cuncaicha_9000BP	FORM002	FORM005	-0.001636	-2.325	20520	21284	467505
Mbuti.DG	Peru_EIP_Moche	FORM002	FORM005	-0.001454	-1.802	6439	6651	145953
Mbuti.DG	Peru_ElBrujo_EIP_1300BP	FORM002	FORM005	-0.000249	-0.42	17930	18030	401276
Mbuti.DG	Peru_Highlands_Chinchawas_MH	FORM002	FORM005	-0.000289	-0.38	11612	11686	257806
Mbuti.DG	Peru_Highlands_LIP_Chimu	FORM002	FORM005	-0.000536	-1.021	22810	23084	511570
Mbuti.DG	Peru_HuacaPrieta_LA_4500BP	FORM002	FORM005	0.001987	0.95	735	703	15780
Mbuti.DG	Peru_Kaillachuro_Unknown.SG	FORM002	FORM005	0.000446	0.427	3836	3798	84821
Mbuti.DG	Peru_LaGalgada_4100BP	FORM002	FORM005	0.00024	0.364	23155	23031	515160
Mbuti.DG	Peru_Laramate_900BP	FORM002	FORM005	-0.000687	-1.531	23939	24308	537601
Mbuti.DG	Peru_Lauricocha_3500BP	FORM002	FORM005	-8e-05	-0.113	16048	16077	359399
Mbuti.DG	Peru_Lauricocha_5800BP	FORM002	FORM005	0.000127	0.179	16463	16416	368847
Mbuti.DG	Peru_Lauricocha_8600BP	FORM002	FORM005	-5.5e-05	-0.101	23572	23601	528049
Mbuti.DG	Peru_LH_Inca	FORM002	FORM005	0.000191	0.211	5416	5393	120595
Mbuti.DG	Peru_Lima_EIP_1450BP	FORM002	FORM005	-0.000997	-1.494	10168	10396	228693
Mbuti.DG	Peru_Lima_LIP_650BP	FORM002	FORM005	-0.000745	-1.229	22646	23028	512264
Mbuti.DG	Peru_LimaCoast_MH_1000BP	FORM002	FORM005	0.000703	0.67	3159	3110	69538
Mbuti.DG	Peru_LIP_Botigiriayocc_600BP	FORM002	FORM005	-0.000409	-0.632	23572	23789	529105
Mbuti.DG	Peru_LIP_La_Galgada_600BP	FORM002	FORM005	0.000929	0.537	930	911	20693
Mbuti.DG	Peru_LIP_Pacapaccari_600BP	FORM002	FORM005	-0.000478	-0.883	21891	22126	490406
Mbuti.DG	Peru_LIP_Ychsma	FORM002	FORM005	-0.000774	-1.206	12361	12576	277673
Mbuti.DG	Peru_Maucallacta_Tiwanaku	FORM002	FORM005	0.000668	0.993	13694	13491	304968
Mbuti.DG	Peru_MH_LIP_ElBrujo_850BP	FORM002	FORM005	0.000184	0.252	10884	10839	241573
Mbuti.DG	Peru_MH_LIP_Lambayeque	FORM002	FORM005	-0.000138	-0.247	22621	22690	502435
Mbuti.DG	Peru_Palpa_LIP_550BP	FORM002	FORM005	-4.2e-05	-0.075	20640	20659	458213
Mbuti.DG	Peru_Palpa_MH_950BP	FORM002	FORM005	0.004651	3.099	1289	1158	28193
Mbuti.DG	Peru_RioUncallane_1600BP.SG	FORM002	FORM005	-0.000829	-1.666	24161	24612	543541
Mbuti.DG	Peru_SanSebastian_LH_500BP	FORM002	FORM005	0.000276	0.37	12746	12667	283214
Mbuti.DG	Peru_SanSebastian_LIP_600BP	FORM002	FORM005	-0.001677	-2.731	20498	21280	466214
Mbuti.DG	Peru_SoroMikayaPatjxa_6800BP.SG	FORM002	FORM005	-0.001353	-0.78	964	995	22934
Mbuti.DG	Peru_Ullujaya_EIP_1350BP	FORM002	FORM005	-0.000595	-0.989	17125	17353	383062
Mbuti.DG	Peru_Ullujaya_MH_950BP	FORM002	FORM005	9.9e-05	0.15	17372	17333	386207
Mbuti.DG	PuertoRico_CaboRojo11_Ceramic	FORM002	FORM005	-0.000754	-1.14	22186	22559	494494
Mbuti.DG	PuertoRico_CanasColloresMonserrate_Ceramic	FORM002	FORM005	-0.000396	-0.753	23742	23952	530623
Mbuti.DG	PuertoRico_Collores_Ceramic	FORM002	FORM005	7.8e-05	0.122	21644	21606	481565
Mbuti.DG	PuertoRico_LosIndios_Ceramic	FORM002	FORM005	-0.000144	-0.144	3925	3938	88285
Mbuti.DG	PuertoRico_Monserrate_Ceramic	FORM002	FORM005	-0.00043	-0.662	20851	21052	466467
Mbuti.DG	PuertoRico_PasodelIndio_Ceramic	FORM002	FORM005	-0.000556	-1.194	23995	24294	536645
Mbuti.DG	PuertoRico_PuntaCandelero_Ceramic	FORM002	FORM005	-0.000547	-0.907	16819	17025	375963
Mbuti.DG	PuertoRico_SantaElena_Ceramic	FORM002	FORM005	-0.00081	-1.619	23770	24202	533326
Mbuti.DG	PuertoRico_Tibes_Ceramic	FORM002	FORM005	0.000251	0.369	10827	10767	238236
Mbuti.DG	StLucia_Lavoutte_Ceramic	FORM002	FORM005	-0.000608	-1.476	24191	24521	542550
Mbuti.DG	Uruguay_Rocha_PreColonial.SG	FORM002	FORM005	-0.000243	-0.253	4828	4855	109133
Mbuti.DG	USA_AK_Ancient_Athabaskan_1100BP	FORM002	FORM005	-0.00025	-0.461	23727	23863	542784
Mbuti.DG	USA_AK_Athabskan.SG	FORM002	FORM005	0.00012	0.168	11441	11410	261392
Mbuti.DG	USA_AK_PaleoAleut	FORM002	FORM005	-0.000266	-0.52	22171	22308	511743
Mbuti.DG	USA_AK_PaleoAleut.SG	FORM002	FORM005	-0.000552	-0.92	21382	21656	495071
Mbuti.DG	USA_AK_Prehistoric.SG	FORM002	FORM005	-0.003228	-1.542	514	557	13272
Mbuti.DG	USA_Alaska_TrailCreek_9000BP.SG	FORM002	FORM005	-0.00116	-1.479	6777	6965	162378
Mbuti.DG	USA_Ancient_Beringian.SG	FORM002	FORM005	-0.000791	-1.355	23448	23879	544229
Mbuti.DG	USA_Anzick_realigned.SG	FORM002	FORM005	-0.000376	-0.563	24109	24313	543622
Mbuti.DG	USA_CA_Islands.SG	FORM002	FORM005	-0.00042	-1.004	24223	24451	544146
Mbuti.DG	USA_Nevada_LovelockCave_1850BP.SG	FORM002	FORM005	-0.000273	-0.54	24134	24283	544082
Mbuti.DG	USA_Nevada_LovelockCave_600BP.SG	FORM002	FORM005	-0.000832	-1.271	24091	24543	544024
Mbuti.DG	USA_Nevada_SpiritCave_11000BP.SG	FORM002	FORM005	-0.001324	-2.007	23899	24619	544034
Mbuti.DG	USA_NM_Chaco	FORM002	FORM005	0.001309	1.681	7466	7249	166425
Mbuti.DG	USA_PA_Colonist.SG	FORM002	FORM005	-9.9e-05	-0.121	4066	4076	100100
Mbuti.DG	USA_WA_Kennewick.SG	FORM002	FORM005	4.1e-05	0.054	8816	8808	203179
Mbuti.DG	Venezuela_LasLocas_Ceramic	FORM002	FORM005	-0.000829	-1.771	23966	24412	538007
Mbuti.DG	Argentina_Aconcagua_Inca_500BP.SG	FORM002	FORM006	-0.001659	-2.5	20081	20839	457122
Mbuti.DG	Argentina_ArroyoSeco2_7200BP	FORM002	FORM006	-0.001824	-1.988	5499	5728	125482
Mbuti.DG	Argentina_ArroyoSeco2_7700BP	FORM002	FORM006	-0.001078	-2.031	23374	23944	529289
Mbuti.DG	Argentina_BeagleChannel_Yamana_100BP	FORM002	FORM006	-0.001335	-2.348	23836	24557	539874
Mbuti.DG	Argentina_BeagleChannel_Yamana_100BP.SG	FORM002	FORM006	-0.001364	-2.406	20450	21087	466377
Mbuti.DG	Argentina_BeagleChannel_Yamana_1500BP	FORM002	FORM006	-0.00121	-1.771	19822	20364	448174
Mbuti.DG	Argentina_LagunaChica_1600BP	FORM002	FORM006	-0.001685	-2.519	19273	20010	437581
Mbuti.DG	Argentina_LagunaChica_6800BP	FORM002	FORM006	-0.001159	-1.89	15527	15935	352684
Mbuti.DG	Argentina_LagunaToro_2400BP	FORM002	FORM006	-0.001083	-1.185	5714	5853	128540
Mbuti.DG	Argentina_MitrePeninsula_Haush_400BP	FORM002	FORM006	-0.001073	-2.029	23620	24193	534133
Mbuti.DG	Argentina_NorthTierradelFiego_Selknam_100BP.SG	FORM002	FORM006	-0.000991	-1.428	20482	20944	465996
Mbuti.DG	Argentina_NorthTierradelFuego_LaArcillosa2_5800BP	FORM002	FORM006	0.000203	0.298	22156	22056	492857
Mbuti.DG	Argentina_NorthTierradelFuego_Selknam_500BP	FORM002	FORM006	-0.001907	-3.671	23816	24853	543838
Mbuti.DG	Bahamas_AbacoIsl_Ceramic	FORM002	FORM006	-0.00099	-2.059	23931	24462	537027
Mbuti.DG	Bahamas_CrookedIsl_Ceramic	FORM002	FORM006	-0.000955	-1.876	23826	24339	537169
Mbuti.DG	Bahamas_EleutheraIsl_Ceramic	FORM002	FORM006	-0.00086	-1.913	24231	24699	544562
Mbuti.DG	Bahamas_LongIsl_Ceramic	FORM002	FORM006	-0.000816	-1.548	23908	24346	537025
Mbuti.DG	Bahamas_SouthAndros_Ceramic	FORM002	FORM006	-0.000904	-1.874	23945	24432	538679
Mbuti.DG	Belize_3600BP	FORM002	FORM006	-0.001599	-2.097	10837	11230	246033
Mbuti.DG	Belize_4000BP	FORM002	FORM006	-0.001147	-1.247	4771	4895	108157
Mbuti.DG	Belize_4600BP	FORM002	FORM006	-0.000999	-2.139	24116	24659	543302
Mbuti.DG	Belize_4600BP	FORM002	FORM006	-0.000999	-2.139	24116	24659	543302
Mbuti.DG	Belize_4900BP	FORM002	FORM006	-0.001195	-2.385	23925	24570	539838
Mbuti.DG	Belize_5500BP	FORM002	FORM006	-0.002347	-3.86	21009	22136	480052
Mbuti.DG	Belize_7400BP	FORM002	FORM006	-0.001311	-2.163	16869	17368	381067
Mbuti.DG	Belize_8800BP	FORM002	FORM006	-0.001343	-1.023	1952	2013	45081
Mbuti.DG	Belize_9400BP	FORM002	FORM006	-0.001062	-1.666	14468	14815	326281
Mbuti.DG	Bolivia_Akapana_Tiwanaku	FORM002	FORM006	-0.000991	-1.89	19114	19543	432411
Mbuti.DG	Bolivia_Lukurmata_Tiwanaku	FORM002	FORM006	-0.00133	-2.634	23933	24652	540848
Mbuti.DG	Bolivia_MH_Iroco_1050BP	FORM002	FORM006	-0.00128	-1.873	16077	16541	362970
Mbuti.DG	Bolivia_MH_Miraflores	FORM002	FORM006	-0.001111	-1.952	22245	22804	502495
Mbuti.DG	Bolivia_MH_Tiwanaku	FORM002	FORM006	-0.000698	-1.106	11095	11269	249122
Mbuti.DG	Bolivia_MiraFlores_MH	FORM002	FORM006	-0.001048	-1.529	18944	19391	427115
Mbuti.DG	Bolivia_MonolitoDescabezado_Tiwanaku	FORM002	FORM006	-0.001145	-1.707	20649	21182	465768
Mbuti.DG	Bolivia_Pumapunku_Tiwanaku	FORM002	FORM006	0.00047	0.555	8470	8382	187065
Mbuti.DG	Bolivia_Putuni_Tiwanaku	FORM002	FORM006	-0.001065	-1.58	15598	15975	353498
Mbuti.DG	Bolivia_Totocachi_Tiwanaku	FORM002	FORM006	0.000928	1.01	5325	5216	117778
Mbuti.DG	Brazil_Enoque_3500BP.SG	FORM002	FORM006	0.000381	0.206	833	826	18598
Mbuti.DG	Brazil_LapaDoSanto_9600BP	FORM002	FORM006	-0.00098	-1.949	22924	23432	518898
Mbuti.DG	Brazil_Laranjal_6600BP	FORM002	FORM006	-0.001127	-1.574	13095	13428	296190
[truncated: 7,622 more rows]

## Sheet: f4(OG, MX; Col1,Col2)
Table S2.B: f4-outgroup-statistics exploring potential asymmetric relationships within ancient Colombian groups with present-day Indigenous populations available in the Illumina dataset, Reich et al. (23)
Notes:
a) X encompasses populations of the Illumina dataset (Reich et al 2012, (23))
b) European and African admixture has been masked by Reich et al. (23) prior to publication
Pop1	Pop2	Pop3	Pop4	f4	Z score	ABBA	BABA	SNP
MbutiPygmy	Algonquin	EMUI001	EMUI002	0.000565	0.751	8523	8432	160994
MbutiPygmy	Arara	EMUI001	EMUI002	-0.000475	-0.505	8103	8177	155581
MbutiPygmy	Arhuaco	EMUI001	EMUI002	0.000919	1.188	8747	8599	160834
MbutiPygmy	Aymara	EMUI001	EMUI002	0.000108	0.181	9049	9031	167983
MbutiPygmy	Bribri	EMUI001	EMUI002	0.000538	0.75	9138	9048	167983
MbutiPygmy	Cabecar	EMUI001	EMUI002	0.000754	1.126	9163	9036	167983
MbutiPygmy	Chane	EMUI001	EMUI002	0.000354	0.489	9081	9022	167962
MbutiPygmy	Chilote	EMUI001	EMUI002	0.000479	0.67	8816	8738	163133
MbutiPygmy	Chono	EMUI001	EMUI002	0.000483	0.584	8412	8337	155624
MbutiPygmy	Chorotega	EMUI001	EMUI002	0.000942	0.779	4684	4603	86344
MbutiPygmy	Diaguita	EMUI001	EMUI002	0.000274	0.373	8826	8781	163669
MbutiPygmy	Embera	EMUI001	EMUI002	0.000831	1.186	9140	9001	167983
MbutiPygmy	Guahibo	EMUI001	EMUI002	-0.000405	-0.641	9013	9081	167983
MbutiPygmy	Guarani	EMUI001	EMUI002	0.000349	0.549	9063	9004	167983
MbutiPygmy	Guaymi	EMUI001	EMUI002	0.000858	1.123	9159	9015	167983
MbutiPygmy	Huetar	EMUI001	EMUI002	-2.1e-05	-0.017	4713	4715	88763
MbutiPygmy	Hulliche	EMUI001	EMUI002	0.000114	0.158	9034	9015	167201
MbutiPygmy	Inga	EMUI001	EMUI002	-0.00027	-0.415	9042	9088	167983
MbutiPygmy	Jamamadi	EMUI001	EMUI002	0.000789	0.927	9019	8888	166631
MbutiPygmy	Kaingang	EMUI001	EMUI002	-0.001249	-1.473	7588	7768	143603
MbutiPygmy	Kaqchikel	EMUI001	EMUI002	-2.6e-05	-0.043	9039	9043	167983
MbutiPygmy	Karitiana	EMUI001	EMUI002	0.00032	0.471	9076	9022	167983
MbutiPygmy	Kogi	EMUI001	EMUI002	0.00035	0.471	9082	9024	167981
MbutiPygmy	Maleku	EMUI001	EMUI002	0.000162	0.206	9117	9090	167983
MbutiPygmy	Maya1	EMUI001	EMUI002	0.000114	0.2	9049	9029	167983
MbutiPygmy	Maya2	EMUI001	EMUI002	0.00011	0.184	9033	9015	167983
MbutiPygmy	Mixe	EMUI001	EMUI002	-0.000493	-0.831	8969	9052	167983
MbutiPygmy	Mixtec	EMUI001	EMUI002	1e-05	0.016	9019	9017	167976
MbutiPygmy	Ojibwa	EMUI001	EMUI002	-0.000133	-0.205	8653	8675	163798
MbutiPygmy	Palikur	EMUI001	EMUI002	-1e-06	-0.001	9017	9018	167977
MbutiPygmy	Parakana	EMUI001	EMUI002	0.00084	0.986	8839	8701	164770
MbutiPygmy	Piapoco	EMUI001	EMUI002	0.000476	0.748	9068	8988	167983
MbutiPygmy	Pima	EMUI001	EMUI002	7.4e-05	0.121	8970	8958	167983
MbutiPygmy	Purepecha	EMUI001	EMUI002	-0.000428	-0.432	5933	5981	111864
MbutiPygmy	Quechua	EMUI001	EMUI002	0.000184	0.316	9063	9032	167983
MbutiPygmy	Surui	EMUI001	EMUI002	-0.000912	-1.283	8996	9149	167983
MbutiPygmy	Tepehuano	EMUI001	EMUI002	-6.7e-05	-0.113	9007	9018	167983
MbutiPygmy	Teribe	EMUI001	EMUI002	0.000542	0.708	9144	9053	167983
MbutiPygmy	Ticuna	EMUI001	EMUI002	0.000312	0.463	9072	9019	167983
MbutiPygmy	Toba	EMUI001	EMUI002	-2e-06	-0.003	9065	9065	167983
MbutiPygmy	Waunana	EMUI001	EMUI002	0.00011	0.157	9056	9037	167983
MbutiPygmy	Wayuu	EMUI001	EMUI002	0.000432	0.675	9092	9019	167983
MbutiPygmy	Wichi	EMUI001	EMUI002	0.000809	1.188	9132	8996	167983
MbutiPygmy	Yaghan	EMUI001	EMUI002	-0.000261	-0.363	8983	9027	167953
MbutiPygmy	Yaqui	EMUI001	EMUI002	0.000354	0.326	4817	4785	92876
MbutiPygmy	Zapotec1	EMUI001	EMUI002	-0.000182	-0.322	8988	9019	167983
MbutiPygmy	Zapotec2	EMUI001	EMUI002	-5.1e-05	-0.087	9012	9020	167983
MbutiPygmy	Algonquin	FORM001	FORM002	0.00026	0.346	7009	6974	132659
MbutiPygmy	Arara	FORM001	FORM002	0.000482	0.517	6648	6586	128255
MbutiPygmy	Arhuaco	FORM001	FORM002	0.000216	0.275	7110	7082	132621
MbutiPygmy	Aymara	FORM001	FORM002	0.000519	0.876	7449	7377	138559
MbutiPygmy	Bribri	FORM001	FORM002	3e-06	0.005	7464	7464	138559
MbutiPygmy	Cabecar	FORM001	FORM002	-0.000187	-0.276	7457	7483	138559
MbutiPygmy	Chane	FORM001	FORM002	-0.000296	-0.396	7396	7437	138538
MbutiPygmy	Chilote	FORM001	FORM002	-1.4e-05	-0.018	7194	7196	134552
MbutiPygmy	Chono	FORM001	FORM002	0.000381	0.451	6907	6858	128502
MbutiPygmy	Chorotega	FORM001	FORM002	0.001559	1.255	3844	3733	71268
MbutiPygmy	Diaguita	FORM001	FORM002	0.001098	1.48	7315	7167	134904
MbutiPygmy	Embera	FORM001	FORM002	-0.000105	-0.155	7429	7444	138559
MbutiPygmy	Guahibo	FORM001	FORM002	-0.000292	-0.439	7414	7455	138559
MbutiPygmy	Guarani	FORM001	FORM002	0.000675	1.067	7453	7360	138558
MbutiPygmy	Guaymi	FORM001	FORM002	9e-06	0.013	7453	7452	138559
MbutiPygmy	Huetar	FORM001	FORM002	0.000937	0.778	3888	3820	73017
MbutiPygmy	Hulliche	FORM001	FORM002	0.000322	0.444	7401	7357	137927
MbutiPygmy	Inga	FORM001	FORM002	0.000427	0.645	7472	7413	138559
MbutiPygmy	Jamamadi	FORM001	FORM002	-6.3e-05	-0.072	7350	7359	137445
MbutiPygmy	Kaingang	FORM001	FORM002	0.000207	0.224	6275	6250	118642
MbutiPygmy	Kaqchikel	FORM001	FORM002	0.000359	0.606	7439	7390	138559
MbutiPygmy	Karitiana	FORM001	FORM002	0.000208	0.303	7427	7399	138559
MbutiPygmy	Kogi	FORM001	FORM002	0.000106	0.137	7446	7432	138559
MbutiPygmy	Maleku	FORM001	FORM002	9.1e-05	0.113	7464	7451	138559
MbutiPygmy	Maya1	FORM001	FORM002	0.000153	0.27	7422	7401	138559
MbutiPygmy	Maya2	FORM001	FORM002	-0.000261	-0.427	7387	7423	138559
MbutiPygmy	Mixe	FORM001	FORM002	0.000279	0.473	7406	7368	138559
MbutiPygmy	Mixtec	FORM001	FORM002	0.000233	0.377	7409	7377	138552
MbutiPygmy	Ojibwa	FORM001	FORM002	0.000271	0.378	7169	7132	135241
MbutiPygmy	Palikur	FORM001	FORM002	0.000368	0.506	7411	7360	138555
MbutiPygmy	Parakana	FORM001	FORM002	0.000598	0.682	7285	7204	136002
MbutiPygmy	Piapoco	FORM001	FORM002	0.000336	0.511	7439	7393	138559
MbutiPygmy	Pima	FORM001	FORM002	-0.00027	-0.45	7345	7382	138559
MbutiPygmy	Purepecha	FORM001	FORM002	-1e-06	-0.001	4892	4892	92541
MbutiPygmy	Quechua	FORM001	FORM002	0.000632	1.062	7458	7370	138559
MbutiPygmy	Surui	FORM001	FORM002	0.000838	1.188	7477	7361	138559
MbutiPygmy	Tepehuano	FORM001	FORM002	-0.000309	-0.53	7374	7417	138559
MbutiPygmy	Teribe	FORM001	FORM002	-0.00024	-0.305	7470	7504	138559
MbutiPygmy	Ticuna	FORM001	FORM002	0.000271	0.391	7429	7391	138559
MbutiPygmy	Toba	FORM001	FORM002	0.000437	0.634	7441	7380	138559
MbutiPygmy	Waunana	FORM001	FORM002	0.000956	1.312	7498	7365	138559
MbutiPygmy	Wayuu	FORM001	FORM002	0.000168	0.27	7440	7417	138559
MbutiPygmy	Wichi	FORM001	FORM002	0.000382	0.544	7463	7410	138559
MbutiPygmy	Yaghan	FORM001	FORM002	0.000708	0.968	7452	7354	138537
MbutiPygmy	Yaqui	FORM001	FORM002	-0.000532	-0.489	3915	3956	76611
MbutiPygmy	Zapotec1	FORM001	FORM002	-2.7e-05	-0.047	7381	7385	138559
MbutiPygmy	Zapotec2	FORM001	FORM002	0.000118	0.199	7406	7389	138559
MbutiPygmy	Algonquin	FORM001	FORM003	0.00015	0.205	7049	7029	133978
MbutiPygmy	Arara	FORM001	FORM003	-0.000686	-0.73	6671	6759	129560
MbutiPygmy	Arhuaco	FORM001	FORM003	-0.000399	-0.519	7114	7167	133973
MbutiPygmy	Aymara	FORM001	FORM003	-0.000362	-0.616	7433	7483	139942
MbutiPygmy	Bribri	FORM001	FORM003	-0.00075	-1.013	7469	7574	139942
MbutiPygmy	Cabecar	FORM001	FORM003	-0.001444	-2.19	7428	7630	139942
MbutiPygmy	Chane	FORM001	FORM003	-0.000306	-0.426	7443	7486	139921
MbutiPygmy	Chilote	FORM001	FORM003	-0.000174	-0.234	7223	7247	135903
MbutiPygmy	Chono	FORM001	FORM003	0.000787	0.949	7012	6910	129824
MbutiPygmy	Chorotega	FORM001	FORM003	-9.8e-05	-0.08	3806	3813	71983
MbutiPygmy	Diaguita	FORM001	FORM003	0.000246	0.331	7296	7263	136246
MbutiPygmy	Embera	FORM001	FORM003	-0.000417	-0.631	7471	7529	139942
MbutiPygmy	Guahibo	FORM001	FORM003	-0.000423	-0.651	7467	7526	139942
MbutiPygmy	Guarani	FORM001	FORM003	0.000185	0.298	7474	7448	139941
MbutiPygmy	Guaymi	FORM001	FORM003	-0.001197	-1.608	7425	7593	139942
MbutiPygmy	Huetar	FORM001	FORM003	-0.000317	-0.274	3875	3898	73746
MbutiPygmy	Hulliche	FORM001	FORM003	0.000131	0.179	7448	7429	139295
MbutiPygmy	Inga	FORM001	FORM003	-0.000257	-0.394	7456	7492	139942
MbutiPygmy	Jamamadi	FORM001	FORM003	-0.001036	-1.144	7320	7464	138836
MbutiPygmy	Kaingang	FORM001	FORM003	-0.000211	-0.246	6370	6395	119821
MbutiPygmy	Kaqchikel	FORM001	FORM003	-4.2e-05	-0.071	7472	7478	139942
MbutiPygmy	Karitiana	FORM001	FORM003	-0.000921	-1.365	7403	7532	139942
MbutiPygmy	Kogi	FORM001	FORM003	-0.001945	-2.609	7366	7638	139942
MbutiPygmy	Maleku	FORM001	FORM003	-0.000511	-0.643	7452	7524	139942
MbutiPygmy	Maya1	FORM001	FORM003	-0.000228	-0.399	7447	7479	139942
MbutiPygmy	Maya2	FORM001	FORM003	-0.000499	-0.833	7414	7484	139942
MbutiPygmy	Mixe	FORM001	FORM003	-0.000444	-0.727	7419	7481	139942
MbutiPygmy	Mixtec	FORM001	FORM003	-0.000456	-0.701	7427	7491	139935
MbutiPygmy	Ojibwa	FORM001	FORM003	-0.000562	-0.84	7150	7226	136590
MbutiPygmy	Palikur	FORM001	FORM003	-0.000503	-0.705	7429	7500	139938
MbutiPygmy	Parakana	FORM001	FORM003	-0.001367	-1.546	7201	7388	137354
MbutiPygmy	Piapoco	FORM001	FORM003	0.000482	0.75	7503	7435	139942
MbutiPygmy	Pima	FORM001	FORM003	-0.000801	-1.335	7367	7479	139942
MbutiPygmy	Purepecha	FORM001	FORM003	-0.001938	-1.985	4813	4994	93443
MbutiPygmy	Quechua	FORM001	FORM003	-0.000187	-0.323	7450	7477	139942
MbutiPygmy	Surui	FORM001	FORM003	1.2e-05	0.017	7470	7468	139942
MbutiPygmy	Tepehuano	FORM001	FORM003	-0.000754	-1.251	7396	7501	139942
MbutiPygmy	Teribe	FORM001	FORM003	-0.001053	-1.45	7443	7590	139942
MbutiPygmy	Ticuna	FORM001	FORM003	-0.000205	-0.304	7467	7495	139942
MbutiPygmy	Toba	FORM001	FORM003	-3.5e-05	-0.054	7481	7486	139942
MbutiPygmy	Waunana	FORM001	FORM003	-0.000718	-1.004	7434	7534	139942
MbutiPygmy	Wayuu	FORM001	FORM003	-0.000799	-1.276	7442	7553	139942
MbutiPygmy	Wichi	FORM001	FORM003	0.000255	0.379	7502	7467	139942
MbutiPygmy	Yaghan	FORM001	FORM003	-0.000369	-0.522	7410	7462	139920
MbutiPygmy	Yaqui	FORM001	FORM003	-0.000905	-0.799	3965	4035	77307
MbutiPygmy	Zapotec1	FORM001	FORM003	-0.000421	-0.731	7410	7469	139942
MbutiPygmy	Zapotec2	FORM001	FORM003	-8.4e-05	-0.139	7442	7454	139942
MbutiPygmy	Algonquin	FORM001	FORM004	-0.000126	-0.145	4942	4953	93381
MbutiPygmy	Arara	FORM001	FORM004	0.000582	0.577	4709	4656	90248
MbutiPygmy	Arhuaco	FORM001	FORM004	0.000126	0.142	5063	5051	93417
MbutiPygmy	Aymara	FORM001	FORM004	-0.000383	-0.54	5245	5283	97574
MbutiPygmy	Bribri	FORM001	FORM004	-0.001302	-1.596	5236	5363	97574
MbutiPygmy	Cabecar	FORM001	FORM004	-0.001472	-1.916	5236	5380	97574
MbutiPygmy	Chane	FORM001	FORM004	-0.001423	-1.654	5187	5326	97558
MbutiPygmy	Chilote	FORM001	FORM004	-0.000396	-0.461	5108	5146	94822
MbutiPygmy	Chono	FORM001	FORM004	-0.000908	-0.953	4848	4930	90530
MbutiPygmy	Chorotega	FORM001	FORM004	0.000323	0.242	2695	2678	50316
MbutiPygmy	Diaguita	FORM001	FORM004	-0.000473	-0.558	5101	5146	95010
MbutiPygmy	Embera	FORM001	FORM004	-0.00175	-2.275	5201	5371	97574
MbutiPygmy	Guahibo	FORM001	FORM004	-0.000461	-0.608	5248	5293	97574
MbutiPygmy	Guarani	FORM001	FORM004	0.000121	0.161	5261	5249	97574
MbutiPygmy	Guaymi	FORM001	FORM004	-0.000751	-0.89	5284	5357	97574
MbutiPygmy	Huetar	FORM001	FORM004	-0.000908	-0.654	2725	2772	51202
MbutiPygmy	Hulliche	FORM001	FORM004	-0.000326	-0.396	5215	5247	97142
MbutiPygmy	Inga	FORM001	FORM004	-0.000724	-0.963	5228	5299	97574
MbutiPygmy	Jamamadi	FORM001	FORM004	-0.000732	-0.747	5173	5244	96815
MbutiPygmy	Kaingang	FORM001	FORM004	-0.000718	-0.704	4483	4543	83609
MbutiPygmy	Kaqchikel	FORM001	FORM004	-0.000913	-1.31	5220	5309	97574
MbutiPygmy	Karitiana	FORM001	FORM004	-0.000506	-0.635	5237	5286	97574
MbutiPygmy	Kogi	FORM001	FORM004	-0.001659	-1.881	5215	5377	97574
MbutiPygmy	Maleku	FORM001	FORM004	-0.00112	-1.251	5231	5340	97574
MbutiPygmy	Maya1	FORM001	FORM004	-0.000902	-1.32	5220	5308	97574
MbutiPygmy	Maya2	FORM001	FORM004	-0.001337	-1.843	5188	5318	97574
MbutiPygmy	Mixe	FORM001	FORM004	-0.001316	-1.862	5186	5315	97574
MbutiPygmy	Mixtec	FORM001	FORM004	-0.000701	-0.956	5220	5288	97571
MbutiPygmy	Ojibwa	FORM001	FORM004	-0.000949	-1.175	5033	5124	95344
MbutiPygmy	Palikur	FORM001	FORM004	-0.000311	-0.369	5231	5262	97570
MbutiPygmy	Parakana	FORM001	FORM004	-0.000958	-0.981	5070	5162	95830
MbutiPygmy	Piapoco	FORM001	FORM004	0.000162	0.216	5267	5251	97574
MbutiPygmy	Pima	FORM001	FORM004	-0.001004	-1.41	5188	5286	97574
MbutiPygmy	Purepecha	FORM001	FORM004	-0.001797	-1.582	3439	3556	65408
MbutiPygmy	Quechua	FORM001	FORM004	-0.000545	-0.783	5236	5290	97574
MbutiPygmy	Surui	FORM001	FORM004	-0.000728	-0.886	5218	5289	97574
MbutiPygmy	Tepehuano	FORM001	FORM004	-0.001282	-1.848	5185	5311	97574
MbutiPygmy	Teribe	FORM001	FORM004	-0.001012	-1.178	5269	5368	97574
MbutiPygmy	Ticuna	FORM001	FORM004	-0.000843	-1.057	5201	5283	97574
MbutiPygmy	Toba	FORM001	FORM004	-0.000619	-0.818	5230	5291	97574
MbutiPygmy	Waunana	FORM001	FORM004	-0.000677	-0.824	5246	5312	97574
MbutiPygmy	Wayuu	FORM001	FORM004	-0.000623	-0.869	5237	5298	97574
MbutiPygmy	Wichi	FORM001	FORM004	-0.000647	-0.838	5232	5295	97574
MbutiPygmy	Yaghan	FORM001	FORM004	-0.000439	-0.533	5216	5259	97555
MbutiPygmy	Yaqui	FORM001	FORM004	-0.000683	-0.54	2816	2853	53869
MbutiPygmy	Zapotec1	FORM001	FORM004	-0.0011	-1.62	5193	5301	97574
MbutiPygmy	Zapotec2	FORM001	FORM004	-0.000758	-1.086	5221	5295	97574
MbutiPygmy	Algonquin	FORM001	FORM005	-0.000468	-0.59	5812	5864	111061
MbutiPygmy	Arara	FORM001	FORM005	-0.001402	-1.401	5488	5639	107489
MbutiPygmy	Arhuaco	FORM001	FORM005	0.000697	0.809	5979	5901	111100
MbutiPygmy	Aymara	FORM001	FORM005	-0.000352	-0.541	6191	6232	116071
MbutiPygmy	Bribri	FORM001	FORM005	-0.000721	-0.918	6207	6290	116071
MbutiPygmy	Cabecar	FORM001	FORM005	-0.000594	-0.824	6222	6291	116071
MbutiPygmy	Chane	FORM001	FORM005	-0.001078	-1.285	6159	6284	116056
MbutiPygmy	Chilote	FORM001	FORM005	-0.000163	-0.211	5993	6011	112758
MbutiPygmy	Chono	FORM001	FORM005	-0.000257	-0.28	5746	5773	107684
MbutiPygmy	Chorotega	FORM001	FORM005	0.001918	1.416	3214	3099	59736
MbutiPygmy	Diaguita	FORM001	FORM005	0.00025	0.311	6070	6042	112987
MbutiPygmy	Embera	FORM001	FORM005	8.5e-05	0.12	6247	6237	116071
MbutiPygmy	Guahibo	FORM001	FORM005	-0.000425	-0.597	6196	6246	116071
MbutiPygmy	Guarani	FORM001	FORM005	-0.00013	-0.185	6192	6207	116070
MbutiPygmy	Guaymi	FORM001	FORM005	-8.2e-05	-0.104	6252	6262	116071
MbutiPygmy	Huetar	FORM001	FORM005	0.000688	0.543	3284	3242	61238
MbutiPygmy	Hulliche	FORM001	FORM005	-0.000467	-0.593	6142	6196	115526
MbutiPygmy	Inga	FORM001	FORM005	-0.000823	-1.166	6172	6268	116071
MbutiPygmy	Jamamadi	FORM001	FORM005	-0.000841	-0.857	6130	6227	115176
MbutiPygmy	Kaingang	FORM001	FORM005	-0.00044	-0.46	5294	5338	99451
MbutiPygmy	Kaqchikel	FORM001	FORM005	-0.00021	-0.326	6194	6218	116071
MbutiPygmy	Karitiana	FORM001	FORM005	-0.000502	-0.67	6205	6263	116071
MbutiPygmy	Kogi	FORM001	FORM005	-0.000979	-1.197	6178	6291	116071
MbutiPygmy	Maleku	FORM001	FORM005	0.000161	0.186	6265	6246	116071
MbutiPygmy	Maya1	FORM001	FORM005	-0.00078	-1.224	6164	6254	116071
MbutiPygmy	Maya2	FORM001	FORM005	-0.000617	-0.911	6170	6241	116071
MbutiPygmy	Mixe	FORM001	FORM005	-0.000402	-0.6	6170	6216	116071
MbutiPygmy	Mixtec	FORM001	FORM005	-0.000432	-0.613	6166	6216	116066
MbutiPygmy	Ojibwa	FORM001	FORM005	0.000373	0.509	5995	5953	113427
MbutiPygmy	Palikur	FORM001	FORM005	-0.000739	-0.998	6144	6230	116068
MbutiPygmy	Parakana	FORM001	FORM005	-0.00016	-0.184	6052	6070	113909
MbutiPygmy	Piapoco	FORM001	FORM005	0.000519	0.736	6252	6192	116071
MbutiPygmy	Pima	FORM001	FORM005	-0.000768	-1.13	6127	6216	116071
MbutiPygmy	Purepecha	FORM001	FORM005	-2e-06	-0.002	4089	4089	77576
MbutiPygmy	Quechua	FORM001	FORM005	-0.000331	-0.506	6191	6230	116071
MbutiPygmy	Surui	FORM001	FORM005	-0.000418	-0.547	6195	6244	116071
MbutiPygmy	Tepehuano	FORM001	FORM005	-0.001034	-1.565	6132	6252	116071
MbutiPygmy	Teribe	FORM001	FORM005	-0.000325	-0.405	6249	6287	116071
MbutiPygmy	Ticuna	FORM001	FORM005	-0.000356	-0.469	6216	6257	116071
MbutiPygmy	Toba	FORM001	FORM005	-0.000141	-0.198	6204	6220	116071
MbutiPygmy	Waunana	FORM001	FORM005	6.8e-05	0.089	6217	6209	116071
MbutiPygmy	Wayuu	FORM001	FORM005	-0.000478	-0.694	6204	6260	116071
MbutiPygmy	Wichi	FORM001	FORM005	-0.000663	-0.871	6204	6281	116071
MbutiPygmy	Yaghan	FORM001	FORM005	-0.000274	-0.341	6170	6202	116053
MbutiPygmy	Yaqui	FORM001	FORM005	-0.000966	-0.846	3280	3342	64159
MbutiPygmy	Zapotec1	FORM001	FORM005	-0.00067	-1.05	6147	6224	116071
MbutiPygmy	Zapotec2	FORM001	FORM005	-0.000615	-0.932	6156	6227	116071
MbutiPygmy	Algonquin	FORM001	FORM006	-0.000699	-0.892	5850	5929	112583
MbutiPygmy	Arara	FORM001	FORM006	-0.001044	-1.045	5568	5682	108914
MbutiPygmy	Arhuaco	FORM001	FORM006	-3.4e-05	-0.042	6025	6029	112578
MbutiPygmy	Aymara	FORM001	FORM006	-0.001171	-1.809	6192	6330	117606
MbutiPygmy	Bribri	FORM001	FORM006	-0.001957	-2.512	6186	6416	117606
MbutiPygmy	Cabecar	FORM001	FORM006	-0.001832	-2.567	6217	6432	117606
MbutiPygmy	Chane	FORM001	FORM006	-0.001391	-1.76	6178	6342	117586
MbutiPygmy	Chilote	FORM001	FORM006	-0.000957	-1.174	6026	6136	114254
MbutiPygmy	Chono	FORM001	FORM006	-0.000804	-0.893	5786	5874	109107
MbutiPygmy	Chorotega	FORM001	FORM006	-0.000236	-0.185	3159	3173	60619
MbutiPygmy	Diaguita	FORM001	FORM006	-0.001285	-1.649	6035	6182	114478
MbutiPygmy	Embera	FORM001	FORM006	-0.001293	-1.757	6206	6358	117606
MbutiPygmy	Guahibo	FORM001	FORM006	-0.000868	-1.226	6234	6336	117606
MbutiPygmy	Guarani	FORM001	FORM006	-0.000584	-0.873	6217	6286	117605
MbutiPygmy	Guaymi	FORM001	FORM006	-0.001351	-1.705	6224	6383	117606
MbutiPygmy	Huetar	FORM001	FORM006	-0.000139	-0.103	3270	3278	61822
MbutiPygmy	Hulliche	FORM001	FORM006	-0.001149	-1.486	6170	6305	117052
MbutiPygmy	Inga	FORM001	FORM006	-0.001344	-1.95	6197	6355	117606
MbutiPygmy	Jamamadi	FORM001	FORM006	-0.001732	-1.806	6131	6333	116682
MbutiPygmy	Kaingang	FORM001	FORM006	-0.001814	-1.93	5239	5422	100670
MbutiPygmy	Kaqchikel	FORM001	FORM006	-0.001453	-2.285	6187	6358	117606
MbutiPygmy	Karitiana	FORM001	FORM006	-0.001277	-1.707	6198	6348	117606
MbutiPygmy	Kogi	FORM001	FORM006	-0.002635	-3.343	6145	6455	117606
MbutiPygmy	Maleku	FORM001	FORM006	-0.002797	-3.299	6132	6461	117606
MbutiPygmy	Maya1	FORM001	FORM006	-0.001493	-2.421	6178	6354	117606
MbutiPygmy	Maya2	FORM001	FORM006	-0.00156	-2.359	6173	6356	117606
MbutiPygmy	Mixe	FORM001	FORM006	-0.001724	-2.736	6151	6353	117606
MbutiPygmy	Mixtec	FORM001	FORM006	-0.001547	-2.233	6164	6346	117602
MbutiPygmy	Ojibwa	FORM001	FORM006	-0.001493	-2.027	5961	6133	114858
MbutiPygmy	Palikur	FORM001	FORM006	-0.00081	-1.029	6203	6298	117602
MbutiPygmy	Parakana	FORM001	FORM006	-0.001737	-1.874	5986	6186	115486
MbutiPygmy	Piapoco	FORM001	FORM006	-0.000291	-0.426	6246	6281	117606
MbutiPygmy	Pima	FORM001	FORM006	-0.001937	-2.897	6116	6344	117606
MbutiPygmy	Purepecha	FORM001	FORM006	-0.001924	-1.807	4072	4224	78580
MbutiPygmy	Quechua	FORM001	FORM006	-0.001091	-1.688	6205	6333	117606
MbutiPygmy	Surui	FORM001	FORM006	-0.001122	-1.444	6207	6339	117606
MbutiPygmy	Tepehuano	FORM001	FORM006	-0.001985	-3.079	6134	6368	117606
MbutiPygmy	Teribe	FORM001	FORM006	-0.001019	-1.255	6262	6382	117606
MbutiPygmy	Ticuna	FORM001	FORM006	-0.001125	-1.498	6189	6322	117606
MbutiPygmy	Toba	FORM001	FORM006	-0.001559	-2.146	6175	6358	117606
MbutiPygmy	Waunana	FORM001	FORM006	-0.001399	-1.873	6200	6365	117606
MbutiPygmy	Wayuu	FORM001	FORM006	-0.001223	-1.85	6219	6363	117606
MbutiPygmy	Wichi	FORM001	FORM006	-0.001261	-1.724	6200	6349	117606
MbutiPygmy	Yaghan	FORM001	FORM006	-0.000918	-1.223	6214	6322	117588
MbutiPygmy	Yaqui	FORM001	FORM006	-0.003486	-3.014	3263	3489	64978
MbutiPygmy	Zapotec1	FORM001	FORM006	-0.001647	-2.657	6146	6340	117606
MbutiPygmy	Zapotec2	FORM001	FORM006	-0.001345	-2.143	6183	6341	117606
MbutiPygmy	Algonquin	FORM001	FORM007	9.8e-05	0.11	4237	4229	79461
MbutiPygmy	Arara	FORM001	FORM007	-0.001262	-1.196	3946	4043	76706
MbutiPygmy	Arhuaco	FORM001	FORM007	-0.00044	-0.467	4282	4317	79459
MbutiPygmy	Aymara	FORM001	FORM007	-0.000765	-1.046	4448	4511	83023
MbutiPygmy	Bribri	FORM001	FORM007	-0.002448	-2.845	4413	4616	83023
MbutiPygmy	Cabecar	FORM001	FORM007	-0.002159	-2.716	4431	4611	83023
MbutiPygmy	Chane	FORM001	FORM007	-0.001655	-1.879	4419	4557	83009
MbutiPygmy	Chilote	FORM001	FORM007	-0.001539	-1.756	4304	4428	80699
MbutiPygmy	Chono	FORM001	FORM007	0.000138	0.136	4173	4163	77048
MbutiPygmy	Chorotega	FORM001	FORM007	-0.000967	-0.667	2232	2273	42881
MbutiPygmy	Diaguita	FORM001	FORM007	-0.000301	-0.344	4351	4375	80822
MbutiPygmy	Embera	FORM001	FORM007	-0.001162	-1.447	4465	4562	83023
MbutiPygmy	Guahibo	FORM001	FORM007	-0.00062	-0.793	4455	4506	83023
MbutiPygmy	Guarani	FORM001	FORM007	-0.000667	-0.857	4443	4498	83022
MbutiPygmy	Guaymi	FORM001	FORM007	-0.001625	-1.9	4455	4590	83023
MbutiPygmy	Huetar	FORM001	FORM007	-0.001947	-1.367	2310	2395	43603
MbutiPygmy	Hulliche	FORM001	FORM007	-0.000679	-0.768	4431	4488	82634
MbutiPygmy	Inga	FORM001	FORM007	-0.000512	-0.667	4465	4507	83023
MbutiPygmy	Jamamadi	FORM001	FORM007	-0.002137	-1.965	4353	4529	82377
MbutiPygmy	Kaingang	FORM001	FORM007	-0.000593	-0.565	3773	3815	70993
MbutiPygmy	Kaqchikel	FORM001	FORM007	-0.000813	-1.133	4447	4515	83023
MbutiPygmy	Karitiana	FORM001	FORM007	-0.001232	-1.442	4443	4545	83023
MbutiPygmy	Kogi	FORM001	FORM007	-0.00173	-1.892	4435	4578	83023
MbutiPygmy	Maleku	FORM001	FORM007	-0.001914	-1.99	4427	4586	83023
MbutiPygmy	Maya1	FORM001	FORM007	-0.001099	-1.545	4437	4528	83023
MbutiPygmy	Maya2	FORM001	FORM007	-0.001118	-1.47	4434	4527	83023
MbutiPygmy	Mixe	FORM001	FORM007	-0.001063	-1.432	4415	4503	83023
MbutiPygmy	Mixtec	FORM001	FORM007	-0.000992	-1.253	4436	4519	83020
MbutiPygmy	Ojibwa	FORM001	FORM007	-0.001369	-1.592	4259	4370	81139
MbutiPygmy	Palikur	FORM001	FORM007	-0.000454	-0.525	4465	4503	83020
MbutiPygmy	Parakana	FORM001	FORM007	-0.001591	-1.531	4290	4419	81506
MbutiPygmy	Piapoco	FORM001	FORM007	-0.000615	-0.782	4458	4509	83023
MbutiPygmy	Pima	FORM001	FORM007	-0.001169	-1.53	4410	4507	83023
MbutiPygmy	Purepecha	FORM001	FORM007	0.000413	0.359	3000	2977	55621
MbutiPygmy	Quechua	FORM001	FORM007	-0.000782	-1.079	4449	4514	83023
MbutiPygmy	Surui	FORM001	FORM007	-0.000985	-1.163	4430	4511	83023
MbutiPygmy	Tepehuano	FORM001	FORM007	-0.001152	-1.562	4423	4518	83023
MbutiPygmy	Teribe	FORM001	FORM007	-0.001996	-2.219	4441	4607	83023
MbutiPygmy	Ticuna	FORM001	FORM007	-0.000937	-1.09	4460	4537	83023
MbutiPygmy	Toba	FORM001	FORM007	-0.00131	-1.636	4423	4532	83023
MbutiPygmy	Waunana	FORM001	FORM007	-0.000662	-0.742	4468	4523	83023
MbutiPygmy	Wayuu	FORM001	FORM007	-0.001123	-1.483	4449	4543	83023
MbutiPygmy	Wichi	FORM001	FORM007	-0.000998	-1.2	4448	4531	83023
MbutiPygmy	Yaghan	FORM001	FORM007	-0.000913	-1.059	4437	4513	83008
MbutiPygmy	Yaqui	FORM001	FORM007	-0.001877	-1.438	2340	2426	45787
MbutiPygmy	Zapotec1	FORM001	FORM007	-0.000653	-0.929	4434	4488	83023
MbutiPygmy	Zapotec2	FORM001	FORM007	-0.000938	-1.275	4434	4511	83023
MbutiPygmy	Algonquin	FORM001	FORM008	0.000163	0.149	2206	2199	42573
MbutiPygmy	Arara	FORM001	FORM008	0.001256	0.983	2134	2082	41157
MbutiPygmy	Arhuaco	FORM001	FORM008	0.000184	0.165	2247	2239	42537
MbutiPygmy	Aymara	FORM001	FORM008	-0.00093	-1.069	2331	2372	44487
MbutiPygmy	Bribri	FORM001	FORM008	-0.001417	-1.35	2331	2395	44487
MbutiPygmy	Cabecar	FORM001	FORM008	-0.001227	-1.258	2343	2398	44487
MbutiPygmy	Chane	FORM001	FORM008	-0.001474	-1.422	2317	2383	44479
MbutiPygmy	Chilote	FORM001	FORM008	-0.000552	-0.511	2272	2295	43213
MbutiPygmy	Chono	FORM001	FORM008	-0.00118	-0.982	2164	2213	41232
MbutiPygmy	Chorotega	FORM001	FORM008	-0.002885	-1.577	1153	1219	22822
MbutiPygmy	Diaguita	FORM001	FORM008	-0.001635	-1.576	2239	2310	43278
MbutiPygmy	Embera	FORM001	FORM008	-0.001847	-1.854	2319	2401	44487
MbutiPygmy	Guahibo	FORM001	FORM008	-0.000573	-0.599	2341	2367	44487
MbutiPygmy	Guarani	FORM001	FORM008	-0.001102	-1.132	2318	2367	44487
MbutiPygmy	Guaymi	FORM001	FORM008	-0.001689	-1.626	2327	2402	44487
MbutiPygmy	Huetar	FORM001	FORM008	0.000322	0.186	1230	1222	23321
MbutiPygmy	Hulliche	FORM001	FORM008	-0.000201	-0.193	2325	2334	44288
MbutiPygmy	Inga	FORM001	FORM008	-0.001546	-1.663	2320	2389	44487
MbutiPygmy	Jamamadi	FORM001	FORM008	-0.002616	-2.093	2282	2397	44174
MbutiPygmy	Kaingang	FORM001	FORM008	6.5e-05	0.054	1992	1989	38017
MbutiPygmy	Kaqchikel	FORM001	FORM008	-0.001394	-1.558	2322	2384	44487
MbutiPygmy	Karitiana	FORM001	FORM008	-0.001263	-1.248	2334	2390	44487
MbutiPygmy	Kogi	FORM001	FORM008	-0.002263	-2.071	2310	2411	44487
MbutiPygmy	Maleku	FORM001	FORM008	-0.001637	-1.513	2322	2395	44487
MbutiPygmy	Maya1	FORM001	FORM008	-0.000811	-0.943	2331	2367	44487
MbutiPygmy	Maya2	FORM001	FORM008	-0.001158	-1.311	2325	2377	44487
MbutiPygmy	Mixe	FORM001	FORM008	-0.001709	-1.885	2307	2383	44487
MbutiPygmy	Mixtec	FORM001	FORM008	-0.001691	-1.807	2300	2375	44485
MbutiPygmy	Ojibwa	FORM001	FORM008	-0.001383	-1.383	2237	2297	43476
MbutiPygmy	Palikur	FORM001	FORM008	-0.000204	-0.193	2353	2362	44487
MbutiPygmy	Parakana	FORM001	FORM008	-0.000995	-0.809	2266	2310	43685
MbutiPygmy	Piapoco	FORM001	FORM008	-0.000598	-0.645	2338	2365	44487
MbutiPygmy	Pima	FORM001	FORM008	-0.001648	-1.831	2299	2373	44487
MbutiPygmy	Purepecha	FORM001	FORM008	0.000335	0.223	1534	1524	29556
MbutiPygmy	Quechua	FORM001	FORM008	-0.000883	-1.005	2337	2376	44487
MbutiPygmy	Surui	FORM001	FORM008	-0.001616	-1.573	2322	2394	44487
MbutiPygmy	Tepehuano	FORM001	FORM008	-0.001493	-1.698	2311	2377	44487
MbutiPygmy	Teribe	FORM001	FORM008	-0.001586	-1.478	2332	2403	44487
MbutiPygmy	Ticuna	FORM001	FORM008	-0.001526	-1.51	2317	2385	44487
MbutiPygmy	Toba	FORM001	FORM008	-0.000942	-0.95	2342	2384	44487
MbutiPygmy	Waunana	FORM001	FORM008	-0.000985	-0.914	2345	2389	44487
MbutiPygmy	Wayuu	FORM001	FORM008	-0.00148	-1.603	2324	2390	44487
MbutiPygmy	Wichi	FORM001	FORM008	-0.000787	-0.772	2340	2375	44487
MbutiPygmy	Yaghan	FORM001	FORM008	-0.000526	-0.511	2324	2348	44479
MbutiPygmy	Yaqui	FORM001	FORM008	-0.003016	-2.021	1229	1303	24681
MbutiPygmy	Zapotec1	FORM001	FORM008	-0.000963	-1.124	2321	2364	44487
MbutiPygmy	Zapotec2	FORM001	FORM008	-0.001142	-1.306	2322	2373	44487
MbutiPygmy	Algonquin	FORM001	FORM009	0.000485	0.577	5227	5179	98043
MbutiPygmy	Arara	FORM001	FORM009	0.00055	0.528	5026	4974	94846
MbutiPygmy	Arhuaco	FORM001	FORM009	0.000133	0.151	5279	5266	98091
MbutiPygmy	Aymara	FORM001	FORM009	-0.000598	-0.886	5495	5557	102479
MbutiPygmy	Bribri	FORM001	FORM009	-0.001128	-1.411	5504	5619	102479
MbutiPygmy	Cabecar	FORM001	FORM009	-0.00103	-1.454	5522	5627	102479
MbutiPygmy	Chane	FORM001	FORM009	-0.00124	-1.539	5468	5595	102464
MbutiPygmy	Chilote	FORM001	FORM009	-0.000152	-0.179	5344	5360	99526
MbutiPygmy	Chono	FORM001	FORM009	-0.000779	-0.794	5112	5186	95014
MbutiPygmy	Chorotega	FORM001	FORM009	0.001025	0.751	2860	2806	52660
MbutiPygmy	Diaguita	FORM001	FORM009	-0.000142	-0.177	5372	5386	99825
MbutiPygmy	Embera	FORM001	FORM009	-0.001165	-1.572	5494	5613	102479
MbutiPygmy	Guahibo	FORM001	FORM009	-0.000176	-0.237	5535	5553	102479
MbutiPygmy	Guarani	FORM001	FORM009	-0.000215	-0.302	5511	5533	102478
MbutiPygmy	Guaymi	FORM001	FORM009	-0.000798	-1.023	5539	5621	102479
MbutiPygmy	Huetar	FORM001	FORM009	0.000531	0.395	2901	2872	54015
MbutiPygmy	Hulliche	FORM001	FORM009	-0.000956	-1.214	5426	5523	101984
MbutiPygmy	Inga	FORM001	FORM009	-0.000479	-0.673	5539	5588	102479
MbutiPygmy	Jamamadi	FORM001	FORM009	-0.000538	-0.553	5452	5507	101669
MbutiPygmy	Kaingang	FORM001	FORM009	-0.000514	-0.527	4683	4728	87867
MbutiPygmy	Kaqchikel	FORM001	FORM009	-0.000708	-1.062	5500	5573	102479
MbutiPygmy	Karitiana	FORM001	FORM009	-0.001109	-1.432	5481	5594	102479
MbutiPygmy	Kogi	FORM001	FORM009	-0.001592	-1.917	5468	5631	102479
MbutiPygmy	Maleku	FORM001	FORM009	-0.000682	-0.799	5532	5601	102479
MbutiPygmy	Maya1	FORM001	FORM009	-0.000597	-0.923	5490	5551	102479
MbutiPygmy	Maya2	FORM001	FORM009	-0.000748	-1.09	5477	5554	102479
MbutiPygmy	Mixe	FORM001	FORM009	-0.000618	-0.917	5487	5551	102479
MbutiPygmy	Mixtec	FORM001	FORM009	-0.000494	-0.714	5490	5540	102475
MbutiPygmy	Ojibwa	FORM001	FORM009	-0.000429	-0.581	5312	5355	100107
MbutiPygmy	Palikur	FORM001	FORM009	-0.000617	-0.771	5509	5572	102477
MbutiPygmy	Parakana	FORM001	FORM009	-0.000131	-0.136	5393	5406	100671
MbutiPygmy	Piapoco	FORM001	FORM009	0.000233	0.332	5539	5515	102479
MbutiPygmy	Pima	FORM001	FORM009	-0.001064	-1.6	5444	5553	102479
MbutiPygmy	Purepecha	FORM001	FORM009	-0.000268	-0.247	3616	3634	68506
MbutiPygmy	Quechua	FORM001	FORM009	-0.000506	-0.761	5504	5556	102479
MbutiPygmy	Surui	FORM001	FORM009	-0.000619	-0.812	5508	5572	102479
MbutiPygmy	Tepehuano	FORM001	FORM009	-0.000886	-1.349	5470	5561	102479
MbutiPygmy	Teribe	FORM001	FORM009	-0.000921	-1.108	5536	5630	102479
MbutiPygmy	Ticuna	FORM001	FORM009	-4.5e-05	-0.061	5529	5534	102479
MbutiPygmy	Toba	FORM001	FORM009	-0.000925	-1.238	5485	5580	102479
MbutiPygmy	Waunana	FORM001	FORM009	-0.000453	-0.596	5521	5567	102479
MbutiPygmy	Wayuu	FORM001	FORM009	-0.000407	-0.569	5534	5576	102479
MbutiPygmy	Wichi	FORM001	FORM009	-0.000629	-0.821	5518	5582	102479
MbutiPygmy	Yaghan	FORM001	FORM009	-0.000354	-0.445	5488	5524	102460
MbutiPygmy	Yaqui	FORM001	FORM009	-0.001276	-1.029	2913	2985	56585
MbutiPygmy	Zapotec1	FORM001	FORM009	-0.000767	-1.176	5476	5555	102479
MbutiPygmy	Zapotec2	FORM001	FORM009	-0.000477	-0.717	5496	5545	102479
MbutiPygmy	Algonquin	FORM002	FORM003	-0.00091	-1.233	8062	8203	153976
MbutiPygmy	Arara	FORM002	FORM003	-0.001706	-1.927	7648	7903	148922
MbutiPygmy	Arhuaco	FORM002	FORM003	-0.001421	-1.776	8189	8408	153931
MbutiPygmy	Aymara	FORM002	FORM003	-0.001444	-2.468	8528	8761	160788
MbutiPygmy	Bribri	FORM002	FORM003	-0.001336	-1.867	8596	8811	160788
MbutiPygmy	Cabecar	FORM002	FORM003	-0.001843	-2.757	8567	8863	160788
MbutiPygmy	Chane	FORM002	FORM003	-0.000775	-1.069	8561	8686	160763
MbutiPygmy	Chilote	FORM002	FORM003	-0.000486	-0.693	8382	8458	156149
MbutiPygmy	Chono	FORM002	FORM003	0.000283	0.353	8060	8018	149045
MbutiPygmy	Chorotega	FORM002	FORM003	-0.00169	-1.439	4291	4431	82686
MbutiPygmy	Diaguita	FORM002	FORM003	-0.001626	-2.302	8296	8550	156603
MbutiPygmy	Embera	FORM002	FORM003	-0.000814	-1.186	8619	8750	160788
MbutiPygmy	Guahibo	FORM002	FORM003	-0.001014	-1.617	8571	8735	160788
MbutiPygmy	Guarani	FORM002	FORM003	-0.001095	-1.81	8544	8720	160787
MbutiPygmy	Guaymi	FORM002	FORM003	-0.001695	-2.285	8575	8847	160788
MbutiPygmy	Huetar	FORM002	FORM003	-0.00204	-1.672	4508	4681	84885
MbutiPygmy	Hulliche	FORM002	FORM003	-0.000705	-1.01	8528	8640	160045
MbutiPygmy	Inga	FORM002	FORM003	-0.001247	-1.923	8553	8754	160788
MbutiPygmy	Jamamadi	FORM002	FORM003	-0.001182	-1.372	8453	8641	159507
MbutiPygmy	Kaingang	FORM002	FORM003	-0.001263	-1.439	7274	7448	137487
MbutiPygmy	Kaqchikel	FORM002	FORM003	-0.001094	-1.889	8551	8727	160788
MbutiPygmy	Karitiana	FORM002	FORM003	-0.001706	-2.585	8519	8793	160788
MbutiPygmy	Kogi	FORM002	FORM003	-0.002287	-2.994	8511	8878	160788
MbutiPygmy	Maleku	FORM002	FORM003	-0.001334	-1.652	8609	8823	160788
MbutiPygmy	Maya1	FORM002	FORM003	-0.001063	-1.959	8544	8715	160788
MbutiPygmy	Maya2	FORM002	FORM003	-0.000855	-1.46	8564	8701	160788
MbutiPygmy	Mixe	FORM002	FORM003	-0.001469	-2.522	8504	8740	160788
MbutiPygmy	Mixtec	FORM002	FORM003	-0.001349	-2.237	8524	8741	160780
MbutiPygmy	Ojibwa	FORM002	FORM003	-0.000943	-1.345	8244	8392	156829
MbutiPygmy	Palikur	FORM002	FORM003	-0.001484	-2.137	8499	8737	160782
MbutiPygmy	Parakana	FORM002	FORM003	-0.00256	-3.042	8220	8624	157761
MbutiPygmy	Piapoco	FORM002	FORM003	-0.000404	-0.645	8603	8668	160788
MbutiPygmy	Pima	FORM002	FORM003	-0.001179	-2.007	8481	8670	160788
MbutiPygmy	Purepecha	FORM002	FORM003	-0.002312	-2.377	5597	5845	107323
MbutiPygmy	Quechua	FORM002	FORM003	-0.001369	-2.41	8527	8747	160788
MbutiPygmy	Surui	FORM002	FORM003	-0.001336	-1.977	8570	8785	160788
MbutiPygmy	Tepehuano	FORM002	FORM003	-0.000999	-1.801	8533	8694	160788
MbutiPygmy	Teribe	FORM002	FORM003	-0.001465	-1.965	8589	8824	160788
MbutiPygmy	Ticuna	FORM002	FORM003	-0.001146	-1.702	8544	8728	160788
MbutiPygmy	Toba	FORM002	FORM003	-0.001246	-1.956	8548	8748	160788
MbutiPygmy	Waunana	FORM002	FORM003	-0.002302	-3.308	8475	8845	160788
MbutiPygmy	Wayuu	FORM002	FORM003	-0.001434	-2.35	8550	8780	160788
MbutiPygmy	Wichi	FORM002	FORM003	-0.000777	-1.172	8606	8731	160788
MbutiPygmy	Yaghan	FORM002	FORM003	-0.001379	-1.975	8511	8733	160765
MbutiPygmy	Yaqui	FORM002	FORM003	-0.000114	-0.105	4593	4603	88830
MbutiPygmy	Zapotec1	FORM002	FORM003	-0.001053	-1.952	8526	8695	160788
MbutiPygmy	Zapotec2	FORM002	FORM003	-0.001067	-1.865	8539	8711	160788
MbutiPygmy	Algonquin	FORM002	FORM004	-0.000493	-0.572	5415	5466	104037
MbutiPygmy	Arara	FORM002	FORM004	-0.000248	-0.252	5179	5204	100536
MbutiPygmy	Arhuaco	FORM002	FORM004	-0.00014	-0.158	5543	5557	104056
MbutiPygmy	Aymara	FORM002	FORM004	-0.000862	-1.347	5733	5827	108673
MbutiPygmy	Bribri	FORM002	FORM004	-0.001558	-2.008	5736	5905	108673
MbutiPygmy	Cabecar	FORM002	FORM004	-0.001309	-1.776	5759	5901	108673
MbutiPygmy	Chane	FORM002	FORM004	-0.000976	-1.265	5719	5825	108655
MbutiPygmy	Chilote	FORM002	FORM004	-0.000567	-0.716	5594	5654	105587
MbutiPygmy	Chono	FORM002	FORM004	-0.000773	-0.897	5309	5387	100732
MbutiPygmy	Chorotega	FORM002	FORM004	-0.001962	-1.576	2865	2975	55938
MbutiPygmy	Diaguita	FORM002	FORM004	-0.001345	-1.725	5549	5691	105848
MbutiPygmy	Embera	FORM002	FORM004	-0.001524	-1.96	5714	5879	108673
MbutiPygmy	Guahibo	FORM002	FORM004	-2e-06	-0.004	5788	5789	108673
MbutiPygmy	Guarani	FORM002	FORM004	-0.000792	-1.182	5736	5823	108673
MbutiPygmy	Guaymi	FORM002	FORM004	-0.000385	-0.462	5813	5855	108673
MbutiPygmy	Huetar	FORM002	FORM004	-0.002237	-1.558	2976	3104	57225
MbutiPygmy	Hulliche	FORM002	FORM004	-0.000846	-1.091	5724	5816	108188
MbutiPygmy	Inga	FORM002	FORM004	-0.000985	-1.433	5728	5835	108673
MbutiPygmy	Jamamadi	FORM002	FORM004	-0.000688	-0.755	5694	5768	107847
MbutiPygmy	Kaingang	FORM002	FORM004	-0.000311	-0.33	4918	4947	93000
MbutiPygmy	Kaqchikel	FORM002	FORM004	-0.00109	-1.711	5723	5842	108673
MbutiPygmy	Karitiana	FORM002	FORM004	-0.000796	-1.101	5752	5838	108673
MbutiPygmy	Kogi	FORM002	FORM004	-0.001738	-2.105	5731	5919	108672
MbutiPygmy	Maleku	FORM002	FORM004	-0.000901	-0.993	5792	5889	108673
MbutiPygmy	Maya1	FORM002	FORM004	-0.000927	-1.511	5734	5834	108673
MbutiPygmy	Maya2	FORM002	FORM004	-0.000974	-1.486	5725	5831	108673
MbutiPygmy	Mixe	FORM002	FORM004	-0.001633	-2.461	5676	5853	108673
MbutiPygmy	Mixtec	FORM002	FORM004	-0.000967	-1.426	5723	5828	108670
MbutiPygmy	Ojibwa	FORM002	FORM004	-0.000697	-0.899	5537	5611	106106
MbutiPygmy	Palikur	FORM002	FORM004	-0.000902	-1.147	5721	5819	108667
MbutiPygmy	Parakana	FORM002	FORM004	-0.001226	-1.383	5550	5681	106722
MbutiPygmy	Piapoco	FORM002	FORM004	-0.000294	-0.416	5765	5797	108673
MbutiPygmy	Pima	FORM002	FORM004	-0.000918	-1.378	5699	5799	108673
MbutiPygmy	Purepecha	FORM002	FORM004	-0.001121	-1.016	3797	3878	72684
MbutiPygmy	Quechua	FORM002	FORM004	-0.001089	-1.692	5724	5842	108673
MbutiPygmy	Surui	FORM002	FORM004	-0.001439	-1.903	5735	5892	108673
MbutiPygmy	Tepehuano	FORM002	FORM004	-0.001199	-1.915	5693	5823	108673
MbutiPygmy	Teribe	FORM002	FORM004	-0.000541	-0.639	5808	5867	108673
MbutiPygmy	Ticuna	FORM002	FORM004	-0.000987	-1.331	5722	5830	108673
MbutiPygmy	Toba	FORM002	FORM004	-0.001204	-1.671	5721	5852	108673
MbutiPygmy	Waunana	FORM002	FORM004	-0.001946	-2.498	5667	5878	108673
MbutiPygmy	Wayuu	FORM002	FORM004	-0.000754	-1.099	5744	5826	108673
MbutiPygmy	Wichi	FORM002	FORM004	-0.001096	-1.475	5744	5863	108673
MbutiPygmy	Yaghan	FORM002	FORM004	-0.001108	-1.445	5710	5831	108656
MbutiPygmy	Yaqui	FORM002	FORM004	0.000907	0.745	3115	3061	59953
MbutiPygmy	Zapotec1	FORM002	FORM004	-0.001028	-1.647	5700	5812	108673
MbutiPygmy	Zapotec2	FORM002	FORM004	-0.000857	-1.326	5730	5823	108673
MbutiPygmy	Algonquin	FORM002	FORM005	-0.000711	-0.942	6511	6600	125010
MbutiPygmy	Arara	FORM002	FORM005	-0.002424	-2.554	6119	6412	120960
MbutiPygmy	Arhuaco	FORM002	FORM005	-0.000225	-0.263	6705	6733	125013
MbutiPygmy	Aymara	FORM002	FORM005	-0.000998	-1.654	6925	7056	130590
MbutiPygmy	Bribri	FORM002	FORM005	-0.001093	-1.439	6987	7130	130590
MbutiPygmy	Cabecar	FORM002	FORM005	-0.000969	-1.391	6976	7103	130590
MbutiPygmy	Chane	FORM002	FORM005	-0.000929	-1.243	6937	7059	130573
MbutiPygmy	Chilote	FORM002	FORM005	-0.000363	-0.501	6757	6803	126835
MbutiPygmy	Chono	FORM002	FORM005	-0.001101	-1.304	6388	6521	121089
MbutiPygmy	Chorotega	FORM002	FORM005	-0.000512	-0.396	3532	3566	67295
MbutiPygmy	Diaguita	FORM002	FORM005	-0.000844	-1.134	6726	6833	127166
MbutiPygmy	Embera	FORM002	FORM005	-0.00013	-0.187	7013	7030	130590
MbutiPygmy	Guahibo	FORM002	FORM005	-0.000563	-0.834	6959	7033	130590
MbutiPygmy	Guarani	FORM002	FORM005	-0.001131	-1.726	6909	7057	130589
MbutiPygmy	Guaymi	FORM002	FORM005	-0.000475	-0.628	7005	7067	130590
MbutiPygmy	Huetar	FORM002	FORM005	-0.001056	-0.818	3643	3716	68999
MbutiPygmy	Hulliche	FORM002	FORM005	-0.001059	-1.435	6883	7020	129981
MbutiPygmy	Inga	FORM002	FORM005	-0.00154	-2.334	6896	7097	130590
MbutiPygmy	Jamamadi	FORM002	FORM005	-0.000229	-0.246	6921	6951	129565
MbutiPygmy	Kaingang	FORM002	FORM005	-0.000979	-1.014	5903	6012	111805
MbutiPygmy	Kaqchikel	FORM002	FORM005	-0.00083	-1.354	6925	7033	130590
MbutiPygmy	Karitiana	FORM002	FORM005	-0.000918	-1.281	6953	7073	130590
MbutiPygmy	Kogi	FORM002	FORM005	-0.001243	-1.557	6961	7124	130589
MbutiPygmy	Maleku	FORM002	FORM005	-0.000425	-0.496	7013	7068	130590
MbutiPygmy	Maya1	FORM002	FORM005	-0.001041	-1.754	6917	7053	130590
MbutiPygmy	Maya2	FORM002	FORM005	-0.000316	-0.493	6965	7006	130590
MbutiPygmy	Mixe	FORM002	FORM005	-0.000952	-1.484	6903	7027	130590
MbutiPygmy	Mixtec	FORM002	FORM005	-0.000947	-1.441	6909	7033	130585
MbutiPygmy	Ojibwa	FORM002	FORM005	-0.000197	-0.268	6724	6750	127540
MbutiPygmy	Palikur	FORM002	FORM005	-0.001498	-2.084	6844	7039	130585
MbutiPygmy	Parakana	FORM002	FORM005	-0.000942	-1.087	6762	6882	128126
MbutiPygmy	Piapoco	FORM002	FORM005	2.2e-05	0.032	6996	6993	130590
MbutiPygmy	Pima	FORM002	FORM005	-0.000691	-1.08	6893	6983	130590
MbutiPygmy	Purepecha	FORM002	FORM005	0.000341	0.32	4600	4571	87097
MbutiPygmy	Quechua	FORM002	FORM005	-0.001086	-1.796	6922	7064	130590
MbutiPygmy	Surui	FORM002	FORM005	-0.001279	-1.74	6914	7081	130590
MbutiPygmy	Tepehuano	FORM002	FORM005	-0.000863	-1.387	6913	7026	130590
MbutiPygmy	Teribe	FORM002	FORM005	-0.000185	-0.236	7040	7064	130590
MbutiPygmy	Ticuna	FORM002	FORM005	-0.000847	-1.157	6943	7054	130590
MbutiPygmy	Toba	FORM002	FORM005	-0.000815	-1.169	6955	7061	130590
MbutiPygmy	Waunana	FORM002	FORM005	-0.001371	-1.847	6915	7094	130590
MbutiPygmy	Wayuu	FORM002	FORM005	-0.000958	-1.453	6953	7078	130590
MbutiPygmy	Wichi	FORM002	FORM005	-0.001234	-1.697	6942	7103	130590
MbutiPygmy	Yaghan	FORM002	FORM005	-0.001281	-1.772	6890	7057	130570
MbutiPygmy	Yaqui	FORM002	FORM005	0.000291	0.256	3732	3711	72201
MbutiPygmy	Zapotec1	FORM002	FORM005	-0.000877	-1.47	6904	7019	130590
MbutiPygmy	Zapotec2	FORM002	FORM005	-0.001026	-1.639	6904	7038	130590
MbutiPygmy	Algonquin	FORM002	FORM006	-0.001034	-1.294	6632	6764	127651
MbutiPygmy	Arara	FORM002	FORM006	-0.001874	-1.949	6283	6515	123526
MbutiPygmy	Arhuaco	FORM002	FORM006	-0.000383	-0.452	6823	6872	127650
MbutiPygmy	Aymara	FORM002	FORM006	-0.001654	-2.663	7012	7233	133310
MbutiPygmy	Bribri	FORM002	FORM006	-0.001867	-2.453	7038	7287	133310
MbutiPygmy	Cabecar	FORM002	FORM006	-0.001588	-2.281	7065	7277	133310
MbutiPygmy	Chane	FORM002	FORM006	-0.001451	-1.922	7019	7212	133288
MbutiPygmy	Chilote	FORM002	FORM006	-0.001006	-1.258	6853	6983	129476
MbutiPygmy	Chono	FORM002	FORM006	-0.001044	-1.214	6505	6634	123648
MbutiPygmy	Chorotega	FORM002	FORM006	-0.001829	-1.435	3585	3710	68651
MbutiPygmy	Diaguita	FORM002	FORM006	-0.002129	-2.751	6818	7094	129855
MbutiPygmy	Embera	FORM002	FORM006	-0.001116	-1.518	7097	7246	133310
MbutiPygmy	Guahibo	FORM002	FORM006	-0.000568	-0.857	7076	7152	133310
MbutiPygmy	Guarani	FORM002	FORM006	-0.001245	-1.871	7026	7192	133309
MbutiPygmy	Guaymi	FORM002	FORM006	-0.00126	-1.609	7089	7257	133310
MbutiPygmy	Huetar	FORM002	FORM006	-0.001643	-1.245	3685	3801	70262
MbutiPygmy	Hulliche	FORM002	FORM006	-0.00148	-1.985	6989	7186	132695
MbutiPygmy	Inga	FORM002	FORM006	-0.001621	-2.445	7020	7236	133310
MbutiPygmy	Jamamadi	FORM002	FORM006	-0.001121	-1.236	7001	7149	132272
MbutiPygmy	Kaingang	FORM002	FORM006	-0.002038	-2.139	5946	6178	114017
MbutiPygmy	Kaqchikel	FORM002	FORM006	-0.001886	-3.112	6988	7240	133310
MbutiPygmy	Karitiana	FORM002	FORM006	-0.001397	-1.919	7024	7210	133310
MbutiPygmy	Kogi	FORM002	FORM006	-0.002537	-3.194	6988	7326	133310
MbutiPygmy	Maleku	FORM002	FORM006	-0.002661	-3.15	6991	7346	133310
MbutiPygmy	Maya1	FORM002	FORM006	-0.001756	-2.941	6999	7233	133310
MbutiPygmy	Maya2	FORM002	FORM006	-0.001131	-1.766	7037	7188	133310
MbutiPygmy	Mixe	FORM002	FORM006	-0.002077	-3.332	6965	7242	133310
MbutiPygmy	Mixtec	FORM002	FORM006	-0.001681	-2.583	6996	7220	133306
MbutiPygmy	Ojibwa	FORM002	FORM006	-0.001834	-2.614	6733	6972	130095
MbutiPygmy	Palikur	FORM002	FORM006	-0.001715	-2.265	6991	7219	133304
MbutiPygmy	Parakana	FORM002	FORM006	-0.002888	-3.16	6760	7138	130867
MbutiPygmy	Piapoco	FORM002	FORM006	-0.000732	-1.086	7078	7176	133310
MbutiPygmy	Pima	FORM002	FORM006	-0.001615	-2.512	6967	7182	133310
MbutiPygmy	Purepecha	FORM002	FORM006	-0.001508	-1.415	4679	4814	88995
MbutiPygmy	Quechua	FORM002	FORM006	-0.001744	-2.771	7009	7242	133310
MbutiPygmy	Surui	FORM002	FORM006	-0.002148	-2.909	7010	7296	133310
MbutiPygmy	Tepehuano	FORM002	FORM006	-0.001685	-2.73	6984	7209	133310
MbutiPygmy	Teribe	FORM002	FORM006	-0.000891	-1.134	7112	7231	133310
MbutiPygmy	Ticuna	FORM002	FORM006	-0.001577	-2.206	7002	7213	133310
MbutiPygmy	Toba	FORM002	FORM006	-0.001649	-2.329	7013	7233	133310
MbutiPygmy	Waunana	FORM002	FORM006	-0.002301	-3.085	6988	7295	133310
MbutiPygmy	Wayuu	FORM002	FORM006	-0.001512	-2.311	7053	7255	133310
MbutiPygmy	Wichi	FORM002	FORM006	-0.001689	-2.263	7024	7250	133310
MbutiPygmy	Yaghan	FORM002	FORM006	-0.00185	-2.437	6975	7222	133290
MbutiPygmy	Yaqui	FORM002	FORM006	-0.001756	-1.475	3751	3880	73646
MbutiPygmy	Zapotec1	FORM002	FORM006	-0.001662	-2.752	6985	7207	133310
MbutiPygmy	Zapotec2	FORM002	FORM006	-0.001553	-2.516	7002	7209	133310
MbutiPygmy	Algonquin	FORM002	FORM007	-0.000915	-1.069	4671	4752	88754
MbutiPygmy	Arara	FORM002	FORM007	-0.001883	-1.769	4374	4535	85698
MbutiPygmy	Arhuaco	FORM002	FORM007	-0.001411	-1.558	4728	4853	88739
MbutiPygmy	Aymara	FORM002	FORM007	-0.001422	-1.996	4935	5067	92702
MbutiPygmy	Bribri	FORM002	FORM007	-0.002214	-2.683	4930	5135	92702
MbutiPygmy	Cabecar	FORM002	FORM007	-0.001738	-2.222	4957	5118	92702
MbutiPygmy	Chane	FORM002	FORM007	-0.000978	-1.12	4955	5045	92686
MbutiPygmy	Chilote	FORM002	FORM007	-0.001532	-1.782	4801	4939	90080
MbutiPygmy	Chono	FORM002	FORM007	-0.000273	-0.288	4621	4644	85967
MbutiPygmy	Chorotega	FORM002	FORM007	-0.002809	-2.044	2501	2635	47772
MbutiPygmy	Diaguita	FORM002	FORM007	-0.001399	-1.614	4819	4945	90278
MbutiPygmy	Embera	FORM002	FORM007	-0.00102	-1.306	4984	5079	92702
MbutiPygmy	Guahibo	FORM002	FORM007	-0.000522	-0.693	4999	5047	92702
MbutiPygmy	Guarani	FORM002	FORM007	-0.001831	-2.476	4909	5079	92701
MbutiPygmy	Guaymi	FORM002	FORM007	-0.001603	-1.861	4960	5109	92702
MbutiPygmy	Huetar	FORM002	FORM007	-0.003198	-2.166	2587	2743	48819
MbutiPygmy	Hulliche	FORM002	FORM007	-0.001191	-1.421	4920	5030	92271
MbutiPygmy	Inga	FORM002	FORM007	-0.001049	-1.42	4965	5062	92702
MbutiPygmy	Jamamadi	FORM002	FORM007	-0.001507	-1.557	4888	5026	92000
MbutiPygmy	Kaingang	FORM002	FORM007	-0.00047	-0.436	4207	4244	79202
MbutiPygmy	Kaqchikel	FORM002	FORM007	-0.001146	-1.654	4956	5062	92702
MbutiPygmy	Karitiana	FORM002	FORM007	-0.001829	-2.281	4929	5098	92702
MbutiPygmy	Kogi	FORM002	FORM007	-0.001883	-2.184	4938	5112	92701
MbutiPygmy	Maleku	FORM002	FORM007	-0.001664	-1.764	4962	5116	92702
MbutiPygmy	Maya1	FORM002	FORM007	-0.001466	-2.153	4938	5074	92702
MbutiPygmy	Maya2	FORM002	FORM007	-0.000929	-1.296	4956	5042	92702
MbutiPygmy	Mixe	FORM002	FORM007	-0.001487	-2.099	4916	5054	92702
MbutiPygmy	Mixtec	FORM002	FORM007	-0.001169	-1.578	4929	5037	92699
MbutiPygmy	Ojibwa	FORM002	FORM007	-0.001556	-1.872	4735	4875	90566
MbutiPygmy	Palikur	FORM002	FORM007	-0.001221	-1.418	4939	5052	92699
MbutiPygmy	Parakana	FORM002	FORM007	-0.001751	-1.786	4788	4947	90952
MbutiPygmy	Piapoco	FORM002	FORM007	-0.001208	-1.624	4953	5065	92702
MbutiPygmy	Pima	FORM002	FORM007	-0.001023	-1.432	4927	5022	92702
MbutiPygmy	Purepecha	FORM002	FORM007	-0.00039	-0.336	3351	3376	62001
MbutiPygmy	Quechua	FORM002	FORM007	-0.001613	-2.314	4925	5074	92702
MbutiPygmy	Surui	FORM002	FORM007	-0.001942	-2.371	4919	5099	92702
MbutiPygmy	Tepehuano	FORM002	FORM007	-0.001174	-1.688	4929	5037	92702
MbutiPygmy	Teribe	FORM002	FORM007	-0.001378	-1.552	4968	5096	92702
MbutiPygmy	Ticuna	FORM002	FORM007	-0.001246	-1.557	4957	5072	92702
MbutiPygmy	Toba	FORM002	FORM007	-0.001727	-2.23	4922	5082	92702
MbutiPygmy	Waunana	FORM002	FORM007	-0.001588	-1.895	4928	5076	92702
MbutiPygmy	Wayuu	FORM002	FORM007	-0.001495	-2.046	4957	5096	92702
MbutiPygmy	Wichi	FORM002	FORM007	-0.001672	-2.066	4946	5101	92702
MbutiPygmy	Yaghan	FORM002	FORM007	-0.001433	-1.714	4925	5058	92685
MbutiPygmy	Yaqui	FORM002	FORM007	-0.001392	-1.073	2623	2694	51160
MbutiPygmy	Zapotec1	FORM002	FORM007	-0.000998	-1.475	4938	5030	92702
MbutiPygmy	Zapotec2	FORM002	FORM007	-0.001331	-1.901	4929	5052	92702
MbutiPygmy	Algonquin	FORM002	FORM008	-0.001861	-1.634	2435	2523	47227
MbutiPygmy	Arara	FORM002	FORM008	-5e-05	-0.038	2369	2371	45625
MbutiPygmy	Arhuaco	FORM002	FORM008	-0.001234	-1.128	2470	2529	47143
MbutiPygmy	Aymara	FORM002	FORM008	-0.002292	-2.632	2574	2687	49300
MbutiPygmy	Bribri	FORM002	FORM008	-0.001548	-1.535	2606	2682	49300
MbutiPygmy	Cabecar	FORM002	FORM008	-0.001888	-2.054	2597	2690	49300
MbutiPygmy	Chane	FORM002	FORM008	-0.001549	-1.505	2588	2664	49290
MbutiPygmy	Chilote	FORM002	FORM008	-0.001942	-1.834	2516	2609	47883
MbutiPygmy	Chono	FORM002	FORM008	-0.002128	-1.845	2381	2479	45657
MbutiPygmy	Chorotega	FORM002	FORM008	-0.003901	-2.239	1310	1409	25300
MbutiPygmy	Diaguita	FORM002	FORM008	-0.003061	-2.957	2490	2637	47998
MbutiPygmy	Embera	FORM002	FORM008	-0.001632	-1.67	2596	2676	49300
MbutiPygmy	Guahibo	FORM002	FORM008	-0.001459	-1.54	2601	2673	49300
MbutiPygmy	Guarani	FORM002	FORM008	-0.002734	-2.965	2551	2686	49300
MbutiPygmy	Guaymi	FORM002	FORM008	-0.002277	-2.262	2590	2702	49300
MbutiPygmy	Huetar	FORM002	FORM008	0.000507	0.298	1355	1342	25924
MbutiPygmy	Hulliche	FORM002	FORM008	-0.002135	-2.188	2554	2659	49073
MbutiPygmy	Inga	FORM002	FORM008	-0.002441	-2.676	2575	2695	49300
MbutiPygmy	Jamamadi	FORM002	FORM008	-0.001984	-1.625	2560	2657	48948
MbutiPygmy	Kaingang	FORM002	FORM008	-0.001851	-1.56	2178	2256	42133
MbutiPygmy	Kaqchikel	FORM002	FORM008	-0.002661	-3.109	2561	2692	49300
MbutiPygmy	Karitiana	FORM002	FORM008	-0.002518	-2.559	2569	2693	49300
MbutiPygmy	Kogi	FORM002	FORM008	-0.003013	-2.858	2570	2718	49300
MbutiPygmy	Maleku	FORM002	FORM008	-0.002444	-2.315	2588	2708	49300
MbutiPygmy	Maya1	FORM002	FORM008	-0.002017	-2.389	2581	2680	49300
MbutiPygmy	Maya2	FORM002	FORM008	-0.001743	-1.992	2589	2675	49300
MbutiPygmy	Mixe	FORM002	FORM008	-0.002924	-3.308	2545	2689	49300
MbutiPygmy	Mixtec	FORM002	FORM008	-0.00289	-3.297	2536	2679	49298
MbutiPygmy	Ojibwa	FORM002	FORM008	-0.002414	-2.327	2478	2594	48145
MbutiPygmy	Palikur	FORM002	FORM008	-0.001812	-1.748	2583	2672	49299
MbutiPygmy	Parakana	FORM002	FORM008	-0.003265	-2.776	2463	2621	48396
MbutiPygmy	Piapoco	FORM002	FORM008	-0.001622	-1.695	2592	2672	49300
MbutiPygmy	Pima	FORM002	FORM008	-0.001977	-2.295	2561	2659	49300
MbutiPygmy	Purepecha	FORM002	FORM008	-0.000406	-0.285	1717	1730	32796
MbutiPygmy	Quechua	FORM002	FORM008	-0.002058	-2.36	2584	2686	49300
MbutiPygmy	Surui	FORM002	FORM008	-0.002952	-3	2549	2694	49300
MbutiPygmy	Tepehuano	FORM002	FORM008	-0.002224	-2.564	2569	2679	49300
MbutiPygmy	Teribe	FORM002	FORM008	-0.001203	-1.111	2617	2676	49300
MbutiPygmy	Ticuna	FORM002	FORM008	-0.002607	-2.577	2581	2709	49300
MbutiPygmy	Toba	FORM002	FORM008	-0.002472	-2.576	2577	2698	49300
MbutiPygmy	Waunana	FORM002	FORM008	-0.001982	-1.972	2579	2677	49300
MbutiPygmy	Wayuu	FORM002	FORM008	-0.002511	-2.809	2575	2699	49300
MbutiPygmy	Wichi	FORM002	FORM008	-0.002125	-2.18	2589	2694	49300
MbutiPygmy	Yaghan	FORM002	FORM008	-0.002841	-2.864	2555	2695	49291
MbutiPygmy	Yaqui	FORM002	FORM008	-0.002209	-1.439	1387	1448	27355
MbutiPygmy	Zapotec1	FORM002	FORM008	-0.002059	-2.454	2567	2668	49300
MbutiPygmy	Zapotec2	FORM002	FORM008	-0.002497	-2.884	2565	2688	49300
MbutiPygmy	Algonquin	FORM002	FORM009	-0.000325	-0.381	5811	5847	110152
MbutiPygmy	Arara	FORM002	FORM009	-0.000278	-0.287	5575	5605	106565
MbutiPygmy	Arhuaco	FORM002	FORM009	-0.000665	-0.762	5890	5963	110162
MbutiPygmy	Aymara	FORM002	FORM009	-0.001136	-1.816	6130	6261	115058
MbutiPygmy	Bribri	FORM002	FORM009	-0.001565	-2.033	6135	6315	115058
MbutiPygmy	Cabecar	FORM002	FORM009	-0.00109	-1.594	6171	6297	115058
MbutiPygmy	Chane	FORM002	FORM009	-0.00076	-0.988	6132	6219	115041
MbutiPygmy	Chilote	FORM002	FORM009	-0.00026	-0.333	6010	6039	111748
MbutiPygmy	Chono	FORM002	FORM009	-0.000864	-1.019	5668	5760	106615
MbutiPygmy	Chorotega	FORM002	FORM009	-0.000951	-0.76	3156	3212	59212
MbutiPygmy	Diaguita	FORM002	FORM009	-0.000889	-1.153	5955	6054	112097
MbutiPygmy	Embera	FORM002	FORM009	-0.00058	-0.816	6172	6239	115058
MbutiPygmy	Guahibo	FORM002	FORM009	-0.00031	-0.458	6199	6235	115058
MbutiPygmy	Guarani	FORM002	FORM009	-0.001094	-1.64	6119	6245	115057
MbutiPygmy	Guaymi	FORM002	FORM009	-0.001037	-1.331	6189	6308	115058
MbutiPygmy	Huetar	FORM002	FORM009	-0.001549	-1.165	3248	3342	60704
MbutiPygmy	Hulliche	FORM002	FORM009	-0.001502	-2.041	6061	6233	114513
MbutiPygmy	Inga	FORM002	FORM009	-0.000863	-1.259	6158	6257	115058
MbutiPygmy	Jamamadi	FORM002	FORM009	-0.000673	-0.737	6093	6170	114149
MbutiPygmy	Kaingang	FORM002	FORM009	-0.000888	-0.938	5208	5296	98596
MbutiPygmy	Kaqchikel	FORM002	FORM009	-0.000886	-1.412	6142	6244	115058
MbutiPygmy	Karitiana	FORM002	FORM009	-0.001401	-1.911	6126	6288	115058
MbutiPygmy	Kogi	FORM002	FORM009	-0.001281	-1.579	6155	6303	115057
MbutiPygmy	Maleku	FORM002	FORM009	-0.001177	-1.38	6175	6311	115058
MbutiPygmy	Maya1	FORM002	FORM009	-0.000787	-1.336	6144	6235	115058
MbutiPygmy	Maya2	FORM002	FORM009	-0.000642	-0.992	6143	6217	115058
MbutiPygmy	Mixe	FORM002	FORM009	-0.001028	-1.634	6114	6232	115058
MbutiPygmy	Mixtec	FORM002	FORM009	-0.00049	-0.737	6155	6212	115054
MbutiPygmy	Ojibwa	FORM002	FORM009	-0.000809	-1.082	5903	5994	112345
MbutiPygmy	Palikur	FORM002	FORM009	-0.000976	-1.242	6126	6239	115055
MbutiPygmy	Parakana	FORM002	FORM009	-0.000662	-0.723	6009	6084	112987
MbutiPygmy	Piapoco	FORM002	FORM009	-0.000449	-0.679	6170	6222	115058
MbutiPygmy	Pima	FORM002	FORM009	-0.000629	-0.999	6116	6189	115058
MbutiPygmy	Purepecha	FORM002	FORM009	5.7e-05	0.054	4125	4121	76871
MbutiPygmy	Quechua	FORM002	FORM009	-0.001152	-1.892	6129	6261	115058
MbutiPygmy	Surui	FORM002	FORM009	-0.001549	-2.12	6123	6301	115058
MbutiPygmy	Tepehuano	FORM002	FORM009	-0.000804	-1.307	6125	6218	115058
MbutiPygmy	Teribe	FORM002	FORM009	-0.000831	-1.009	6188	6283	115058
MbutiPygmy	Ticuna	FORM002	FORM009	-0.000359	-0.487	6195	6236	115058
MbutiPygmy	Toba	FORM002	FORM009	-0.001353	-1.886	6113	6269	115058
MbutiPygmy	Waunana	FORM002	FORM009	-0.001386	-1.81	6119	6279	115058
MbutiPygmy	Wayuu	FORM002	FORM009	-0.000649	-0.969	6182	6256	115058
MbutiPygmy	Wichi	FORM002	FORM009	-0.001144	-1.505	6143	6275	115058
MbutiPygmy	Yaghan	FORM002	FORM009	-0.001147	-1.525	6116	6248	115038
MbutiPygmy	Yaqui	FORM002	FORM009	-0.000447	-0.379	3254	3282	63533
MbutiPygmy	Zapotec1	FORM002	FORM009	-0.000742	-1.236	6127	6213	115058
MbutiPygmy	Zapotec2	FORM002	FORM009	-0.000771	-1.249	6133	6222	115058
MbutiPygmy	Algonquin	FORM003	FORM004	-2.5e-05	-0.031	5561	5563	105603
MbutiPygmy	Arara	FORM003	FORM004	0.001013	1.066	5365	5261	102081
MbutiPygmy	Arhuaco	FORM003	FORM004	0.00102	1.192	5733	5625	105626
MbutiPygmy	Aymara	FORM003	FORM004	0.000223	0.337	5927	5903	110308
MbutiPygmy	Bribri	FORM003	FORM004	-0.00055	-0.714	5922	5983	110308
MbutiPygmy	Cabecar	FORM003	FORM004	0.000276	0.371	5970	5939	110308
MbutiPygmy	Chane	FORM003	FORM004	-0.000499	-0.64	5880	5935	110290
MbutiPygmy	Chilote	FORM003	FORM004	-0.000196	-0.248	5751	5772	107198
MbutiPygmy	Chono	FORM003	FORM004	-0.00173	-1.945	5427	5604	102263
MbutiPygmy	Chorotega	FORM003	FORM004	-2.2e-05	-0.018	3048	3050	56745
MbutiPygmy	Diaguita	FORM003	FORM004	-0.000315	-0.411	5738	5772	107442
MbutiPygmy	Embera	FORM003	FORM004	-0.000944	-1.225	5883	5987	110308
MbutiPygmy	Guahibo	FORM003	FORM004	0.000466	0.675	5963	5912	110308
MbutiPygmy	Guarani	FORM003	FORM004	-0.000126	-0.185	5895	5909	110308
MbutiPygmy	Guaymi	FORM003	FORM004	0.000849	1.019	6020	5926	110308
MbutiPygmy	Huetar	FORM003	FORM004	-0.001088	-0.823	3020	3083	58104
MbutiPygmy	Hulliche	FORM003	FORM004	-0.000621	-0.825	5863	5931	109799
MbutiPygmy	Inga	FORM003	FORM004	-0.000129	-0.177	5933	5947	110308
MbutiPygmy	Jamamadi	FORM003	FORM004	9.6e-05	0.102	5861	5851	109456
MbutiPygmy	Kaingang	FORM003	FORM004	0.000338	0.357	5078	5046	94441
MbutiPygmy	Kaqchikel	FORM003	FORM004	-0.000436	-0.656	5887	5935	110308
MbutiPygmy	Karitiana	FORM003	FORM004	0.000139	0.192	5923	5908	110308
MbutiPygmy	Kogi	FORM003	FORM004	0.000457	0.539	5978	5928	110308
MbutiPygmy	Maleku	FORM003	FORM004	-7.7e-05	-0.089	5951	5959	110308
MbutiPygmy	Maya1	FORM003	FORM004	-0.000321	-0.51	5897	5932	110308
MbutiPygmy	Maya2	FORM003	FORM004	-0.000644	-0.948	5876	5947	110308
MbutiPygmy	Mixe	FORM003	FORM004	-0.00059	-0.878	5859	5924	110308
MbutiPygmy	Mixtec	FORM003	FORM004	0.000133	0.191	5915	5900	110305
MbutiPygmy	Ojibwa	FORM003	FORM004	-8.4e-05	-0.108	5690	5699	107711
MbutiPygmy	Palikur	FORM003	FORM004	0.000287	0.359	5940	5908	110302
MbutiPygmy	Parakana	FORM003	FORM004	0.000734	0.792	5798	5719	108315
MbutiPygmy	Piapoco	FORM003	FORM004	-0.000309	-0.433	5919	5953	110308
MbutiPygmy	Pima	FORM003	FORM004	-0.000225	-0.339	5857	5882	110308
MbutiPygmy	Purepecha	FORM003	FORM004	0.000795	0.715	3962	3903	73868
MbutiPygmy	Quechua	FORM003	FORM004	-3.3e-05	-0.051	5913	5917	110308
MbutiPygmy	Surui	FORM003	FORM004	-0.000562	-0.736	5892	5954	110308
MbutiPygmy	Tepehuano	FORM003	FORM004	-0.00047	-0.736	5879	5931	110308
MbutiPygmy	Teribe	FORM003	FORM004	0.000315	0.387	5980	5945	110308
MbutiPygmy	Ticuna	FORM003	FORM004	-0.000233	-0.31	5913	5939	110308
MbutiPygmy	Toba	FORM003	FORM004	-0.000346	-0.472	5918	5956	110308
MbutiPygmy	Waunana	FORM003	FORM004	-0.000352	-0.447	5899	5938	110308
MbutiPygmy	Wayuu	FORM003	FORM004	0.000237	0.356	5932	5906	110308
MbutiPygmy	Wichi	FORM003	FORM004	-0.000917	-1.262	5869	5970	110308
MbutiPygmy	Yaghan	FORM003	FORM004	-4.3e-05	-0.056	5893	5897	110291
MbutiPygmy	Yaqui	FORM003	FORM004	0.001073	0.874	3179	3113	60867
MbutiPygmy	Zapotec1	FORM003	FORM004	-0.000288	-0.45	5880	5911	110308
MbutiPygmy	Zapotec2	FORM003	FORM004	-0.000286	-0.436	5890	5922	110308
MbutiPygmy	Algonquin	FORM003	FORM005	-0.000444	-0.582	6631	6688	126818
MbutiPygmy	Arara	FORM003	FORM005	-0.00052	-0.57	6341	6404	122757
MbutiPygmy	Arhuaco	FORM003	FORM005	0.000782	0.951	6864	6765	126850
MbutiPygmy	Aymara	FORM003	FORM005	6.5e-05	0.106	7103	7094	132519
MbutiPygmy	Bribri	FORM003	FORM005	0.000175	0.224	7151	7128	132519
MbutiPygmy	Cabecar	FORM003	FORM005	0.000755	1.077	7188	7088	132519
MbutiPygmy	Chane	FORM003	FORM005	-0.000614	-0.813	7059	7140	132502
MbutiPygmy	Chilote	FORM003	FORM005	-0.000253	-0.351	6876	6909	128717
MbutiPygmy	Chono	FORM003	FORM005	-0.001329	-1.543	6521	6684	122892
MbutiPygmy	Chorotega	FORM003	FORM005	0.000929	0.758	3659	3596	68193
MbutiPygmy	Diaguita	FORM003	FORM005	0.000172	0.234	6904	6882	129028
MbutiPygmy	Embera	FORM003	FORM005	0.000442	0.609	7159	7100	132519
MbutiPygmy	Guahibo	FORM003	FORM005	0.000261	0.388	7129	7094	132519
MbutiPygmy	Guarani	FORM003	FORM005	-0.000296	-0.461	7065	7104	132518
MbutiPygmy	Guaymi	FORM003	FORM005	0.001136	1.462	7197	7046	132519
MbutiPygmy	Huetar	FORM003	FORM005	0.000813	0.648	3732	3675	70078
MbutiPygmy	Hulliche	FORM003	FORM005	-0.000844	-1.175	7008	7119	131903
MbutiPygmy	Inga	FORM003	FORM005	-0.000416	-0.603	7079	7134	132519
MbutiPygmy	Jamamadi	FORM003	FORM005	0.001009	1.083	7104	6971	131482
MbutiPygmy	Kaingang	FORM003	FORM005	0.000125	0.133	6128	6114	113526
MbutiPygmy	Kaqchikel	FORM003	FORM005	1.1e-05	0.018	7091	7089	132519
MbutiPygmy	Karitiana	FORM003	FORM005	0.000157	0.226	7112	7091	132519
MbutiPygmy	Kogi	FORM003	FORM005	0.000881	1.112	7190	7073	132519
MbutiPygmy	Maleku	FORM003	FORM005	0.000659	0.782	7203	7116	132519
MbutiPygmy	Maya1	FORM003	FORM005	-0.000334	-0.564	7061	7105	132519
MbutiPygmy	Maya2	FORM003	FORM005	4e-05	0.062	7087	7082	132519
MbutiPygmy	Mixe	FORM003	FORM005	0.000136	0.213	7093	7075	132519
MbutiPygmy	Mixtec	FORM003	FORM005	0.000272	0.408	7088	7052	132514
MbutiPygmy	Ojibwa	FORM003	FORM005	0.000592	0.822	6872	6796	129402
MbutiPygmy	Palikur	FORM003	FORM005	-0.000145	-0.195	7073	7092	132513
MbutiPygmy	Parakana	FORM003	FORM005	0.000912	1.025	6979	6860	130015
MbutiPygmy	Piapoco	FORM003	FORM005	8.4e-05	0.127	7122	7111	132519
MbutiPygmy	Pima	FORM003	FORM005	0.000255	0.402	7062	7028	132519
MbutiPygmy	Purepecha	FORM003	FORM005	0.00227	2.131	4821	4621	88297
MbutiPygmy	Quechua	FORM003	FORM005	-2.5e-05	-0.041	7102	7106	132519
MbutiPygmy	Surui	FORM003	FORM005	-0.00018	-0.247	7105	7129	132519
MbutiPygmy	Tepehuano	FORM003	FORM005	-4e-06	-0.006	7077	7077	132519
MbutiPygmy	Teribe	FORM003	FORM005	0.00108	1.363	7228	7085	132519
MbutiPygmy	Ticuna	FORM003	FORM005	0.000183	0.255	7122	7098	132519
MbutiPygmy	Toba	FORM003	FORM005	0.000174	0.258	7135	7112	132519
MbutiPygmy	Waunana	FORM003	FORM005	0.000788	1.077	7157	7053	132519
MbutiPygmy	Wayuu	FORM003	FORM005	0.000185	0.292	7128	7104	132519
MbutiPygmy	Wichi	FORM003	FORM005	-0.000792	-1.123	7043	7148	132519
MbutiPygmy	Yaghan	FORM003	FORM005	-0.000101	-0.135	7068	7081	132500
MbutiPygmy	Yaqui	FORM003	FORM005	-0.000487	-0.425	3761	3797	73306
MbutiPygmy	Zapotec1	FORM003	FORM005	-0.000218	-0.363	7053	7081	132519
MbutiPygmy	Zapotec2	FORM003	FORM005	-0.000166	-0.27	7063	7085	132519
MbutiPygmy	Algonquin	FORM003	FORM006	0.000169	0.231	6880	6858	130417
MbutiPygmy	Arara	FORM003	FORM006	-0.000121	-0.135	6555	6570	126167
MbutiPygmy	Arhuaco	FORM003	FORM006	0.001433	1.83	7110	6923	130406
MbutiPygmy	Aymara	FORM003	FORM006	3.9e-05	0.063	7296	7291	136172
MbutiPygmy	Bribri	FORM003	FORM006	-8.5e-05	-0.113	7338	7349	136172
MbutiPygmy	Cabecar	FORM003	FORM006	0.000653	0.942	7399	7310	136172
MbutiPygmy	Chane	FORM003	FORM006	-0.000474	-0.625	7277	7341	136150
MbutiPygmy	Chilote	FORM003	FORM006	-0.000171	-0.221	7077	7099	132293
MbutiPygmy	Chono	FORM003	FORM006	-0.00115	-1.353	6705	6850	126246
MbutiPygmy	Chorotega	FORM003	FORM006	-0.000172	-0.14	3685	3697	70074
MbutiPygmy	Diaguita	FORM003	FORM006	-0.000459	-0.613	7074	7135	132623
MbutiPygmy	Embera	FORM003	FORM006	-0.000261	-0.374	7326	7362	136172
MbutiPygmy	Guahibo	FORM003	FORM006	0.000322	0.495	7333	7289	136172
MbutiPygmy	Guarani	FORM003	FORM006	-0.000175	-0.266	7274	7298	136171
MbutiPygmy	Guaymi	FORM003	FORM006	0.000862	1.099	7411	7294	136172
MbutiPygmy	Huetar	FORM003	FORM006	0.000773	0.585	3877	3822	71772
MbutiPygmy	Hulliche	FORM003	FORM006	-0.000492	-0.655	7219	7286	135536
MbutiPygmy	Inga	FORM003	FORM006	-0.00019	-0.286	7306	7331	136172
MbutiPygmy	Jamamadi	FORM003	FORM006	0.000325	0.358	7257	7213	135113
MbutiPygmy	Kaingang	FORM003	FORM006	-0.000536	-0.601	6193	6256	116450
MbutiPygmy	Kaqchikel	FORM003	FORM006	-0.000545	-0.88	7262	7337	136172
MbutiPygmy	Karitiana	FORM003	FORM006	0.000406	0.584	7336	7281	136172
MbutiPygmy	Kogi	FORM003	FORM006	0.000363	0.476	7346	7296	136172
MbutiPygmy	Maleku	FORM003	FORM006	-0.001118	-1.356	7269	7422	136172
MbutiPygmy	Maya1	FORM003	FORM006	-0.000347	-0.585	7275	7322	136172
MbutiPygmy	Maya2	FORM003	FORM006	-0.000168	-0.267	7287	7310	136172
MbutiPygmy	Mixe	FORM003	FORM006	-0.000444	-0.708	7251	7311	136172
MbutiPygmy	Mixtec	FORM003	FORM006	-0.000344	-0.516	7266	7313	136168
MbutiPygmy	Ojibwa	FORM003	FORM006	-0.000424	-0.609	7018	7075	132869
MbutiPygmy	Palikur	FORM003	FORM006	5.4e-05	0.071	7307	7300	136166
MbutiPygmy	Parakana	FORM003	FORM006	-0.00034	-0.38	7096	7141	133668
MbutiPygmy	Piapoco	FORM003	FORM006	-0.000313	-0.481	7295	7337	136172
MbutiPygmy	Pima	FORM003	FORM006	-0.000168	-0.262	7240	7263	136172
MbutiPygmy	Purepecha	FORM003	FORM006	0.001023	0.965	4892	4798	90949
MbutiPygmy	Quechua	FORM003	FORM006	-0.000125	-0.201	7286	7303	136172
MbutiPygmy	Surui	FORM003	FORM006	-0.000177	-0.233	7321	7345	136172
MbutiPygmy	Tepehuano	FORM003	FORM006	-0.000426	-0.699	7248	7306	136172
MbutiPygmy	Teribe	FORM003	FORM006	0.001111	1.485	7439	7288	136172
MbutiPygmy	Ticuna	FORM003	FORM006	-0.00025	-0.337	7279	7313	136172
MbutiPygmy	Toba	FORM003	FORM006	-0.000413	-0.616	7278	7334	136172
MbutiPygmy	Waunana	FORM003	FORM006	0.000235	0.315	7341	7309	136172
MbutiPygmy	Wayuu	FORM003	FORM006	0.000281	0.442	7340	7302	136172
MbutiPygmy	Wichi	FORM003	FORM006	-0.000736	-1.028	7258	7359	136172
MbutiPygmy	Yaghan	FORM003	FORM006	-0.000488	-0.655	7248	7314	136153
MbutiPygmy	Yaqui	FORM003	FORM006	-0.001307	-1.136	3861	3960	75154
MbutiPygmy	Zapotec1	FORM003	FORM006	-0.000357	-0.597	7245	7294	136172
MbutiPygmy	Zapotec2	FORM003	FORM006	-0.000366	-0.583	7262	7312	136172
MbutiPygmy	Algonquin	FORM003	FORM007	0.000228	0.263	4800	4779	90369
MbutiPygmy	Arara	FORM003	FORM007	0.000291	0.288	4575	4549	87259
MbutiPygmy	Arhuaco	FORM003	FORM007	0.000469	0.528	4904	4862	90371
MbutiPygmy	Aymara	FORM003	FORM007	0.000222	0.327	5085	5064	94393
MbutiPygmy	Bribri	FORM003	FORM007	-0.000534	-0.65	5088	5139	94393
MbutiPygmy	Cabecar	FORM003	FORM007	0.00034	0.444	5141	5109	94393
MbutiPygmy	Chane	FORM003	FORM007	-0.000124	-0.151	5084	5096	94377
MbutiPygmy	Chilote	FORM003	FORM007	-0.001062	-1.353	4889	4986	91739
MbutiPygmy	Chono	FORM003	FORM007	-0.001004	-1.072	4685	4773	87532
MbutiPygmy	Chorotega	FORM003	FORM007	-0.000548	-0.421	2540	2567	48623
MbutiPygmy	Diaguita	FORM003	FORM007	0.000427	0.526	4963	4924	91913
MbutiPygmy	Embera	FORM003	FORM007	-0.000202	-0.262	5103	5122	94393
MbutiPygmy	Guahibo	FORM003	FORM007	0.000345	0.471	5117	5084	94393
MbutiPygmy	Guarani	FORM003	FORM007	-0.000568	-0.793	5043	5097	94392
MbutiPygmy	Guaymi	FORM003	FORM007	0.000669	0.773	5152	5089	94393
MbutiPygmy	Huetar	FORM003	FORM007	-0.001748	-1.308	2629	2715	49715
MbutiPygmy	Hulliche	FORM003	FORM007	-0.000815	-1.03	5015	5091	93960
MbutiPygmy	Inga	FORM003	FORM007	0.000192	0.256	5103	5085	94393
MbutiPygmy	Jamamadi	FORM003	FORM007	-0.000304	-0.3	5032	5060	93677
MbutiPygmy	Kaingang	FORM003	FORM007	0.000262	0.253	4324	4303	80662
MbutiPygmy	Kaqchikel	FORM003	FORM007	-0.000175	-0.26	5074	5091	94393
MbutiPygmy	Karitiana	FORM003	FORM007	-0.000174	-0.227	5067	5083	94393
MbutiPygmy	Kogi	FORM003	FORM007	0.000593	0.711	5126	5070	94393
MbutiPygmy	Maleku	FORM003	FORM007	-0.000744	-0.806	5091	5161	94393
MbutiPygmy	Maya1	FORM003	FORM007	-0.000219	-0.333	5066	5087	94393
MbutiPygmy	Maya2	FORM003	FORM007	-0.000121	-0.172	5067	5078	94393
MbutiPygmy	Mixe	FORM003	FORM007	7.3e-05	0.105	5061	5054	94393
MbutiPygmy	Mixtec	FORM003	FORM007	8.6e-05	0.116	5076	5068	94390
MbutiPygmy	Ojibwa	FORM003	FORM007	-0.000123	-0.15	4883	4895	92205
MbutiPygmy	Palikur	FORM003	FORM007	0.000151	0.184	5091	5077	94390
MbutiPygmy	Parakana	FORM003	FORM007	0.000298	0.298	4958	4930	92615
MbutiPygmy	Piapoco	FORM003	FORM007	-0.000607	-0.837	5061	5118	94393
MbutiPygmy	Pima	FORM003	FORM007	0.000429	0.606	5068	5028	94393
MbutiPygmy	Purepecha	FORM003	FORM007	0.00154	1.389	3413	3315	63150
MbutiPygmy	Quechua	FORM003	FORM007	-4.8e-05	-0.072	5073	5078	94393
MbutiPygmy	Surui	FORM003	FORM007	-0.000514	-0.634	5074	5123	94393
MbutiPygmy	Tepehuano	FORM003	FORM007	-3.3e-05	-0.047	5064	5067	94393
MbutiPygmy	Teribe	FORM003	FORM007	0.0003	0.352	5131	5103	94393
MbutiPygmy	Ticuna	FORM003	FORM007	-2e-06	-0.002	5074	5074	94393
MbutiPygmy	Toba	FORM003	FORM007	-8.6e-05	-0.113	5081	5089	94393
MbutiPygmy	Waunana	FORM003	FORM007	0.000543	0.667	5110	5059	94393
MbutiPygmy	Wayuu	FORM003	FORM007	0.000135	0.192	5112	5100	94393
MbutiPygmy	Wichi	FORM003	FORM007	-0.000482	-0.622	5076	5122	94393
MbutiPygmy	Yaghan	FORM003	FORM007	0.000173	0.212	5078	5062	94374
MbutiPygmy	Yaqui	FORM003	FORM007	-0.000511	-0.407	2669	2696	52008
MbutiPygmy	Zapotec1	FORM003	FORM007	0.00022	0.328	5069	5048	94393
MbutiPygmy	Zapotec2	FORM003	FORM007	-9e-05	-0.132	5055	5063	94393
MbutiPygmy	Algonquin	FORM003	FORM008	0.000314	0.291	2565	2550	47942
MbutiPygmy	Arara	FORM003	FORM008	0.003542	2.771	2512	2348	46319
MbutiPygmy	Arhuaco	FORM003	FORM008	0.000924	0.833	2613	2569	47893
MbutiPygmy	Aymara	FORM003	FORM008	0.000446	0.502	2716	2694	50059
MbutiPygmy	Bribri	FORM003	FORM008	0.000411	0.394	2717	2696	50059
MbutiPygmy	Cabecar	FORM003	FORM008	0.001064	1.098	2749	2695	50059
MbutiPygmy	Chane	FORM003	FORM008	0.000626	0.593	2722	2691	50049
MbutiPygmy	Chilote	FORM003	FORM008	-0.000921	-0.843	2614	2658	48604
MbutiPygmy	Chono	FORM003	FORM008	-0.001114	-0.946	2485	2536	46350
MbutiPygmy	Chorotega	FORM003	FORM008	-0.001173	-0.737	1364	1394	25721
MbutiPygmy	Diaguita	FORM003	FORM008	-0.000283	-0.278	2622	2636	48742
MbutiPygmy	Embera	FORM003	FORM008	-5.7e-05	-0.057	2715	2717	50059
MbutiPygmy	Guahibo	FORM003	FORM008	0.001314	1.404	2743	2678	50059
MbutiPygmy	Guarani	FORM003	FORM008	-0.000786	-0.836	2678	2717	50059
MbutiPygmy	Guaymi	FORM003	FORM008	0.000471	0.427	2728	2705	50059
MbutiPygmy	Huetar	FORM003	FORM008	0.001628	0.949	1439	1396	26217
MbutiPygmy	Hulliche	FORM003	FORM008	-0.000851	-0.816	2664	2707	49833
MbutiPygmy	Inga	FORM003	FORM008	0.000232	0.242	2713	2701	50059
MbutiPygmy	Jamamadi	FORM003	FORM008	0.001203	0.973	2707	2647	49716
MbutiPygmy	Kaingang	FORM003	FORM008	0.000567	0.478	2280	2256	42755
MbutiPygmy	Kaqchikel	FORM003	FORM008	-6.6e-05	-0.074	2701	2704	50059
MbutiPygmy	Karitiana	FORM003	FORM008	0.000202	0.205	2712	2702	50059
MbutiPygmy	Kogi	FORM003	FORM008	0.000802	0.73	2737	2697	50059
MbutiPygmy	Maleku	FORM003	FORM008	-0.000336	-0.308	2705	2721	50059
MbutiPygmy	Maya1	FORM003	FORM008	0.000414	0.483	2709	2689	50059
MbutiPygmy	Maya2	FORM003	FORM008	0.000268	0.298	2704	2690	50059
MbutiPygmy	Mixe	FORM003	FORM008	-0.000589	-0.653	2685	2714	50059
MbutiPygmy	Mixtec	FORM003	FORM008	3.1e-05	0.034	2703	2701	50057
MbutiPygmy	Ojibwa	FORM003	FORM008	-0.000353	-0.347	2595	2612	48880
MbutiPygmy	Palikur	FORM003	FORM008	0.000674	0.649	2716	2682	50057
MbutiPygmy	Parakana	FORM003	FORM008	0.001009	0.813	2642	2592	49152
MbutiPygmy	Piapoco	FORM003	FORM008	-0.000222	-0.237	2707	2718	50059
MbutiPygmy	Pima	FORM003	FORM008	1.6e-05	0.018	2688	2687	50059
MbutiPygmy	Purepecha	FORM003	FORM008	0.002234	1.553	1798	1724	33316
MbutiPygmy	Quechua	FORM003	FORM008	0.000419	0.475	2719	2698	50059
MbutiPygmy	Surui	FORM003	FORM008	-0.000275	-0.277	2695	2709	50059
MbutiPygmy	Tepehuano	FORM003	FORM008	-0.000122	-0.136	2698	2704	50059
MbutiPygmy	Teribe	FORM003	FORM008	0.000544	0.495	2737	2709	50059
MbutiPygmy	Ticuna	FORM003	FORM008	0.000117	0.115	2710	2705	50059
MbutiPygmy	Toba	FORM003	FORM008	0.000367	0.376	2729	2710	50059
MbutiPygmy	Waunana	FORM003	FORM008	0.000811	0.777	2718	2678	50059
MbutiPygmy	Wayuu	FORM003	FORM008	3.4e-05	0.037	2710	2708	50059
MbutiPygmy	Wichi	FORM003	FORM008	-0.000492	-0.501	2700	2724	50059
MbutiPygmy	Yaghan	FORM003	FORM008	0.00011	0.104	2713	2708	50050
MbutiPygmy	Yaqui	FORM003	FORM008	-0.002158	-1.399	1423	1483	27764
MbutiPygmy	Zapotec1	FORM003	FORM008	0.000259	0.302	2701	2688	50059
MbutiPygmy	Zapotec2	FORM003	FORM008	-6.4e-05	-0.073	2696	2699	50059
MbutiPygmy	Algonquin	FORM003	FORM009	0.000295	0.394	5898	5865	111538
MbutiPygmy	Arara	FORM003	FORM009	0.001401	1.448	5702	5551	107977
MbutiPygmy	Arhuaco	FORM003	FORM009	0.000633	0.781	6027	5956	111553
MbutiPygmy	Aymara	FORM003	FORM009	-7.2e-05	-0.117	6265	6274	116522
MbutiPygmy	Bribri	FORM003	FORM009	-0.000359	-0.472	6271	6313	116522
MbutiPygmy	Cabecar	FORM003	FORM009	0.000556	0.816	6334	6269	116522
MbutiPygmy	Chane	FORM003	FORM009	-0.000746	-1	6221	6308	116505
MbutiPygmy	Chilote	FORM003	FORM009	-0.000268	-0.355	6071	6102	113190
MbutiPygmy	Chono	FORM003	FORM009	-0.00172	-1.964	5707	5892	107955
MbutiPygmy	Chorotega	FORM003	FORM009	0.000214	0.178	3178	3166	59957
MbutiPygmy	Diaguita	FORM003	FORM009	-9.4e-05	-0.124	6053	6064	113518
MbutiPygmy	Embera	FORM003	FORM009	-0.000462	-0.648	6253	6307	116522
MbutiPygmy	Guahibo	FORM003	FORM009	0.000498	0.735	6297	6239	116522
MbutiPygmy	Guarani	FORM003	FORM009	-0.00056	-0.844	6221	6287	116521
MbutiPygmy	Guaymi	FORM003	FORM009	0.000327	0.431	6315	6277	116522
MbutiPygmy	Huetar	FORM003	FORM009	7e-05	0.055	3259	3255	61565
MbutiPygmy	Hulliche	FORM003	FORM009	-0.001466	-1.94	6146	6316	115955
MbutiPygmy	Inga	FORM003	FORM009	-4.8e-05	-0.071	6271	6276	116522
MbutiPygmy	Jamamadi	FORM003	FORM009	0.000115	0.124	6210	6197	115613
MbutiPygmy	Kaingang	FORM003	FORM009	-0.000446	-0.5	5324	5368	99894
MbutiPygmy	Kaqchikel	FORM003	FORM009	-0.000394	-0.627	6239	6285	116522
MbutiPygmy	Karitiana	FORM003	FORM009	-0.000198	-0.29	6253	6276	116522
MbutiPygmy	Kogi	FORM003	FORM009	0.000548	0.715	6305	6241	116522
MbutiPygmy	Maleku	FORM003	FORM009	-0.000337	-0.415	6271	6310	116522
MbutiPygmy	Maya1	FORM003	FORM009	-3.1e-05	-0.053	6249	6253	116522
MbutiPygmy	Maya2	FORM003	FORM009	-0.000272	-0.423	6230	6261	116522
MbutiPygmy	Mixe	FORM003	FORM009	3.2e-05	0.05	6233	6229	116522
MbutiPygmy	Mixtec	FORM003	FORM009	0.000182	0.283	6246	6225	116518
MbutiPygmy	Ojibwa	FORM003	FORM009	-9.4e-05	-0.129	6014	6024	113768
MbutiPygmy	Palikur	FORM003	FORM009	0.000455	0.585	6288	6235	116519
MbutiPygmy	Parakana	FORM003	FORM009	0.001478	1.602	6208	6039	114460
MbutiPygmy	Piapoco	FORM003	FORM009	-0.00038	-0.582	6250	6295	116522
MbutiPygmy	Pima	FORM003	FORM009	-9e-06	-0.015	6214	6215	116522
MbutiPygmy	Purepecha	FORM003	FORM009	0.00202	1.919	4177	4020	77906
MbutiPygmy	Quechua	FORM003	FORM009	-0.000104	-0.172	6264	6276	116522
MbutiPygmy	Surui	FORM003	FORM009	-0.000692	-0.967	6227	6308	116522
MbutiPygmy	Tepehuano	FORM003	FORM009	-0.000391	-0.634	6213	6258	116522
MbutiPygmy	Teribe	FORM003	FORM009	0.000532	0.66	6330	6268	116522
MbutiPygmy	Ticuna	FORM003	FORM009	0.000223	0.306	6290	6264	116522
MbutiPygmy	Toba	FORM003	FORM009	-0.000619	-0.879	6241	6313	116522
MbutiPygmy	Waunana	FORM003	FORM009	0.000659	0.883	6287	6210	116522
MbutiPygmy	Wayuu	FORM003	FORM009	0.00034	0.524	6290	6251	116522
MbutiPygmy	Wichi	FORM003	FORM009	-0.000842	-1.178	6242	6340	116522
MbutiPygmy	Yaghan	FORM003	FORM009	-0.000224	-0.299	6228	6254	116501
MbutiPygmy	Yaqui	FORM003	FORM009	-0.000529	-0.456	3303	3337	64302
MbutiPygmy	Zapotec1	FORM003	FORM009	-7.9e-05	-0.132	6236	6245	116522
MbutiPygmy	Zapotec2	FORM003	FORM009	-0.00021	-0.33	6231	6255	116522
MbutiPygmy	Algonquin	FORM004	FORM005	-0.000945	-1.027	4590	4674	88743
MbutiPygmy	Arara	FORM004	FORM005	-0.00197	-1.841	4331	4500	85831
MbutiPygmy	Arhuaco	FORM004	FORM005	-0.000303	-0.324	4717	4744	88836
MbutiPygmy	Aymara	FORM004	FORM005	-0.000244	-0.346	4915	4938	92751
MbutiPygmy	Bribri	FORM004	FORM005	0.000825	0.966	5012	4936	92751
MbutiPygmy	Cabecar	FORM004	FORM005	0.000622	0.783	4993	4935	92751
MbutiPygmy	Chane	FORM004	FORM005	-0.000215	-0.259	4915	4935	92740
MbutiPygmy	Chilote	FORM004	FORM005	9.5e-05	0.117	4790	4781	90117
MbutiPygmy	Chono	FORM004	FORM005	-3.6e-05	-0.04	4559	4562	86014
MbutiPygmy	Chorotega	FORM004	FORM005	0.002438	1.916	2539	2423	47708
MbutiPygmy	Diaguita	FORM004	FORM005	0.000619	0.755	4804	4748	90333
MbutiPygmy	Embera	FORM004	FORM005	0.001556	1.926	4999	4855	92751
MbutiPygmy	Guahibo	FORM004	FORM005	-0.000177	-0.235	4930	4947	92751
MbutiPygmy	Guarani	FORM004	FORM005	-0.000367	-0.48	4900	4934	92751
MbutiPygmy	Guaymi	FORM004	FORM005	0.000291	0.332	4982	4955	92751
MbutiPygmy	Huetar	FORM004	FORM005	0.001875	1.357	2665	2573	48902
MbutiPygmy	Hulliche	FORM004	FORM005	-0.000269	-0.328	4885	4910	92334
MbutiPygmy	Inga	FORM004	FORM005	-0.000489	-0.627	4913	4958	92751
MbutiPygmy	Jamamadi	FORM004	FORM005	0.000337	0.333	4902	4871	92057
MbutiPygmy	Kaingang	FORM004	FORM005	-0.000594	-0.58	4203	4250	79450
MbutiPygmy	Kaqchikel	FORM004	FORM005	0.000461	0.654	4944	4901	92751
MbutiPygmy	Karitiana	FORM004	FORM005	-0.000555	-0.681	4910	4961	92751
MbutiPygmy	Kogi	FORM004	FORM005	0.000204	0.221	4985	4966	92750
MbutiPygmy	Maleku	FORM004	FORM005	0.00095	0.981	5018	4930	92751
MbutiPygmy	Maya1	FORM004	FORM005	-9.4e-05	-0.136	4923	4932	92751
MbutiPygmy	Maya2	FORM004	FORM005	0.000707	0.967	4950	4884	92751
MbutiPygmy	Mixe	FORM004	FORM005	0.000461	0.627	4943	4900	92751
MbutiPygmy	Mixtec	FORM004	FORM005	8.7e-05	0.115	4920	4912	92748
MbutiPygmy	Ojibwa	FORM004	FORM005	0.00053	0.653	4769	4720	90669
MbutiPygmy	Palikur	FORM004	FORM005	-0.000441	-0.531	4872	4913	92746
MbutiPygmy	Parakana	FORM004	FORM005	0.000383	0.403	4828	4793	91094
MbutiPygmy	Piapoco	FORM004	FORM005	5.2e-05	0.07	4944	4939	92751
MbutiPygmy	Pima	FORM004	FORM005	0.000121	0.169	4885	4874	92751
MbutiPygmy	Purepecha	FORM004	FORM005	0.000288	0.235	3265	3247	62042
MbutiPygmy	Quechua	FORM004	FORM005	-1.3e-05	-0.019	4929	4930	92751
MbutiPygmy	Surui	FORM004	FORM005	0.000221	0.263	4951	4931	92751
MbutiPygmy	Tepehuano	FORM004	FORM005	0.000238	0.334	4917	4895	92751
MbutiPygmy	Teribe	FORM004	FORM005	0.000714	0.793	5004	4938	92751
MbutiPygmy	Ticuna	FORM004	FORM005	-4e-06	-0.005	4932	4932	92751
MbutiPygmy	Toba	FORM004	FORM005	0.000423	0.548	4945	4906	92751
MbutiPygmy	Waunana	FORM004	FORM005	0.000559	0.65	4964	4912	92751
MbutiPygmy	Wayuu	FORM004	FORM005	-0.000208	-0.274	4930	4949	92751
MbutiPygmy	Wichi	FORM004	FORM005	-0.000238	-0.298	4921	4944	92751
MbutiPygmy	Yaghan	FORM004	FORM005	7.8e-05	0.092	4914	4907	92737
MbutiPygmy	Yaqui	FORM004	FORM005	-0.0017	-1.315	2573	2661	51204
MbutiPygmy	Zapotec1	FORM004	FORM005	0.000206	0.3	4915	4896	92751
MbutiPygmy	Zapotec2	FORM004	FORM005	-6.7e-05	-0.094	4912	4918	92751
MbutiPygmy	Algonquin	FORM004	FORM006	-0.000468	-0.69	3569	3611	90331
MbutiPygmy	Arara	FORM004	FORM006	-0.001392	-1.644	3349	3470	87370
MbutiPygmy	Arhuaco	FORM004	FORM006	-0.000435	-0.586	3651	3691	90354
MbutiPygmy	Aymara	FORM004	FORM006	-0.000925	-1.578	3768	3855	94366
MbutiPygmy	Bribri	FORM004	FORM006	-0.00044	-0.632	3824	3866	94366
MbutiPygmy	Cabecar	FORM004	FORM006	-0.000405	-0.635	3818	3857	94366
MbutiPygmy	Chane	FORM004	FORM006	-0.000604	-0.856	3784	3841	94351
MbutiPygmy	Chilote	FORM004	FORM006	-0.000671	-1.009	3660	3721	91711
MbutiPygmy	Chono	FORM004	FORM006	-0.000302	-0.393	3520	3546	87499
MbutiPygmy	Chorotega	FORM004	FORM006	-0.000993	-0.872	1909	1958	48567
MbutiPygmy	Diaguita	FORM004	FORM006	-0.00107	-1.601	3665	3763	91902
MbutiPygmy	Embera	FORM004	FORM006	0.000457	0.689	3845	3802	94366
MbutiPygmy	Guahibo	FORM004	FORM006	-0.000272	-0.43	3800	3825	94366
MbutiPygmy	Guarani	FORM004	FORM006	-0.00057	-0.905	3780	3834	94366
MbutiPygmy	Guaymi	FORM004	FORM006	-0.000768	-1.101	3791	3863	94366
MbutiPygmy	Huetar	FORM004	FORM006	0.000852	0.718	2014	1972	49583
MbutiPygmy	Hulliche	FORM004	FORM006	-0.000587	-0.845	3756	3811	93924
MbutiPygmy	Inga	FORM004	FORM006	-0.000762	-1.198	3787	3859	94366
MbutiPygmy	Jamamadi	FORM004	FORM006	-0.000307	-0.385	3749	3778	93661
MbutiPygmy	Kaingang	FORM004	FORM006	-0.002166	-2.633	3190	3365	80791
MbutiPygmy	Kaqchikel	FORM004	FORM006	-0.000777	-1.336	3779	3852	94366
MbutiPygmy	Karitiana	FORM004	FORM006	-0.001073	-1.628	3755	3856	94366
MbutiPygmy	Kogi	FORM004	FORM006	-0.001016	-1.409	3775	3871	94366
MbutiPygmy	Maleku	FORM004	FORM006	-0.001586	-2.098	3763	3913	94366
MbutiPygmy	Maya1	FORM004	FORM006	-0.000801	-1.384	3774	3850	94366
MbutiPygmy	Maya2	FORM004	FORM006	-0.000258	-0.424	3795	3819	94366
MbutiPygmy	Mixe	FORM004	FORM006	-0.000499	-0.824	3776	3823	94366
MbutiPygmy	Mixtec	FORM004	FORM006	-0.00067	-1.081	3771	3834	94364
MbutiPygmy	Ojibwa	FORM004	FORM006	-0.0006	-0.955	3631	3686	92183
MbutiPygmy	Palikur	FORM004	FORM006	-0.000405	-0.567	3787	3825	94359
MbutiPygmy	Parakana	FORM004	FORM006	-0.001083	-1.307	3669	3769	92689
MbutiPygmy	Piapoco	FORM004	FORM006	-0.000547	-0.879	3787	3839	94366
MbutiPygmy	Pima	FORM004	FORM006	-0.000565	-0.948	3756	3810	94366
MbutiPygmy	Purepecha	FORM004	FORM006	-0.000498	-0.504	2509	2540	63151
MbutiPygmy	Quechua	FORM004	FORM006	-0.000702	-1.196	3780	3846	94366
MbutiPygmy	Surui	FORM004	FORM006	-0.000396	-0.564	3798	3835	94366
MbutiPygmy	Tepehuano	FORM004	FORM006	-0.00048	-0.831	3776	3822	94366
MbutiPygmy	Teribe	FORM004	FORM006	-3.8e-05	-0.053	3830	3834	94366
MbutiPygmy	Ticuna	FORM004	FORM006	-0.000776	-1.193	3776	3850	94366
MbutiPygmy	Toba	FORM004	FORM006	-0.000769	-1.217	3777	3849	94366
MbutiPygmy	Waunana	FORM004	FORM006	-0.000326	-0.473	3803	3833	94366
MbutiPygmy	Wayuu	FORM004	FORM006	-0.000716	-1.157	3786	3853	94366
MbutiPygmy	Wichi	FORM004	FORM006	-0.000736	-1.093	3772	3841	94366
MbutiPygmy	Yaghan	FORM004	FORM006	-0.001039	-1.483	3755	3853	94351
MbutiPygmy	Yaqui	FORM004	FORM006	-0.002012	-1.957	1960	2065	52120
MbutiPygmy	Zapotec1	FORM004	FORM006	-0.000616	-1.055	3771	3829	94366
MbutiPygmy	Zapotec2	FORM004	FORM006	-0.000667	-1.11	3777	3840	94366
MbutiPygmy	Algonquin	FORM004	FORM007	-7.2e-05	-0.077	3430	3435	64889
MbutiPygmy	Arara	FORM004	FORM007	-0.001902	-1.659	3190	3309	62611
MbutiPygmy	Arhuaco	FORM004	FORM007	-0.001027	-1.025	3452	3519	64943
MbutiPygmy	Aymara	FORM004	FORM007	-0.000795	-1.05	3621	3674	67795
MbutiPygmy	Bribri	FORM004	FORM007	-0.000952	-1.092	3638	3703	67795
MbutiPygmy	Cabecar	FORM004	FORM007	-0.000711	-0.869	3649	3697	67795
MbutiPygmy	Chane	FORM004	FORM007	-0.000197	-0.207	3653	3666	67783
MbutiPygmy	Chilote	FORM004	FORM007	-0.001189	-1.327	3498	3576	65944
MbutiPygmy	Chono	FORM004	FORM007	0.000643	0.646	3420	3379	62918
MbutiPygmy	Chorotega	FORM004	FORM007	-0.000932	-0.631	1865	1897	35011
MbutiPygmy	Diaguita	FORM004	FORM007	-0.000231	-0.25	3531	3546	66027
MbutiPygmy	Embera	FORM004	FORM007	0.000239	0.284	3680	3663	67795
MbutiPygmy	Guahibo	FORM004	FORM007	-0.000543	-0.655	3641	3678	67795
MbutiPygmy	Guarani	FORM004	FORM007	-0.001034	-1.286	3611	3681	67795
MbutiPygmy	Guaymi	FORM004	FORM007	-0.000872	-0.972	3644	3703	67795
MbutiPygmy	Huetar	FORM004	FORM007	-0.001778	-1.213	1861	1925	35529
MbutiPygmy	Hulliche	FORM004	FORM007	-0.000798	-0.89	3609	3663	67495
MbutiPygmy	Inga	FORM004	FORM007	-0.000818	-0.986	3633	3688	67795
MbutiPygmy	Jamamadi	FORM004	FORM007	-0.002124	-1.948	3550	3693	67308
MbutiPygmy	Kaingang	FORM004	FORM007	-0.001141	-1.038	3073	3139	57991
MbutiPygmy	Kaqchikel	FORM004	FORM007	-0.0002	-0.26	3653	3667	67795
MbutiPygmy	Karitiana	FORM004	FORM007	-0.000869	-0.984	3625	3684	67795
MbutiPygmy	Kogi	FORM004	FORM007	-0.000267	-0.276	3663	3681	67794
MbutiPygmy	Maleku	FORM004	FORM007	-0.000685	-0.652	3647	3694	67795
MbutiPygmy	Maya1	FORM004	FORM007	-0.000605	-0.811	3633	3674	67795
MbutiPygmy	Maya2	FORM004	FORM007	-8.9e-05	-0.109	3642	3648	67795
MbutiPygmy	Mixe	FORM004	FORM007	-0.000166	-0.209	3637	3649	67795
MbutiPygmy	Mixtec	FORM004	FORM007	-0.000283	-0.344	3629	3649	67792
MbutiPygmy	Ojibwa	FORM004	FORM007	-0.000325	-0.368	3494	3515	66263
MbutiPygmy	Palikur	FORM004	FORM007	-0.000427	-0.468	3616	3645	67792
MbutiPygmy	Parakana	FORM004	FORM007	-0.000276	-0.266	3553	3571	66590
MbutiPygmy	Piapoco	FORM004	FORM007	-0.000968	-1.184	3628	3693	67795
MbutiPygmy	Pima	FORM004	FORM007	-0.000291	-0.366	3621	3641	67795
MbutiPygmy	Purepecha	FORM004	FORM007	0.000401	0.313	2434	2415	45524
MbutiPygmy	Quechua	FORM004	FORM007	-0.000672	-0.891	3626	3672	67795
MbutiPygmy	Surui	FORM004	FORM007	-0.00034	-0.367	3642	3665	67795
MbutiPygmy	Tepehuano	FORM004	FORM007	-1.1e-05	-0.014	3636	3637	67795
MbutiPygmy	Teribe	FORM004	FORM007	-0.000513	-0.554	3662	3697	67795
MbutiPygmy	Ticuna	FORM004	FORM007	-0.001441	-1.603	3602	3699	67795
MbutiPygmy	Toba	FORM004	FORM007	-0.000363	-0.442	3635	3660	67795
MbutiPygmy	Waunana	FORM004	FORM007	-0.000329	-0.37	3648	3671	67795
MbutiPygmy	Wayuu	FORM004	FORM007	-0.000623	-0.796	3642	3684	67795
MbutiPygmy	Wichi	FORM004	FORM007	-0.000653	-0.777	3626	3670	67795
MbutiPygmy	Yaghan	FORM004	FORM007	-0.000601	-0.647	3622	3662	67785
MbutiPygmy	Yaqui	FORM004	FORM007	-0.002883	-1.988	1875	1983	37330
MbutiPygmy	Zapotec1	FORM004	FORM007	-0.000151	-0.201	3633	3643	67795
MbutiPygmy	Zapotec2	FORM004	FORM007	-0.00061	-0.788	3622	3663	67795
MbutiPygmy	Algonquin	FORM004	FORM008	0.000442	0.395	1714	1698	35517
MbutiPygmy	Arara	FORM004	FORM008	0.00183	1.346	1661	1598	34299
MbutiPygmy	Arhuaco	FORM004	FORM008	-0.000189	-0.16	1722	1729	35470
MbutiPygmy	Aymara	FORM004	FORM008	0.000455	0.5	1812	1795	37102
MbutiPygmy	Bribri	FORM004	FORM008	0.001038	0.99	1819	1780	37102
MbutiPygmy	Cabecar	FORM004	FORM008	0.00097	0.99	1823	1787	37102
MbutiPygmy	Chane	FORM004	FORM008	0.001346	1.25	1820	1770	37093
MbutiPygmy	Chilote	FORM004	FORM008	0.000763	0.702	1756	1728	36034
MbutiPygmy	Chono	FORM004	FORM008	0.001395	1.125	1698	1651	34371
MbutiPygmy	Chorotega	FORM004	FORM008	0.000893	0.502	956	939	19173
MbutiPygmy	Diaguita	FORM004	FORM008	0.000105	0.101	1753	1750	36107
MbutiPygmy	Embera	FORM004	FORM008	0.001413	1.341	1833	1780	37102
MbutiPygmy	Guahibo	FORM004	FORM008	0.000558	0.575	1814	1793	37102
MbutiPygmy	Guarani	FORM004	FORM008	-0.000194	-0.204	1795	1802	37102
MbutiPygmy	Guaymi	FORM004	FORM008	-3.6e-05	-0.033	1811	1812	37102
MbutiPygmy	Huetar	FORM004	FORM008	0.004691	2.601	1001	910	19466
MbutiPygmy	Hulliche	FORM004	FORM008	0.00068	0.643	1797	1771	36943
MbutiPygmy	Inga	FORM004	FORM008	0.000438	0.435	1816	1800	37102
MbutiPygmy	Jamamadi	FORM004	FORM008	-3.6e-05	-0.029	1794	1795	36852
MbutiPygmy	Kaingang	FORM004	FORM008	-0.000173	-0.139	1513	1518	31679
MbutiPygmy	Kaqchikel	FORM004	FORM008	-1.6e-05	-0.017	1799	1799	37102
MbutiPygmy	Karitiana	FORM004	FORM008	0.000107	0.103	1806	1802	37102
MbutiPygmy	Kogi	FORM004	FORM008	-9.6e-05	-0.083	1808	1812	37102
MbutiPygmy	Maleku	FORM004	FORM008	0.00024	0.215	1809	1801	37102
MbutiPygmy	Maya1	FORM004	FORM008	0.000854	0.972	1814	1782	37102
MbutiPygmy	Maya2	FORM004	FORM008	0.000686	0.743	1810	1785	37102
MbutiPygmy	Mixe	FORM004	FORM008	0.000611	0.658	1806	1783	37102
MbutiPygmy	Mixtec	FORM004	FORM008	-3.9e-05	-0.042	1788	1790	37101
MbutiPygmy	Ojibwa	FORM004	FORM008	0.00061	0.596	1748	1726	36237
MbutiPygmy	Palikur	FORM004	FORM008	0.001083	0.979	1829	1789	37101
MbutiPygmy	Parakana	FORM004	FORM008	0.001484	1.145	1770	1716	36456
MbutiPygmy	Piapoco	FORM004	FORM008	0.000296	0.292	1808	1797	37102
MbutiPygmy	Pima	FORM004	FORM008	0.000816	0.892	1807	1776	37102
MbutiPygmy	Purepecha	FORM004	FORM008	0.003339	2.308	1219	1137	24698
MbutiPygmy	Quechua	FORM004	FORM008	0.000597	0.659	1812	1790	37102
MbutiPygmy	Surui	FORM004	FORM008	0.000448	0.423	1801	1784	37102
MbutiPygmy	Tepehuano	FORM004	FORM008	0.000515	0.559	1805	1786	37102
MbutiPygmy	Teribe	FORM004	FORM008	0.00031	0.277	1823	1811	37102
MbutiPygmy	Ticuna	FORM004	FORM008	-0.00024	-0.225	1812	1821	37102
MbutiPygmy	Toba	FORM004	FORM008	0.000518	0.509	1820	1801	37102
MbutiPygmy	Waunana	FORM004	FORM008	0.001678	1.545	1833	1771	37102
MbutiPygmy	Wayuu	FORM004	FORM008	0.000103	0.109	1805	1801	37102
MbutiPygmy	Wichi	FORM004	FORM008	0.000878	0.87	1819	1786	37102
MbutiPygmy	Yaghan	FORM004	FORM008	0.000527	0.493	1804	1784	37093
MbutiPygmy	Yaqui	FORM004	FORM008	-0.004675	-2.94	910	1006	20491
MbutiPygmy	Zapotec1	FORM004	FORM008	0.000843	0.959	1807	1776	37102
MbutiPygmy	Zapotec2	FORM004	FORM008	0.000522	0.581	1805	1786	37102
MbutiPygmy	Algonquin	FORM004	FORM009	3.2e-05	0.035	4138	4135	78920
MbutiPygmy	Arara	FORM004	FORM009	0.000127	0.118	3967	3957	76300
MbutiPygmy	Arhuaco	FORM004	FORM009	-0.00104	-1.15	4204	4286	78957
MbutiPygmy	Aymara	FORM004	FORM009	-0.000561	-0.802	4404	4451	82483
MbutiPygmy	Bribri	FORM004	FORM009	-0.000182	-0.213	4437	4452	82483
MbutiPygmy	Cabecar	FORM004	FORM009	0.000108	0.143	4457	4448	82483
MbutiPygmy	Chane	FORM004	FORM009	-0.000677	-0.828	4381	4437	82469
MbutiPygmy	Chilote	FORM004	FORM009	-0.000217	-0.25	4298	4315	80158
MbutiPygmy	Chono	FORM004	FORM009	-0.000686	-0.713	4073	4126	76449
MbutiPygmy	Chorotega	FORM004	FORM009	-0.000175	-0.125	2261	2268	42499
MbutiPygmy	Diaguita	FORM004	FORM009	-0.000146	-0.175	4291	4303	80357
MbutiPygmy	Embera	FORM004	FORM009	0.000412	0.521	4445	4411	82483
MbutiPygmy	Guahibo	FORM004	FORM009	5e-06	0.006	4427	4427	82483
MbutiPygmy	Guarani	FORM004	FORM009	-0.000878	-1.187	4378	4451	82483
MbutiPygmy	Guaymi	FORM004	FORM009	-0.000513	-0.6	4436	4479	82483
MbutiPygmy	Huetar	FORM004	FORM009	0.000438	0.311	2302	2283	43392
MbutiPygmy	Hulliche	FORM004	FORM009	-0.000403	-0.483	4383	4416	82091
MbutiPygmy	Inga	FORM004	FORM009	-0.000459	-0.598	4424	4462	82483
MbutiPygmy	Jamamadi	FORM004	FORM009	-0.000387	-0.381	4346	4377	81849
MbutiPygmy	Kaingang	FORM004	FORM009	-0.000975	-0.976	3751	3820	70689
MbutiPygmy	Kaqchikel	FORM004	FORM009	-0.000175	-0.255	4405	4419	82483
MbutiPygmy	Karitiana	FORM004	FORM009	-0.000838	-1.073	4386	4455	82483
MbutiPygmy	Kogi	FORM004	FORM009	0.000123	0.143	4450	4440	82482
MbutiPygmy	Maleku	FORM004	FORM009	0.000163	0.169	4444	4430	82483
MbutiPygmy	Maya1	FORM004	FORM009	-0.000113	-0.168	4412	4421	82483
MbutiPygmy	Maya2	FORM004	FORM009	0.000287	0.396	4418	4395	82483
MbutiPygmy	Mixe	FORM004	FORM009	0.000106	0.152	4402	4394	82483
MbutiPygmy	Mixtec	FORM004	FORM009	-0.000101	-0.136	4407	4415	82480
MbutiPygmy	Ojibwa	FORM004	FORM009	-0.000165	-0.203	4253	4266	80591
MbutiPygmy	Palikur	FORM004	FORM009	-0.00023	-0.275	4403	4422	82480
MbutiPygmy	Parakana	FORM004	FORM009	0.000326	0.331	4322	4295	81048
MbutiPygmy	Piapoco	FORM004	FORM009	-0.000433	-0.588	4406	4441	82483
MbutiPygmy	Pima	FORM004	FORM009	7.2e-05	0.103	4395	4389	82483
MbutiPygmy	Purepecha	FORM004	FORM009	0.00109	0.886	2978	2917	55300
MbutiPygmy	Quechua	FORM004	FORM009	-0.000352	-0.51	4409	4438	82483
MbutiPygmy	Surui	FORM004	FORM009	-0.000459	-0.561	4391	4429	82483
MbutiPygmy	Tepehuano	FORM004	FORM009	1.3e-05	0.019	4403	4402	82483
MbutiPygmy	Teribe	FORM004	FORM009	-5.8e-05	-0.065	4459	4463	82483
MbutiPygmy	Ticuna	FORM004	FORM009	0.000254	0.322	4431	4410	82483
MbutiPygmy	Toba	FORM004	FORM009	-0.000463	-0.588	4399	4438	82483
MbutiPygmy	Waunana	FORM004	FORM009	0.000268	0.322	4439	4417	82483
MbutiPygmy	Wayuu	FORM004	FORM009	9.3e-05	0.126	4434	4426	82483
MbutiPygmy	Wichi	FORM004	FORM009	-0.000186	-0.232	4419	4435	82483
MbutiPygmy	Yaghan	FORM004	FORM009	-0.000177	-0.213	4401	4416	82469
MbutiPygmy	Yaqui	FORM004	FORM009	-0.00197	-1.593	2269	2358	45563
MbutiPygmy	Zapotec1	FORM004	FORM009	-7.9e-05	-0.118	4394	4400	82483
MbutiPygmy	Zapotec2	FORM004	FORM009	-0.000177	-0.254	4410	4424	82483
MbutiPygmy	Algonquin	FORM005	FORM006	0.000582	0.709	5574	5512	107181
MbutiPygmy	Arara	FORM005	FORM006	0.001143	1.177	5350	5231	103764
MbutiPygmy	Arhuaco	FORM005	FORM006	0.000382	0.429	5692	5651	107238
MbutiPygmy	Aymara	FORM005	FORM006	-0.000195	-0.293	5893	5915	111974
MbutiPygmy	Bribri	FORM005	FORM006	-0.000491	-0.592	5939	5994	111974
MbutiPygmy	Cabecar	FORM005	FORM006	-0.00016	-0.211	5939	5957	111974
MbutiPygmy	Chane	FORM005	FORM006	0.00026	0.328	5903	5874	111958
MbutiPygmy	Chilote	FORM005	FORM006	-0.000413	-0.515	5714	5759	108781
MbutiPygmy	Chono	FORM005	FORM006	0.000281	0.343	5452	5423	103872
MbutiPygmy	Chorotega	FORM005	FORM006	-0.00114	-0.894	2916	2981	57552
MbutiPygmy	Diaguita	FORM005	FORM006	-0.000587	-0.761	5714	5778	109019
MbutiPygmy	Embera	FORM005	FORM006	-0.000583	-0.766	5900	5965	111974
MbutiPygmy	Guahibo	FORM005	FORM006	0.000466	0.657	5933	5881	111974
MbutiPygmy	Guarani	FORM005	FORM006	-8.4e-05	-0.122	5884	5894	111973
MbutiPygmy	Guaymi	FORM005	FORM006	-7.6e-05	-0.095	5939	5947	111974
MbutiPygmy	Huetar	FORM005	FORM006	-0.000142	-0.108	3093	3102	59054
MbutiPygmy	Hulliche	FORM005	FORM006	0.000113	0.149	5877	5864	111442
MbutiPygmy	Inga	FORM005	FORM006	0.000132	0.183	5924	5909	111974
MbutiPygmy	Jamamadi	FORM005	FORM006	-0.000185	-0.19	5864	5885	111123
MbutiPygmy	Kaingang	FORM005	FORM006	-0.000742	-0.763	5017	5088	95918
MbutiPygmy	Kaqchikel	FORM005	FORM006	-0.000556	-0.855	5867	5929	111974
MbutiPygmy	Karitiana	FORM005	FORM006	-0.000121	-0.157	5898	5911	111974
MbutiPygmy	Kogi	FORM005	FORM006	-0.000945	-1.149	5880	5985	111974
MbutiPygmy	Maleku	FORM005	FORM006	-0.001793	-2.008	5836	6037	111974
MbutiPygmy	Maya1	FORM005	FORM006	-0.000168	-0.264	5892	5910	111974
MbutiPygmy	Maya2	FORM005	FORM006	-0.000375	-0.554	5881	5923	111974
MbutiPygmy	Mixe	FORM005	FORM006	-0.000462	-0.665	5858	5910	111974
MbutiPygmy	Mixtec	FORM005	FORM006	-0.000486	-0.695	5876	5931	111971
MbutiPygmy	Ojibwa	FORM005	FORM006	-0.001016	-1.361	5632	5743	109377
MbutiPygmy	Palikur	FORM005	FORM006	0.000797	1.011	5920	5830	111969
MbutiPygmy	Parakana	FORM005	FORM006	-0.000942	-1.029	5705	5809	109940
MbutiPygmy	Piapoco	FORM005	FORM006	-0.000348	-0.503	5890	5928	111974
MbutiPygmy	Pima	FORM005	FORM006	-0.00014	-0.204	5848	5864	111974
MbutiPygmy	Purepecha	FORM005	FORM006	-0.001226	-1.109	3836	3928	74681
MbutiPygmy	Quechua	FORM005	FORM006	-0.000247	-0.373	5890	5917	111974
MbutiPygmy	Surui	FORM005	FORM006	-2.5e-05	-0.031	5905	5908	111974
MbutiPygmy	Tepehuano	FORM005	FORM006	-0.000359	-0.55	5865	5905	111974
MbutiPygmy	Teribe	FORM005	FORM006	0.000141	0.173	5969	5953	111974
MbutiPygmy	Ticuna	FORM005	FORM006	-0.000315	-0.411	5873	5908	111974
MbutiPygmy	Toba	FORM005	FORM006	-0.000687	-0.968	5861	5937	111974
MbutiPygmy	Waunana	FORM005	FORM006	-0.000507	-0.629	5899	5956	111974
MbutiPygmy	Wayuu	FORM005	FORM006	0.00011	0.157	5941	5928	111974
MbutiPygmy	Wichi	FORM005	FORM006	9.2e-05	0.122	5918	5908	111974
MbutiPygmy	Yaghan	FORM005	FORM006	0.000175	0.223	5879	5859	111957
MbutiPygmy	Yaqui	FORM005	FORM006	-0.000794	-0.672	3111	3161	61910
MbutiPygmy	Zapotec1	FORM005	FORM006	-0.000156	-0.244	5868	5886	111974
MbutiPygmy	Zapotec2	FORM005	FORM006	-0.000106	-0.161	5888	5900	111974
MbutiPygmy	Algonquin	FORM005	FORM007	0.000151	0.167	3972	3961	75558
MbutiPygmy	Arara	FORM005	FORM007	0.00054	0.506	3786	3747	73014
MbutiPygmy	Arhuaco	FORM005	FORM007	-0.001406	-1.548	3991	4097	75621
MbutiPygmy	Aymara	FORM005	FORM007	-0.000639	-0.875	4196	4246	78955
MbutiPygmy	Bribri	FORM005	FORM007	-0.001613	-1.852	4179	4306	78955
MbutiPygmy	Cabecar	FORM005	FORM007	-0.001224	-1.519	4195	4292	78955
MbutiPygmy	Chane	FORM005	FORM007	-0.00056	-0.629	4207	4251	78945
MbutiPygmy	Chilote	FORM005	FORM007	-0.001312	-1.537	4042	4143	76748
MbutiPygmy	Chono	FORM005	FORM007	0.000293	0.292	3923	3901	73252
MbutiPygmy	Chorotega	FORM005	FORM007	-0.001614	-1.107	2116	2182	40595
MbutiPygmy	Diaguita	FORM005	FORM007	-0.000827	-0.968	4063	4127	76884
MbutiPygmy	Embera	FORM005	FORM007	-0.001427	-1.786	4183	4295	78955
MbutiPygmy	Guahibo	FORM005	FORM007	-0.000405	-0.51	4218	4250	78955
MbutiPygmy	Guarani	FORM005	FORM007	-0.00091	-1.174	4167	4239	78954
MbutiPygmy	Guaymi	FORM005	FORM007	-0.001602	-1.846	4191	4318	78955
MbutiPygmy	Huetar	FORM005	FORM007	-0.003574	-2.534	2161	2310	41709
MbutiPygmy	Hulliche	FORM005	FORM007	-0.000178	-0.204	4182	4196	78598
MbutiPygmy	Inga	FORM005	FORM007	-0.000189	-0.242	4217	4232	78955
MbutiPygmy	Jamamadi	FORM005	FORM007	-0.002078	-1.941	4116	4279	78373
MbutiPygmy	Kaingang	FORM005	FORM007	0.000113	0.103	3608	3600	67525
MbutiPygmy	Kaqchikel	FORM005	FORM007	-0.000664	-0.927	4196	4248	78955
MbutiPygmy	Karitiana	FORM005	FORM007	-0.001122	-1.352	4179	4268	78955
MbutiPygmy	Kogi	FORM005	FORM007	-0.001108	-1.17	4195	4282	78954
MbutiPygmy	Maleku	FORM005	FORM007	-0.002039	-2.087	4154	4315	78955
MbutiPygmy	Maya1	FORM005	FORM007	-0.000515	-0.717	4198	4239	78955
MbutiPygmy	Maya2	FORM005	FORM007	-0.000569	-0.735	4196	4241	78955
MbutiPygmy	Mixe	FORM005	FORM007	-0.000516	-0.693	4182	4223	78955
MbutiPygmy	Mixtec	FORM005	FORM007	-0.00091	-1.15	4173	4245	78952
MbutiPygmy	Ojibwa	FORM005	FORM007	-0.001504	-1.752	4010	4126	77184
MbutiPygmy	Palikur	FORM005	FORM007	-0.000404	-0.46	4183	4215	78953
MbutiPygmy	Parakana	FORM005	FORM007	-0.001746	-1.671	4042	4178	77464
MbutiPygmy	Piapoco	FORM005	FORM007	-0.001273	-1.628	4178	4279	78955
MbutiPygmy	Pima	FORM005	FORM007	-0.000256	-0.345	4172	4192	78955
MbutiPygmy	Purepecha	FORM005	FORM007	-0.000861	-0.7	2784	2830	52886
MbutiPygmy	Quechua	FORM005	FORM007	-0.000717	-0.983	4191	4248	78955
MbutiPygmy	Surui	FORM005	FORM007	-0.000947	-1.095	4202	4277	78955
MbutiPygmy	Tepehuano	FORM005	FORM007	-0.000405	-0.552	4185	4217	78955
MbutiPygmy	Teribe	FORM005	FORM007	-0.001692	-1.92	4182	4315	78955
MbutiPygmy	Ticuna	FORM005	FORM007	-0.001073	-1.249	4181	4266	78955
MbutiPygmy	Toba	FORM005	FORM007	-0.001111	-1.387	4176	4263	78955
MbutiPygmy	Waunana	FORM005	FORM007	-0.000813	-0.952	4198	4262	78955
MbutiPygmy	Wayuu	FORM005	FORM007	-0.000786	-1.024	4204	4266	78955
MbutiPygmy	Wichi	FORM005	FORM007	-0.000358	-0.424	4206	4234	78955
MbutiPygmy	Yaghan	FORM005	FORM007	-0.000218	-0.243	4204	4221	78941
MbutiPygmy	Yaqui	FORM005	FORM007	-0.001025	-0.804	2191	2236	43499
MbutiPygmy	Zapotec1	FORM005	FORM007	-0.000214	-0.294	4184	4201	78955
MbutiPygmy	Zapotec2	FORM005	FORM007	-0.000477	-0.63	4190	4228	78955
MbutiPygmy	Algonquin	FORM005	FORM008	0.00054	0.478	2090	2067	40770
MbutiPygmy	Arara	FORM005	FORM008	0.004078	3.074	2047	1886	39410
MbutiPygmy	Arhuaco	FORM005	FORM008	0.000446	0.387	2105	2087	40723
MbutiPygmy	Aymara	FORM005	FORM008	0.000219	0.245	2212	2203	42594
MbutiPygmy	Bribri	FORM005	FORM008	0.000105	0.098	2205	2200	42594
MbutiPygmy	Cabecar	FORM005	FORM008	0.000234	0.241	2219	2209	42594
MbutiPygmy	Chane	FORM005	FORM008	0.000285	0.26	2208	2195	42585
MbutiPygmy	Chilote	FORM005	FORM008	-0.000349	-0.317	2154	2168	41373
MbutiPygmy	Chono	FORM005	FORM008	0.000744	0.592	2063	2034	39461
MbutiPygmy	Chorotega	FORM005	FORM008	-0.002529	-1.408	1086	1141	21940
MbutiPygmy	Diaguita	FORM005	FORM008	-0.000107	-0.104	2144	2149	41442
MbutiPygmy	Embera	FORM005	FORM008	-0.000468	-0.463	2208	2228	42594
MbutiPygmy	Guahibo	FORM005	FORM008	7e-05	0.071	2212	2209	42594
MbutiPygmy	Guarani	FORM005	FORM008	-0.000382	-0.411	2193	2209	42594
MbutiPygmy	Guaymi	FORM005	FORM008	-0.000752	-0.695	2194	2227	42594
MbutiPygmy	Huetar	FORM005	FORM008	0.000153	0.091	1156	1152	22412
MbutiPygmy	Hulliche	FORM005	FORM008	0.000452	0.427	2204	2185	42396
MbutiPygmy	Inga	FORM005	FORM008	7.4e-05	0.077	2214	2211	42594
MbutiPygmy	Jamamadi	FORM005	FORM008	0.000917	0.698	2207	2168	42308
MbutiPygmy	Kaingang	FORM005	FORM008	0.00073	0.608	1866	1839	36392
MbutiPygmy	Kaqchikel	FORM005	FORM008	-0.00062	-0.676	2191	2218	42594
MbutiPygmy	Karitiana	FORM005	FORM008	-0.000372	-0.359	2198	2214	42594
MbutiPygmy	Kogi	FORM005	FORM008	0.000227	0.205	2226	2216	42594
MbutiPygmy	Maleku	FORM005	FORM008	-0.000848	-0.729	2190	2226	42594
MbutiPygmy	Maya1	FORM005	FORM008	0.000614	0.684	2221	2194	42594
MbutiPygmy	Maya2	FORM005	FORM008	0.000293	0.319	2212	2199	42594
MbutiPygmy	Mixe	FORM005	FORM008	-0.000282	-0.304	2187	2199	42594
MbutiPygmy	Mixtec	FORM005	FORM008	-0.000208	-0.22	2203	2212	42593
MbutiPygmy	Ojibwa	FORM005	FORM008	-0.000236	-0.232	2116	2126	41616
MbutiPygmy	Palikur	FORM005	FORM008	0.000799	0.757	2211	2177	42592
MbutiPygmy	Parakana	FORM005	FORM008	-0.000784	-0.649	2116	2149	41829
MbutiPygmy	Piapoco	FORM005	FORM008	-0.000541	-0.561	2207	2230	42594
MbutiPygmy	Pima	FORM005	FORM008	0.000308	0.337	2194	2181	42594
MbutiPygmy	Purepecha	FORM005	FORM008	-0.000245	-0.174	1433	1440	28262
MbutiPygmy	Quechua	FORM005	FORM008	0.000274	0.304	2217	2205	42594
MbutiPygmy	Surui	FORM005	FORM008	-3.9e-05	-0.036	2211	2212	42594
MbutiPygmy	Tepehuano	FORM005	FORM008	9.8e-05	0.11	2203	2199	42594
MbutiPygmy	Teribe	FORM005	FORM008	0.000326	0.287	2236	2222	42594
MbutiPygmy	Ticuna	FORM005	FORM008	-0.000686	-0.661	2194	2224	42594
MbutiPygmy	Toba	FORM005	FORM008	-0.00024	-0.244	2212	2222	42594
MbutiPygmy	Waunana	FORM005	FORM008	0.000331	0.318	2213	2199	42594
MbutiPygmy	Wayuu	FORM005	FORM008	1e-06	0.001	2206	2206	42594
MbutiPygmy	Wichi	FORM005	FORM008	5.9e-05	0.058	2206	2203	42594
MbutiPygmy	Yaghan	FORM005	FORM008	0.000429	0.39	2221	2202	42590
MbutiPygmy	Yaqui	FORM005	FORM008	-0.00258	-1.731	1164	1225	23592
MbutiPygmy	Zapotec1	FORM005	FORM008	0.000499	0.576	2213	2192	42594
MbutiPygmy	Zapotec2	FORM005	FORM008	0.000153	0.171	2203	2196	42594
MbutiPygmy	Algonquin	FORM005	FORM009	0.001029	1.226	4930	4835	93056
MbutiPygmy	Arara	FORM005	FORM009	0.002573	2.449	4836	4604	90152
MbutiPygmy	Arhuaco	FORM005	FORM009	-0.000284	-0.32	4987	5014	93143
MbutiPygmy	Aymara	FORM005	FORM009	0.000178	0.267	5217	5200	97264
MbutiPygmy	Bribri	FORM005	FORM009	-0.000461	-0.553	5221	5266	97264
MbutiPygmy	Cabecar	FORM005	FORM009	-5.2e-05	-0.069	5236	5242	97264
MbutiPygmy	Chane	FORM005	FORM009	0.000351	0.427	5227	5193	97252
MbutiPygmy	Chilote	FORM005	FORM009	0.00065	0.803	5107	5045	94480
MbutiPygmy	Chono	FORM005	FORM009	7e-06	0.007	4810	4809	90109
MbutiPygmy	Chorotega	FORM005	FORM009	-0.00057	-0.433	2651	2679	50043
MbutiPygmy	Diaguita	FORM005	FORM009	0.000263	0.323	5054	5029	94741
MbutiPygmy	Embera	FORM005	FORM009	-0.000431	-0.581	5209	5251	97264
MbutiPygmy	Guahibo	FORM005	FORM009	0.000421	0.558	5221	5180	97264
MbutiPygmy	Guarani	FORM005	FORM009	0.000163	0.228	5205	5190	97263
MbutiPygmy	Guaymi	FORM005	FORM009	-0.000569	-0.694	5208	5264	97264
MbutiPygmy	Huetar	FORM005	FORM009	-0.000476	-0.36	2726	2751	51464
MbutiPygmy	Hulliche	FORM005	FORM009	-7.5e-05	-0.09	5174	5181	96793
MbutiPygmy	Inga	FORM005	FORM009	0.000465	0.62	5227	5182	97264
MbutiPygmy	Jamamadi	FORM005	FORM009	-0.000206	-0.207	5152	5172	96523
MbutiPygmy	Kaingang	FORM005	FORM009	-0.000126	-0.124	4487	4497	83436
MbutiPygmy	Kaqchikel	FORM005	FORM009	-0.00022	-0.325	5189	5210	97264
MbutiPygmy	Karitiana	FORM005	FORM009	-0.000184	-0.24	5199	5217	97264
MbutiPygmy	Kogi	FORM005	FORM009	0.000192	0.225	5249	5230	97263
MbutiPygmy	Maleku	FORM005	FORM009	-0.00108	-1.199	5172	5277	97264
MbutiPygmy	Maya1	FORM005	FORM009	0.000459	0.704	5217	5172	97264
MbutiPygmy	Maya2	FORM005	FORM009	0.000104	0.147	5189	5179	97264
MbutiPygmy	Mixe	FORM005	FORM009	0.000222	0.323	5199	5177	97264
MbutiPygmy	Mixtec	FORM005	FORM009	0.000266	0.378	5201	5175	97260
MbutiPygmy	Ojibwa	FORM005	FORM009	-0.000395	-0.51	4985	5023	95038
MbutiPygmy	Palikur	FORM005	FORM009	0.00053	0.659	5209	5157	97261
MbutiPygmy	Parakana	FORM005	FORM009	0.000349	0.369	5101	5067	95522
MbutiPygmy	Piapoco	FORM005	FORM009	-0.000265	-0.369	5201	5227	97264
MbutiPygmy	Pima	FORM005	FORM009	0.000469	0.679	5181	5135	97264
MbutiPygmy	Purepecha	FORM005	FORM009	-0.000165	-0.145	3474	3485	65101
MbutiPygmy	Quechua	FORM005	FORM009	0.000268	0.404	5222	5196	97264
MbutiPygmy	Surui	FORM005	FORM009	-0.000532	-0.645	5185	5236	97264
MbutiPygmy	Tepehuano	FORM005	FORM009	0.000263	0.389	5204	5179	97264
MbutiPygmy	Teribe	FORM005	FORM009	-0.000715	-0.851	5207	5276	97264
MbutiPygmy	Ticuna	FORM005	FORM009	0.000718	0.939	5253	5183	97264
MbutiPygmy	Toba	FORM005	FORM009	-0.000373	-0.493	5187	5223	97264
MbutiPygmy	Waunana	FORM005	FORM009	8.5e-05	0.108	5214	5206	97264
MbutiPygmy	Wayuu	FORM005	FORM009	0.000464	0.649	5244	5199	97264
MbutiPygmy	Wichi	FORM005	FORM009	0.000443	0.569	5247	5204	97264
MbutiPygmy	Yaghan	FORM005	FORM009	0.000342	0.411	5207	5173	97248
MbutiPygmy	Yaqui	FORM005	FORM009	1e-05	0.008	2731	2730	53758
MbutiPygmy	Zapotec1	FORM005	FORM009	0.000184	0.283	5187	5169	97264
MbutiPygmy	Zapotec2	FORM005	FORM009	0.000267	0.394	5195	5170	97264
MbutiPygmy	Algonquin	FORM006	FORM007	-0.00021	-0.237	4052	4068	77237
MbutiPygmy	Arara	FORM006	FORM007	-0.001159	-1.073	3798	3885	74616
MbutiPygmy	Arhuaco	FORM006	FORM007	-0.001761	-1.858	4059	4195	77278
MbutiPygmy	Aymara	FORM006	FORM007	-0.000166	-0.223	4297	4310	80699
MbutiPygmy	Bribri	FORM006	FORM007	-0.000845	-0.995	4298	4366	80699
MbutiPygmy	Cabecar	FORM006	FORM007	-0.000944	-1.176	4295	4371	80699
MbutiPygmy	Chane	FORM006	FORM007	-0.000148	-0.167	4304	4316	80684
MbutiPygmy	Chilote	FORM006	FORM007	-0.001041	-1.184	4133	4215	78473
MbutiPygmy	Chono	FORM006	FORM007	0.000844	0.825	4006	3943	74859
MbutiPygmy	Chorotega	FORM006	FORM007	-0.002255	-1.572	2101	2195	41556
MbutiPygmy	Diaguita	FORM006	FORM007	0.000226	0.252	4203	4185	78624
MbutiPygmy	Embera	FORM006	FORM007	-0.000593	-0.735	4314	4362	80699
MbutiPygmy	Guahibo	FORM006	FORM007	-0.000461	-0.583	4291	4329	80699
MbutiPygmy	Guarani	FORM006	FORM007	-0.000755	-0.972	4264	4325	80698
MbutiPygmy	Guaymi	FORM006	FORM007	-0.001046	-1.187	4302	4387	80699
MbutiPygmy	Huetar	FORM006	FORM007	-0.002735	-1.857	2190	2306	42437
MbutiPygmy	Hulliche	FORM006	FORM007	-0.00043	-0.499	4268	4302	80315
MbutiPygmy	Inga	FORM006	FORM007	-0.000251	-0.327	4310	4331	80699
MbutiPygmy	Jamamadi	FORM006	FORM007	-0.001047	-0.978	4240	4324	80096
MbutiPygmy	Kaingang	FORM006	FORM007	8.6e-05	0.079	3700	3694	68987
MbutiPygmy	Kaqchikel	FORM006	FORM007	-0.000133	-0.183	4315	4326	80699
MbutiPygmy	Karitiana	FORM006	FORM007	-0.000769	-0.924	4272	4334	80699
MbutiPygmy	Kogi	FORM006	FORM007	6.5e-05	0.073	4318	4313	80699
MbutiPygmy	Maleku	FORM006	FORM007	-3.3e-05	-0.034	4334	4337	80699
MbutiPygmy	Maya1	FORM006	FORM007	-0.000468	-0.649	4292	4330	80699
MbutiPygmy	Maya2	FORM006	FORM007	-0.000303	-0.397	4289	4314	80699
MbutiPygmy	Mixe	FORM006	FORM007	-0.000188	-0.258	4279	4294	80699
MbutiPygmy	Mixtec	FORM006	FORM007	0.000143	0.179	4308	4297	80697
MbutiPygmy	Ojibwa	FORM006	FORM007	-0.000434	-0.528	4117	4152	78852
MbutiPygmy	Palikur	FORM006	FORM007	-0.000495	-0.559	4269	4309	80696
MbutiPygmy	Parakana	FORM006	FORM007	0.000196	0.187	4206	4190	79218
MbutiPygmy	Piapoco	FORM006	FORM007	-0.00097	-1.255	4270	4348	80699
MbutiPygmy	Pima	FORM006	FORM007	-0.000208	-0.28	4274	4291	80699
MbutiPygmy	Purepecha	FORM006	FORM007	0.000188	0.156	2873	2863	54077
MbutiPygmy	Quechua	FORM006	FORM007	-0.000323	-0.438	4299	4325	80699
MbutiPygmy	Surui	FORM006	FORM007	-0.000574	-0.635	4285	4331	80699
MbutiPygmy	Tepehuano	FORM006	FORM007	-7e-05	-0.098	4284	4290	80699
MbutiPygmy	Teribe	FORM006	FORM007	-0.001202	-1.306	4300	4397	80699
MbutiPygmy	Ticuna	FORM006	FORM007	-0.000724	-0.832	4273	4332	80699
MbutiPygmy	Toba	FORM006	FORM007	-0.000415	-0.518	4292	4326	80699
MbutiPygmy	Waunana	FORM006	FORM007	-0.000183	-0.213	4317	4332	80699
MbutiPygmy	Wayuu	FORM006	FORM007	-0.000477	-0.621	4303	4342	80699
MbutiPygmy	Wichi	FORM006	FORM007	-0.00053	-0.649	4292	4335	80699
MbutiPygmy	Yaghan	FORM006	FORM007	-0.000368	-0.42	4270	4300	80685
MbutiPygmy	Yaqui	FORM006	FORM007	-0.000559	-0.423	2252	2276	44383
MbutiPygmy	Zapotec1	FORM006	FORM007	-9e-06	-0.012	4290	4291	80699
MbutiPygmy	Zapotec2	FORM006	FORM007	-0.000269	-0.365	4290	4311	80699
MbutiPygmy	Algonquin	FORM006	FORM008	0.000935	0.834	2129	2089	41745
MbutiPygmy	Arara	FORM006	FORM008	0.002877	2.087	2061	1945	40299
MbutiPygmy	Arhuaco	FORM006	FORM008	0.000792	0.673	2144	2111	41665
MbutiPygmy	Aymara	FORM006	FORM008	0.001003	1.085	2256	2213	43572
MbutiPygmy	Bribri	FORM006	FORM008	0.001708	1.587	2283	2208	43572
MbutiPygmy	Cabecar	FORM006	FORM008	0.001537	1.553	2279	2212	43572
MbutiPygmy	Chane	FORM006	FORM008	0.001244	1.142	2257	2203	43563
MbutiPygmy	Chilote	FORM006	FORM008	-0.000149	-0.136	2172	2179	42315
MbutiPygmy	Chono	FORM006	FORM008	-0.000159	-0.134	2062	2069	40376
MbutiPygmy	Chorotega	FORM006	FORM008	0.000666	0.381	1153	1138	22380
MbutiPygmy	Diaguita	FORM006	FORM008	0.000523	0.481	2180	2157	42423
MbutiPygmy	Embera	FORM006	FORM008	0.001057	1.036	2268	2222	43572
MbutiPygmy	Guahibo	FORM006	FORM008	0.000639	0.648	2252	2224	43572
MbutiPygmy	Guarani	FORM006	FORM008	0.000494	0.498	2237	2215	43572
MbutiPygmy	Guaymi	FORM006	FORM008	0.000152	0.14	2244	2238	43572
MbutiPygmy	Huetar	FORM006	FORM008	0.003503	1.986	1185	1105	22848
MbutiPygmy	Hulliche	FORM006	FORM008	9.3e-05	0.087	2223	2219	43373
MbutiPygmy	Inga	FORM006	FORM008	0.000873	0.873	2258	2220	43572
MbutiPygmy	Jamamadi	FORM006	FORM008	0.000449	0.362	2221	2202	43270
MbutiPygmy	Kaingang	FORM006	FORM008	0.002146	1.745	1926	1846	37228
MbutiPygmy	Kaqchikel	FORM006	FORM008	0.000723	0.8	2244	2213	43572
MbutiPygmy	Karitiana	FORM006	FORM008	0.001106	1.05	2263	2214	43572
MbutiPygmy	Kogi	FORM006	FORM008	0.000544	0.492	2254	2230	43572
MbutiPygmy	Maleku	FORM006	FORM008	0.001432	1.238	2274	2211	43572
MbutiPygmy	Maya1	FORM006	FORM008	0.001234	1.368	2262	2208	43572
MbutiPygmy	Maya2	FORM006	FORM008	0.000847	0.912	2248	2211	43572
MbutiPygmy	Mixe	FORM006	FORM008	0.000882	0.934	2244	2206	43572
MbutiPygmy	Mixtec	FORM006	FORM008	0.000618	0.642	2241	2214	43571
MbutiPygmy	Ojibwa	FORM006	FORM008	0.00088	0.843	2179	2141	42571
MbutiPygmy	Palikur	FORM006	FORM008	0.000857	0.794	2264	2226	43571
MbutiPygmy	Parakana	FORM006	FORM008	0.000618	0.491	2192	2165	42791
MbutiPygmy	Piapoco	FORM006	FORM008	0.000596	0.605	2245	2219	43572
MbutiPygmy	Pima	FORM006	FORM008	0.00119	1.282	2243	2191	43572
MbutiPygmy	Purepecha	FORM006	FORM008	0.002393	1.65	1498	1429	28925
MbutiPygmy	Quechua	FORM006	FORM008	0.000906	0.98	2256	2216	43572
MbutiPygmy	Surui	FORM006	FORM008	0.000286	0.266	2236	2224	43572
MbutiPygmy	Tepehuano	FORM006	FORM008	0.001178	1.28	2252	2201	43572
MbutiPygmy	Teribe	FORM006	FORM008	0.001231	1.123	2270	2216	43572
MbutiPygmy	Ticuna	FORM006	FORM008	6.4e-05	0.061	2237	2234	43572
MbutiPygmy	Toba	FORM006	FORM008	0.000476	0.483	2253	2233	43572
MbutiPygmy	Waunana	FORM006	FORM008	0.001939	1.765	2271	2187	43572
MbutiPygmy	Wayuu	FORM006	FORM008	0.000402	0.425	2255	2237	43572
MbutiPygmy	Wichi	FORM006	FORM008	0.000412	0.416	2253	2235	43572
MbutiPygmy	Yaghan	FORM006	FORM008	0.000993	0.931	2245	2202	43565
MbutiPygmy	Yaqui	FORM006	FORM008	-0.001944	-1.157	1164	1211	24071
MbutiPygmy	Zapotec1	FORM006	FORM008	0.001125	1.256	2246	2197	43572
MbutiPygmy	Zapotec2	FORM006	FORM008	0.000662	0.723	2239	2211	43572
MbutiPygmy	Algonquin	FORM006	FORM009	0.000242	0.285	5079	5056	94969
MbutiPygmy	Arara	FORM006	FORM009	0.001432	1.396	4941	4809	91907
MbutiPygmy	Arhuaco	FORM006	FORM009	-0.000365	-0.412	5155	5190	94992
MbutiPygmy	Aymara	FORM006	FORM009	2e-06	0.003	5401	5401	99196
MbutiPygmy	Bribri	FORM006	FORM009	3.5e-05	0.043	5421	5418	99196
MbutiPygmy	Cabecar	FORM006	FORM009	0.000111	0.156	5438	5427	99196
MbutiPygmy	Chane	FORM006	FORM009	-0.000187	-0.238	5382	5401	99181
MbutiPygmy	Chilote	FORM006	FORM009	0.000263	0.299	5270	5245	96398
MbutiPygmy	Chono	FORM006	FORM009	-0.000257	-0.288	4966	4989	91915
MbutiPygmy	Chorotega	FORM006	FORM009	2.3e-05	0.017	2722	2721	51035
MbutiPygmy	Diaguita	FORM006	FORM009	0.000749	0.951	5280	5208	96650
MbutiPygmy	Embera	FORM006	FORM009	-0.000116	-0.16	5404	5415	99196
MbutiPygmy	Guahibo	FORM006	FORM009	0.000192	0.262	5399	5380	99196
MbutiPygmy	Guarani	FORM006	FORM009	-0.000218	-0.315	5390	5412	99195
MbutiPygmy	Guaymi	FORM006	FORM009	-0.000645	-0.805	5401	5465	99196
MbutiPygmy	Huetar	FORM006	FORM009	0.000175	0.128	2821	2812	52327
MbutiPygmy	Hulliche	FORM006	FORM009	-0.000407	-0.498	5348	5388	98718
MbutiPygmy	Inga	FORM006	FORM009	0.000199	0.279	5417	5397	99196
MbutiPygmy	Jamamadi	FORM006	FORM009	0.000106	0.109	5358	5347	98403
MbutiPygmy	Kaingang	FORM006	FORM009	4.4e-05	0.045	4609	4606	84983
MbutiPygmy	Kaqchikel	FORM006	FORM009	0.000265	0.411	5403	5377	99196
MbutiPygmy	Karitiana	FORM006	FORM009	-9e-05	-0.113	5395	5404	99196
MbutiPygmy	Kogi	FORM006	FORM009	0.000792	1.002	5466	5387	99196
MbutiPygmy	Maleku	FORM006	FORM009	0.000818	0.913	5458	5377	99196
MbutiPygmy	Maya1	FORM006	FORM009	0.000298	0.468	5409	5379	99196
MbutiPygmy	Maya2	FORM006	FORM009	0.000207	0.304	5394	5374	99196
MbutiPygmy	Mixe	FORM006	FORM009	0.000396	0.602	5389	5350	99196
MbutiPygmy	Mixtec	FORM006	FORM009	0.000381	0.537	5410	5372	99194
MbutiPygmy	Ojibwa	FORM006	FORM009	0.000128	0.175	5206	5194	96893
MbutiPygmy	Palikur	FORM006	FORM009	0.000116	0.141	5423	5412	99193
MbutiPygmy	Parakana	FORM006	FORM009	0.00148	1.515	5350	5206	97447
MbutiPygmy	Piapoco	FORM006	FORM009	0.000195	0.278	5425	5405	99196
MbutiPygmy	Pima	FORM006	FORM009	0.000154	0.236	5362	5347	99196
MbutiPygmy	Purepecha	FORM006	FORM009	0.000734	0.65	3583	3534	66468
MbutiPygmy	Quechua	FORM006	FORM009	0.000129	0.194	5410	5398	99196
MbutiPygmy	Surui	FORM006	FORM009	-0.000195	-0.249	5395	5415	99196
MbutiPygmy	Tepehuano	FORM006	FORM009	0.000202	0.321	5392	5372	99196
MbutiPygmy	Teribe	FORM006	FORM009	-0.000623	-0.743	5395	5456	99196
MbutiPygmy	Ticuna	FORM006	FORM009	0.000618	0.807	5429	5368	99196
MbutiPygmy	Toba	FORM006	FORM009	-0.000185	-0.247	5397	5416	99196
MbutiPygmy	Waunana	FORM006	FORM009	0.000359	0.453	5424	5388	99196
MbutiPygmy	Wayuu	FORM006	FORM009	0.000352	0.495	5443	5408	99196
MbutiPygmy	Wichi	FORM006	FORM009	0.000186	0.241	5426	5408	99196
MbutiPygmy	Yaghan	FORM006	FORM009	-0.000123	-0.153	5375	5387	99180
MbutiPygmy	Yaqui	FORM006	FORM009	0.000173	0.146	2859	2850	54758
MbutiPygmy	Zapotec1	FORM006	FORM009	0.000216	0.339	5383	5362	99196
MbutiPygmy	Zapotec2	FORM006	FORM009	2.9e-05	0.045	5395	5392	99196
MbutiPygmy	Algonquin	FORM007	FORM008	-0.001221	-0.97	1623	1661	30841
MbutiPygmy	Arara	FORM007	FORM008	0.001022	0.661	1570	1539	29773
MbutiPygmy	Arhuaco	FORM007	FORM008	-0.000773	-0.586	1641	1665	30791
MbutiPygmy	Aymara	FORM007	FORM008	-0.000777	-0.726	1725	1750	32216
MbutiPygmy	Bribri	FORM007	FORM008	-3.2e-05	-0.027	1730	1731	32216
MbutiPygmy	Cabecar	FORM007	FORM008	8.9e-05	0.082	1739	1736	32216
MbutiPygmy	Chane	FORM007	FORM008	-0.00026	-0.214	1738	1747	32209
MbutiPygmy	Chilote	FORM007	FORM008	2.8e-05	0.023	1687	1686	31311
MbutiPygmy	Chono	FORM007	FORM008	-0.001123	-0.834	1577	1611	29864
MbutiPygmy	Chorotega	FORM007	FORM008	0.000796	0.411	870	857	16463
MbutiPygmy	Diaguita	FORM007	FORM008	-0.001483	-1.216	1658	1705	31362
MbutiPygmy	Embera	FORM007	FORM008	-0.000697	-0.609	1731	1753	32216
MbutiPygmy	Guahibo	FORM007	FORM008	-0.000802	-0.722	1722	1748	32216
MbutiPygmy	Guarani	FORM007	FORM008	-0.001252	-1.133	1718	1758	32216
MbutiPygmy	Guaymi	FORM007	FORM008	-0.000829	-0.692	1728	1755	32216
MbutiPygmy	Huetar	FORM007	FORM008	0.004446	2.28	923	848	16805
MbutiPygmy	Hulliche	FORM007	FORM008	-0.000299	-0.247	1712	1722	32062
MbutiPygmy	Inga	FORM007	FORM008	-0.001478	-1.325	1716	1764	32216
MbutiPygmy	Jamamadi	FORM007	FORM008	-0.001238	-0.873	1698	1738	32007
MbutiPygmy	Kaingang	FORM007	FORM008	-0.002297	-1.596	1420	1483	27485
MbutiPygmy	Kaqchikel	FORM007	FORM008	-0.001776	-1.692	1704	1761	32216
MbutiPygmy	Karitiana	FORM007	FORM008	-0.001209	-1.044	1710	1749	32216
MbutiPygmy	Kogi	FORM007	FORM008	-0.001002	-0.79	1726	1758	32216
MbutiPygmy	Maleku	FORM007	FORM008	-0.001476	-1.131	1724	1771	32216
MbutiPygmy	Maya1	FORM007	FORM008	-0.000756	-0.751	1721	1746	32216
MbutiPygmy	Maya2	FORM007	FORM008	-0.001107	-1.033	1713	1749	32216
MbutiPygmy	Mixe	FORM007	FORM008	-0.000756	-0.716	1709	1733	32216
MbutiPygmy	Mixtec	FORM007	FORM008	-0.00122	-1.141	1702	1742	32215
MbutiPygmy	Ojibwa	FORM007	FORM008	-0.00047	-0.39	1662	1676	31490
MbutiPygmy	Palikur	FORM007	FORM008	-0.001138	-0.936	1720	1756	32216
MbutiPygmy	Parakana	FORM007	FORM008	-0.000509	-0.361	1662	1678	31648
MbutiPygmy	Piapoco	FORM007	FORM008	-0.001684	-1.503	1712	1766	32216
MbutiPygmy	Pima	FORM007	FORM008	-0.001512	-1.405	1691	1740	32216
MbutiPygmy	Purepecha	FORM007	FORM008	-0.000873	-0.508	1135	1154	21487
MbutiPygmy	Quechua	FORM007	FORM008	-0.000593	-0.566	1728	1747	32216
MbutiPygmy	Surui	FORM007	FORM008	-0.001631	-1.329	1707	1759	32216
MbutiPygmy	Tepehuano	FORM007	FORM008	-0.001249	-1.173	1707	1748	32216
MbutiPygmy	Teribe	FORM007	FORM008	-0.000951	-0.777	1726	1756	32216
MbutiPygmy	Ticuna	FORM007	FORM008	-0.001869	-1.518	1705	1765	32216
MbutiPygmy	Toba	FORM007	FORM008	-0.000298	-0.258	1735	1744	32216
MbutiPygmy	Waunana	FORM007	FORM008	-0.00032	-0.266	1734	1745	32216
MbutiPygmy	Wayuu	FORM007	FORM008	-0.00139	-1.29	1712	1757	32216
MbutiPygmy	Wichi	FORM007	FORM008	-0.001027	-0.878	1727	1760	32216
MbutiPygmy	Yaghan	FORM007	FORM008	-0.001091	-0.864	1705	1740	32210
MbutiPygmy	Yaqui	FORM007	FORM008	-0.003093	-1.698	896	951	17737
MbutiPygmy	Zapotec1	FORM007	FORM008	-0.001179	-1.151	1704	1742	32216
MbutiPygmy	Zapotec2	FORM007	FORM008	-0.00076	-0.724	1711	1736	32216
MbutiPygmy	Algonquin	FORM007	FORM009	0.000579	0.644	3616	3577	67429
MbutiPygmy	Arara	FORM007	FORM009	0.001222	1.055	3471	3391	65165
MbutiPygmy	Arhuaco	FORM007	FORM009	0.001018	1.088	3699	3630	67496
MbutiPygmy	Aymara	FORM007	FORM009	0.000294	0.406	3840	3819	70484
MbutiPygmy	Bribri	FORM007	FORM009	0.00067	0.741	3877	3830	70484
MbutiPygmy	Cabecar	FORM007	FORM009	0.000713	0.894	3883	3833	70484
MbutiPygmy	Chane	FORM007	FORM009	0.000189	0.222	3838	3825	70472
MbutiPygmy	Chilote	FORM007	FORM009	0.001601	1.927	3784	3674	68499
MbutiPygmy	Chono	FORM007	FORM009	-6.8e-05	-0.069	3550	3555	65336
MbutiPygmy	Chorotega	FORM007	FORM009	0.001878	1.343	1975	1907	36375
MbutiPygmy	Diaguita	FORM007	FORM009	-1e-05	-0.012	3725	3726	68670
MbutiPygmy	Embera	FORM007	FORM009	0.000468	0.586	3860	3827	70484
MbutiPygmy	Guahibo	FORM007	FORM009	0.000273	0.354	3849	3830	70484
MbutiPygmy	Guarani	FORM007	FORM009	0.000729	0.964	3860	3808	70483
MbutiPygmy	Guaymi	FORM007	FORM009	0.000507	0.593	3881	3845	70484
MbutiPygmy	Huetar	FORM007	FORM009	0.002319	1.601	2041	1955	37108
MbutiPygmy	Hulliche	FORM007	FORM009	-0.000118	-0.134	3816	3825	70151
MbutiPygmy	Inga	FORM007	FORM009	0.00016	0.199	3840	3829	70484
MbutiPygmy	Jamamadi	FORM007	FORM009	0.000976	0.928	3838	3770	69973
MbutiPygmy	Kaingang	FORM007	FORM009	1.9e-05	0.017	3252	3250	60314
MbutiPygmy	Kaqchikel	FORM007	FORM009	0.000157	0.221	3842	3831	70484
MbutiPygmy	Karitiana	FORM007	FORM009	0.000169	0.204	3840	3828	70484
MbutiPygmy	Kogi	FORM007	FORM009	1.7e-05	0.019	3848	3847	70483
MbutiPygmy	Maleku	FORM007	FORM009	0.001105	1.145	3891	3813	70484
MbutiPygmy	Maya1	FORM007	FORM009	0.00075	1.074	3858	3805	70484
MbutiPygmy	Maya2	FORM007	FORM009	0.000483	0.64	3840	3806	70484
MbutiPygmy	Mixe	FORM007	FORM009	0.000662	0.9	3836	3789	70484
MbutiPygmy	Mixtec	FORM007	FORM009	0.000367	0.468	3839	3813	70481
MbutiPygmy	Ojibwa	FORM007	FORM009	0.000815	0.976	3695	3639	68903
MbutiPygmy	Palikur	FORM007	FORM009	0.00041	0.471	3847	3818	70482
MbutiPygmy	Parakana	FORM007	FORM009	0.000516	0.5	3726	3690	69248
MbutiPygmy	Piapoco	FORM007	FORM009	0.00074	0.955	3863	3811	70484
MbutiPygmy	Pima	FORM007	FORM009	0.000363	0.498	3813	3787	70484
MbutiPygmy	Purepecha	FORM007	FORM009	8.2e-05	0.066	2559	2555	47215
MbutiPygmy	Quechua	FORM007	FORM009	0.000404	0.567	3846	3817	70484
MbutiPygmy	Surui	FORM007	FORM009	0.000573	0.687	3850	3809	70484
MbutiPygmy	Tepehuano	FORM007	FORM009	0.000385	0.536	3831	3803	70484
MbutiPygmy	Teribe	FORM007	FORM009	0.000492	0.536	3859	3824	70484
MbutiPygmy	Ticuna	FORM007	FORM009	0.001111	1.314	3869	3791	70484
MbutiPygmy	Toba	FORM007	FORM009	0.000547	0.68	3853	3815	70484
MbutiPygmy	Waunana	FORM007	FORM009	0.000173	0.195	3846	3833	70484
MbutiPygmy	Wayuu	FORM007	FORM009	0.000884	1.171	3878	3816	70484
MbutiPygmy	Wichi	FORM007	FORM009	0.000923	1.154	3874	3809	70484
MbutiPygmy	Yaghan	FORM007	FORM009	0.000865	0.965	3875	3814	70468
MbutiPygmy	Yaqui	FORM007	FORM009	0.000638	0.494	2016	1991	38915
MbutiPygmy	Zapotec1	FORM007	FORM009	0.000301	0.423	3827	3805	70484
MbutiPygmy	Zapotec2	FORM007	FORM009	0.00059	0.819	3842	3800	70484
MbutiPygmy	Algonquin	FORM008	FORM009	-0.001237	-1.072	1926	1971	36654
MbutiPygmy	Arara	FORM008	FORM009	-0.002241	-1.624	1810	1890	35466
MbutiPygmy	Arhuaco	FORM008	FORM009	-0.000153	-0.123	1956	1962	36690
MbutiPygmy	Aymara	FORM008	FORM009	-0.00131	-1.367	2043	2093	38329
MbutiPygmy	Bribri	FORM008	FORM009	-0.000988	-0.881	2049	2086	38329
MbutiPygmy	Cabecar	FORM008	FORM009	-0.000801	-0.782	2064	2095	38329
MbutiPygmy	Chane	FORM008	FORM009	-0.001457	-1.316	2044	2100	38321
MbutiPygmy	Chilote	FORM008	FORM009	-0.000605	-0.517	2013	2036	37229
MbutiPygmy	Chono	FORM008	FORM009	-0.001241	-0.965	1891	1935	35484
MbutiPygmy	Chorotega	FORM008	FORM009	0.000979	0.508	1076	1056	19656
MbutiPygmy	Diaguita	FORM008	FORM009	-0.000749	-0.655	1977	2005	37283
MbutiPygmy	Embera	FORM008	FORM009	-0.001154	-1.08	2051	2095	38329
MbutiPygmy	Guahibo	FORM008	FORM009	-0.000914	-0.902	2056	2091	38329
MbutiPygmy	Guarani	FORM008	FORM009	-0.000221	-0.226	2065	2073	38329
MbutiPygmy	Guaymi	FORM008	FORM009	-0.000306	-0.279	2067	2078	38329
MbutiPygmy	Huetar	FORM008	FORM009	-0.002457	-1.392	1035	1084	20107
MbutiPygmy	Hulliche	FORM008	FORM009	-0.001817	-1.596	2019	2088	38154
MbutiPygmy	Inga	FORM008	FORM009	-0.000647	-0.636	2063	2088	38329
MbutiPygmy	Jamamadi	FORM008	FORM009	-0.001401	-1.04	2027	2080	38078
MbutiPygmy	Kaingang	FORM008	FORM009	-0.000722	-0.559	1733	1756	32772
MbutiPygmy	Kaqchikel	FORM008	FORM009	-0.000268	-0.276	2065	2075	38329
MbutiPygmy	Karitiana	FORM008	FORM009	-0.001173	-1.113	2037	2082	38329
MbutiPygmy	Kogi	FORM008	FORM009	0.000604	0.507	2091	2068	38329
MbutiPygmy	Maleku	FORM008	FORM009	-0.001208	-1	2062	2108	38329
MbutiPygmy	Maya1	FORM008	FORM009	-0.001057	-1.162	2049	2090	38329
MbutiPygmy	Maya2	FORM008	FORM009	-0.001279	-1.318	2044	2094	38329
MbutiPygmy	Mixe	FORM008	FORM009	7.1e-05	0.073	2068	2065	38329
MbutiPygmy	Mixtec	FORM008	FORM009	-0.000295	-0.307	2052	2063	38328
MbutiPygmy	Ojibwa	FORM008	FORM009	-0.000368	-0.345	1980	1994	37436
MbutiPygmy	Palikur	FORM008	FORM009	-0.001625	-1.431	2045	2107	38329
MbutiPygmy	Parakana	FORM008	FORM009	-0.000104	-0.079	2010	2014	37663
MbutiPygmy	Piapoco	FORM008	FORM009	-0.000499	-0.481	2061	2080	38329
MbutiPygmy	Pima	FORM008	FORM009	-0.000844	-0.88	2033	2065	38329
MbutiPygmy	Purepecha	FORM008	FORM009	-0.001224	-0.819	1342	1373	25563
MbutiPygmy	Quechua	FORM008	FORM009	-0.001052	-1.099	2050	2090	38329
MbutiPygmy	Surui	FORM008	FORM009	-0.001555	-1.446	2041	2101	38329
MbutiPygmy	Tepehuano	FORM008	FORM009	-0.000666	-0.711	2052	2078	38329
MbutiPygmy	Teribe	FORM008	FORM009	-0.001253	-1.098	2049	2097	38329
MbutiPygmy	Ticuna	FORM008	FORM009	0.000118	0.105	2087	2082	38329
MbutiPygmy	Toba	FORM008	FORM009	-0.001427	-1.334	2055	2109	38329
MbutiPygmy	Waunana	FORM008	FORM009	-0.000247	-0.213	2077	2087	38329
MbutiPygmy	Wayuu	FORM008	FORM009	3e-06	0.003	2067	2067	38329
MbutiPygmy	Wichi	FORM008	FORM009	-0.0003	-0.276	2081	2093	38329
MbutiPygmy	Yaghan	FORM008	FORM009	-0.000998	-0.852	2041	2079	38323
MbutiPygmy	Yaqui	FORM008	FORM009	1.8e-05	0.011	1091	1090	21210
MbutiPygmy	Zapotec1	FORM008	FORM009	-0.000567	-0.615	2054	2076	38329
MbutiPygmy	Zapotec2	FORM008	FORM009	-0.00031	-0.322	2062	2074	38329
MbutiPygmy	Algonquin	PREC001	PREC002	-0.000263	-0.232	2047	2058	39862
MbutiPygmy	Arara	PREC001	PREC002	-0.000231	-0.166	1952	1961	38569
MbutiPygmy	Arhuaco	PREC001	PREC002	0.000885	0.719	2091	2055	39865
MbutiPygmy	Aymara	PREC001	PREC002	-0.000283	-0.298	2181	2193	41669
MbutiPygmy	Bribri	PREC001	PREC002	0.000788	0.739	2193	2160	41669
MbutiPygmy	Cabecar	PREC001	PREC002	-0.000263	-0.256	2171	2182	41669
MbutiPygmy	Chane	PREC001	PREC002	0.000984	0.858	2191	2150	41666
MbutiPygmy	Chilote	PREC001	PREC002	0.00036	0.327	2134	2119	40472
MbutiPygmy	Chono	PREC001	PREC002	0.001257	1.023	2044	1995	38719
MbutiPygmy	Chorotega	PREC001	PREC002	0.001775	0.971	1151	1113	21537
MbutiPygmy	Diaguita	PREC001	PREC002	-0.000358	-0.323	2132	2147	40598
MbutiPygmy	Embera	PREC001	PREC002	-0.000971	-0.907	2163	2203	41669
MbutiPygmy	Guahibo	PREC001	PREC002	-1.1e-05	-0.011	2183	2184	41669
MbutiPygmy	Guarani	PREC001	PREC002	-0.000188	-0.188	2174	2182	41669
MbutiPygmy	Guaymi	PREC001	PREC002	0.000379	0.333	2167	2151	41669
MbutiPygmy	Huetar	PREC001	PREC002	0.000367	0.211	1118	1110	21874
MbutiPygmy	Hulliche	PREC001	PREC002	-9.2e-05	-0.083	2173	2177	41480
MbutiPygmy	Inga	PREC001	PREC002	-0.000559	-0.543	2165	2189	41669
MbutiPygmy	Jamamadi	PREC001	PREC002	0.000555	0.436	2173	2150	41354
MbutiPygmy	Kaingang	PREC001	PREC002	-0.001344	-1.045	1849	1897	35772
MbutiPygmy	Kaqchikel	PREC001	PREC002	-0.000537	-0.569	2171	2193	41669
MbutiPygmy	Karitiana	PREC001	PREC002	-0.000398	-0.378	2176	2193	41669
MbutiPygmy	Kogi	PREC001	PREC002	0.0013	1.149	2210	2156	41669
MbutiPygmy	Maleku	PREC001	PREC002	2.8e-05	0.023	2183	2182	41669
MbutiPygmy	Maya1	PREC001	PREC002	-0.000431	-0.474	2171	2189	41669
MbutiPygmy	Maya2	PREC001	PREC002	-0.000702	-0.762	2162	2192	41669
MbutiPygmy	Mixe	PREC001	PREC002	0.000172	0.182	2177	2170	41669
MbutiPygmy	Mixtec	PREC001	PREC002	0.000599	0.595	2190	2165	41667
MbutiPygmy	Ojibwa	PREC001	PREC002	-0.00096	-0.867	2096	2135	40746
MbutiPygmy	Palikur	PREC001	PREC002	-0.00019	-0.181	2162	2170	41666
MbutiPygmy	Parakana	PREC001	PREC002	-3e-05	-0.022	2125	2126	40906
MbutiPygmy	Piapoco	PREC001	PREC002	0.000372	0.361	2186	2170	41669
MbutiPygmy	Pima	PREC001	PREC002	0.000196	0.203	2170	2162	41669
MbutiPygmy	Purepecha	PREC001	PREC002	-0.000906	-0.584	1431	1457	27879
MbutiPygmy	Quechua	PREC001	PREC002	-0.000452	-0.473	2176	2195	41669
MbutiPygmy	Surui	PREC001	PREC002	-0.000253	-0.242	2175	2186	41669
MbutiPygmy	Tepehuano	PREC001	PREC002	-0.000138	-0.151	2173	2179	41669
MbutiPygmy	Teribe	PREC001	PREC002	-0.000316	-0.285	2160	2173	41669
MbutiPygmy	Ticuna	PREC001	PREC002	-0.000498	-0.47	2175	2195	41669
MbutiPygmy	Toba	PREC001	PREC002	-0.000254	-0.251	2168	2179	41669
MbutiPygmy	Waunana	PREC001	PREC002	-0.000148	-0.133	2174	2180	41669
MbutiPygmy	Wayuu	PREC001	PREC002	0.000284	0.294	2185	2173	41669
MbutiPygmy	Wichi	PREC001	PREC002	-0.000748	-0.7	2175	2207	41669
MbutiPygmy	Yaghan	PREC001	PREC002	-0.000224	-0.198	2179	2189	41663
MbutiPygmy	Yaqui	PREC001	PREC002	-0.001878	-1.127	1141	1184	23080
MbutiPygmy	Zapotec1	PREC001	PREC002	1.3e-05	0.014	2174	2173	41669
MbutiPygmy	Zapotec2	PREC001	PREC002	-0.000271	-0.288	2175	2186	41669
MbutiPygmy	Algonquin	PREC001	PREC003	-0.000248	-0.175	1133	1139	22408
MbutiPygmy	Arara	PREC001	PREC003	-0.001367	-0.849	1052	1081	21692
MbutiPygmy	Arhuaco	PREC001	PREC003	0.001574	1.089	1158	1123	22437
MbutiPygmy	Aymara	PREC001	PREC003	-0.000985	-0.85	1187	1210	23433
MbutiPygmy	Bribri	PREC001	PREC003	-0.00134	-1.018	1176	1208	23433
MbutiPygmy	Cabecar	PREC001	PREC003	-0.000828	-0.671	1187	1206	23433
MbutiPygmy	Chane	PREC001	PREC003	-0.000741	-0.549	1183	1200	23430
MbutiPygmy	Chilote	PREC001	PREC003	0.000291	0.206	1165	1158	22757
MbutiPygmy	Chono	PREC001	PREC003	-0.000765	-0.501	1100	1117	21801
MbutiPygmy	Chorotega	PREC001	PREC003	0.00132	0.586	629	613	12071
MbutiPygmy	Diaguita	PREC001	PREC003	-0.001896	-1.449	1136	1179	22840
MbutiPygmy	Embera	PREC001	PREC003	-0.001211	-0.984	1174	1203	23433
MbutiPygmy	Guahibo	PREC001	PREC003	-0.001122	-0.911	1192	1218	23433
MbutiPygmy	Guarani	PREC001	PREC003	9.6e-05	0.079	1199	1196	23432
MbutiPygmy	Guaymi	PREC001	PREC003	-0.000146	-0.107	1186	1190	23433
MbutiPygmy	Huetar	PREC001	PREC003	-0.002644	-1.227	600	633	12329
MbutiPygmy	Hulliche	PREC001	PREC003	0.000816	0.596	1207	1188	23325
MbutiPygmy	Inga	PREC001	PREC003	-0.00121	-0.997	1181	1209	23433
MbutiPygmy	Jamamadi	PREC001	PREC003	-0.000143	-0.091	1193	1197	23269
MbutiPygmy	Kaingang	PREC001	PREC003	-0.003099	-1.99	989	1051	20084
MbutiPygmy	Kaqchikel	PREC001	PREC003	-0.001142	-0.987	1190	1216	23433
MbutiPygmy	Karitiana	PREC001	PREC003	-0.003035	-2.344	1167	1239	23433
MbutiPygmy	Kogi	PREC001	PREC003	0.001583	1.166	1212	1175	23433
MbutiPygmy	Maleku	PREC001	PREC003	-0.002165	-1.521	1179	1230	23433
MbutiPygmy	Maya1	PREC001	PREC003	-0.000653	-0.574	1193	1208	23433
MbutiPygmy	Maya2	PREC001	PREC003	-0.001209	-1.035	1185	1214	23433
MbutiPygmy	Mixe	PREC001	PREC003	-0.000447	-0.374	1200	1210	23433
MbutiPygmy	Mixtec	PREC001	PREC003	-0.000966	-0.792	1188	1211	23431
MbutiPygmy	Ojibwa	PREC001	PREC003	-0.000447	-0.335	1161	1171	22924
MbutiPygmy	Palikur	PREC001	PREC003	-0.002183	-1.591	1170	1222	23432
MbutiPygmy	Parakana	PREC001	PREC003	-0.000526	-0.332	1165	1177	23014
MbutiPygmy	Piapoco	PREC001	PREC003	-0.000662	-0.535	1200	1216	23433
MbutiPygmy	Pima	PREC001	PREC003	-0.000511	-0.434	1186	1198	23433
MbutiPygmy	Purepecha	PREC001	PREC003	0.001255	0.673	809	789	15717
MbutiPygmy	Quechua	PREC001	PREC003	-0.001121	-0.979	1182	1209	23433
MbutiPygmy	Surui	PREC001	PREC003	-0.000314	-0.239	1194	1201	23433
MbutiPygmy	Tepehuano	PREC001	PREC003	-0.000163	-0.142	1196	1199	23433
MbutiPygmy	Teribe	PREC001	PREC003	2.5e-05	0.019	1196	1196	23433
MbutiPygmy	Ticuna	PREC001	PREC003	-0.00164	-1.268	1183	1222	23433
MbutiPygmy	Toba	PREC001	PREC003	-0.000803	-0.645	1185	1203	23433
MbutiPygmy	Waunana	PREC001	PREC003	-0.000284	-0.217	1187	1194	23433
MbutiPygmy	Wayuu	PREC001	PREC003	-0.00121	-1.039	1183	1212	23433
MbutiPygmy	Wichi	PREC001	PREC003	-0.0003	-0.229	1202	1209	23433
MbutiPygmy	Yaghan	PREC001	PREC003	-0.001627	-1.255	1164	1202	23430
MbutiPygmy	Yaqui	PREC001	PREC003	-0.00149	-0.752	627	646	12966
MbutiPygmy	Zapotec1	PREC001	PREC003	-0.000573	-0.508	1190	1204	23433
MbutiPygmy	Zapotec2	PREC001	PREC003	-0.000789	-0.675	1194	1212	23433
MbutiPygmy	Algonquin	PREC001	PREC004	0.001298	1.1	1612	1570	32453
MbutiPygmy	Arara	PREC001	PREC004	0.001769	1.193	1549	1494	31344
MbutiPygmy	Arhuaco	PREC001	PREC004	0.002469	1.968	1658	1578	32433
MbutiPygmy	Aymara	PREC001	PREC004	0.000362	0.365	1712	1699	33887
MbutiPygmy	Bribri	PREC001	PREC004	0.000963	0.88	1705	1672	33887
MbutiPygmy	Cabecar	PREC001	PREC004	0.000328	0.314	1706	1695	33887
MbutiPygmy	Chane	PREC001	PREC004	0.000933	0.783	1720	1688	33885
MbutiPygmy	Chilote	PREC001	PREC004	0.001415	1.18	1682	1635	32928
MbutiPygmy	Chono	PREC001	PREC004	-8e-05	-0.062	1572	1574	31474
MbutiPygmy	Chorotega	PREC001	PREC004	0.001819	0.972	889	857	17351
MbutiPygmy	Diaguita	PREC001	PREC004	0.001112	0.983	1670	1633	33048
MbutiPygmy	Embera	PREC001	PREC004	0.000543	0.507	1710	1691	33887
MbutiPygmy	Guahibo	PREC001	PREC004	0.000726	0.682	1709	1685	33887
MbutiPygmy	Guarani	PREC001	PREC004	0.000661	0.646	1702	1680	33887
MbutiPygmy	Guaymi	PREC001	PREC004	0.000245	0.213	1694	1686	33887
MbutiPygmy	Huetar	PREC001	PREC004	-0.00031	-0.167	882	888	17868
MbutiPygmy	Hulliche	PREC001	PREC004	2.3e-05	0.02	1691	1691	33735
MbutiPygmy	Inga	PREC001	PREC004	0.000233	0.224	1693	1685	33887
MbutiPygmy	Jamamadi	PREC001	PREC004	0.00046	0.33	1691	1676	33635
MbutiPygmy	Kaingang	PREC001	PREC004	-0.001579	-1.113	1414	1460	29042
MbutiPygmy	Kaqchikel	PREC001	PREC004	0.000652	0.658	1704	1682	33887
MbutiPygmy	Karitiana	PREC001	PREC004	-0.000183	-0.168	1691	1698	33887
MbutiPygmy	Kogi	PREC001	PREC004	0.001624	1.404	1732	1677	33887
MbutiPygmy	Maleku	PREC001	PREC004	0.000809	0.655	1716	1689	33887
MbutiPygmy	Maya1	PREC001	PREC004	0.001058	1.105	1713	1678	33887
MbutiPygmy	Maya2	PREC001	PREC004	0.00036	0.352	1700	1688	33887
MbutiPygmy	Mixe	PREC001	PREC004	0.001662	1.682	1716	1660	33887
MbutiPygmy	Mixtec	PREC001	PREC004	0.001796	1.718	1723	1662	33886
MbutiPygmy	Ojibwa	PREC001	PREC004	0.000234	0.209	1643	1635	33099
MbutiPygmy	Palikur	PREC001	PREC004	0.000873	0.768	1697	1667	33887
MbutiPygmy	Parakana	PREC001	PREC004	0.000734	0.561	1658	1634	33304
MbutiPygmy	Piapoco	PREC001	PREC004	0.001189	1.139	1719	1679	33887
MbutiPygmy	Pima	PREC001	PREC004	0.001551	1.532	1714	1662	33887
MbutiPygmy	Purepecha	PREC001	PREC004	0.000164	0.099	1140	1136	22734
MbutiPygmy	Quechua	PREC001	PREC004	0.000492	0.504	1712	1695	33887
MbutiPygmy	Surui	PREC001	PREC004	0.001441	1.292	1713	1664	33887
MbutiPygmy	Tepehuano	PREC001	PREC004	0.00097	0.993	1712	1679	33887
MbutiPygmy	Teribe	PREC001	PREC004	0.000426	0.368	1700	1686	33887
MbutiPygmy	Ticuna	PREC001	PREC004	0.000507	0.463	1702	1685	33887
MbutiPygmy	Toba	PREC001	PREC004	0.000772	0.704	1723	1697	33887
MbutiPygmy	Waunana	PREC001	PREC004	0.000312	0.277	1691	1680	33887
MbutiPygmy	Wayuu	PREC001	PREC004	0.000984	0.983	1710	1676	33887
MbutiPygmy	Wichi	PREC001	PREC004	-8.4e-05	-0.075	1712	1715	33887
MbutiPygmy	Yaghan	PREC001	PREC004	0.000688	0.587	1713	1689	33885
MbutiPygmy	Yaqui	PREC001	PREC004	0.000632	0.354	904	892	18798
MbutiPygmy	Zapotec1	PREC001	PREC004	0.001247	1.324	1710	1668	33887
MbutiPygmy	Zapotec2	PREC001	PREC004	0.000878	0.911	1708	1678	33887
MbutiPygmy	Algonquin	PREC001	PREC005	0.000484	0.444	2222	2201	43404
MbutiPygmy	Arara	PREC001	PREC005	0.001516	1.126	2141	2077	41915
MbutiPygmy	Arhuaco	PREC001	PREC005	0.001073	0.918	2247	2201	43377
MbutiPygmy	Aymara	PREC001	PREC005	0.000947	1.008	2360	2317	45307
MbutiPygmy	Bribri	PREC001	PREC005	0.001083	1.063	2345	2295	45307
MbutiPygmy	Cabecar	PREC001	PREC005	-7e-05	-0.07	2331	2334	45307
MbutiPygmy	Chane	PREC001	PREC005	0.00129	1.192	2359	2300	45303
MbutiPygmy	Chilote	PREC001	PREC005	0.000863	0.783	2283	2245	44019
MbutiPygmy	Chono	PREC001	PREC005	0.000893	0.725	2166	2128	42065
MbutiPygmy	Chorotega	PREC001	PREC005	0.002441	1.426	1218	1161	23338
MbutiPygmy	Diaguita	PREC001	PREC005	0.001232	1.143	2290	2235	44138
MbutiPygmy	Embera	PREC001	PREC005	0.000787	0.788	2344	2308	45307
MbutiPygmy	Guahibo	PREC001	PREC005	0.000437	0.445	2334	2314	45307
MbutiPygmy	Guarani	PREC001	PREC005	0.001075	1.154	2350	2302	45306
MbutiPygmy	Guaymi	PREC001	PREC005	0.000648	0.609	2338	2309	45307
MbutiPygmy	Huetar	PREC001	PREC005	-0.00134	-0.744	1187	1219	23784
MbutiPygmy	Hulliche	PREC001	PREC005	0.000563	0.523	2329	2303	45093
MbutiPygmy	Inga	PREC001	PREC005	0.000335	0.341	2324	2308	45307
MbutiPygmy	Jamamadi	PREC001	PREC005	0.000371	0.292	2301	2284	44969
MbutiPygmy	Kaingang	PREC001	PREC005	0.000133	0.102	2006	2001	38902
MbutiPygmy	Kaqchikel	PREC001	PREC005	0.00063	0.704	2339	2311	45307
MbutiPygmy	Karitiana	PREC001	PREC005	0.000852	0.847	2358	2320	45307
MbutiPygmy	Kogi	PREC001	PREC005	0.00292	2.69	2411	2279	45307
MbutiPygmy	Maleku	PREC001	PREC005	0.000319	0.276	2337	2323	45307
MbutiPygmy	Maya1	PREC001	PREC005	0.000619	0.694	2342	2314	45307
MbutiPygmy	Maya2	PREC001	PREC005	0.000803	0.856	2344	2308	45307
MbutiPygmy	Mixe	PREC001	PREC005	0.000795	0.864	2342	2306	45307
MbutiPygmy	Mixtec	PREC001	PREC005	0.000347	0.372	2330	2314	45306
MbutiPygmy	Ojibwa	PREC001	PREC005	0.000399	0.386	2271	2253	44290
MbutiPygmy	Palikur	PREC001	PREC005	8.8e-05	0.082	2310	2306	45305
MbutiPygmy	Parakana	PREC001	PREC005	0.001008	0.817	2283	2238	44485
MbutiPygmy	Piapoco	PREC001	PREC005	0.000469	0.487	2338	2316	45307
MbutiPygmy	Pima	PREC001	PREC005	0.001204	1.313	2347	2292	45307
MbutiPygmy	Purepecha	PREC001	PREC005	0.001677	1.148	1570	1520	30263
MbutiPygmy	Quechua	PREC001	PREC005	0.000471	0.508	2345	2324	45307
MbutiPygmy	Surui	PREC001	PREC005	0.001416	1.401	2361	2297	45307
MbutiPygmy	Tepehuano	PREC001	PREC005	0.000914	1.003	2349	2308	45307
MbutiPygmy	Teribe	PREC001	PREC005	0.000687	0.644	2341	2310	45307
MbutiPygmy	Ticuna	PREC001	PREC005	0.000532	0.544	2338	2313	45307
MbutiPygmy	Toba	PREC001	PREC005	0.001118	1.112	2355	2304	45307
MbutiPygmy	Waunana	PREC001	PREC005	0.001585	1.533	2356	2284	45307
MbutiPygmy	Wayuu	PREC001	PREC005	0.000926	0.979	2347	2305	45307
MbutiPygmy	Wichi	PREC001	PREC005	0.001084	1.051	2361	2312	45307
MbutiPygmy	Yaghan	PREC001	PREC005	6.7e-05	0.063	2314	2311	45301
MbutiPygmy	Yaqui	PREC001	PREC005	0.001706	1.077	1263	1220	25003
MbutiPygmy	Zapotec1	PREC001	PREC005	0.000536	0.607	2334	2310	45307
MbutiPygmy	Zapotec2	PREC001	PREC005	0.000861	0.967	2345	2306	45307
MbutiPygmy	Algonquin	PREC001	PREC006	-0.000311	-0.18	871	876	17140
MbutiPygmy	Arara	PREC001	PREC006	-0.000491	-0.27	806	814	16568
MbutiPygmy	Arhuaco	PREC001	PREC006	0.002182	1.275	883	846	17167
MbutiPygmy	Aymara	PREC001	PREC006	0.001136	0.834	934	914	17934
MbutiPygmy	Bribri	PREC001	PREC006	0.000246	0.162	913	908	17934
MbutiPygmy	Cabecar	PREC001	PREC006	-0.000521	-0.362	906	916	17934
MbutiPygmy	Chane	PREC001	PREC006	-0.000344	-0.212	916	922	17932
MbutiPygmy	Chilote	PREC001	PREC006	0.002634	1.646	921	875	17419
MbutiPygmy	Chono	PREC001	PREC006	-0.000536	-0.305	847	856	16665
MbutiPygmy	Chorotega	PREC001	PREC006	0.002555	1.024	461	438	9198
MbutiPygmy	Diaguita	PREC001	PREC006	-0.000819	-0.545	889	903	17479
MbutiPygmy	Embera	PREC001	PREC006	0.000201	0.135	923	919	17934
MbutiPygmy	Guahibo	PREC001	PREC006	0.000668	0.452	922	910	17934
MbutiPygmy	Guarani	PREC001	PREC006	0.000879	0.623	926	910	17934
MbutiPygmy	Guaymi	PREC001	PREC006	-0.000178	-0.113	917	920	17934
MbutiPygmy	Huetar	PREC001	PREC006	-7.8e-05	-0.031	467	468	9464
MbutiPygmy	Hulliche	PREC001	PREC006	0.001141	0.738	927	906	17853
MbutiPygmy	Inga	PREC001	PREC006	0.000526	0.355	923	914	17934
MbutiPygmy	Jamamadi	PREC001	PREC006	0.001623	0.877	918	889	17803
MbutiPygmy	Kaingang	PREC001	PREC006	-0.001126	-0.607	771	788	15362
MbutiPygmy	Kaqchikel	PREC001	PREC006	0.001231	0.889	933	911	17934
MbutiPygmy	Karitiana	PREC001	PREC006	0.000102	0.069	924	922	17934
MbutiPygmy	Kogi	PREC001	PREC006	0.002142	1.37	937	899	17934
MbutiPygmy	Maleku	PREC001	PREC006	-0.000461	-0.287	897	905	17934
MbutiPygmy	Maya1	PREC001	PREC006	0.000351	0.263	922	915	17934
MbutiPygmy	Maya2	PREC001	PREC006	0.000169	0.121	918	915	17934
MbutiPygmy	Mixe	PREC001	PREC006	0.000391	0.281	919	912	17934
MbutiPygmy	Mixtec	PREC001	PREC006	-7.1e-05	-0.051	920	921	17933
MbutiPygmy	Ojibwa	PREC001	PREC006	0.000248	0.161	894	889	17540
MbutiPygmy	Palikur	PREC001	PREC006	0.00026	0.164	911	906	17932
MbutiPygmy	Parakana	PREC001	PREC006	-0.000513	-0.288	889	898	17613
MbutiPygmy	Piapoco	PREC001	PREC006	0.00075	0.515	925	912	17934
MbutiPygmy	Pima	PREC001	PREC006	0.000637	0.456	916	905	17934
MbutiPygmy	Purepecha	PREC001	PREC006	0.002853	1.331	630	595	12070
MbutiPygmy	Quechua	PREC001	PREC006	0.000809	0.603	926	912	17934
MbutiPygmy	Surui	PREC001	PREC006	0.001379	0.91	935	910	17934
MbutiPygmy	Tepehuano	PREC001	PREC006	0.000556	0.4	921	911	17934
MbutiPygmy	Teribe	PREC001	PREC006	0.000576	0.368	921	911	17934
MbutiPygmy	Ticuna	PREC001	PREC006	0.001251	0.853	925	902	17934
MbutiPygmy	Toba	PREC001	PREC006	0.001157	0.795	932	912	17934
MbutiPygmy	Waunana	PREC001	PREC006	0.000938	0.607	918	901	17934
MbutiPygmy	Wayuu	PREC001	PREC006	-0.000701	-0.487	914	927	17934
MbutiPygmy	Wichi	PREC001	PREC006	0.001229	0.789	940	918	17934
MbutiPygmy	Yaghan	PREC001	PREC006	-0.000928	-0.591	908	925	17933
MbutiPygmy	Yaqui	PREC001	PREC006	-0.002729	-1.123	479	506	9904
MbutiPygmy	Zapotec1	PREC001	PREC006	0.000928	0.69	925	909	17934
MbutiPygmy	Zapotec2	PREC001	PREC006	0.000611	0.457	923	912	17934
MbutiPygmy	Algonquin	PREC001	PREC007	0.000801	0.686	1808	1779	35780
MbutiPygmy	Arara	PREC001	PREC007	-0.000274	-0.189	1697	1706	34573
MbutiPygmy	Arhuaco	PREC001	PREC007	0.000643	0.528	1791	1768	35812
MbutiPygmy	Aymara	PREC001	PREC007	7.8e-05	0.08	1906	1904	37373
MbutiPygmy	Bribri	PREC001	PREC007	0.00042	0.378	1896	1880	37373
MbutiPygmy	Cabecar	PREC001	PREC007	-0.000522	-0.508	1884	1903	37373
MbutiPygmy	Chane	PREC001	PREC007	0.000393	0.342	1900	1885	37372
MbutiPygmy	Chilote	PREC001	PREC007	-0.000896	-0.783	1834	1866	36293
MbutiPygmy	Chono	PREC001	PREC007	-9.6e-05	-0.078	1736	1740	34671
MbutiPygmy	Chorotega	PREC001	PREC007	0.003836	2.179	1000	926	19137
MbutiPygmy	Diaguita	PREC001	PREC007	-0.000577	-0.524	1836	1857	36434
MbutiPygmy	Embera	PREC001	PREC007	0.000202	0.186	1896	1888	37373
MbutiPygmy	Guahibo	PREC001	PREC007	-0.000128	-0.125	1896	1900	37373
MbutiPygmy	Guarani	PREC001	PREC007	0.000808	0.785	1913	1883	37373
MbutiPygmy	Guaymi	PREC001	PREC007	-0.000715	-0.64	1867	1894	37373
MbutiPygmy	Huetar	PREC001	PREC007	-0.00148	-0.799	988	1017	19653
MbutiPygmy	Hulliche	PREC001	PREC007	-0.000254	-0.23	1879	1888	37182
MbutiPygmy	Inga	PREC001	PREC007	-0.000116	-0.11	1886	1890	37373
MbutiPygmy	Jamamadi	PREC001	PREC007	0.000525	0.391	1887	1868	37077
MbutiPygmy	Kaingang	PREC001	PREC007	-0.000189	-0.138	1616	1622	32120
MbutiPygmy	Kaqchikel	PREC001	PREC007	5.7e-05	0.059	1894	1892	37373
[truncated: 778 more rows]
