# Supplementary material for: A 6000-year-long genomic transect from the Bogotá Altiplano reveals multiple genetic shifts in the demographic history of Colombia
Source: Sci Adv. 2025 May 28;11(22):eads6284. doi: 10.1126/sciadv.ads6284 (PMC12118548; doi:10.1126/sciadv.ads6284)
Supplement: Supplementary file 2 — Tables S1 to S8 [file sciadv.ads6284_tables_s1_to_s8.zip › ads6284_table_s6.xlsx]

## Sheet: f4(OG,Ven1; Col1, Col2)
Table S6.A: f4-outgroup-statistics describing the relationship between ceramic-age Venezuelans and ancient Colombians.
Pop1	Pop2	Pop3	Pop4	f4	Z score	ABBA	BABA	SNP
Mbuti.DG	Venezuela_LasLocas_Ceramic	Colombia_Checua_6000BP	Colombia_LagunadelaHerrera_2000BP	0.001547	5.352	35016	33886	730309
Mbuti.DG	Venezuela_LasLocas_Ceramic	Colombia_Checua_6000BP	Colombia_LasDelicias_1200BP	0.001188	3.217	33826	32983	709111
Mbuti.DG	Venezuela_LasLocas_Ceramic	Colombia_Checua_6000BP	Colombia_Purnia_530BP	0.001889	5.141	26083	25064	539316
Mbuti.DG	Venezuela_LasLocas_Ceramic	Colombia_Checua_6000BP	Colombia_Soacha_520BP	0.00101	2.393	30351	29709	635923
Mbuti.DG	Venezuela_LasLocas_Ceramic	Colombia_LagunadelaHerrera_2000BP	Colombia_LasDelicias_1200BP	-0.000148	-0.527	38383	38508	849411
Mbuti.DG	Venezuela_LasLocas_Ceramic	Colombia_LagunadelaHerrera_2000BP	Colombia_Purnia_530BP	0.000255	0.842	28010	27855	609580
Mbuti.DG	Venezuela_LasLocas_Ceramic	Colombia_LagunadelaHerrera_2000BP	Colombia_Soacha_520BP	-0.000673	-1.946	33462	33962	742468
Mbuti.DG	Venezuela_LasLocas_Ceramic	Colombia_LasDelicias_1200BP	Colombia_Purnia_530BP	0.000494	1.279	27618	27323	596786
Mbuti.DG	Venezuela_LasLocas_Ceramic	Colombia_LasDelicias_1200BP	Colombia_Soacha_520BP	-0.000428	-1.053	32436	32745	720684
Mbuti.DG	Venezuela_LasLocas_Ceramic	Colombia_Purnia_530BP	Colombia_Soacha_520BP	-0.000923	-2.169	24732	25234	544742
Mbuti.DG	Venezuela_LasLocas_Ceramic2	Colombia_Checua_6000BP	Colombia_LagunadelaHerrera_2000BP	0.002676	8.568	33514	31667	690182
Mbuti.DG	Venezuela_LasLocas_Ceramic2	Colombia_Checua_6000BP	Colombia_LasDelicias_1200BP	0.002329	6.266	32539	30971	673438
Mbuti.DG	Venezuela_LasLocas_Ceramic2	Colombia_Checua_6000BP	Colombia_Purnia_530BP	0.003188	7.597	25696	24029	522791
Mbuti.DG	Venezuela_LasLocas_Ceramic2	Colombia_Checua_6000BP	Colombia_Soacha_520BP	0.002121	4.855	29476	28184	609373
Mbuti.DG	Venezuela_LasLocas_Ceramic2	Colombia_LagunadelaHerrera_2000BP	Colombia_LasDelicias_1200BP	-0.000279	-0.952	35809	36030	790821
Mbuti.DG	Venezuela_LasLocas_Ceramic2	Colombia_LagunadelaHerrera_2000BP	Colombia_Purnia_530BP	0.000366	1.102	27006	26792	584698
Mbuti.DG	Venezuela_LasLocas_Ceramic2	Colombia_LagunadelaHerrera_2000BP	Colombia_Soacha_520BP	-0.000685	-1.883	31658	32137	700254
Mbuti.DG	Venezuela_LasLocas_Ceramic2	Colombia_LasDelicias_1200BP	Colombia_Purnia_530BP	0.000607	1.517	26669	26321	574345
Mbuti.DG	Venezuela_LasLocas_Ceramic2	Colombia_LasDelicias_1200BP	Colombia_Soacha_520BP	-0.00038	-0.908	30918	31177	683244
Mbuti.DG	Venezuela_LasLocas_Ceramic2	Colombia_Purnia_530BP	Colombia_Soacha_520BP	-0.001007	-2.154	23989	24520	527725

## Sheet: f4(OG, AX;Ven1, Ven2)
Table S6.B: f4-outgroup-statistics exploring the asymmetrical relationship of ceramic-age Venezuelans to ancient Panamanians.
Pop1	Pop2	Pop3	Pop4	f4	Z score	ABBA	BABA	SNP		Pop1	Pop2	Pop3	Pop4	f4	Z score	ABBA	BABA	SNP
Mbuti.DG	Panama_IsthmoColombian_PreColonial.SG	Venezuela_LasLocas_Ceramic1	Venezuela_LasLocas_Ceramic2	-0.000348	-0.678	17435	17577	408774		Mbuti.DG	Colombia_LagunadelaHerrera_2000BP	Venezuela_LasLocas_Ceramic1	Venezuela_LasLocas_Ceramic2	-0.000252	-0.575	23406	23543	545966
Mbuti.DG	Panama_IsthmoColombian_PreColonial.SG	Venezuela_LasLocas_Ceramic2	Venezuela_LasLocas_Ceramic3	-1.7e-05	-0.034	16424	16431	399755		Mbuti.DG	Colombia_LagunadelaHerrera_2000BP	Venezuela_LasLocas_Ceramic2	Venezuela_LasLocas_Ceramic3	9.6e-05	0.221	22023	21972	533441
Mbuti.DG	Panama_IsthmoColombian_PreColonial.SG	Venezuela_LasLocas_Ceramic3	Venezuela_LasLocas_Ceramic4	0.001169	2.154	16329	15882	382989		Mbuti.DG	Colombia_LagunadelaHerrera_2000BP	Venezuela_LasLocas_Ceramic3	Venezuela_LasLocas_Ceramic4	0.000514	1.229	21529	21268	509607
Mbuti.DG	Panama_IsthmoColombian_PreColonial.SG	Venezuela_LasLocas_Ceramic4	Venezuela_LasLocas_Ceramic5	0.000899	1.672	17367	17020	386286		Mbuti.DG	Colombia_LagunadelaHerrera_2000BP	Venezuela_LasLocas_Ceramic4	Venezuela_LasLocas_Ceramic5	0.000524	1.203	22978	22709	514060
Mbuti.DG	Panama_IsthmoColombian_PreColonial.SG	Venezuela_LasLocas_Ceramic5	Venezuela_LasLocas_Ceramic6	0.001077	1.852	17843	17421	392234		Mbuti.DG	Colombia_LagunadelaHerrera_2000BP	Venezuela_LasLocas_Ceramic5	Venezuela_LasLocas_Ceramic6	0.000648	1.385	23585	23246	522826
Mbuti.DG	Panama_IsthmoColombian_PreColonial.SG	Venezuela_LasLocas_Ceramic6	Venezuela_LasLocas_Ceramic7	-0.001754	-3.045	17124	17813	393043		Mbuti.DG	Colombia_LagunadelaHerrera_2000BP	Venezuela_LasLocas_Ceramic6	Venezuela_LasLocas_Ceramic7	-0.000947	-2.044	23077	23573	524100
Mbuti.DG	Panama_IsthmoColombian_PreColonial.SG	Venezuela_LasLocas_Ceramic7	Venezuela_LasLocas_Ceramic8	0.002312	4.23	17826	16923	390321		Mbuti.DG	Colombia_LagunadelaHerrera_2000BP	Venezuela_LasLocas_Ceramic7	Venezuela_LasLocas_Ceramic8	0.001206	2.786	23436	22808	520189
Mbuti.DG	Panama_IsthmoColombian_PreColonial.SG	Venezuela_LasLocas_Ceramic2	Venezuela_LasLocas_Ceramic3	-1.7e-05	-0.034	16424	16431	399755		Mbuti.DG	Colombia_LagunadelaHerrera_2000BP	Venezuela_LasLocas_Ceramic2	Venezuela_LasLocas_Ceramic3	9.6e-05	0.221	22023	21972	533441
Mbuti.DG	Panama_IsthmoColombian_PreColonial.SG	Venezuela_LasLocas_Ceramic2	Venezuela_LasLocas_Ceramic4	0.001115	2.079	17219	16777	396721		Mbuti.DG	Colombia_LagunadelaHerrera_2000BP	Venezuela_LasLocas_Ceramic2	Venezuela_LasLocas_Ceramic4	0.000714	1.618	22805	22427	528740
Mbuti.DG	Panama_IsthmoColombian_PreColonial.SG	Venezuela_LasLocas_Ceramic2	Venezuela_LasLocas_Ceramic5	0.001875	3.409	18461	17704	403636		Mbuti.DG	Colombia_LagunadelaHerrera_2000BP	Venezuela_LasLocas_Ceramic2	Venezuela_LasLocas_Ceramic5	0.001023	2.276	24446	23895	538328
Mbuti.DG	Panama_IsthmoColombian_PreColonial.SG	Venezuela_LasLocas_Ceramic2	Venezuela_LasLocas_Ceramic6	0.002941	5.054	19061	17877	402683		Mbuti.DG	Colombia_LagunadelaHerrera_2000BP	Venezuela_LasLocas_Ceramic2	Venezuela_LasLocas_Ceramic6	0.001413	2.978	25106	24346	537804
Mbuti.DG	Panama_IsthmoColombian_PreColonial.SG	Venezuela_LasLocas_Ceramic2	Venezuela_LasLocas_Ceramic7	0.00107	1.971	17745	17313	404498		Mbuti.DG	Colombia_LagunadelaHerrera_2000BP	Venezuela_LasLocas_Ceramic2	Venezuela_LasLocas_Ceramic7	0.000614	1.371	23515	23183	539799
Mbuti.DG	Panama_IsthmoColombian_PreColonial.SG	Venezuela_LasLocas_Ceramic2	Venezuela_LasLocas_Ceramic8	0.003411	6.184	19095	17732	399686		Mbuti.DG	Colombia_LagunadelaHerrera_2000BP	Venezuela_LasLocas_Ceramic2	Venezuela_LasLocas_Ceramic8	0.001716	3.695	24978	24063	533570
Mbuti.DG	Panama_IsthmoColombian_PreColonial.SG	Venezuela_LasLocas_Ceramic3	Venezuela_LasLocas_Ceramic4	0.001169	2.154	16329	15882	382989		Mbuti.DG	Colombia_LagunadelaHerrera_2000BP	Venezuela_LasLocas_Ceramic3	Venezuela_LasLocas_Ceramic4	0.000514	1.229	21529	21268	509607
Mbuti.DG	Panama_IsthmoColombian_PreColonial.SG	Venezuela_LasLocas_Ceramic3	Venezuela_LasLocas_Ceramic5	0.001895	3.404	17642	16904	389415		Mbuti.DG	Colombia_LagunadelaHerrera_2000BP	Venezuela_LasLocas_Ceramic3	Venezuela_LasLocas_Ceramic5	0.001043	2.391	23255	22713	518837
Mbuti.DG	Panama_IsthmoColombian_PreColonial.SG	Venezuela_LasLocas_Ceramic3	Venezuela_LasLocas_Ceramic6	0.002923	4.955	18445	17309	388741		Mbuti.DG	Colombia_LagunadelaHerrera_2000BP	Venezuela_LasLocas_Ceramic3	Venezuela_LasLocas_Ceramic6	0.001549	3.268	24270	23467	518176
Mbuti.DG	Panama_IsthmoColombian_PreColonial.SG	Venezuela_LasLocas_Ceramic3	Venezuela_LasLocas_Ceramic7	0.000991	1.824	16851	16464	390435		Mbuti.DG	Colombia_LagunadelaHerrera_2000BP	Venezuela_LasLocas_Ceramic3	Venezuela_LasLocas_Ceramic7	0.000318	0.722	22340	22175	520206
Mbuti.DG	Panama_IsthmoColombian_PreColonial.SG	Venezuela_LasLocas_Ceramic3	Venezuela_LasLocas_Ceramic8	0.003838	6.936	18434	16954	385652		Mbuti.DG	Colombia_LagunadelaHerrera_2000BP	Venezuela_LasLocas_Ceramic3	Venezuela_LasLocas_Ceramic8	0.001724	3.95	23990	23105	513944
Mbuti.DG	Panama_IsthmoColombian_PreColonial.SG	Venezuela_LasLocas_Ceramic4	Venezuela_LasLocas_Ceramic5	0.000899	1.672	17367	17020	386286		Mbuti.DG	Colombia_LagunadelaHerrera_2000BP	Venezuela_LasLocas_Ceramic4	Venezuela_LasLocas_Ceramic5	0.000524	1.203	22978	22709	514060
Mbuti.DG	Panama_IsthmoColombian_PreColonial.SG	Venezuela_LasLocas_Ceramic4	Venezuela_LasLocas_Ceramic6	0.001728	3.132	17506	16840	385525		Mbuti.DG	Colombia_LagunadelaHerrera_2000BP	Venezuela_LasLocas_Ceramic4	Venezuela_LasLocas_Ceramic6	0.000904	1.976	23021	22556	513276
Mbuti.DG	Panama_IsthmoColombian_PreColonial.SG	Venezuela_LasLocas_Ceramic4	Venezuela_LasLocas_Ceramic7	-0.000104	-0.189	16706	16746	387198		Mbuti.DG	Colombia_LagunadelaHerrera_2000BP	Venezuela_LasLocas_Ceramic4	Venezuela_LasLocas_Ceramic7	-0.000268	-0.578	22092	22230	515416
Mbuti.DG	Panama_IsthmoColombian_PreColonial.SG	Venezuela_LasLocas_Ceramic4	Venezuela_LasLocas_Ceramic8	0.002303	4.195	17819	16938	382379		Mbuti.DG	Colombia_LagunadelaHerrera_2000BP	Venezuela_LasLocas_Ceramic4	Venezuela_LasLocas_Ceramic8	0.001161	2.602	23360	22768	509121
Mbuti.DG	Panama_IsthmoColombian_PreColonial.SG	Venezuela_LasLocas_Ceramic5	Venezuela_LasLocas_Ceramic6	0.001077	1.852	17843	17421	392234		Mbuti.DG	Colombia_LagunadelaHerrera_2000BP	Venezuela_LasLocas_Ceramic5	Venezuela_LasLocas_Ceramic6	0.000648	1.385	23585	23246	522826
Mbuti.DG	Panama_IsthmoColombian_PreColonial.SG	Venezuela_LasLocas_Ceramic5	Venezuela_LasLocas_Ceramic7	-0.000832	-1.49	17280	17607	393989		Mbuti.DG	Colombia_LagunadelaHerrera_2000BP	Venezuela_LasLocas_Ceramic5	Venezuela_LasLocas_Ceramic7	-0.000525	-1.143	23061	23337	524739
Mbuti.DG	Panama_IsthmoColombian_PreColonial.SG	Venezuela_LasLocas_Ceramic5	Venezuela_LasLocas_Ceramic8	0.001705	3.162	17826	17163	388974		Mbuti.DG	Colombia_LagunadelaHerrera_2000BP	Venezuela_LasLocas_Ceramic5	Venezuela_LasLocas_Ceramic8	0.000792	1.739	23452	23042	518330
Mbuti.DG	Panama_IsthmoColombian_PreColonial.SG	Venezuela_LasLocas_Ceramic6	Venezuela_LasLocas_Ceramic7	-0.001754	-3.045	17124	17813	393043		Mbuti.DG	Colombia_LagunadelaHerrera_2000BP	Venezuela_LasLocas_Ceramic6	Venezuela_LasLocas_Ceramic7	-0.000947	-2.044	23077	23573	524100
Mbuti.DG	Panama_IsthmoColombian_PreColonial.SG	Venezuela_LasLocas_Ceramic6	Venezuela_LasLocas_Ceramic8	0.000539	0.963	17264	17054	388570		Mbuti.DG	Colombia_LagunadelaHerrera_2000BP	Venezuela_LasLocas_Ceramic6	Venezuela_LasLocas_Ceramic8	8.6e-05	0.194	22870	22826	518186
Mbuti.DG	Panama_IsthmoColombian_PreColonial.SG	Venezuela_LasLocas_Ceramic7	Venezuela_LasLocas_Ceramic8	0.002312	4.23	17826	16923	390321		Mbuti.DG	Colombia_LagunadelaHerrera_2000BP	Venezuela_LasLocas_Ceramic7	Venezuela_LasLocas_Ceramic8	0.001206	2.786	23436	22808	520189
Mbuti.DG	Bahamas_CrookedIsl_Ceramic	Venezuela_LasLocas_Ceramic1	Venezuela_LasLocas_Ceramic2	-0.000351	-0.692	23126	23316	539578
Mbuti.DG	Bahamas_CrookedIsl_Ceramic	Venezuela_LasLocas_Ceramic2	Venezuela_LasLocas_Ceramic3	0.000758	1.495	21982	21583	527439
Mbuti.DG	Bahamas_CrookedIsl_Ceramic	Venezuela_LasLocas_Ceramic3	Venezuela_LasLocas_Ceramic4	-0.000731	-1.45	20998	21366	504182
Mbuti.DG	Bahamas_CrookedIsl_Ceramic	Venezuela_LasLocas_Ceramic4	Venezuela_LasLocas_Ceramic5	0.000693	1.294	22758	22405	508599
Mbuti.DG	Bahamas_CrookedIsl_Ceramic	Venezuela_LasLocas_Ceramic5	Venezuela_LasLocas_Ceramic6	2.6e-05	0.046	23131	23117	517431
Mbuti.DG	Bahamas_CrookedIsl_Ceramic	Venezuela_LasLocas_Ceramic6	Venezuela_LasLocas_Ceramic7	-2.1e-05	-0.039	23094	23105	518783
Mbuti.DG	Bahamas_CrookedIsl_Ceramic	Venezuela_LasLocas_Ceramic7	Venezuela_LasLocas_Ceramic8	-0.000649	-1.319	22696	23030	514851
Mbuti.DG	Bahamas_CrookedIsl_Ceramic	Venezuela_LasLocas_Ceramic2	Venezuela_LasLocas_Ceramic3	0.000758	1.495	21982	21583	527439
Mbuti.DG	Bahamas_CrookedIsl_Ceramic	Venezuela_LasLocas_Ceramic2	Venezuela_LasLocas_Ceramic4	0.000194	0.368	22427	22325	522616
Mbuti.DG	Bahamas_CrookedIsl_Ceramic	Venezuela_LasLocas_Ceramic2	Venezuela_LasLocas_Ceramic5	0.000654	1.209	24040	23692	532136
Mbuti.DG	Bahamas_CrookedIsl_Ceramic	Venezuela_LasLocas_Ceramic2	Venezuela_LasLocas_Ceramic6	0.000704	1.284	24535	24160	531798
Mbuti.DG	Bahamas_CrookedIsl_Ceramic	Venezuela_LasLocas_Ceramic2	Venezuela_LasLocas_Ceramic7	0.001025	1.934	23361	22814	533794
Mbuti.DG	Bahamas_CrookedIsl_Ceramic	Venezuela_LasLocas_Ceramic2	Venezuela_LasLocas_Ceramic8	0.000179	0.339	24224	24130	527532
Mbuti.DG	Bahamas_CrookedIsl_Ceramic	Venezuela_LasLocas_Ceramic3	Venezuela_LasLocas_Ceramic4	-0.000731	-1.45	20998	21366	504182
Mbuti.DG	Bahamas_CrookedIsl_Ceramic	Venezuela_LasLocas_Ceramic3	Venezuela_LasLocas_Ceramic5	-0.000101	-0.185	22706	22758	513507
Mbuti.DG	Bahamas_CrookedIsl_Ceramic	Venezuela_LasLocas_Ceramic3	Venezuela_LasLocas_Ceramic6	9.8e-05	0.182	23615	23565	512986
Mbuti.DG	Bahamas_CrookedIsl_Ceramic	Venezuela_LasLocas_Ceramic3	Venezuela_LasLocas_Ceramic7	-8e-06	-0.016	22050	22054	514924
Mbuti.DG	Bahamas_CrookedIsl_Ceramic	Venezuela_LasLocas_Ceramic3	Venezuela_LasLocas_Ceramic8	-0.000577	-1.167	23135	23429	508686
Mbuti.DG	Bahamas_CrookedIsl_Ceramic	Venezuela_LasLocas_Ceramic4	Venezuela_LasLocas_Ceramic5	0.000693	1.294	22758	22405	508599
Mbuti.DG	Bahamas_CrookedIsl_Ceramic	Venezuela_LasLocas_Ceramic4	Venezuela_LasLocas_Ceramic6	0.000617	1.158	22733	22419	507894
Mbuti.DG	Bahamas_CrookedIsl_Ceramic	Venezuela_LasLocas_Ceramic4	Venezuela_LasLocas_Ceramic7	0.000509	0.991	22072	21812	509993
Mbuti.DG	Bahamas_CrookedIsl_Ceramic	Venezuela_LasLocas_Ceramic4	Venezuela_LasLocas_Ceramic8	4.5e-05	0.089	22792	22770	503750
Mbuti.DG	Bahamas_CrookedIsl_Ceramic	Venezuela_LasLocas_Ceramic5	Venezuela_LasLocas_Ceramic6	2.6e-05	0.046	23131	23117	517431
Mbuti.DG	Bahamas_CrookedIsl_Ceramic	Venezuela_LasLocas_Ceramic5	Venezuela_LasLocas_Ceramic7	5e-05	0.091	22975	22949	519330
Mbuti.DG	Bahamas_CrookedIsl_Ceramic	Venezuela_LasLocas_Ceramic5	Venezuela_LasLocas_Ceramic8	-0.000533	-0.975	22863	23137	512989
Mbuti.DG	Bahamas_CrookedIsl_Ceramic	Venezuela_LasLocas_Ceramic6	Venezuela_LasLocas_Ceramic7	-2.1e-05	-0.039	23094	23105	518783
Mbuti.DG	Bahamas_CrookedIsl_Ceramic	Venezuela_LasLocas_Ceramic6	Venezuela_LasLocas_Ceramic8	-0.000657	-1.275	22432	22768	512947
Mbuti.DG	Bahamas_CrookedIsl_Ceramic	Venezuela_LasLocas_Ceramic7	Venezuela_LasLocas_Ceramic8	-0.000649	-1.319	22696	23030	514851
Mbuti.DG	Dominican_Andres_Ceramic	Venezuela_LasLocas_Ceramic1	Venezuela_LasLocas_Ceramic2	-5.8e-05	-0.132	23484	23516	545317
Mbuti.DG	Dominican_Andres_Ceramic	Venezuela_LasLocas_Ceramic2	Venezuela_LasLocas_Ceramic3	3.3e-05	0.076	22069	22051	532824
Mbuti.DG	Dominican_Andres_Ceramic	Venezuela_LasLocas_Ceramic3	Venezuela_LasLocas_Ceramic4	0.000846	1.83	21695	21265	509090
Mbuti.DG	Dominican_Andres_Ceramic	Venezuela_LasLocas_Ceramic4	Venezuela_LasLocas_Ceramic5	-0.000186	-0.398	22820	22916	513470
Mbuti.DG	Dominican_Andres_Ceramic	Venezuela_LasLocas_Ceramic5	Venezuela_LasLocas_Ceramic6	0.000127	0.263	23424	23357	522236
Mbuti.DG	Dominican_Andres_Ceramic	Venezuela_LasLocas_Ceramic6	Venezuela_LasLocas_Ceramic7	-0.000249	-0.521	23239	23370	523627
Mbuti.DG	Dominican_Andres_Ceramic	Venezuela_LasLocas_Ceramic7	Venezuela_LasLocas_Ceramic8	-0.000208	-0.463	23074	23181	519611
Mbuti.DG	Dominican_Andres_Ceramic	Venezuela_LasLocas_Ceramic2	Venezuela_LasLocas_Ceramic3	3.3e-05	0.076	22069	22051	532824
Mbuti.DG	Dominican_Andres_Ceramic	Venezuela_LasLocas_Ceramic2	Venezuela_LasLocas_Ceramic4	0.000826	1.755	22896	22460	528147
Mbuti.DG	Dominican_Andres_Ceramic	Venezuela_LasLocas_Ceramic2	Venezuela_LasLocas_Ceramic5	0.000442	0.914	24309	24071	537674
Mbuti.DG	Dominican_Andres_Ceramic	Venezuela_LasLocas_Ceramic2	Venezuela_LasLocas_Ceramic6	0.000516	1.105	24876	24599	537145
Mbuti.DG	Dominican_Andres_Ceramic	Venezuela_LasLocas_Ceramic2	Venezuela_LasLocas_Ceramic7	0.000347	0.789	23457	23270	539220
Mbuti.DG	Dominican_Andres_Ceramic	Venezuela_LasLocas_Ceramic2	Venezuela_LasLocas_Ceramic8	0.000265	0.568	24543	24402	532842
Mbuti.DG	Dominican_Andres_Ceramic	Venezuela_LasLocas_Ceramic3	Venezuela_LasLocas_Ceramic4	0.000846	1.83	21695	21265	509090
Mbuti.DG	Dominican_Andres_Ceramic	Venezuela_LasLocas_Ceramic3	Venezuela_LasLocas_Ceramic5	0.000419	0.907	23093	22876	518262
Mbuti.DG	Dominican_Andres_Ceramic	Venezuela_LasLocas_Ceramic3	Venezuela_LasLocas_Ceramic6	0.000593	1.201	23997	23690	517664
Mbuti.DG	Dominican_Andres_Ceramic	Venezuela_LasLocas_Ceramic3	Venezuela_LasLocas_Ceramic7	0.000211	0.461	22332	22222	519686
Mbuti.DG	Dominican_Andres_Ceramic	Venezuela_LasLocas_Ceramic3	Venezuela_LasLocas_Ceramic8	0.00046	0.986	23650	23413	513389
Mbuti.DG	Dominican_Andres_Ceramic	Venezuela_LasLocas_Ceramic4	Venezuela_LasLocas_Ceramic5	-0.000186	-0.398	22820	22916	513470
Mbuti.DG	Dominican_Andres_Ceramic	Venezuela_LasLocas_Ceramic4	Venezuela_LasLocas_Ceramic6	-0.000238	-0.491	22779	22901	512741
Mbuti.DG	Dominican_Andres_Ceramic	Venezuela_LasLocas_Ceramic4	Venezuela_LasLocas_Ceramic7	-0.0007	-1.499	22026	22387	514825
Mbuti.DG	Dominican_Andres_Ceramic	Venezuela_LasLocas_Ceramic4	Venezuela_LasLocas_Ceramic8	-0.000666	-1.407	22862	23201	508564
Mbuti.DG	Dominican_Andres_Ceramic	Venezuela_LasLocas_Ceramic5	Venezuela_LasLocas_Ceramic6	0.000127	0.263	23424	23357	522236
Mbuti.DG	Dominican_Andres_Ceramic	Venezuela_LasLocas_Ceramic5	Venezuela_LasLocas_Ceramic7	-0.000204	-0.424	23131	23238	524142
Mbuti.DG	Dominican_Andres_Ceramic	Venezuela_LasLocas_Ceramic5	Venezuela_LasLocas_Ceramic8	-0.000268	-0.558	23138	23276	517753
Mbuti.DG	Dominican_Andres_Ceramic	Venezuela_LasLocas_Ceramic6	Venezuela_LasLocas_Ceramic7	-0.000249	-0.521	23239	23370	523627
Mbuti.DG	Dominican_Andres_Ceramic	Venezuela_LasLocas_Ceramic6	Venezuela_LasLocas_Ceramic8	-0.000381	-0.857	22752	22949	517656
Mbuti.DG	Dominican_Andres_Ceramic	Venezuela_LasLocas_Ceramic7	Venezuela_LasLocas_Ceramic8	-0.000208	-0.463	23074	23181	519611
Mbuti.DG	PuertoRico_LosIndios_Ceramic	Venezuela_LasLocas_Ceramic1	Venezuela_LasLocas_Ceramic2	0.000241	0.258	3905	3883	91819
Mbuti.DG	PuertoRico_LosIndios_Ceramic	Venezuela_LasLocas_Ceramic2	Venezuela_LasLocas_Ceramic3	0.000117	0.129	3730	3719	90332
Mbuti.DG	PuertoRico_LosIndios_Ceramic	Venezuela_LasLocas_Ceramic3	Venezuela_LasLocas_Ceramic4	-0.000893	-0.935	3673	3751	87606
Mbuti.DG	PuertoRico_LosIndios_Ceramic	Venezuela_LasLocas_Ceramic4	Venezuela_LasLocas_Ceramic5	0.001297	1.304	3942	3827	88273
Mbuti.DG	PuertoRico_LosIndios_Ceramic	Venezuela_LasLocas_Ceramic5	Venezuela_LasLocas_Ceramic6	-0.001278	-1.347	3894	4009	89526
Mbuti.DG	PuertoRico_LosIndios_Ceramic	Venezuela_LasLocas_Ceramic6	Venezuela_LasLocas_Ceramic7	0.001146	1.245	4006	3904	89631
Mbuti.DG	PuertoRico_LosIndios_Ceramic	Venezuela_LasLocas_Ceramic7	Venezuela_LasLocas_Ceramic8	-0.000429	-0.432	3900	3938	88858
Mbuti.DG	PuertoRico_LosIndios_Ceramic	Venezuela_LasLocas_Ceramic2	Venezuela_LasLocas_Ceramic3	0.000117	0.129	3730	3719	90332
Mbuti.DG	PuertoRico_LosIndios_Ceramic	Venezuela_LasLocas_Ceramic2	Venezuela_LasLocas_Ceramic4	-0.000964	-1.01	3771	3857	89570
Mbuti.DG	PuertoRico_LosIndios_Ceramic	Venezuela_LasLocas_Ceramic2	Venezuela_LasLocas_Ceramic5	0.000417	0.457	4035	3997	90993
Mbuti.DG	PuertoRico_LosIndios_Ceramic	Venezuela_LasLocas_Ceramic2	Venezuela_LasLocas_Ceramic6	-0.000848	-0.884	4082	4159	90948
Mbuti.DG	PuertoRico_LosIndios_Ceramic	Venezuela_LasLocas_Ceramic2	Venezuela_LasLocas_Ceramic7	-0.000126	-0.131	3869	3881	91138
Mbuti.DG	PuertoRico_LosIndios_Ceramic	Venezuela_LasLocas_Ceramic2	Venezuela_LasLocas_Ceramic8	-0.000729	-0.715	4067	4133	90228
Mbuti.DG	PuertoRico_LosIndios_Ceramic	Venezuela_LasLocas_Ceramic3	Venezuela_LasLocas_Ceramic4	-0.000893	-0.935	3673	3751	87606
Mbuti.DG	PuertoRico_LosIndios_Ceramic	Venezuela_LasLocas_Ceramic3	Venezuela_LasLocas_Ceramic5	0.00032	0.337	3928	3900	89000
Mbuti.DG	PuertoRico_LosIndios_Ceramic	Venezuela_LasLocas_Ceramic3	Venezuela_LasLocas_Ceramic6	-0.00083	-0.884	4011	4085	88939
Mbuti.DG	PuertoRico_LosIndios_Ceramic	Venezuela_LasLocas_Ceramic3	Venezuela_LasLocas_Ceramic7	-0.000159	-0.169	3783	3797	89071
Mbuti.DG	PuertoRico_LosIndios_Ceramic	Venezuela_LasLocas_Ceramic3	Venezuela_LasLocas_Ceramic8	-0.000748	-0.751	3969	4034	88220
Mbuti.DG	PuertoRico_LosIndios_Ceramic	Venezuela_LasLocas_Ceramic4	Venezuela_LasLocas_Ceramic5	0.001297	1.304	3942	3827	88273
Mbuti.DG	PuertoRico_LosIndios_Ceramic	Venezuela_LasLocas_Ceramic4	Venezuela_LasLocas_Ceramic6	9e-06	0.009	3943	3942	88069
Mbuti.DG	PuertoRico_LosIndios_Ceramic	Venezuela_LasLocas_Ceramic4	Venezuela_LasLocas_Ceramic7	0.000938	0.982	3800	3717	88295
Mbuti.DG	PuertoRico_LosIndios_Ceramic	Venezuela_LasLocas_Ceramic4	Venezuela_LasLocas_Ceramic8	0.000209	0.209	3971	3952	87307
Mbuti.DG	PuertoRico_LosIndios_Ceramic	Venezuela_LasLocas_Ceramic5	Venezuela_LasLocas_Ceramic6	-0.001278	-1.347	3894	4009	89526
Mbuti.DG	PuertoRico_LosIndios_Ceramic	Venezuela_LasLocas_Ceramic5	Venezuela_LasLocas_Ceramic7	-0.000414	-0.432	3904	3941	89768
Mbuti.DG	PuertoRico_LosIndios_Ceramic	Venezuela_LasLocas_Ceramic5	Venezuela_LasLocas_Ceramic8	-0.001252	-1.263	3883	3995	88834
Mbuti.DG	PuertoRico_LosIndios_Ceramic	Venezuela_LasLocas_Ceramic6	Venezuela_LasLocas_Ceramic7	0.001146	1.245	4006	3904	89631
Mbuti.DG	PuertoRico_LosIndios_Ceramic	Venezuela_LasLocas_Ceramic6	Venezuela_LasLocas_Ceramic8	-0.000261	-0.263	3862	3885	88729
Mbuti.DG	PuertoRico_LosIndios_Ceramic	Venezuela_LasLocas_Ceramic7	Venezuela_LasLocas_Ceramic8	-0.000429	-0.432	3900	3938	88858
Mbuti.DG	StLucia_Lavoutte_Ceramic	Venezuela_LasLocas_Ceramic1	Venezuela_LasLocas_Ceramic2	-6e-06	-0.015	23550	23553	546221
Mbuti.DG	StLucia_Lavoutte_Ceramic	Venezuela_LasLocas_Ceramic2	Venezuela_LasLocas_Ceramic3	0.000452	1.097	22198	21957	533675
Mbuti.DG	StLucia_Lavoutte_Ceramic	Venezuela_LasLocas_Ceramic3	Venezuela_LasLocas_Ceramic4	-0.000291	-0.706	21407	21555	509631
Mbuti.DG	StLucia_Lavoutte_Ceramic	Venezuela_LasLocas_Ceramic4	Venezuela_LasLocas_Ceramic5	0.000569	1.346	23074	22781	514059
Mbuti.DG	StLucia_Lavoutte_Ceramic	Venezuela_LasLocas_Ceramic5	Venezuela_LasLocas_Ceramic6	-0.000338	-0.764	23374	23550	522751
Mbuti.DG	StLucia_Lavoutte_Ceramic	Venezuela_LasLocas_Ceramic6	Venezuela_LasLocas_Ceramic7	6e-06	0.013	23383	23380	524100
Mbuti.DG	StLucia_Lavoutte_Ceramic	Venezuela_LasLocas_Ceramic7	Venezuela_LasLocas_Ceramic8	-5.1e-05	-0.118	23121	23147	520220
Mbuti.DG	StLucia_Lavoutte_Ceramic	Venezuela_LasLocas_Ceramic2	Venezuela_LasLocas_Ceramic3	0.000452	1.097	22198	21957	533675
Mbuti.DG	StLucia_Lavoutte_Ceramic	Venezuela_LasLocas_Ceramic2	Venezuela_LasLocas_Ceramic4	0.000175	0.403	22763	22670	528979
Mbuti.DG	StLucia_Lavoutte_Ceramic	Venezuela_LasLocas_Ceramic2	Venezuela_LasLocas_Ceramic5	0.000535	1.23	24367	24079	538533
Mbuti.DG	StLucia_Lavoutte_Ceramic	Venezuela_LasLocas_Ceramic2	Venezuela_LasLocas_Ceramic6	0.000213	0.475	24823	24709	537941
Mbuti.DG	StLucia_Lavoutte_Ceramic	Venezuela_LasLocas_Ceramic2	Venezuela_LasLocas_Ceramic7	0.000177	0.415	23489	23393	540026
Mbuti.DG	StLucia_Lavoutte_Ceramic	Venezuela_LasLocas_Ceramic2	Venezuela_LasLocas_Ceramic8	0.000227	0.534	24563	24442	533821
Mbuti.DG	StLucia_Lavoutte_Ceramic	Venezuela_LasLocas_Ceramic3	Venezuela_LasLocas_Ceramic4	-0.000291	-0.706	21407	21555	509631
Mbuti.DG	StLucia_Lavoutte_Ceramic	Venezuela_LasLocas_Ceramic3	Venezuela_LasLocas_Ceramic5	9.1e-05	0.214	23067	23019	518803
Mbuti.DG	StLucia_Lavoutte_Ceramic	Venezuela_LasLocas_Ceramic3	Venezuela_LasLocas_Ceramic6	-0.000206	-0.458	23829	23936	518163
Mbuti.DG	StLucia_Lavoutte_Ceramic	Venezuela_LasLocas_Ceramic3	Venezuela_LasLocas_Ceramic7	-0.000338	-0.801	22219	22395	520220
Mbuti.DG	StLucia_Lavoutte_Ceramic	Venezuela_LasLocas_Ceramic3	Venezuela_LasLocas_Ceramic8	-0.000114	-0.266	23552	23611	513969
Mbuti.DG	StLucia_Lavoutte_Ceramic	Venezuela_LasLocas_Ceramic4	Venezuela_LasLocas_Ceramic5	0.000569	1.346	23074	22781	514059
Mbuti.DG	StLucia_Lavoutte_Ceramic	Venezuela_LasLocas_Ceramic4	Venezuela_LasLocas_Ceramic6	1e-06	0.003	22848	22848	513264
Mbuti.DG	StLucia_Lavoutte_Ceramic	Venezuela_LasLocas_Ceramic4	Venezuela_LasLocas_Ceramic7	-0.000122	-0.287	22220	22283	515467
Mbuti.DG	StLucia_Lavoutte_Ceramic	Venezuela_LasLocas_Ceramic4	Venezuela_LasLocas_Ceramic8	0.000102	0.237	23069	23017	509158
Mbuti.DG	StLucia_Lavoutte_Ceramic	Venezuela_LasLocas_Ceramic5	Venezuela_LasLocas_Ceramic6	-0.000338	-0.764	23374	23550	522751
Mbuti.DG	StLucia_Lavoutte_Ceramic	Venezuela_LasLocas_Ceramic5	Venezuela_LasLocas_Ceramic7	-0.000373	-0.872	23147	23343	524700
Mbuti.DG	StLucia_Lavoutte_Ceramic	Venezuela_LasLocas_Ceramic5	Venezuela_LasLocas_Ceramic8	-0.000284	-0.645	23202	23349	518347
Mbuti.DG	StLucia_Lavoutte_Ceramic	Venezuela_LasLocas_Ceramic6	Venezuela_LasLocas_Ceramic7	6e-06	0.013	23383	23380	524100
Mbuti.DG	StLucia_Lavoutte_Ceramic	Venezuela_LasLocas_Ceramic6	Venezuela_LasLocas_Ceramic8	-9.7e-05	-0.229	22872	22923	518178
Mbuti.DG	StLucia_Lavoutte_Ceramic	Venezuela_LasLocas_Ceramic7	Venezuela_LasLocas_Ceramic8	-5.1e-05	-0.118	23121	23147	520220
Mbuti.DG	Curacao_deSavaan_Ceramic	Venezuela_LasLocas_Ceramic1	Venezuela_LasLocas_Ceramic2	0.000318	0.614	23317	23146	537414
Mbuti.DG	Curacao_deSavaan_Ceramic	Venezuela_LasLocas_Ceramic2	Venezuela_LasLocas_Ceramic3	0.00024	0.472	21802	21676	525494
Mbuti.DG	Curacao_deSavaan_Ceramic	Venezuela_LasLocas_Ceramic3	Venezuela_LasLocas_Ceramic4	-3.8e-05	-0.077	21194	21213	502560
Mbuti.DG	Curacao_deSavaan_Ceramic	Venezuela_LasLocas_Ceramic4	Venezuela_LasLocas_Ceramic5	-4.3e-05	-0.084	22520	22542	506872
Mbuti.DG	Curacao_deSavaan_Ceramic	Venezuela_LasLocas_Ceramic5	Venezuela_LasLocas_Ceramic6	2e-06	0.003	23017	23017	515644
Mbuti.DG	Curacao_deSavaan_Ceramic	Venezuela_LasLocas_Ceramic6	Venezuela_LasLocas_Ceramic7	5.8e-05	0.113	23007	22977	517055
Mbuti.DG	Curacao_deSavaan_Ceramic	Venezuela_LasLocas_Ceramic7	Venezuela_LasLocas_Ceramic8	0.000285	0.575	22821	22675	512939
Mbuti.DG	Curacao_deSavaan_Ceramic	Venezuela_LasLocas_Ceramic2	Venezuela_LasLocas_Ceramic3	0.00024	0.472	21802	21676	525494
Mbuti.DG	Curacao_deSavaan_Ceramic	Venezuela_LasLocas_Ceramic2	Venezuela_LasLocas_Ceramic4	0.00025	0.481	22416	22286	520781
Mbuti.DG	Curacao_deSavaan_Ceramic	Venezuela_LasLocas_Ceramic2	Venezuela_LasLocas_Ceramic5	1e-05	0.019	23859	23853	530121
Mbuti.DG	Curacao_deSavaan_Ceramic	Venezuela_LasLocas_Ceramic2	Venezuela_LasLocas_Ceramic6	0.000176	0.322	24410	24317	529689
Mbuti.DG	Curacao_deSavaan_Ceramic	Venezuela_LasLocas_Ceramic2	Venezuela_LasLocas_Ceramic7	0.000229	0.447	23175	23053	531741
Mbuti.DG	Curacao_deSavaan_Ceramic	Venezuela_LasLocas_Ceramic2	Venezuela_LasLocas_Ceramic8	0.0005	0.92	24314	24051	525425
Mbuti.DG	Curacao_deSavaan_Ceramic	Venezuela_LasLocas_Ceramic3	Venezuela_LasLocas_Ceramic4	-3.8e-05	-0.077	21194	21213	502560
Mbuti.DG	Curacao_deSavaan_Ceramic	Venezuela_LasLocas_Ceramic3	Venezuela_LasLocas_Ceramic5	-0.000102	-0.188	22658	22710	511618
Mbuti.DG	Curacao_deSavaan_Ceramic	Venezuela_LasLocas_Ceramic3	Venezuela_LasLocas_Ceramic6	-0.00021	-0.396	23438	23545	511149
Mbuti.DG	Curacao_deSavaan_Ceramic	Venezuela_LasLocas_Ceramic3	Venezuela_LasLocas_Ceramic7	-9.6e-05	-0.195	21964	22013	513162
Mbuti.DG	Curacao_deSavaan_Ceramic	Venezuela_LasLocas_Ceramic3	Venezuela_LasLocas_Ceramic8	0.000577	1.102	23371	23079	506808
Mbuti.DG	Curacao_deSavaan_Ceramic	Venezuela_LasLocas_Ceramic4	Venezuela_LasLocas_Ceramic5	-4.3e-05	-0.084	22520	22542	506872
Mbuti.DG	Curacao_deSavaan_Ceramic	Venezuela_LasLocas_Ceramic4	Venezuela_LasLocas_Ceramic6	-9.2e-05	-0.171	22487	22534	506159
Mbuti.DG	Curacao_deSavaan_Ceramic	Venezuela_LasLocas_Ceramic4	Venezuela_LasLocas_Ceramic7	-0.000125	-0.246	21882	21946	508334
Mbuti.DG	Curacao_deSavaan_Ceramic	Venezuela_LasLocas_Ceramic4	Venezuela_LasLocas_Ceramic8	0.00019	0.368	22765	22670	501940
Mbuti.DG	Curacao_deSavaan_Ceramic	Venezuela_LasLocas_Ceramic5	Venezuela_LasLocas_Ceramic6	2e-06	0.003	23017	23017	515644
Mbuti.DG	Curacao_deSavaan_Ceramic	Venezuela_LasLocas_Ceramic5	Venezuela_LasLocas_Ceramic7	2e-05	0.037	22884	22874	517450
Mbuti.DG	Curacao_deSavaan_Ceramic	Venezuela_LasLocas_Ceramic5	Venezuela_LasLocas_Ceramic8	0.000416	0.791	23042	22830	511084
Mbuti.DG	Curacao_deSavaan_Ceramic	Venezuela_LasLocas_Ceramic6	Venezuela_LasLocas_Ceramic7	5.8e-05	0.113	23007	22977	517055
Mbuti.DG	Curacao_deSavaan_Ceramic	Venezuela_LasLocas_Ceramic6	Venezuela_LasLocas_Ceramic8	0.000534	0.995	22656	22383	511023
Mbuti.DG	Curacao_deSavaan_Ceramic	Venezuela_LasLocas_Ceramic7	Venezuela_LasLocas_Ceramic8	0.000285	0.575	22821	22675	512939
Mbuti.DG	Curacao_SantaCruz_Ceramic	Venezuela_LasLocas_Ceramic1	Venezuela_LasLocas_Ceramic2	0.000885	1.385	23189	22719	531925
Mbuti.DG	Curacao_SantaCruz_Ceramic	Venezuela_LasLocas_Ceramic2	Venezuela_LasLocas_Ceramic3	-0.000762	-1.287	21267	21663	520145
Mbuti.DG	Curacao_SantaCruz_Ceramic	Venezuela_LasLocas_Ceramic3	Venezuela_LasLocas_Ceramic4	0.000549	0.882	21054	20781	497927
Mbuti.DG	Curacao_SantaCruz_Ceramic	Venezuela_LasLocas_Ceramic4	Venezuela_LasLocas_Ceramic5	7.9e-05	0.126	22294	22254	502109
Mbuti.DG	Curacao_SantaCruz_Ceramic	Venezuela_LasLocas_Ceramic5	Venezuela_LasLocas_Ceramic6	-7e-05	-0.104	22834	22869	510866
Mbuti.DG	Curacao_SantaCruz_Ceramic	Venezuela_LasLocas_Ceramic6	Venezuela_LasLocas_Ceramic7	-0.000549	-0.839	22543	22824	512117
Mbuti.DG	Curacao_SantaCruz_Ceramic	Venezuela_LasLocas_Ceramic7	Venezuela_LasLocas_Ceramic8	0.000669	1.012	22751	22412	508194
Mbuti.DG	Curacao_SantaCruz_Ceramic	Venezuela_LasLocas_Ceramic2	Venezuela_LasLocas_Ceramic3	-0.000762	-1.287	21267	21663	520145
Mbuti.DG	Curacao_SantaCruz_Ceramic	Venezuela_LasLocas_Ceramic2	Venezuela_LasLocas_Ceramic4	-0.000102	-0.167	22163	22215	515283
Mbuti.DG	Curacao_SantaCruz_Ceramic	Venezuela_LasLocas_Ceramic2	Venezuela_LasLocas_Ceramic5	-0.000391	-0.593	23476	23681	524844
Mbuti.DG	Curacao_SantaCruz_Ceramic	Venezuela_LasLocas_Ceramic2	Venezuela_LasLocas_Ceramic6	-0.000401	-0.606	24027	24237	524327
Mbuti.DG	Curacao_SantaCruz_Ceramic	Venezuela_LasLocas_Ceramic2	Venezuela_LasLocas_Ceramic7	-0.00083	-1.364	22597	23034	526340
Mbuti.DG	Curacao_SantaCruz_Ceramic	Venezuela_LasLocas_Ceramic2	Venezuela_LasLocas_Ceramic8	-0.000118	-0.185	23873	23935	520224
Mbuti.DG	Curacao_SantaCruz_Ceramic	Venezuela_LasLocas_Ceramic3	Venezuela_LasLocas_Ceramic4	0.000549	0.882	21054	20781	497927
Mbuti.DG	Curacao_SantaCruz_Ceramic	Venezuela_LasLocas_Ceramic3	Venezuela_LasLocas_Ceramic5	0.0002	0.311	22560	22459	507013
Mbuti.DG	Curacao_SantaCruz_Ceramic	Venezuela_LasLocas_Ceramic3	Venezuela_LasLocas_Ceramic6	0.000327	0.475	23361	23196	506535
Mbuti.DG	Curacao_SantaCruz_Ceramic	Venezuela_LasLocas_Ceramic3	Venezuela_LasLocas_Ceramic7	-0.000253	-0.4	21722	21850	508281
Mbuti.DG	Curacao_SantaCruz_Ceramic	Venezuela_LasLocas_Ceramic3	Venezuela_LasLocas_Ceramic8	0.00068	1.045	23097	22755	502174
Mbuti.DG	Curacao_SantaCruz_Ceramic	Venezuela_LasLocas_Ceramic4	Venezuela_LasLocas_Ceramic5	7.9e-05	0.126	22294	22254	502109
Mbuti.DG	Curacao_SantaCruz_Ceramic	Venezuela_LasLocas_Ceramic4	Venezuela_LasLocas_Ceramic6	-0.00025	-0.403	22193	22318	501400
Mbuti.DG	Curacao_SantaCruz_Ceramic	Venezuela_LasLocas_Ceramic4	Venezuela_LasLocas_Ceramic7	-0.000786	-1.246	21544	21939	503362
Mbuti.DG	Curacao_SantaCruz_Ceramic	Venezuela_LasLocas_Ceramic4	Venezuela_LasLocas_Ceramic8	-0.000184	-0.285	22428	22519	497223
Mbuti.DG	Curacao_SantaCruz_Ceramic	Venezuela_LasLocas_Ceramic5	Venezuela_LasLocas_Ceramic6	-7e-05	-0.104	22834	22869	510866
Mbuti.DG	Curacao_SantaCruz_Ceramic	Venezuela_LasLocas_Ceramic5	Venezuela_LasLocas_Ceramic7	-0.000702	-1.053	22526	22886	512581
Mbuti.DG	Curacao_SantaCruz_Ceramic	Venezuela_LasLocas_Ceramic5	Venezuela_LasLocas_Ceramic8	0.000119	0.185	22733	22672	506478
Mbuti.DG	Curacao_SantaCruz_Ceramic	Venezuela_LasLocas_Ceramic6	Venezuela_LasLocas_Ceramic7	-0.000549	-0.839	22543	22824	512117
Mbuti.DG	Curacao_SantaCruz_Ceramic	Venezuela_LasLocas_Ceramic6	Venezuela_LasLocas_Ceramic8	0.000327	0.489	22354	22188	506308
Mbuti.DG	Curacao_SantaCruz_Ceramic	Venezuela_LasLocas_Ceramic7	Venezuela_LasLocas_Ceramic8	0.000669	1.012	22751	22412	508194
Mbuti.DG	Guadeloupe_AnseGourde_Ceramic	Venezuela_LasLocas_Ceramic1	Venezuela_LasLocas_Ceramic2	-0.000109	-0.197	14690	14727	344369
Mbuti.DG	Guadeloupe_AnseGourde_Ceramic	Venezuela_LasLocas_Ceramic2	Venezuela_LasLocas_Ceramic3	-5.2e-05	-0.094	13752	13770	336832
Mbuti.DG	Guadeloupe_AnseGourde_Ceramic	Venezuela_LasLocas_Ceramic3	Venezuela_LasLocas_Ceramic4	0.000327	0.599	13512	13407	322651
Mbuti.DG	Guadeloupe_AnseGourde_Ceramic	Venezuela_LasLocas_Ceramic4	Venezuela_LasLocas_Ceramic5	0.000437	0.784	14406	14264	325518
Mbuti.DG	Guadeloupe_AnseGourde_Ceramic	Venezuela_LasLocas_Ceramic5	Venezuela_LasLocas_Ceramic6	-0.000759	-1.346	14522	14773	330636
Mbuti.DG	Guadeloupe_AnseGourde_Ceramic	Venezuela_LasLocas_Ceramic6	Venezuela_LasLocas_Ceramic7	0.000432	0.794	14631	14488	331187
Mbuti.DG	Guadeloupe_AnseGourde_Ceramic	Venezuela_LasLocas_Ceramic7	Venezuela_LasLocas_Ceramic8	-0.000148	-0.257	14447	14495	328612
Mbuti.DG	Guadeloupe_AnseGourde_Ceramic	Venezuela_LasLocas_Ceramic2	Venezuela_LasLocas_Ceramic3	-5.2e-05	-0.094	13752	13770	336832
Mbuti.DG	Guadeloupe_AnseGourde_Ceramic	Venezuela_LasLocas_Ceramic2	Venezuela_LasLocas_Ceramic4	0.000273	0.518	14298	14207	333983
Mbuti.DG	Guadeloupe_AnseGourde_Ceramic	Venezuela_LasLocas_Ceramic2	Venezuela_LasLocas_Ceramic5	0.000211	0.371	15213	15141	339937
Mbuti.DG	Guadeloupe_AnseGourde_Ceramic	Venezuela_LasLocas_Ceramic2	Venezuela_LasLocas_Ceramic6	-8.6e-05	-0.156	15456	15485	339243
Mbuti.DG	Guadeloupe_AnseGourde_Ceramic	Venezuela_LasLocas_Ceramic2	Venezuela_LasLocas_Ceramic7	0.000241	0.441	14724	14642	340609
Mbuti.DG	Guadeloupe_AnseGourde_Ceramic	Venezuela_LasLocas_Ceramic2	Venezuela_LasLocas_Ceramic8	-0.000172	-0.29	15238	15296	336588
Mbuti.DG	Guadeloupe_AnseGourde_Ceramic	Venezuela_LasLocas_Ceramic3	Venezuela_LasLocas_Ceramic4	0.000327	0.599	13512	13407	322651
Mbuti.DG	Guadeloupe_AnseGourde_Ceramic	Venezuela_LasLocas_Ceramic3	Venezuela_LasLocas_Ceramic5	0.000544	0.958	14506	14328	328144
Mbuti.DG	Guadeloupe_AnseGourde_Ceramic	Venezuela_LasLocas_Ceramic3	Venezuela_LasLocas_Ceramic6	-7.6e-05	-0.129	14942	14967	327510
Mbuti.DG	Guadeloupe_AnseGourde_Ceramic	Venezuela_LasLocas_Ceramic3	Venezuela_LasLocas_Ceramic7	0.000106	0.19	13966	13931	328856
Mbuti.DG	Guadeloupe_AnseGourde_Ceramic	Venezuela_LasLocas_Ceramic3	Venezuela_LasLocas_Ceramic8	0.000205	0.358	14685	14618	324783
Mbuti.DG	Guadeloupe_AnseGourde_Ceramic	Venezuela_LasLocas_Ceramic4	Venezuela_LasLocas_Ceramic5	0.000437	0.784	14406	14264	325518
Mbuti.DG	Guadeloupe_AnseGourde_Ceramic	Venezuela_LasLocas_Ceramic4	Venezuela_LasLocas_Ceramic6	-0.000622	-1.118	14233	14435	324787
Mbuti.DG	Guadeloupe_AnseGourde_Ceramic	Venezuela_LasLocas_Ceramic4	Venezuela_LasLocas_Ceramic7	-0.00022	-0.391	13908	13980	326088
Mbuti.DG	Guadeloupe_AnseGourde_Ceramic	Venezuela_LasLocas_Ceramic4	Venezuela_LasLocas_Ceramic8	-0.0006	-1.034	14341	14535	321943
Mbuti.DG	Guadeloupe_AnseGourde_Ceramic	Venezuela_LasLocas_Ceramic5	Venezuela_LasLocas_Ceramic6	-0.000759	-1.346	14522	14773	330636
Mbuti.DG	Guadeloupe_AnseGourde_Ceramic	Venezuela_LasLocas_Ceramic5	Venezuela_LasLocas_Ceramic7	-0.000394	-0.706	14463	14594	331814
Mbuti.DG	Guadeloupe_AnseGourde_Ceramic	Venezuela_LasLocas_Ceramic5	Venezuela_LasLocas_Ceramic8	-0.000481	-0.815	14454	14611	327630
Mbuti.DG	Guadeloupe_AnseGourde_Ceramic	Venezuela_LasLocas_Ceramic6	Venezuela_LasLocas_Ceramic7	0.000432	0.794	14631	14488	331187
Mbuti.DG	Guadeloupe_AnseGourde_Ceramic	Venezuela_LasLocas_Ceramic6	Venezuela_LasLocas_Ceramic8	-8.1e-05	-0.141	14262	14288	327254
Mbuti.DG	Guadeloupe_AnseGourde_Ceramic	Venezuela_LasLocas_Ceramic7	Venezuela_LasLocas_Ceramic8	-0.000148	-0.257	14447	14495	328612

## Sheet: f4(OG, AX; Ven1, Ven2)
Table S6.C: f4-outgroup-statistics exploring the asymmetrical allele sharing of ceramic-age Venezuelans and ancient Indigenous populations within the 1240K.
Pop1	Pop2	Pop3	Pop4	f4	Z	score	ABBA	BABA	SNP
Mbuti.DG	Argentina_Aconcagua_Inca_500BP,SG	Venezuela_LasLocas_Ceramic	Venezuela_LasLocas_Ceramic2	-0.000404	-1.125	29493	29758	657568
Mbuti.DG	Argentina_ArroyoSeco2_7200BP	Venezuela_LasLocas_Ceramic	Venezuela_LasLocas_Ceramic2	0.000604	1.241	7896	7791	174962
Mbuti.DG	Argentina_ArroyoSeco2_7700BP	Venezuela_LasLocas_Ceramic	Venezuela_LasLocas_Ceramic2	0.000435	1.492	34135	33806	754583
Mbuti.DG	Argentina_BeagleChannel_Yamana_100BP	Venezuela_LasLocas_Ceramic	Venezuela_LasLocas_Ceramic2	0.00088	2.944	34948	34269	771012
Mbuti.DG	Argentina_BeagleChannel_Yamana_100BP,SG	Venezuela_LasLocas_Ceramic	Venezuela_LasLocas_Ceramic2	0.000599	1.989	28330	27951	632178
Mbuti.DG	Argentina_BeagleChannel_Yamana_1500BP	Venezuela_LasLocas_Ceramic	Venezuela_LasLocas_Ceramic2	0.000537	1.482	26902	26582	595926
Mbuti.DG	Argentina_LagunaChica_1600BP	Venezuela_LasLocas_Ceramic	Venezuela_LasLocas_Ceramic2	0.000886	2.429	26110	25602	573843
Mbuti.DG	Argentina_LagunaChica_6800BP	Venezuela_LasLocas_Ceramic	Venezuela_LasLocas_Ceramic2	0.0002	0.582	19934	19844	446510
Mbuti.DG	Argentina_LagunaToro_2400BP	Venezuela_LasLocas_Ceramic	Venezuela_LasLocas_Ceramic2	0.000736	1.453	7806	7681	170873
Mbuti.DG	Argentina_MitrePeninsula_Haush_400BP	Venezuela_LasLocas_Ceramic	Venezuela_LasLocas_Ceramic2	0.000547	1.985	34310	33895	759350
Mbuti.DG	Argentina_NorthTierradelFiego_Selknam_100BP,SG	Venezuela_LasLocas_Ceramic	Venezuela_LasLocas_Ceramic2	0.000132	0.356	29061	28975	649886
Mbuti.DG	Argentina_NorthTierradelFuego_LaArcillosa2_5800BP	Venezuela_LasLocas_Ceramic	Venezuela_LasLocas_Ceramic2	0.000505	1.409	30524	30183	675812
Mbuti.DG	Argentina_NorthTierradelFuego_Selknam_500BP	Venezuela_LasLocas_Ceramic	Venezuela_LasLocas_Ceramic2	0.000557	1.966	35323	34888	781202
Mbuti.DG	Bahamas_AbacoIsl_Ceramic	Venezuela_LasLocas_Ceramic	Venezuela_LasLocas_Ceramic2	0.000262	1.016	34662	34461	765608
Mbuti.DG	Bahamas_CrookedIsl_Ceramic	Venezuela_LasLocas_Ceramic	Venezuela_LasLocas_Ceramic2	0.000374	1.3	34525	34238	765698
Mbuti.DG	Bahamas_EleutheraIsl_Ceramic	Venezuela_LasLocas_Ceramic	Venezuela_LasLocas_Ceramic2	0.000304	1.22	35328	35090	782043
Mbuti.DG	Bahamas_LongIsl_Ceramic	Venezuela_LasLocas_Ceramic	Venezuela_LasLocas_Ceramic2	0.000211	0.75	34568	34407	766119
Mbuti.DG	Bahamas_SouthAndros_Ceramic	Venezuela_LasLocas_Ceramic	Venezuela_LasLocas_Ceramic2	6.7e-05	0.257	34731	34679	769055
Mbuti.DG	Belize_3600BP	Venezuela_LasLocas_Ceramic	Venezuela_LasLocas_Ceramic2	0.000231	0.571	13964	13893	308753
Mbuti.DG	Belize_4000BP	Venezuela_LasLocas_Ceramic	Venezuela_LasLocas_Ceramic2	9.6e-05	0.202	6447	6434	144382
Mbuti.DG	Belize_4600BP	Venezuela_LasLocas_Ceramic	Venezuela_LasLocas_Ceramic2	0.000589	2.27	35347	34887	779889
Mbuti.DG	Belize_4600BP	Venezuela_LasLocas_Ceramic	Venezuela_LasLocas_Ceramic2	0.000589	2.27	35347	34887	779889
Mbuti.DG	Belize_4900BP	Venezuela_LasLocas_Ceramic	Venezuela_LasLocas_Ceramic2	0.000506	1.729	35126	34734	774221
Mbuti.DG	Belize_5500BP	Venezuela_LasLocas_Ceramic	Venezuela_LasLocas_Ceramic2	6.5e-05	0.178	29524	29482	657722
Mbuti.DG	Belize_7400BP	Venezuela_LasLocas_Ceramic	Venezuela_LasLocas_Ceramic2	0.000153	0.449	23008	22930	511207
Mbuti.DG	Belize_8800BP	Venezuela_LasLocas_Ceramic	Venezuela_LasLocas_Ceramic2	0.001022	1.471	2660	2600	59016
Mbuti.DG	Belize_9400BP	Venezuela_LasLocas_Ceramic	Venezuela_LasLocas_Ceramic2	0.000248	0.712	19884	19774	440699
Mbuti.DG	Bolivia_Akapana_Tiwanaku	Venezuela_LasLocas_Ceramic	Venezuela_LasLocas_Ceramic2	0.000244	0.814	27287	27139	604856
Mbuti.DG	Bolivia_Lukurmata_Tiwanaku	Venezuela_LasLocas_Ceramic	Venezuela_LasLocas_Ceramic2	0.000167	0.598	34776	34647	773285
Mbuti.DG	Bolivia_MH_Iroco_1050BP	Venezuela_LasLocas_Ceramic	Venezuela_LasLocas_Ceramic2	-7e-06	-0.017	22246	22249	495341
Mbuti.DG	Bolivia_MH_Miraflores	Venezuela_LasLocas_Ceramic	Venezuela_LasLocas_Ceramic2	7.1e-05	0.24	31741	31690	705831
Mbuti.DG	Bolivia_MH_Tiwanaku	Venezuela_LasLocas_Ceramic	Venezuela_LasLocas_Ceramic2	4.1e-05	0.117	14743	14729	328591
Mbuti.DG	Bolivia_MiraFlores_MH	Venezuela_LasLocas_Ceramic	Venezuela_LasLocas_Ceramic2	0.000402	1.086	26548	26312	587580
Mbuti.DG	Bolivia_MonolitoDescabezado_Tiwanaku	Venezuela_LasLocas_Ceramic	Venezuela_LasLocas_Ceramic2	-0.00016	-0.477	28798	28901	642120
Mbuti.DG	Bolivia_Pumapunku_Tiwanaku	Venezuela_LasLocas_Ceramic	Venezuela_LasLocas_Ceramic2	0.000185	0.424	11131	11085	247340
Mbuti.DG	Bolivia_Putuni_Tiwanaku	Venezuela_LasLocas_Ceramic	Venezuela_LasLocas_Ceramic2	-0.000267	-0.742	21385	21513	479392
Mbuti.DG	Bolivia_Totocachi_Tiwanaku	Venezuela_LasLocas_Ceramic	Venezuela_LasLocas_Ceramic2	-5.3e-05	-0.108	7461	7470	167097
Mbuti.DG	Brazil_Enoque_3500BP,SG	Venezuela_LasLocas_Ceramic	Venezuela_LasLocas_Ceramic2	-0.000528	-0.516	1200	1215	27654
Mbuti.DG	Brazil_LapaDoSanto_9600BP	Venezuela_LasLocas_Ceramic	Venezuela_LasLocas_Ceramic2	0.000882	3.341	32848	32208	726084
Mbuti.DG	Brazil_Laranjal_6600BP	Venezuela_LasLocas_Ceramic	Venezuela_LasLocas_Ceramic2	0.000511	1.283	17378	17179	389165
Mbuti.DG	Brazil_Laranjal_6800BP	Venezuela_LasLocas_Ceramic	Venezuela_LasLocas_Ceramic2	0.000985	2.5	13283	12991	296450
Mbuti.DG	Brazil_Moraes_5800BP	Venezuela_LasLocas_Ceramic	Venezuela_LasLocas_Ceramic2	7.2e-05	0.169	11661	11642	260122
Mbuti.DG	Brazil_PrePottery_1300BP	Venezuela_LasLocas_Ceramic	Venezuela_LasLocas_Ceramic2	0.000546	0.688	1850	1827	41684
Mbuti.DG	Brazil_PrePottery_2200BP	Venezuela_LasLocas_Ceramic	Venezuela_LasLocas_Ceramic2	-0.000309	-0.687	8369	8428	191429
Mbuti.DG	Brazil_PrePottery_2500BP	Venezuela_LasLocas_Ceramic	Venezuela_LasLocas_Ceramic2	0.000438	0.722	4513	4470	99729
Mbuti.DG	Brazil_Sumidouro_10100BP,SG	Venezuela_LasLocas_Ceramic	Venezuela_LasLocas_Ceramic2	0.000449	1.401	28057	27766	647861
Mbuti.DG	Brazil_Sumidouro_10200BP,SG	Venezuela_LasLocas_Ceramic	Venezuela_LasLocas_Ceramic2	6.4e-05	0.137	8463	8450	201268
Mbuti.DG	Brazil_Sumidouro_10400BP,SG	Venezuela_LasLocas_Ceramic	Venezuela_LasLocas_Ceramic2	0.000738	2.141	35591	35004	794734
Mbuti.DG	Brazil_Sumidouro_9800BP,SG	Venezuela_LasLocas_Ceramic	Venezuela_LasLocas_Ceramic2	0.001505	2.314	3268	3151	77968
Mbuti.DG	Canada_6500BP,SG	Venezuela_LasLocas_Ceramic	Venezuela_LasLocas_Ceramic2	1.2e-05	0.027	9367	9364	213738
Mbuti.DG	Canada_700BP,SG	Venezuela_LasLocas_Ceramic	Venezuela_LasLocas_Ceramic2	-0.000227	-0.403	4292	4314	98453
Mbuti.DG	Canada_ASO,SG	Venezuela_LasLocas_Ceramic	Venezuela_LasLocas_Ceramic2	0.000303	0.874	28505	28310	640127
Mbuti.DG	Canada_BigBar_5700BP,SG	Venezuela_LasLocas_Ceramic	Venezuela_LasLocas_Ceramic2	0.000228	0.617	20803	20696	471699
Mbuti.DG	Canada_LateDorset,SG	Venezuela_LasLocas_Ceramic	Venezuela_LasLocas_Ceramic2	-0.00023	-0.551	10646	10703	250539
Mbuti.DG	Canada_MDorset	Venezuela_LasLocas_Ceramic	Venezuela_LasLocas_Ceramic2	8.5e-05	0.16	4710	4701	110103
Mbuti.DG	Canada_MDorset,SG	Venezuela_LasLocas_Ceramic	Venezuela_LasLocas_Ceramic2	0.002187	2.698	1783	1694	40739
Mbuti.DG	Chile_CaletaHuelen_MH_1100BP	Venezuela_LasLocas_Ceramic	Venezuela_LasLocas_Ceramic2	0.000136	0.367	20533	20471	455362
Mbuti.DG	Chile_Conchali_700BP	Venezuela_LasLocas_Ceramic	Venezuela_LasLocas_Ceramic2	2.9e-05	0.094	34187	34165	758896
Mbuti.DG	Chile_LIP_Pukara_600BP	Venezuela_LasLocas_Ceramic	Venezuela_LasLocas_Ceramic2	-0.000377	-0.721	6058	6109	135400
Mbuti.DG	Chile_LIP_Pukara_700BP	Venezuela_LasLocas_Ceramic	Venezuela_LasLocas_Ceramic2	0.000182	0.377	7944	7912	175511
Mbuti.DG	Chile_LosRieles_12000BP	Venezuela_LasLocas_Ceramic	Venezuela_LasLocas_Ceramic2	-2.5e-05	-0.067	30941	30959	686654
Mbuti.DG	Chile_LosRieles_5100BP	Venezuela_LasLocas_Ceramic	Venezuela_LasLocas_Ceramic2	0.000502	1.401	30989	30647	682515
Mbuti.DG	Chile_NorthTierradelFuego_Selknam_100BP	Venezuela_LasLocas_Ceramic	Venezuela_LasLocas_Ceramic2	0.000537	1.395	24782	24489	547227
Mbuti.DG	Chile_PicaOcho_700BP	Venezuela_LasLocas_Ceramic	Venezuela_LasLocas_Ceramic2	-0.000182	-0.479	20880	20965	465479
Mbuti.DG	Chile_PuntaSantaAna_7300BP,SG	Venezuela_LasLocas_Ceramic	Venezuela_LasLocas_Ceramic2	0.000741	1.956	25808	25381	576359
Mbuti.DG	Chile_SouthernContinent_Aonikenk_400BP	Venezuela_LasLocas_Ceramic	Venezuela_LasLocas_Ceramic2	0.000716	1.813	18754	18457	414750
Mbuti.DG	Chile_StraitOfMagellan_Kaweskar_100BP,SG	Venezuela_LasLocas_Ceramic	Venezuela_LasLocas_Ceramic2	-0.000365	-0.694	5136	5178	115245
Mbuti.DG	Chile_WesternArchipelago_Ayayema_5100BP,SG	Venezuela_LasLocas_Ceramic	Venezuela_LasLocas_Ceramic2	0.000652	1.712	35954	35435	795714
Mbuti.DG	Chile_WesternArchipelago_Kaweskar_1200BP,SG	Venezuela_LasLocas_Ceramic	Venezuela_LasLocas_Ceramic2	0.000319	0.82	32651	32418	729999
Mbuti.DG	Chile_WesternArchipelago_Kaweskar_800BP,SG	Venezuela_LasLocas_Ceramic	Venezuela_LasLocas_Ceramic2	0.000372	0.967	35897	35602	794714
Mbuti.DG	Chile_Yamana_BeagleChannel_800BP,SG	Venezuela_LasLocas_Ceramic	Venezuela_LasLocas_Ceramic2	0.00091	2.945	36063	35339	796254
Mbuti.DG	Cuba_CanimarAbajo_Archaic	Venezuela_LasLocas_Ceramic	Venezuela_LasLocas_Ceramic2	0.000145	0.543	35852	35736	796576
Mbuti.DG	Cuba_CuevaCalero_Archaic	Venezuela_LasLocas_Ceramic	Venezuela_LasLocas_Ceramic2	-6.7e-05	-0.202	34462	34513	768334
Mbuti.DG	Cuba_CuevaEsqueletos_Ceramic	Venezuela_LasLocas_Ceramic	Venezuela_LasLocas_Ceramic2	0.000304	1.193	35752	35511	792219
Mbuti.DG	Cuba_CuevaPerico_Archaic	Venezuela_LasLocas_Ceramic	Venezuela_LasLocas_Ceramic2	2.4e-05	0.079	25219	25205	563017
Mbuti.DG	Cuba_ElMorrillo_Ceramic	Venezuela_LasLocas_Ceramic	Venezuela_LasLocas_Ceramic2	0.000418	1.143	27716	27461	610518
Mbuti.DG	Cuba_GuayaboBlanco_Archaic	Venezuela_LasLocas_Ceramic	Venezuela_LasLocas_Ceramic2	0.000139	0.438	33910	33806	753078
Mbuti.DG	Cuba_LasCarolinas_Archaic	Venezuela_LasLocas_Ceramic	Venezuela_LasLocas_Ceramic2	-0.000529	-1.639	33140	33532	741378
Mbuti.DG	Cuba_Manuelito_Archaic	Venezuela_LasLocas_Ceramic	Venezuela_LasLocas_Ceramic2	0.000166	0.423	21951	21870	485415
Mbuti.DG	Cuba_PlayadelMango_Archaic	Venezuela_LasLocas_Ceramic	Venezuela_LasLocas_Ceramic2	-0.000127	-0.437	33890	33986	756262
Mbuti.DG	Curacao_deSavaan_Ceramic	Venezuela_LasLocas_Ceramic	Venezuela_LasLocas_Ceramic2	0.000292	1.059	34281	34059	760142
Mbuti.DG	Curacao_SantaCruz_Ceramic	Venezuela_LasLocas_Ceramic	Venezuela_LasLocas_Ceramic2	0.000396	1.12	33535	33242	742268
Mbuti.DG	Dominican_Andres_Archaic	Venezuela_LasLocas_Ceramic	Venezuela_LasLocas_Ceramic2	0.000353	0.956	30144	29910	664811
Mbuti.DG	Dominican_Atajadizo_Ceramic	Venezuela_LasLocas_Ceramic	Venezuela_LasLocas_Ceramic2	0.000334	1.467	35933	35667	795582
Mbuti.DG	Dominican_CuevaJuana_Ceramic	Venezuela_LasLocas_Ceramic	Venezuela_LasLocas_Ceramic2	0.000222	0.859	35762	35587	791877
Mbuti.DG	Dominican_CuevaRoja_Archaic	Venezuela_LasLocas_Ceramic	Venezuela_LasLocas_Ceramic2	-0.000212	-0.397	4415	4436	99100
Mbuti.DG	Dominican_EdilioCruz_Ceramic	Venezuela_LasLocas_Ceramic	Venezuela_LasLocas_Ceramic2	0.001006	2.832	32055	31346	704814
Mbuti.DG	Dominican_ElFrances_Ceramic	Venezuela_LasLocas_Ceramic	Venezuela_LasLocas_Ceramic2	0.000321	1.076	31697	31473	698261
Mbuti.DG	Dominican_ElSoco_Ceramic	Venezuela_LasLocas_Ceramic	Venezuela_LasLocas_Ceramic2	0.000204	0.879	35950	35788	795995
Mbuti.DG	Dominican_ElSoco_Ceramic	Venezuela_LasLocas_Ceramic	Venezuela_LasLocas_Ceramic2	0.000204	0.879	35950	35788	795995
Mbuti.DG	Dominican_JuanDolio_Ceramic	Venezuela_LasLocas_Ceramic	Venezuela_LasLocas_Ceramic2	0.000355	1.409	35778	35497	792031
Mbuti.DG	Dominican_LaCaleta_Ceramic	Venezuela_LasLocas_Ceramic	Venezuela_LasLocas_Ceramic2	0.000309	1.39	35990	35744	796648
Mbuti.DG	Dominican_LaUnion_Ceramic	Venezuela_LasLocas_Ceramic	Venezuela_LasLocas_Ceramic2	-5.3e-05	-0.195	35413	35455	785741
Mbuti.DG	Dominican_LomaPerenal_Ceramic	Venezuela_LasLocas_Ceramic	Venezuela_LasLocas_Ceramic2	0.000422	1.228	31569	31275	697251
Mbuti.DG	Dominican_LosCorniel_Ceramic	Venezuela_LasLocas_Ceramic	Venezuela_LasLocas_Ceramic2	6e-05	0.168	31211	31170	693364
Mbuti.DG	Dominican_LosMuertos_Ceramic	Venezuela_LasLocas_Ceramic	Venezuela_LasLocas_Ceramic2	0.000453	1.299	33937	33596	751229
Mbuti.DG	Dominican_Macao_Ceramic	Venezuela_LasLocas_Ceramic	Venezuela_LasLocas_Ceramic2	0.000489	1.7	35023	34645	772647
Mbuti.DG	Greenland_Saqqaq,SG	Venezuela_LasLocas_Ceramic	Venezuela_LasLocas_Ceramic2	0.00043	1.336	33391	33054	781779
Mbuti.DG	Guadeloupe_AnseGourde_Ceramic	Venezuela_LasLocas_Ceramic	Venezuela_LasLocas_Ceramic2	0.000237	0.781	21844	21728	487434
Mbuti.DG	Peru_Antaura_Tiwanaku	Venezuela_LasLocas_Ceramic	Venezuela_LasLocas_Ceramic2	-0.000158	-0.435	24878	24966	559447
Mbuti.DG	Peru_Chanka_LIP	Venezuela_LasLocas_Ceramic	Venezuela_LasLocas_Ceramic2	5.8e-05	0.181	31695	31654	703910
Mbuti.DG	Peru_Chincha_LH	Venezuela_LasLocas_Ceramic	Venezuela_LasLocas_Ceramic2	3.1e-05	0.125	35911	35886	796011
Mbuti.DG	Peru_Cotahuasi_Tiwanaku	Venezuela_LasLocas_Ceramic	Venezuela_LasLocas_Ceramic2	0.000307	0.78	20016	19878	447779
Mbuti.DG	Peru_Cullcunche_Tiwanaku	Venezuela_LasLocas_Ceramic	Venezuela_LasLocas_Ceramic2	-0.000256	-0.704	19007	19117	427153
Mbuti.DG	Peru_Cuncaicha_4200BP	Venezuela_LasLocas_Ceramic	Venezuela_LasLocas_Ceramic2	0.000119	0.327	29094	29017	647473
Mbuti.DG	Peru_Cuncaicha_9000BP	Venezuela_LasLocas_Ceramic	Venezuela_LasLocas_Ceramic2	0.00023	0.603	28582	28436	636388
Mbuti.DG	Peru_EIP_Moche	Venezuela_LasLocas_Ceramic	Venezuela_LasLocas_Ceramic2	-0.000106	-0.255	8810	8831	195635
Mbuti.DG	Peru_ElBrujo_EIP_1300BP	Venezuela_LasLocas_Ceramic	Venezuela_LasLocas_Ceramic2	-0.000231	-0.742	24711	24838	550121
Mbuti.DG	Peru_Highlands_Chinchawas_MH	Venezuela_LasLocas_Ceramic	Venezuela_LasLocas_Ceramic2	-8.7e-05	-0.22	15465	15495	342752
Mbuti.DG	Peru_Highlands_LIP_Chimu	Venezuela_LasLocas_Ceramic	Venezuela_LasLocas_Ceramic2	-0.000451	-1.572	32658	32986	728583
Mbuti.DG	Peru_HuacaPrieta_LA_4500BP	Venezuela_LasLocas_Ceramic	Venezuela_LasLocas_Ceramic2	-0.000864	-0.774	870	887	19288
Mbuti.DG	Peru_Kaillachuro_Unknown,SG	Venezuela_LasLocas_Ceramic	Venezuela_LasLocas_Ceramic2	-0.001097	-2.008	5449	5585	123710
Mbuti.DG	Peru_LaGalgada_4100BP	Venezuela_LasLocas_Ceramic	Venezuela_LasLocas_Ceramic2	0.000143	0.373	33406	33301	740186
Mbuti.DG	Peru_Laramate_900BP	Venezuela_LasLocas_Ceramic	Venezuela_LasLocas_Ceramic2	-6.8e-05	-0.276	35108	35162	781499
Mbuti.DG	Peru_Lauricocha_3500BP	Venezuela_LasLocas_Ceramic	Venezuela_LasLocas_Ceramic2	-0.000505	-1.345	22370	22625	505339
Mbuti.DG	Peru_Lauricocha_5800BP	Venezuela_LasLocas_Ceramic	Venezuela_LasLocas_Ceramic2	0.000122	0.299	23465	23401	522658
Mbuti.DG	Peru_Lauricocha_8600BP	Venezuela_LasLocas_Ceramic	Venezuela_LasLocas_Ceramic2	0.000137	0.425	34424	34319	766611
Mbuti.DG	Peru_LH_Inca	Venezuela_LasLocas_Ceramic	Venezuela_LasLocas_Ceramic2	-0.000629	-1.26	7512	7618	167927
Mbuti.DG	Peru_Lima_EIP_1450BP	Venezuela_LasLocas_Ceramic	Venezuela_LasLocas_Ceramic2	0.00044	1.156	14162	14025	312478
Mbuti.DG	Peru_Lima_LIP_650BP	Venezuela_LasLocas_Ceramic	Venezuela_LasLocas_Ceramic2	5e-05	0.155	33037	33000	738594
Mbuti.DG	Peru_LimaCoast_MH_1000BP	Venezuela_LasLocas_Ceramic	Venezuela_LasLocas_Ceramic2	-0.000158	-0.277	4068	4082	89853
Mbuti.DG	Peru_LIP_Botigiriayocc_600BP	Venezuela_LasLocas_Ceramic	Venezuela_LasLocas_Ceramic2	-0.000223	-0.629	34467	34639	769750
Mbuti.DG	Peru_LIP_La_Galgada_600BP	Venezuela_LasLocas_Ceramic	Venezuela_LasLocas_Ceramic2	0.00144	1.49	1230	1191	27045
Mbuti.DG	Peru_LIP_Pacapaccari_600BP	Venezuela_LasLocas_Ceramic	Venezuela_LasLocas_Ceramic2	0.000245	0.789	31147	30979	689856
Mbuti.DG	Peru_LIP_Ychsma	Venezuela_LasLocas_Ceramic	Venezuela_LasLocas_Ceramic2	-7.5e-05	-0.224	16577	16604	368386
Mbuti.DG	Peru_Maucallacta_Tiwanaku	Venezuela_LasLocas_Ceramic	Venezuela_LasLocas_Ceramic2	-7.4e-05	-0.197	18436	18466	413640
Mbuti.DG	Peru_MH_LIP_ElBrujo_850BP	Venezuela_LasLocas_Ceramic	Venezuela_LasLocas_Ceramic2	0.000747	1.888	14950	14705	328219
Mbuti.DG	Peru_MH_LIP_Lambayeque	Venezuela_LasLocas_Ceramic	Venezuela_LasLocas_Ceramic2	0.00016	0.542	32641	32526	722157
Mbuti.DG	Peru_Palpa_LIP_550BP	Venezuela_LasLocas_Ceramic	Venezuela_LasLocas_Ceramic2	0.00014	0.467	28656	28567	633685
Mbuti.DG	Peru_Palpa_MH_950BP	Venezuela_LasLocas_Ceramic	Venezuela_LasLocas_Ceramic2	0.000913	1.102	1699	1665	37280
Mbuti.DG	Peru_RioUncallane_1600BP,SG	Venezuela_LasLocas_Ceramic	Venezuela_LasLocas_Ceramic2	0.000167	0.609	35810	35677	795748
Mbuti.DG	Peru_SanSebastian_LH_500BP	Venezuela_LasLocas_Ceramic	Venezuela_LasLocas_Ceramic2	0.000131	0.346	16694	16646	370952
Mbuti.DG	Peru_SanSebastian_LIP_600BP	Venezuela_LasLocas_Ceramic	Venezuela_LasLocas_Ceramic2	-0.000249	-0.717	28633	28792	637367
Mbuti.DG	Peru_SoroMikayaPatjxa_6800BP,SG	Venezuela_LasLocas_Ceramic	Venezuela_LasLocas_Ceramic2	0.000982	1.095	1535	1500	35042
Mbuti.DG	Peru_Ullujaya_EIP_1350BP	Venezuela_LasLocas_Ceramic	Venezuela_LasLocas_Ceramic2	0.000258	0.811	23233	23100	514854
Mbuti.DG	Peru_Ullujaya_MH_950BP	Venezuela_LasLocas_Ceramic	Venezuela_LasLocas_Ceramic2	0.000514	1.423	23511	23244	519231
Mbuti.DG	PuertoRico_CaboRojo11_Ceramic	Venezuela_LasLocas_Ceramic	Venezuela_LasLocas_Ceramic2	0.000611	1.751	31257	30837	687818
Mbuti.DG	PuertoRico_CanasColloresMonserrate_Ceramic	Venezuela_LasLocas_Ceramic	Venezuela_LasLocas_Ceramic2	0.000678	2.219	34734	34215	765585
Mbuti.DG	PuertoRico_Collores_Ceramic	Venezuela_LasLocas_Ceramic	Venezuela_LasLocas_Ceramic2	0.000675	1.915	30642	30187	673099
Mbuti.DG	PuertoRico_LosIndios_Ceramic	Venezuela_LasLocas_Ceramic	Venezuela_LasLocas_Ceramic2	0.00047	0.905	5108	5055	113575
Mbuti.DG	PuertoRico_Monserrate_Ceramic	Venezuela_LasLocas_Ceramic	Venezuela_LasLocas_Ceramic2	0.000433	1.177	29170	28892	644354
Mbuti.DG	PuertoRico_PasodelIndio_Ceramic	Venezuela_LasLocas_Ceramic	Venezuela_LasLocas_Ceramic2	0.000113	0.434	35219	35131	781446
Mbuti.DG	PuertoRico_PuntaCandelero_Ceramic	Venezuela_LasLocas_Ceramic	Venezuela_LasLocas_Ceramic2	0.000927	2.838	23153	22682	507983
Mbuti.DG	PuertoRico_SantaElena_Ceramic	Venezuela_LasLocas_Ceramic	Venezuela_LasLocas_Ceramic2	0.000414	1.481	34974	34654	772144
Mbuti.DG	PuertoRico_Tibes_Ceramic	Venezuela_LasLocas_Ceramic	Venezuela_LasLocas_Ceramic2	7e-06	0.019	14277	14274	316034
Mbuti.DG	StLucia_Lavoutte_Ceramic	Venezuela_LasLocas_Ceramic	Venezuela_LasLocas_Ceramic2	0.000282	1.203	35845	35622	793283
Mbuti.DG	Uruguay_Rocha_PreColonial,SG	Venezuela_LasLocas_Ceramic	Venezuela_LasLocas_Ceramic2	-0.000223	-0.426	6777	6811	152691
Mbuti.DG	USA_AK_Ancient_Athabaskan_1100BP	Venezuela_LasLocas_Ceramic	Venezuela_LasLocas_Ceramic2	-1e-06	-0.004	34906	34907	793408
Mbuti.DG	USA_AK_Athabskan,SG	Venezuela_LasLocas_Ceramic	Venezuela_LasLocas_Ceramic2	0.000697	1.811	17058	16787	388286
Mbuti.DG	USA_AK_PaleoAleut	Venezuela_LasLocas_Ceramic	Venezuela_LasLocas_Ceramic2	0.000462	1.56	32271	31930	737728
Mbuti.DG	USA_AK_PaleoAleut,SG	Venezuela_LasLocas_Ceramic	Venezuela_LasLocas_Ceramic2	0.000406	1.194	31702	31408	723504
Mbuti.DG	USA_AK_Prehistoric,SG	Venezuela_LasLocas_Ceramic	Venezuela_LasLocas_Ceramic2	-0.000605	-0.507	788	800	18861
Mbuti.DG	USA_Alaska_TrailCreek_9000BP,SG	Venezuela_LasLocas_Ceramic	Venezuela_LasLocas_Ceramic2	-0.00024	-0.558	9904	9960	231728
Mbuti.DG	USA_Ancient_Beringian,SG	Venezuela_LasLocas_Ceramic	Venezuela_LasLocas_Ceramic2	2.4e-05	0.074	34763	34744	796551
Mbuti.DG	USA_Anzick_realigned,SG	Venezuela_LasLocas_Ceramic	Venezuela_LasLocas_Ceramic2	0.000208	0.546	35611	35445	795262
Mbuti.DG	USA_CA_Islands,SG	Venezuela_LasLocas_Ceramic	Venezuela_LasLocas_Ceramic2	0.000217	0.928	35844	35672	796417
Mbuti.DG	USA_Nevada_LovelockCave_1850BP,SG	Venezuela_LasLocas_Ceramic	Venezuela_LasLocas_Ceramic2	-0.000127	-0.431	35552	35653	796404
Mbuti.DG	USA_Nevada_LovelockCave_600BP,SG	Venezuela_LasLocas_Ceramic	Venezuela_LasLocas_Ceramic2	0.000652	1.869	35917	35398	796340
Mbuti.DG	USA_Nevada_SpiritCave_11000BP,SG	Venezuela_LasLocas_Ceramic	Venezuela_LasLocas_Ceramic2	0.000275	0.782	35806	35587	796309
Mbuti.DG	USA_NM_Chaco	Venezuela_LasLocas_Ceramic	Venezuela_LasLocas_Ceramic2	-0.000237	-0.585	9609	9661	216556
Mbuti.DG	USA_PA_Colonist,SG	Venezuela_LasLocas_Ceramic	Venezuela_LasLocas_Ceramic2	0.000301	0.683	5912	5869	143483
Mbuti.DG	USA_WA_Kennewick,SG	Venezuela_LasLocas_Ceramic	Venezuela_LasLocas_Ceramic2	-0.000205	-0.517	13593	13657	310780

## Sheet: f4(OG;Pan, Ven1, Ven2)
Table S6.D: f4-outgroup-statistics exploring the asymmetrical relationship of grouped ceramic-age Venezuelans to ancient Panamanians.
Pop1	Pop2	Pop3	Pop4	f4	Z	score	ABBA	BABA	SNP
Mbuti.DG	Panama_IsthmoColombian_PreColonial.SG	Venezuela_LasLocas_Ceramic	Venezuela_LasLocas_Ceramic2	0.002357	7.751	27154	25766	589002

## Sheet: f4(OG, AX, Ven, Col)
Table S6.E: f4-outgroup-statistics showing the relationship of ceramic-age Venezuelans, ancient Colombians and Indigenous populations of the 1240K.
Pop1	Pop2	Pop3	Pop4	f4	Zscore	ABBA	BABA	SNP			Pop1	Pop2	Pop3	Pop4	f4	SE	ABBA	BABA	SNP
Kenya_PastoralN	Argentina_Aconcagua_Inca_500BP,SG	Venezuela_LasLocas_Ceramic	Colombia_Checua_6000BP	-0.000292	-0.714	28550	28728	609221			Kenya_PastoralN	Argentina_Aconcagua_Inca_500BP,SG	Venezuela_LasLocas_Ceramic2	Colombia_Checua_6000BP	9.6e-05	#REF!	27050	26995	575084
Kenya_PastoralN	Argentina_ArroyoSeco2_7200BP	Venezuela_LasLocas_Ceramic	Colombia_Checua_6000BP	0.000228	0.408	7656	7618	163798			Kenya_PastoralN	Argentina_ArroyoSeco2_7200BP	Venezuela_LasLocas_Ceramic2	Colombia_Checua_6000BP	-0.000301	#REF!	7268	7315	156434
Kenya_PastoralN	Argentina_ArroyoSeco2_7700BP	Venezuela_LasLocas_Ceramic	Colombia_Checua_6000BP	9.5e-05	0.291	32755	32688	699948			Kenya_PastoralN	Argentina_ArroyoSeco2_7700BP	Venezuela_LasLocas_Ceramic2	Colombia_Checua_6000BP	-0.000278	#REF!	31003	31188	664797
Kenya_PastoralN	Argentina_BeagleChannel_Yamana_100BP	Venezuela_LasLocas_Ceramic	Colombia_Checua_6000BP	0.00036	1.043	33423	33166	711918			Kenya_PastoralN	Argentina_BeagleChannel_Yamana_100BP	Venezuela_LasLocas_Ceramic2	Colombia_Checua_6000BP	-0.000476	#REF!	31460	31782	676685
Kenya_PastoralN	Argentina_BeagleChannel_Yamana_100BP,SG	Venezuela_LasLocas_Ceramic	Colombia_Checua_6000BP	-2.8e-05	-0.08	27048	27064	581721			Kenya_PastoralN	Argentina_BeagleChannel_Yamana_100BP,SG	Venezuela_LasLocas_Ceramic2	Colombia_Checua_6000BP	-0.00076	#REF!	25836	26262	560795
Kenya_PastoralN	Argentina_BeagleChannel_Yamana_1500BP	Venezuela_LasLocas_Ceramic	Colombia_Checua_6000BP	5.7e-05	0.13	25896	25864	551039			Kenya_PastoralN	Argentina_BeagleChannel_Yamana_1500BP	Venezuela_LasLocas_Ceramic2	Colombia_Checua_6000BP	-0.000586	#REF!	25060	25375	537098
Kenya_PastoralN	Argentina_LagunaChica_1600BP	Venezuela_LasLocas_Ceramic	Colombia_Checua_6000BP	9.1e-05	0.216	24854	24806	531366			Kenya_PastoralN	Argentina_LagunaChica_1600BP	Venezuela_LasLocas_Ceramic2	Colombia_Checua_6000BP	-0.00062	#REF!	24127	24448	518664
Kenya_PastoralN	Argentina_LagunaChica_6800BP	Venezuela_LasLocas_Ceramic	Colombia_Checua_6000BP	-0.000599	-1.56	19286	19537	418324			Kenya_PastoralN	Argentina_LagunaChica_6800BP	Venezuela_LasLocas_Ceramic2	Colombia_Checua_6000BP	-0.000696	#REF!	18934	19220	410557
Kenya_PastoralN	Argentina_LagunaToro_2400BP	Venezuela_LasLocas_Ceramic	Colombia_Checua_6000BP	0.000468	0.867	7521	7446	159595			Kenya_PastoralN	Argentina_LagunaToro_2400BP	Venezuela_LasLocas_Ceramic2	Colombia_Checua_6000BP	-0.000351	#REF!	7286	7341	155017
Kenya_PastoralN	Argentina_MitrePeninsula_Haush_400BP	Venezuela_LasLocas_Ceramic	Colombia_Checua_6000BP	-0.000173	-0.528	32633	32754	699737			Kenya_PastoralN	Argentina_MitrePeninsula_Haush_400BP	Venezuela_LasLocas_Ceramic2	Colombia_Checua_6000BP	-0.000601	#REF!	30947	31347	666708
Kenya_PastoralN	Argentina_NorthTierradelFiego_Selknam_100BP,SG	Venezuela_LasLocas_Ceramic	Colombia_Checua_6000BP	-0.000212	-0.487	27945	28072	600254			Kenya_PastoralN	Argentina_NorthTierradelFiego_Selknam_100BP,SG	Venezuela_LasLocas_Ceramic2	Colombia_Checua_6000BP	-0.000523	#REF!	26488	26788	572150
Kenya_PastoralN	Argentina_NorthTierradelFuego_LaArcillosa2_5800BP	Venezuela_LasLocas_Ceramic	Colombia_Checua_6000BP	-0.000724	-1.706	28826	29277	622356			Kenya_PastoralN	Argentina_NorthTierradelFuego_LaArcillosa2_5800BP	Venezuela_LasLocas_Ceramic2	Colombia_Checua_6000BP	-0.001194	#REF!	27817	28536	602077
Kenya_PastoralN	Argentina_NorthTierradelFuego_Selknam_500BP	Venezuela_LasLocas_Ceramic	Colombia_Checua_6000BP	-2.2e-05	-0.064	33781	33797	720162			Kenya_PastoralN	Argentina_NorthTierradelFuego_Selknam_500BP	Venezuela_LasLocas_Ceramic2	Colombia_Checua_6000BP	-0.000522	#REF!	31841	32198	683102
Kenya_PastoralN	Bahamas_AbacoIsl_Ceramic	Venezuela_LasLocas_Ceramic	Colombia_Checua_6000BP	-0.001193	-3.821	32810	33655	708491			Kenya_PastoralN	Bahamas_AbacoIsl_Ceramic	Venezuela_LasLocas_Ceramic2	Colombia_Checua_6000BP	-0.001377	#REF!	31080	32007	672997
Kenya_PastoralN	Bahamas_CrookedIsl_Ceramic	Venezuela_LasLocas_Ceramic	Colombia_Checua_6000BP	-0.000776	-2.446	32829	33378	707840			Kenya_PastoralN	Bahamas_CrookedIsl_Ceramic	Venezuela_LasLocas_Ceramic2	Colombia_Checua_6000BP	-0.001039	#REF!	31122	31821	673022
Kenya_PastoralN	Bahamas_EleutheraIsl_Ceramic	Venezuela_LasLocas_Ceramic	Colombia_Checua_6000BP	-0.000911	-3.185	33578	34237	724248			Kenya_PastoralN	Bahamas_EleutheraIsl_Ceramic	Venezuela_LasLocas_Ceramic2	Colombia_Checua_6000BP	-0.001033	#REF!	31766	32474	685300
Kenya_PastoralN	Bahamas_LongIsl_Ceramic	Venezuela_LasLocas_Ceramic	Colombia_Checua_6000BP	-0.001049	-3.142	32804	33547	708672			Kenya_PastoralN	Bahamas_LongIsl_Ceramic	Venezuela_LasLocas_Ceramic2	Colombia_Checua_6000BP	-0.001144	#REF!	31200	31971	673267
Kenya_PastoralN	Bahamas_SouthAndros_Ceramic	Venezuela_LasLocas_Ceramic	Colombia_Checua_6000BP	-0.001022	-3.492	33021	33749	712415			Kenya_PastoralN	Bahamas_SouthAndros_Ceramic	Venezuela_LasLocas_Ceramic2	Colombia_Checua_6000BP	-0.001008	#REF!	31312	31994	675876
Kenya_PastoralN	Belize_3600BP	Venezuela_LasLocas_Ceramic	Colombia_Checua_6000BP	-0.000595	-1.259	13620	13794	291153			Kenya_PastoralN	Belize_3600BP	Venezuela_LasLocas_Ceramic2	Colombia_Checua_6000BP	-0.000769	#REF!	13348	13568	286492
Kenya_PastoralN	Belize_4000BP	Venezuela_LasLocas_Ceramic	Colombia_Checua_6000BP	-0.000372	-0.682	6338	6388	136118			Kenya_PastoralN	Belize_4000BP	Venezuela_LasLocas_Ceramic2	Colombia_Checua_6000BP	-0.000784	#REF!	6126	6229	131566
Kenya_PastoralN	Belize_4600BP	Venezuela_LasLocas_Ceramic	Colombia_Checua_6000BP	-0.000578	-1.837	33473	33889	720623			Kenya_PastoralN	Belize_4600BP	Venezuela_LasLocas_Ceramic2	Colombia_Checua_6000BP	-0.001022	#REF!	31639	32338	683416
Kenya_PastoralN	Belize_4600BP	Venezuela_LasLocas_Ceramic	Colombia_Checua_6000BP	-0.000578	-1.837	33473	33889	720623			Kenya_PastoralN	Belize_4600BP	Venezuela_LasLocas_Ceramic2	Colombia_Checua_6000BP	-0.001022	#REF!	31639	32338	683416
Kenya_PastoralN	Belize_4900BP	Venezuela_LasLocas_Ceramic	Colombia_Checua_6000BP	-0.001046	-3.232	33213	33964	718473			Kenya_PastoralN	Belize_4900BP	Venezuela_LasLocas_Ceramic2	Colombia_Checua_6000BP	-0.001413	#REF!	31322	32283	680441
Kenya_PastoralN	Belize_5500BP	Venezuela_LasLocas_Ceramic	Colombia_Checua_6000BP	-0.001093	-2.651	28241	28911	612971			Kenya_PastoralN	Belize_5500BP	Venezuela_LasLocas_Ceramic2	Colombia_Checua_6000BP	-0.00116	#REF!	27261	27946	590809
Kenya_PastoralN	Belize_7400BP	Venezuela_LasLocas_Ceramic	Colombia_Checua_6000BP	5.5e-05	0.134	22547	22520	482239			Kenya_PastoralN	Belize_7400BP	Venezuela_LasLocas_Ceramic2	Colombia_Checua_6000BP	-0.000104	#REF!	21743	21792	466667
Kenya_PastoralN	Belize_8800BP	Venezuela_LasLocas_Ceramic	Colombia_Checua_6000BP	0.000456	0.566	2629	2604	56189			Kenya_PastoralN	Belize_8800BP	Venezuela_LasLocas_Ceramic2	Colombia_Checua_6000BP	-0.000484	#REF!	2534	2560	54475
Kenya_PastoralN	Belize_9400BP	Venezuela_LasLocas_Ceramic	Colombia_Checua_6000BP	-0.000335	-0.795	19409	19549	418918			Kenya_PastoralN	Belize_9400BP	Venezuela_LasLocas_Ceramic2	Colombia_Checua_6000BP	-0.000421	#REF!	18653	18822	403489
Kenya_PastoralN	Bolivia_Akapana_Tiwanaku	Venezuela_LasLocas_Ceramic	Colombia_Checua_6000BP	-0.00017	-0.511	26161	26256	559021			Kenya_PastoralN	Bolivia_Akapana_Tiwanaku	Venezuela_LasLocas_Ceramic2	Colombia_Checua_6000BP	-0.000429	#REF!	24835	25064	532895
Kenya_PastoralN	Bolivia_Lukurmata_Tiwanaku	Venezuela_LasLocas_Ceramic	Colombia_Checua_6000BP	0.000281	0.847	33554	33354	713428			Kenya_PastoralN	Bolivia_Lukurmata_Tiwanaku	Venezuela_LasLocas_Ceramic2	Colombia_Checua_6000BP	5.2e-05	#REF!	31695	31660	676022
Kenya_PastoralN	Bolivia_MH_Iroco_1050BP	Venezuela_LasLocas_Ceramic	Colombia_Checua_6000BP	-0.000242	-0.553	21754	21867	467786			Kenya_PastoralN	Bolivia_MH_Iroco_1050BP	Venezuela_LasLocas_Ceramic2	Colombia_Checua_6000BP	-0.000179	#REF!	20852	20932	448299
Kenya_PastoralN	Bolivia_MH_Miraflores	Venezuela_LasLocas_Ceramic	Colombia_Checua_6000BP	-0.000324	-0.901	30615	30828	657716			Kenya_PastoralN	Bolivia_MH_Miraflores	Venezuela_LasLocas_Ceramic2	Colombia_Checua_6000BP	-0.000177	#REF!	29152	29263	626146
Kenya_PastoralN	Bolivia_MH_Tiwanaku	Venezuela_LasLocas_Ceramic	Colombia_Checua_6000BP	0.000102	0.259	14376	14345	306264			Kenya_PastoralN	Bolivia_MH_Tiwanaku	Venezuela_LasLocas_Ceramic2	Colombia_Checua_6000BP	0.000207	#REF!	13992	13930	297248
Kenya_PastoralN	Bolivia_MiraFlores_MH	Venezuela_LasLocas_Ceramic	Colombia_Checua_6000BP	2.8e-05	0.071	25687	25671	549595			Kenya_PastoralN	Bolivia_MiraFlores_MH	Venezuela_LasLocas_Ceramic2	Colombia_Checua_6000BP	-0.000379	#REF!	24565	24764	526332
Kenya_PastoralN	Bolivia_MonolitoDescabezado_Tiwanaku	Venezuela_LasLocas_Ceramic	Colombia_Checua_6000BP	-0.001619	-3.959	27222	28179	590995			Kenya_PastoralN	Bolivia_MonolitoDescabezado_Tiwanaku	Venezuela_LasLocas_Ceramic2	Colombia_Checua_6000BP	-0.001486	#REF!	26131	26973	566720
Kenya_PastoralN	Bolivia_Pumapunku_Tiwanaku	Venezuela_LasLocas_Ceramic	Colombia_Checua_6000BP	-0.000721	-1.32	10613	10778	228682			Kenya_PastoralN	Bolivia_Pumapunku_Tiwanaku	Venezuela_LasLocas_Ceramic2	Colombia_Checua_6000BP	-0.000736	#REF!	10242	10405	221411
Kenya_PastoralN	Bolivia_Putuni_Tiwanaku	Venezuela_LasLocas_Ceramic	Colombia_Checua_6000BP	-0.000326	-0.752	20659	20803	443390			Kenya_PastoralN	Bolivia_Putuni_Tiwanaku	Venezuela_LasLocas_Ceramic2	Colombia_Checua_6000BP	7.5e-05	#REF!	19959	19927	426416
Kenya_PastoralN	Bolivia_Totocachi_Tiwanaku	Venezuela_LasLocas_Ceramic	Colombia_Checua_6000BP	-0.000573	-1.018	7128	7216	154338			Kenya_PastoralN	Bolivia_Totocachi_Tiwanaku	Venezuela_LasLocas_Ceramic2	Colombia_Checua_6000BP	-0.000613	#REF!	6784	6874	146597
Kenya_PastoralN	Brazil_Enoque_3500BP,SG	Venezuela_LasLocas_Ceramic	Colombia_Checua_6000BP	-0.001968	-1.688	1147	1198	26053			Kenya_PastoralN	Brazil_Enoque_3500BP,SG	Venezuela_LasLocas_Ceramic2	Colombia_Checua_6000BP	-0.001128	#REF!	1079	1107	24264
Kenya_PastoralN	Brazil_LapaDoSanto_9600BP	Venezuela_LasLocas_Ceramic	Colombia_Checua_6000BP	0.000296	0.927	31654	31454	675815			Kenya_PastoralN	Brazil_LapaDoSanto_9600BP	Venezuela_LasLocas_Ceramic2	Colombia_Checua_6000BP	-0.00079	#REF!	29894	30404	645351
Kenya_PastoralN	Brazil_Laranjal_6600BP	Venezuela_LasLocas_Ceramic	Colombia_Checua_6000BP	-0.000461	-0.993	17090	17261	371412			Kenya_PastoralN	Brazil_Laranjal_6600BP	Venezuela_LasLocas_Ceramic2	Colombia_Checua_6000BP	-0.000768	#REF!	16471	16747	359544
Kenya_PastoralN	Brazil_Laranjal_6800BP	Venezuela_LasLocas_Ceramic	Colombia_Checua_6000BP	0.000234	0.5	13169	13103	284060			Kenya_PastoralN	Brazil_Laranjal_6800BP	Venezuela_LasLocas_Ceramic2	Colombia_Checua_6000BP	-0.000538	#REF!	12620	12768	275174
Kenya_PastoralN	Brazil_Moraes_5800BP	Venezuela_LasLocas_Ceramic	Colombia_Checua_6000BP	5.4e-05	0.11	11497	11483	248941			Kenya_PastoralN	Brazil_Moraes_5800BP	Venezuela_LasLocas_Ceramic2	Colombia_Checua_6000BP	5.9e-05	#REF!	11138	11124	240701
Kenya_PastoralN	Brazil_PrePottery_1300BP	Venezuela_LasLocas_Ceramic	Colombia_Checua_6000BP	-0.000265	-0.293	1780	1790	39293			Kenya_PastoralN	Brazil_PrePottery_1300BP	Venezuela_LasLocas_Ceramic2	Colombia_Checua_6000BP	-0.000636	#REF!	1709	1733	37997
Kenya_PastoralN	Brazil_PrePottery_2200BP	Venezuela_LasLocas_Ceramic	Colombia_Checua_6000BP	-0.001298	-2.717	8036	8270	179999			Kenya_PastoralN	Brazil_PrePottery_2200BP	Venezuela_LasLocas_Ceramic2	Colombia_Checua_6000BP	-0.000907	#REF!	7815	7973	174156
Kenya_PastoralN	Brazil_PrePottery_2500BP	Venezuela_LasLocas_Ceramic	Colombia_Checua_6000BP	0.00053	0.843	4367	4317	94417			Kenya_PastoralN	Brazil_PrePottery_2500BP	Venezuela_LasLocas_Ceramic2	Colombia_Checua_6000BP	-0.000451	#REF!	4181	4222	90962
Kenya_PastoralN	Brazil_Sumidouro_10100BP,SG	Venezuela_LasLocas_Ceramic	Colombia_Checua_6000BP	0.000361	1.002	27111	26894	601454			Kenya_PastoralN	Brazil_Sumidouro_10100BP,SG	Venezuela_LasLocas_Ceramic2	Colombia_Checua_6000BP	-0.000193	#REF!	25302	25412	566259
Kenya_PastoralN	Brazil_Sumidouro_10200BP,SG	Venezuela_LasLocas_Ceramic	Colombia_Checua_6000BP	-2e-05	-0.038	8267	8271	189218			Kenya_PastoralN	Brazil_Sumidouro_10200BP,SG	Venezuela_LasLocas_Ceramic2	Colombia_Checua_6000BP	-0.000464	#REF!	7654	7736	177123
Kenya_PastoralN	Brazil_Sumidouro_10400BP,SG	Venezuela_LasLocas_Ceramic	Colombia_Checua_6000BP	1.6e-05	0.039	34043	34031	735054			Kenya_PastoralN	Brazil_Sumidouro_10400BP,SG	Venezuela_LasLocas_Ceramic2	Colombia_Checua_6000BP	-0.00074	#REF!	31853	32365	693097
Kenya_PastoralN	Brazil_Sumidouro_9800BP,SG	Venezuela_LasLocas_Ceramic	Colombia_Checua_6000BP	-1.8e-05	-0.024	3153	3154	73305			Kenya_PastoralN	Brazil_Sumidouro_9800BP,SG	Venezuela_LasLocas_Ceramic2	Colombia_Checua_6000BP	-0.000675	#REF!	2931	2977	68401
Kenya_PastoralN	Canada_6500BP,SG	Venezuela_LasLocas_Ceramic	Colombia_Checua_6000BP	-0.000417	-0.836	9019	9102	198698			Kenya_PastoralN	Canada_6500BP,SG	Venezuela_LasLocas_Ceramic2	Colombia_Checua_6000BP	-0.000348	#REF!	8464	8529	186112
Kenya_PastoralN	Canada_700BP,SG	Venezuela_LasLocas_Ceramic	Colombia_Checua_6000BP	-0.001979	-3.042	4060	4240	90914			Kenya_PastoralN	Canada_700BP,SG	Venezuela_LasLocas_Ceramic2	Colombia_Checua_6000BP	-0.001842	#REF!	3938	4100	88085
Kenya_PastoralN	Canada_ASO,SG	Venezuela_LasLocas_Ceramic	Colombia_Checua_6000BP	-0.000774	-1.942	27078	27536	591987			Kenya_PastoralN	Canada_ASO,SG	Venezuela_LasLocas_Ceramic2	Colombia_Checua_6000BP	-0.000988	#REF!	25487	26039	558800
Kenya_PastoralN	Canada_BigBar_5700BP,SG	Venezuela_LasLocas_Ceramic	Colombia_Checua_6000BP	5.3e-05	0.126	19991	19967	438337			Kenya_PastoralN	Canada_BigBar_5700BP,SG	Venezuela_LasLocas_Ceramic2	Colombia_Checua_6000BP	2.1e-05	#REF!	18799	18790	412779
Kenya_PastoralN	Canada_LateDorset,SG	Venezuela_LasLocas_Ceramic	Colombia_Checua_6000BP	-0.000359	-0.792	10199	10282	231506			Kenya_PastoralN	Canada_LateDorset,SG	Venezuela_LasLocas_Ceramic2	Colombia_Checua_6000BP	-0.000149	#REF!	9758	9791	221221
Kenya_PastoralN	Canada_MDorset	Venezuela_LasLocas_Ceramic	Colombia_Checua_6000BP	-0.000276	-0.467	4597	4625	102955			Kenya_PastoralN	Canada_MDorset	Venezuela_LasLocas_Ceramic2	Colombia_Checua_6000BP	-0.000469	#REF!	4453	4500	100269
Kenya_PastoralN	Canada_MDorset,SG	Venezuela_LasLocas_Ceramic	Colombia_Checua_6000BP	-0.000404	-0.463	1652	1667	37434			Kenya_PastoralN	Canada_MDorset,SG	Venezuela_LasLocas_Ceramic2	Colombia_Checua_6000BP	-0.002137	#REF!	1584	1662	36291
Kenya_PastoralN	Chile_CaletaHuelen_MH_1100BP	Venezuela_LasLocas_Ceramic	Colombia_Checua_6000BP	-0.000409	-1.085	19941	20117	428318			Kenya_PastoralN	Chile_CaletaHuelen_MH_1100BP	Venezuela_LasLocas_Ceramic2	Colombia_Checua_6000BP	-0.000349	#REF!	19177	19320	411917
Kenya_PastoralN	Chile_Conchali_700BP	Venezuela_LasLocas_Ceramic	Colombia_Checua_6000BP	-0.000281	-0.79	32721	32918	700843			Kenya_PastoralN	Chile_Conchali_700BP	Venezuela_LasLocas_Ceramic2	Colombia_Checua_6000BP	-0.000238	#REF!	31197	31356	667724
Kenya_PastoralN	Chile_LIP_Pukara_600BP	Venezuela_LasLocas_Ceramic	Colombia_Checua_6000BP	-0.00086	-1.447	5864	5972	125575			Kenya_PastoralN	Chile_LIP_Pukara_600BP	Venezuela_LasLocas_Ceramic2	Colombia_Checua_6000BP	-0.000697	#REF!	5679	5764	121080
Kenya_PastoralN	Chile_LIP_Pukara_700BP	Venezuela_LasLocas_Ceramic	Colombia_Checua_6000BP	-0.000394	-0.713	7705	7770	164814			Kenya_PastoralN	Chile_LIP_Pukara_700BP	Venezuela_LasLocas_Ceramic2	Colombia_Checua_6000BP	-0.000882	#REF!	7472	7614	160713
Kenya_PastoralN	Chile_LosRieles_12000BP	Venezuela_LasLocas_Ceramic	Colombia_Checua_6000BP	-0.000415	-0.959	29900	30166	641364			Kenya_PastoralN	Chile_LosRieles_12000BP	Venezuela_LasLocas_Ceramic2	Colombia_Checua_6000BP	-0.000259	#REF!	28675	28834	615090
Kenya_PastoralN	Chile_LosRieles_5100BP	Venezuela_LasLocas_Ceramic	Colombia_Checua_6000BP	8.4e-05	0.193	29708	29655	633773			Kenya_PastoralN	Chile_LosRieles_5100BP	Venezuela_LasLocas_Ceramic2	Colombia_Checua_6000BP	-0.000346	#REF!	28466	28677	609206
Kenya_PastoralN	Chile_NorthTierradelFuego_Selknam_100BP	Venezuela_LasLocas_Ceramic	Colombia_Checua_6000BP	-0.000202	-0.475	23898	24001	511014			Kenya_PastoralN	Chile_NorthTierradelFuego_Selknam_100BP	Venezuela_LasLocas_Ceramic2	Colombia_Checua_6000BP	-0.000604	#REF!	22778	23072	487695
Kenya_PastoralN	Chile_PicaOcho_700BP	Venezuela_LasLocas_Ceramic	Colombia_Checua_6000BP	-0.000173	-0.409	20481	20557	437651			Kenya_PastoralN	Chile_PicaOcho_700BP	Venezuela_LasLocas_Ceramic2	Colombia_Checua_6000BP	0.000112	#REF!	19950	19902	425937
Kenya_PastoralN	Chile_PuntaSantaAna_7300BP,SG	Venezuela_LasLocas_Ceramic	Colombia_Checua_6000BP	0.000305	0.659	24808	24646	534204			Kenya_PastoralN	Chile_PuntaSantaAna_7300BP,SG	Venezuela_LasLocas_Ceramic2	Colombia_Checua_6000BP	-0.000447	#REF!	23335	23561	506085
Kenya_PastoralN	Chile_SouthernContinent_Aonikenk_400BP	Venezuela_LasLocas_Ceramic	Colombia_Checua_6000BP	0.000225	0.499	18117	18030	387321			Kenya_PastoralN	Chile_SouthernContinent_Aonikenk_400BP	Venezuela_LasLocas_Ceramic2	Colombia_Checua_6000BP	-0.000386	#REF!	17247	17390	370686
Kenya_PastoralN	Chile_StraitOfMagellan_Kaweskar_100BP,SG	Venezuela_LasLocas_Ceramic	Colombia_Checua_6000BP	-0.001243	-2.01	4869	5000	106100			Kenya_PastoralN	Chile_StraitOfMagellan_Kaweskar_100BP,SG	Venezuela_LasLocas_Ceramic2	Colombia_Checua_6000BP	-0.000982	#REF!	4737	4838	103059
Kenya_PastoralN	Chile_WesternArchipelago_Ayayema_5100BP,SG	Venezuela_LasLocas_Ceramic	Colombia_Checua_6000BP	-4e-05	-0.092	34458	34487	735785			Kenya_PastoralN	Chile_WesternArchipelago_Ayayema_5100BP,SG	Venezuela_LasLocas_Ceramic2	Colombia_Checua_6000BP	-0.000743	#REF!	32217	32732	693810
Kenya_PastoralN	Chile_WesternArchipelago_Kaweskar_1200BP,SG	Venezuela_LasLocas_Ceramic	Colombia_Checua_6000BP	-0.000778	-1.835	31220	31746	676080			Kenya_PastoralN	Chile_WesternArchipelago_Kaweskar_1200BP,SG	Venezuela_LasLocas_Ceramic2	Colombia_Checua_6000BP	-0.000882	#REF!	29403	29966	638554
Kenya_PastoralN	Chile_WesternArchipelago_Kaweskar_800BP,SG	Venezuela_LasLocas_Ceramic	Colombia_Checua_6000BP	-0.000546	-1.291	34300	34701	734867			Kenya_PastoralN	Chile_WesternArchipelago_Kaweskar_800BP,SG	Venezuela_LasLocas_Ceramic2	Colombia_Checua_6000BP	-0.00062	#REF!	32317	32746	693065
Kenya_PastoralN	Chile_Yamana_BeagleChannel_800BP,SG	Venezuela_LasLocas_Ceramic	Colombia_Checua_6000BP	0.000405	1.123	34579	34281	736249			Kenya_PastoralN	Chile_Yamana_BeagleChannel_800BP,SG	Venezuela_LasLocas_Ceramic2	Colombia_Checua_6000BP	-0.000301	#REF!	32387	32596	694276
Kenya_PastoralN	Cuba_CanimarAbajo_Archaic	Venezuela_LasLocas_Ceramic	Colombia_Checua_6000BP	-0.000883	-2.715	34110	34761	736608			Kenya_PastoralN	Cuba_CanimarAbajo_Archaic	Venezuela_LasLocas_Ceramic2	Colombia_Checua_6000BP	-0.000912	#REF!	32110	32743	694577
Kenya_PastoralN	Cuba_CuevaCalero_Archaic	Venezuela_LasLocas_Ceramic	Colombia_Checua_6000BP	-0.001144	-2.909	32882	33697	712529			Kenya_PastoralN	Cuba_CuevaCalero_Archaic	Venezuela_LasLocas_Ceramic2	Colombia_Checua_6000BP	-0.001094	#REF!	31181	31920	675578
Kenya_PastoralN	Cuba_CuevaEsqueletos_Ceramic	Venezuela_LasLocas_Ceramic	Colombia_Checua_6000BP	-0.001052	-3.568	33953	34724	733180			Kenya_PastoralN	Cuba_CuevaEsqueletos_Ceramic	Venezuela_LasLocas_Ceramic2	Colombia_Checua_6000BP	-0.001237	#REF!	31969	32826	692110
Kenya_PastoralN	Cuba_CuevaPerico_Archaic	Venezuela_LasLocas_Ceramic	Colombia_Checua_6000BP	-0.001042	-2.778	24199	24746	524841			Kenya_PastoralN	Cuba_CuevaPerico_Archaic	Venezuela_LasLocas_Ceramic2	Colombia_Checua_6000BP	-0.000951	#REF!	23033	23509	500358
Kenya_PastoralN	Cuba_ElMorrillo_Ceramic	Venezuela_LasLocas_Ceramic	Colombia_Checua_6000BP	-0.001174	-2.846	26539	27210	571105			Kenya_PastoralN	Cuba_ElMorrillo_Ceramic	Venezuela_LasLocas_Ceramic2	Colombia_Checua_6000BP	-0.001487	#REF!	25494	26314	551060
Kenya_PastoralN	Cuba_GuayaboBlanco_Archaic	Venezuela_LasLocas_Ceramic	Colombia_Checua_6000BP	-0.000841	-2.302	32396	32986	701379			Kenya_PastoralN	Cuba_GuayaboBlanco_Archaic	Venezuela_LasLocas_Ceramic2	Colombia_Checua_6000BP	-0.001004	#REF!	30750	31418	665834
Kenya_PastoralN	Cuba_LasCarolinas_Archaic	Venezuela_LasLocas_Ceramic	Colombia_Checua_6000BP	-0.001301	-3.24	31779	32676	689280			Kenya_PastoralN	Cuba_LasCarolinas_Archaic	Venezuela_LasLocas_Ceramic2	Colombia_Checua_6000BP	-0.000744	#REF!	30360	30848	656194
Kenya_PastoralN	Cuba_Manuelito_Archaic	Venezuela_LasLocas_Ceramic	Colombia_Checua_6000BP	-0.000586	-1.317	21408	21677	459856			Kenya_PastoralN	Cuba_Manuelito_Archaic	Venezuela_LasLocas_Ceramic2	Colombia_Checua_6000BP	-0.0006	#REF!	20811	21079	446773
Kenya_PastoralN	Cuba_PlayadelMango_Archaic	Venezuela_LasLocas_Ceramic	Colombia_Checua_6000BP	-0.001002	-2.965	32488	33193	704305			Kenya_PastoralN	Cuba_PlayadelMango_Archaic	Venezuela_LasLocas_Ceramic2	Colombia_Checua_6000BP	-0.000868	#REF!	30826	31407	668358
Kenya_PastoralN	Curacao_deSavaan_Ceramic	Venezuela_LasLocas_Ceramic	Colombia_Checua_6000BP	-0.001495	-4.267	32349	33401	703565			Kenya_PastoralN	Curacao_deSavaan_Ceramic	Venezuela_LasLocas_Ceramic2	Colombia_Checua_6000BP	-0.001758	#REF!	30744	31920	669560
Kenya_PastoralN	Curacao_SantaCruz_Ceramic	Venezuela_LasLocas_Ceramic	Colombia_Checua_6000BP	-0.000987	-2.509	31772	32450	686267			Kenya_PastoralN	Curacao_SantaCruz_Ceramic	Venezuela_LasLocas_Ceramic2	Colombia_Checua_6000BP	-0.001341	#REF!	30191	31070	655638
Kenya_PastoralN	Dominican_Andres_Archaic	Venezuela_LasLocas_Ceramic	Colombia_Checua_6000BP	-0.001092	-2.444	28597	29273	619411			Kenya_PastoralN	Dominican_Andres_Archaic	Venezuela_LasLocas_Ceramic2	Colombia_Checua_6000BP	-0.001362	#REF!	27499	28313	597653
Kenya_PastoralN	Dominican_Atajadizo_Ceramic	Venezuela_LasLocas_Ceramic	Colombia_Checua_6000BP	-0.000887	-3.281	34041	34693	735286			Kenya_PastoralN	Dominican_Atajadizo_Ceramic	Venezuela_LasLocas_Ceramic2	Colombia_Checua_6000BP	-0.001189	#REF!	32014	32839	693801
Kenya_PastoralN	Dominican_CuevaJuana_Ceramic	Venezuela_LasLocas_Ceramic	Colombia_Checua_6000BP	-0.001273	-4.167	33861	34793	732216			Kenya_PastoralN	Dominican_CuevaJuana_Ceramic	Venezuela_LasLocas_Ceramic2	Colombia_Checua_6000BP	-0.001375	#REF!	31946	32898	691588
Kenya_PastoralN	Dominican_CuevaRoja_Archaic	Venezuela_LasLocas_Ceramic	Colombia_Checua_6000BP	-0.001291	-2.009	4313	4434	93551			Kenya_PastoralN	Dominican_CuevaRoja_Archaic	Venezuela_LasLocas_Ceramic2	Colombia_Checua_6000BP	-0.000877	#REF!	4238	4319	91561
Kenya_PastoralN	Dominican_EdilioCruz_Ceramic	Venezuela_LasLocas_Ceramic	Colombia_Checua_6000BP	-0.001106	-2.672	30145	30865	651057			Kenya_PastoralN	Dominican_EdilioCruz_Ceramic	Venezuela_LasLocas_Ceramic2	Colombia_Checua_6000BP	-0.00194	#REF!	28765	29980	626285
Kenya_PastoralN	Dominican_ElFrances_Ceramic	Venezuela_LasLocas_Ceramic	Colombia_Checua_6000BP	-0.000998	-2.921	29952	30596	645981			Kenya_PastoralN	Dominican_ElFrances_Ceramic	Venezuela_LasLocas_Ceramic2	Colombia_Checua_6000BP	-0.001195	#REF!	28824	29567	622143
Kenya_PastoralN	Dominican_ElSoco_Ceramic	Venezuela_LasLocas_Ceramic	Colombia_Checua_6000BP	-0.001062	-4.013	34071	34852	735915			Kenya_PastoralN	Dominican_ElSoco_Ceramic	Venezuela_LasLocas_Ceramic2	Colombia_Checua_6000BP	-0.001171	#REF!	32092	32905	694173
Kenya_PastoralN	Dominican_ElSoco_Ceramic	Venezuela_LasLocas_Ceramic	Colombia_Checua_6000BP	-0.001062	-4.013	34071	34852	735915			Kenya_PastoralN	Dominican_ElSoco_Ceramic	Venezuela_LasLocas_Ceramic2	Colombia_Checua_6000BP	-0.001171	#REF!	32092	32905	694173
Kenya_PastoralN	Dominican_JuanDolio_Ceramic	Venezuela_LasLocas_Ceramic	Colombia_Checua_6000BP	-0.00101	-3.659	33833	34572	731742			Kenya_PastoralN	Dominican_JuanDolio_Ceramic	Venezuela_LasLocas_Ceramic2	Colombia_Checua_6000BP	-0.001217	#REF!	31886	32727	691456
Kenya_PastoralN	Dominican_LaCaleta_Ceramic	Venezuela_LasLocas_Ceramic	Colombia_Checua_6000BP	-0.001089	-4.223	34060	34862	736599			Kenya_PastoralN	Dominican_LaCaleta_Ceramic	Venezuela_LasLocas_Ceramic2	Colombia_Checua_6000BP	-0.001279	#REF!	32053	32942	694584
Kenya_PastoralN	Dominican_LaUnion_Ceramic	Venezuela_LasLocas_Ceramic	Colombia_Checua_6000BP	-0.001105	-3.494	33606	34409	726731			Kenya_PastoralN	Dominican_LaUnion_Ceramic	Venezuela_LasLocas_Ceramic2	Colombia_Checua_6000BP	-0.001019	#REF!	31778	32479	687538
Kenya_PastoralN	Dominican_LomaPerenal_Ceramic	Venezuela_LasLocas_Ceramic	Colombia_Checua_6000BP	-0.00081	-2.034	29858	30380	644267			Kenya_PastoralN	Dominican_LomaPerenal_Ceramic	Venezuela_LasLocas_Ceramic2	Colombia_Checua_6000BP	-0.001241	#REF!	28628	29398	620643
Kenya_PastoralN	Dominican_LosCorniel_Ceramic	Venezuela_LasLocas_Ceramic	Colombia_Checua_6000BP	-0.001308	-3.226	29626	30465	641559			Kenya_PastoralN	Dominican_LosCorniel_Ceramic	Venezuela_LasLocas_Ceramic2	Colombia_Checua_6000BP	-0.001415	#REF!	28510	29385	618184
Kenya_PastoralN	Dominican_LosMuertos_Ceramic	Venezuela_LasLocas_Ceramic	Colombia_Checua_6000BP	-0.000974	-2.435	32087	32762	693410			Kenya_PastoralN	Dominican_LosMuertos_Ceramic	Venezuela_LasLocas_Ceramic2	Colombia_Checua_6000BP	-0.001266	#REF!	30550	31389	662307
Kenya_PastoralN	Dominican_Macao_Ceramic	Venezuela_LasLocas_Ceramic	Colombia_Checua_6000BP	-0.00057	-1.687	33286	33693	715482			Kenya_PastoralN	Dominican_Macao_Ceramic	Venezuela_LasLocas_Ceramic2	Colombia_Checua_6000BP	-0.000987	#REF!	31435	32105	678560
Kenya_PastoralN	Greenland_Saqqaq,SG	Venezuela_LasLocas_Ceramic	Colombia_Checua_6000BP	-0.000549	-1.633	31701	32098	722013			Kenya_PastoralN	Greenland_Saqqaq,SG	Venezuela_LasLocas_Ceramic2	Colombia_Checua_6000BP	-0.000837	#REF!	29847	30419	683126
Kenya_PastoralN	Guadeloupe_AnseGourde_Ceramic	Venezuela_LasLocas_Ceramic	Colombia_Checua_6000BP	-0.000395	-1.137	21113	21293	455347			Kenya_PastoralN	Guadeloupe_AnseGourde_Ceramic	Venezuela_LasLocas_Ceramic2	Colombia_Checua_6000BP	-0.000422	#REF!	20040	20222	432197
Kenya_PastoralN	Peru_Antaura_Tiwanaku	Venezuela_LasLocas_Ceramic	Colombia_Checua_6000BP	-0.001076	-2.571	23761	24316	515561			Kenya_PastoralN	Peru_Antaura_Tiwanaku	Venezuela_LasLocas_Ceramic2	Colombia_Checua_6000BP	-0.000858	#REF!	22828	23252	494011
Kenya_PastoralN	Peru_Chanka_LIP	Venezuela_LasLocas_Ceramic	Colombia_Checua_6000BP	-9.5e-05	-0.254	30551	30613	653841			Kenya_PastoralN	Peru_Chanka_LIP	Venezuela_LasLocas_Ceramic2	Colombia_Checua_6000BP	-5e-05	#REF!	29259	29290	625873
Kenya_PastoralN	Peru_Chincha_LH	Venezuela_LasLocas_Ceramic	Colombia_Checua_6000BP	-0.000621	-2.069	34391	34848	736146			Kenya_PastoralN	Peru_Chincha_LH	Venezuela_LasLocas_Ceramic2	Colombia_Checua_6000BP	-0.00054	#REF!	32436	32811	694119
Kenya_PastoralN	Peru_Cotahuasi_Tiwanaku	Venezuela_LasLocas_Ceramic	Colombia_Checua_6000BP	0.000703	1.575	19346	19056	413180			Kenya_PastoralN	Peru_Cotahuasi_Tiwanaku	Venezuela_LasLocas_Ceramic2	Colombia_Checua_6000BP	0.000385	#REF!	18630	18477	398498
Kenya_PastoralN	Peru_Cullcunche_Tiwanaku	Venezuela_LasLocas_Ceramic	Colombia_Checua_6000BP	-0.00058	-1.338	18223	18452	393979			Kenya_PastoralN	Peru_Cullcunche_Tiwanaku	Venezuela_LasLocas_Ceramic2	Colombia_Checua_6000BP	-0.000353	#REF!	17634	17768	379344
Kenya_PastoralN	Peru_Cuncaicha_4200BP	Venezuela_LasLocas_Ceramic	Colombia_Checua_6000BP	-0.000744	-1.724	27881	28328	602451			Kenya_PastoralN	Peru_Cuncaicha_4200BP	Venezuela_LasLocas_Ceramic2	Colombia_Checua_6000BP	-0.000889	#REF!	26937	27454	582164
Kenya_PastoralN	Peru_Cuncaicha_9000BP	Venezuela_LasLocas_Ceramic	Colombia_Checua_6000BP	-0.000439	-0.992	27651	27912	594501			Kenya_PastoralN	Peru_Cuncaicha_9000BP	Venezuela_LasLocas_Ceramic2	Colombia_Checua_6000BP	-0.00074	#REF!	26614	27039	574184
Kenya_PastoralN	Peru_EIP_Moche	Venezuela_LasLocas_Ceramic	Colombia_Checua_6000BP	9.7e-05	0.204	8668	8650	185431			Kenya_PastoralN	Peru_EIP_Moche	Venezuela_LasLocas_Ceramic2	Colombia_Checua_6000BP	0.000409	#REF!	8407	8333	179429
Kenya_PastoralN	Peru_ElBrujo_EIP_1300BP	Venezuela_LasLocas_Ceramic	Colombia_Checua_6000BP	-0.000488	-1.366	23972	24224	516335			Kenya_PastoralN	Peru_ElBrujo_EIP_1300BP	Venezuela_LasLocas_Ceramic2	Colombia_Checua_6000BP	-0.00021	#REF!	23217	23321	497635
Kenya_PastoralN	Peru_Highlands_Chinchawas_MH	Venezuela_LasLocas_Ceramic	Colombia_Checua_6000BP	0.000254	0.538	15220	15138	323897			Kenya_PastoralN	Peru_Highlands_Chinchawas_MH	Venezuela_LasLocas_Ceramic2	Colombia_Checua_6000BP	0.000449	#REF!	14772	14630	314611
Kenya_PastoralN	Peru_Highlands_LIP_Chimu	Venezuela_LasLocas_Ceramic	Colombia_Checua_6000BP	-0.000976	-2.896	31252	31910	674392			Kenya_PastoralN	Peru_Highlands_LIP_Chimu	Venezuela_LasLocas_Ceramic2	Colombia_Checua_6000BP	-0.000553	#REF!	29965	30322	644371
Kenya_PastoralN	Peru_HuacaPrieta_LA_4500BP	Venezuela_LasLocas_Ceramic	Colombia_Checua_6000BP	-0.000284	-0.234	863	868	18468			Kenya_PastoralN	Peru_HuacaPrieta_LA_4500BP	Venezuela_LasLocas_Ceramic2	Colombia_Checua_6000BP	0.000179	#REF!	845	842	18214
Kenya_PastoralN	Peru_Kaillachuro_Unknown,SG	Venezuela_LasLocas_Ceramic	Colombia_Checua_6000BP	-5e-05	-0.081	5356	5362	115073			Kenya_PastoralN	Peru_Kaillachuro_Unknown,SG	Venezuela_LasLocas_Ceramic2	Colombia_Checua_6000BP	0.000547	#REF!	5095	5035	108582
Kenya_PastoralN	Peru_LaGalgada_4100BP	Venezuela_LasLocas_Ceramic	Colombia_Checua_6000BP	0.000168	0.429	32120	32004	687437			Kenya_PastoralN	Peru_LaGalgada_4100BP	Venezuela_LasLocas_Ceramic2	Colombia_Checua_6000BP	0.000107	#REF!	30547	30477	654073
Kenya_PastoralN	Peru_Laramate_900BP	Venezuela_LasLocas_Ceramic	Colombia_Checua_6000BP	-0.000132	-0.44	33735	33830	722100			Kenya_PastoralN	Peru_Laramate_900BP	Venezuela_LasLocas_Ceramic2	Colombia_Checua_6000BP	-2.5e-05	#REF!	31979	31996	684184
Kenya_PastoralN	Peru_Lauricocha_3500BP	Venezuela_LasLocas_Ceramic	Colombia_Checua_6000BP	-0.000554	-1.188	21797	22058	471538			Kenya_PastoralN	Peru_Lauricocha_3500BP	Venezuela_LasLocas_Ceramic2	Colombia_Checua_6000BP	0.000102	#REF!	20953	20907	450303
Kenya_PastoralN	Peru_Lauricocha_5800BP	Venezuela_LasLocas_Ceramic	Colombia_Checua_6000BP	-0.000156	-0.337	22706	22782	487359			Kenya_PastoralN	Peru_Lauricocha_5800BP	Venezuela_LasLocas_Ceramic2	Colombia_Checua_6000BP	-0.000416	#REF!	21527	21721	464601
Kenya_PastoralN	Peru_Lauricocha_8600BP	Venezuela_LasLocas_Ceramic	Colombia_Checua_6000BP	-8.1e-05	-0.214	33141	33199	710418			Kenya_PastoralN	Peru_Lauricocha_8600BP	Venezuela_LasLocas_Ceramic2	Colombia_Checua_6000BP	-0.000274	#REF!	31276	31460	672165
Kenya_PastoralN	Peru_LH_Inca	Venezuela_LasLocas_Ceramic	Colombia_Checua_6000BP	-0.001376	-2.381	7247	7463	156761			Kenya_PastoralN	Peru_LH_Inca	Venezuela_LasLocas_Ceramic2	Colombia_Checua_6000BP	-0.000153	#REF!	7058	7081	150398
Kenya_PastoralN	Peru_Lima_EIP_1450BP	Venezuela_LasLocas_Ceramic	Colombia_Checua_6000BP	-0.000304	-0.718	13670	13759	293095			Kenya_PastoralN	Peru_Lima_EIP_1450BP	Venezuela_LasLocas_Ceramic2	Colombia_Checua_6000BP	-0.000507	#REF!	13149	13292	281879
Kenya_PastoralN	Peru_Lima_LIP_650BP	Venezuela_LasLocas_Ceramic	Colombia_Checua_6000BP	-0.000461	-1.22	31816	32133	685563			Kenya_PastoralN	Peru_Lima_LIP_650BP	Venezuela_LasLocas_Ceramic2	Colombia_Checua_6000BP	-0.000653	#REF!	30074	30499	649897
Kenya_PastoralN	Peru_LimaCoast_MH_1000BP	Venezuela_LasLocas_Ceramic	Colombia_Checua_6000BP	-0.000615	-0.904	3978	4031	85015			Kenya_PastoralN	Peru_LimaCoast_MH_1000BP	Venezuela_LasLocas_Ceramic2	Colombia_Checua_6000BP	-0.000198	#REF!	3912	3928	82919
Kenya_PastoralN	Peru_LIP_Botigiriayocc_600BP	Venezuela_LasLocas_Ceramic	Colombia_Checua_6000BP	-0.000305	-0.729	33206	33423	713411			Kenya_PastoralN	Peru_LIP_Botigiriayocc_600BP	Venezuela_LasLocas_Ceramic2	Colombia_Checua_6000BP	3.5e-05	#REF!	31480	31456	674358
Kenya_PastoralN	Peru_LIP_La_Galgada_600BP	Venezuela_LasLocas_Ceramic	Colombia_Checua_6000BP	-0.000565	-0.539	1178	1192	25570			Kenya_PastoralN	Peru_LIP_La_Galgada_600BP	Venezuela_LasLocas_Ceramic2	Colombia_Checua_6000BP	-0.001712	#REF!	1132	1175	24960
Kenya_PastoralN	Peru_LIP_Pacapaccari_600BP	Venezuela_LasLocas_Ceramic	Colombia_Checua_6000BP	0.000143	0.417	30038	29946	640302			Kenya_PastoralN	Peru_LIP_Pacapaccari_600BP	Venezuela_LasLocas_Ceramic2	Colombia_Checua_6000BP	-6.4e-05	#REF!	28726	28765	614145
Kenya_PastoralN	Peru_LIP_Ychsma	Venezuela_LasLocas_Ceramic	Colombia_Checua_6000BP	-0.001134	-2.852	15958	16348	344380			Kenya_PastoralN	Peru_LIP_Ychsma	Venezuela_LasLocas_Ceramic2	Colombia_Checua_6000BP	-0.001148	#REF!	15487	15870	333816
Kenya_PastoralN	Peru_Maucallacta_Tiwanaku	Venezuela_LasLocas_Ceramic	Colombia_Checua_6000BP	-0.001412	-3.167	17565	18105	382678			Kenya_PastoralN	Peru_Maucallacta_Tiwanaku	Venezuela_LasLocas_Ceramic2	Colombia_Checua_6000BP	-0.0012	#REF!	16963	17405	368279
Kenya_PastoralN	Peru_MH_LIP_ElBrujo_850BP	Venezuela_LasLocas_Ceramic	Colombia_Checua_6000BP	-0.000141	-0.319	14469	14513	310422			Kenya_PastoralN	Peru_MH_LIP_ElBrujo_850BP	Venezuela_LasLocas_Ceramic2	Colombia_Checua_6000BP	-0.000892	#REF!	13919	14187	300124
Kenya_PastoralN	Peru_MH_LIP_Lambayeque	Venezuela_LasLocas_Ceramic	Colombia_Checua_6000BP	-5.8e-05	-0.175	31522	31561	672109			Kenya_PastoralN	Peru_MH_LIP_Lambayeque	Venezuela_LasLocas_Ceramic2	Colombia_Checua_6000BP	-0.000317	#REF!	29921	30124	639699
Kenya_PastoralN	Peru_Palpa_LIP_550BP	Venezuela_LasLocas_Ceramic	Colombia_Checua_6000BP	-0.000271	-0.759	27616	27776	590666			Kenya_PastoralN	Peru_Palpa_LIP_550BP	Venezuela_LasLocas_Ceramic2	Colombia_Checua_6000BP	-0.000361	#REF!	26579	26785	568897
Kenya_PastoralN	Peru_Palpa_MH_950BP	Venezuela_LasLocas_Ceramic	Colombia_Checua_6000BP	0.000354	0.366	1649	1637	35202			Kenya_PastoralN	Peru_Palpa_MH_950BP	Venezuela_LasLocas_Ceramic2	Colombia_Checua_6000BP	-9.9e-05	#REF!	1601	1605	34091
Kenya_PastoralN	Peru_RioUncallane_1600BP,SG	Venezuela_LasLocas_Ceramic	Colombia_Checua_6000BP	-3.1e-05	-0.098	34566	34589	735798			Kenya_PastoralN	Peru_RioUncallane_1600BP,SG	Venezuela_LasLocas_Ceramic2	Colombia_Checua_6000BP	-0.000208	#REF!	32504	32648	693835
Kenya_PastoralN	Peru_SanSebastian_LH_500BP	Venezuela_LasLocas_Ceramic	Colombia_Checua_6000BP	-0.000423	-0.914	16251	16398	348170			Kenya_PastoralN	Peru_SanSebastian_LH_500BP	Venezuela_LasLocas_Ceramic2	Colombia_Checua_6000BP	-0.000474	#REF!	15872	16033	339553
Kenya_PastoralN	Peru_SanSebastian_LIP_600BP	Venezuela_LasLocas_Ceramic	Colombia_Checua_6000BP	-0.000705	-1.804	27524	27941	591023			Kenya_PastoralN	Peru_SanSebastian_LIP_600BP	Venezuela_LasLocas_Ceramic2	Colombia_Checua_6000BP	-0.000292	#REF!	26747	26913	571361
Kenya_PastoralN	Peru_SoroMikayaPatjxa_6800BP,SG	Venezuela_LasLocas_Ceramic	Colombia_Checua_6000BP	-0.001292	-1.304	1452	1495	33033			Kenya_PastoralN	Peru_SoroMikayaPatjxa_6800BP,SG	Venezuela_LasLocas_Ceramic2	Colombia_Checua_6000BP	-0.001577	#REF!	1359	1408	30945
Kenya_PastoralN	Peru_Ullujaya_EIP_1350BP	Venezuela_LasLocas_Ceramic	Colombia_Checua_6000BP	-0.000207	-0.554	22536	22636	482398			Kenya_PastoralN	Peru_Ullujaya_EIP_1350BP	Venezuela_LasLocas_Ceramic2	Colombia_Checua_6000BP	-0.000364	#REF!	21816	21987	467939
Kenya_PastoralN	Peru_Ullujaya_MH_950BP	Venezuela_LasLocas_Ceramic	Colombia_Checua_6000BP	0.00057	1.27	22888	22612	485338			Kenya_PastoralN	Peru_Ullujaya_MH_950BP	Venezuela_LasLocas_Ceramic2	Colombia_Checua_6000BP	7.1e-05	#REF!	22092	22059	470706
Kenya_PastoralN	PuertoRico_CaboRojo11_Ceramic	Venezuela_LasLocas_Ceramic	Colombia_Checua_6000BP	-0.001362	-3.233	29540	30410	638798			Kenya_PastoralN	PuertoRico_CaboRojo11_Ceramic	Venezuela_LasLocas_Ceramic2	Colombia_Checua_6000BP	-0.00186	#REF!	28236	29379	614697
Kenya_PastoralN	PuertoRico_CanasColloresMonserrate_Ceramic	Venezuela_LasLocas_Ceramic	Colombia_Checua_6000BP	-0.000886	-2.585	32843	33471	708524			Kenya_PastoralN	PuertoRico_CanasColloresMonserrate_Ceramic	Venezuela_LasLocas_Ceramic2	Colombia_Checua_6000BP	-0.001489	#REF!	31012	32014	673250
Kenya_PastoralN	PuertoRico_Collores_Ceramic	Venezuela_LasLocas_Ceramic	Colombia_Checua_6000BP	-0.000518	-1.291	29221	29546	628595			Kenya_PastoralN	PuertoRico_Collores_Ceramic	Venezuela_LasLocas_Ceramic2	Colombia_Checua_6000BP	-0.001034	#REF!	27889	28513	603394
Kenya_PastoralN	PuertoRico_LosIndios_Ceramic	Venezuela_LasLocas_Ceramic	Colombia_Checua_6000BP	-0.000764	-1.279	5008	5091	108383			Kenya_PastoralN	PuertoRico_LosIndios_Ceramic	Venezuela_LasLocas_Ceramic2	Colombia_Checua_6000BP	-0.001488	#REF!	4858	5015	105610
Kenya_PastoralN	PuertoRico_Monserrate_Ceramic	Venezuela_LasLocas_Ceramic	Colombia_Checua_6000BP	-0.000913	-2.193	27791	28339	600786			Kenya_PastoralN	PuertoRico_Monserrate_Ceramic	Venezuela_LasLocas_Ceramic2	Colombia_Checua_6000BP	-0.001279	#REF!	26687	27427	578324
Kenya_PastoralN	PuertoRico_PasodelIndio_Ceramic	Venezuela_LasLocas_Ceramic	Colombia_Checua_6000BP	-0.000799	-2.712	33759	34340	725738			Kenya_PastoralN	PuertoRico_PasodelIndio_Ceramic	Venezuela_LasLocas_Ceramic2	Colombia_Checua_6000BP	-0.000879	#REF!	31846	32449	685709
Kenya_PastoralN	PuertoRico_PuntaCandelero_Ceramic	Venezuela_LasLocas_Ceramic	Colombia_Checua_6000BP	-0.000453	-1.216	22260	22477	478258			Kenya_PastoralN	PuertoRico_PuntaCandelero_Ceramic	Venezuela_LasLocas_Ceramic2	Colombia_Checua_6000BP	-0.001248	#REF!	21291	21867	461514
Kenya_PastoralN	PuertoRico_SantaElena_Ceramic	Venezuela_LasLocas_Ceramic	Colombia_Checua_6000BP	-0.000995	-3.061	33225	33937	715686			Kenya_PastoralN	PuertoRico_SantaElena_Ceramic	Venezuela_LasLocas_Ceramic2	Colombia_Checua_6000BP	-0.001322	#REF!	31372	32269	678850
Kenya_PastoralN	PuertoRico_Tibes_Ceramic	Venezuela_LasLocas_Ceramic	Colombia_Checua_6000BP	-0.000683	-1.58	13958	14162	299198			Kenya_PastoralN	PuertoRico_Tibes_Ceramic	Venezuela_LasLocas_Ceramic2	Colombia_Checua_6000BP	-0.000731	#REF!	13480	13691	289302
Kenya_PastoralN	StLucia_Lavoutte_Ceramic	Venezuela_LasLocas_Ceramic	Colombia_Checua_6000BP	-0.000923	-3.216	34118	34796	734733			Kenya_PastoralN	StLucia_Lavoutte_Ceramic	Venezuela_LasLocas_Ceramic2	Colombia_Checua_6000BP	-0.001146	#REF!	32120	32914	693035
Kenya_PastoralN	Uruguay_Rocha_PreColonial,SG	Venezuela_LasLocas_Ceramic	Colombia_Checua_6000BP	-0.001284	-2.183	6507	6689	141241			Kenya_PastoralN	Uruguay_Rocha_PreColonial,SG	Venezuela_LasLocas_Ceramic2	Colombia_Checua_6000BP	-0.001335	#REF!	6212	6393	135188
Kenya_PastoralN	USA_AK_Ancient_Athabaskan_1100BP	Venezuela_LasLocas_Ceramic	Colombia_Checua_6000BP	-0.001042	-3.331	33106	33870	733257			Kenya_PastoralN	USA_AK_Ancient_Athabaskan_1100BP	Venezuela_LasLocas_Ceramic2	Colombia_Checua_6000BP	-0.000869	#REF!	31297	31899	692369
Kenya_PastoralN	USA_AK_Athabskan,SG	Venezuela_LasLocas_Ceramic	Colombia_Checua_6000BP	-0.000485	-1.101	16236	16411	360637			Kenya_PastoralN	USA_AK_Athabskan,SG	Venezuela_LasLocas_Ceramic2	Colombia_Checua_6000BP	-0.000967	#REF!	15103	15430	338320
Kenya_PastoralN	USA_AK_PaleoAleut	Venezuela_LasLocas_Ceramic	Colombia_Checua_6000BP	-0.000394	-1.194	30920	31191	685350			Kenya_PastoralN	USA_AK_PaleoAleut	Venezuela_LasLocas_Ceramic2	Colombia_Checua_6000BP	-0.000705	#REF!	29218	29676	649989
Kenya_PastoralN	USA_AK_PaleoAleut,SG	Venezuela_LasLocas_Ceramic	Colombia_Checua_6000BP	-0.000418	-1.126	30284	30565	669622			Kenya_PastoralN	USA_AK_PaleoAleut,SG	Venezuela_LasLocas_Ceramic2	Colombia_Checua_6000BP	-0.000355	#REF!	28636	28860	632048
Kenya_PastoralN	USA_AK_Prehistoric,SG	Venezuela_LasLocas_Ceramic	Colombia_Checua_6000BP	-0.002248	-1.71	755	795	17628			Kenya_PastoralN	USA_AK_Prehistoric,SG	Venezuela_LasLocas_Ceramic2	Colombia_Checua_6000BP	-0.002723	#REF!	701	747	16645
Kenya_PastoralN	USA_Alaska_TrailCreek_9000BP,SG	Venezuela_LasLocas_Ceramic	Colombia_Checua_6000BP	-0.000766	-1.57	9506	9670	214477			Kenya_PastoralN	USA_Alaska_TrailCreek_9000BP,SG	Venezuela_LasLocas_Ceramic2	Colombia_Checua_6000BP	-0.000413	#REF!	9017	9101	203304
Kenya_PastoralN	USA_Ancient_Beringian,SG	Venezuela_LasLocas_Ceramic	Colombia_Checua_6000BP	-0.000211	-0.588	33354	33510	736569			Kenya_PastoralN	USA_Ancient_Beringian,SG	Venezuela_LasLocas_Ceramic2	Colombia_Checua_6000BP	-3e-06	#REF!	31540	31542	694530
Kenya_PastoralN	USA_Anzick_realigned,SG	Venezuela_LasLocas_Ceramic	Colombia_Checua_6000BP	-0.000561	-1.284	34093	34506	735145			Kenya_PastoralN	USA_Anzick_realigned,SG	Venezuela_LasLocas_Ceramic2	Colombia_Checua_6000BP	-0.0007	#REF!	32068	32553	693495
Kenya_PastoralN	USA_CA_Islands,SG	Venezuela_LasLocas_Ceramic	Colombia_Checua_6000BP	-0.000668	-2.59	34184	34675	736426			Kenya_PastoralN	USA_CA_Islands,SG	Venezuela_LasLocas_Ceramic2	Colombia_Checua_6000BP	-0.000697	#REF!	32194	32678	694400
Kenya_PastoralN	USA_Nevada_LovelockCave_1850BP,SG	Venezuela_LasLocas_Ceramic	Colombia_Checua_6000BP	-0.000674	-2.028	34128	34624	736413			Kenya_PastoralN	USA_Nevada_LovelockCave_1850BP,SG	Venezuela_LasLocas_Ceramic2	Colombia_Checua_6000BP	-0.000541	#REF!	32210	32585	694404
Kenya_PastoralN	USA_Nevada_LovelockCave_600BP,SG	Venezuela_LasLocas_Ceramic	Colombia_Checua_6000BP	-0.000931	-2.376	34056	34741	736330			Kenya_PastoralN	USA_Nevada_LovelockCave_600BP,SG	Venezuela_LasLocas_Ceramic2	Colombia_Checua_6000BP	-0.001664	#REF!	31869	33024	694334
Kenya_PastoralN	USA_Nevada_SpiritCave_11000BP,SG	Venezuela_LasLocas_Ceramic	Colombia_Checua_6000BP	-0.000109	-0.253	34395	34476	736340			Kenya_PastoralN	USA_Nevada_SpiritCave_11000BP,SG	Venezuela_LasLocas_Ceramic2	Colombia_Checua_6000BP	-0.000173	#REF!	32422	32542	694335
Kenya_PastoralN	USA_NM_Chaco	Venezuela_LasLocas_Ceramic	Colombia_Checua_6000BP	-0.000581	-1.265	9359	9477	202494			Kenya_PastoralN	USA_NM_Chaco	Venezuela_LasLocas_Ceramic2	Colombia_Checua_6000BP	-0.000179	#REF!	9131	9166	196734
Kenya_PastoralN	USA_PA_Colonist,SG	Venezuela_LasLocas_Ceramic	Colombia_Checua_6000BP	5.5e-05	0.11	5506	5498	132671			Kenya_PastoralN	USA_PA_Colonist,SG	Venezuela_LasLocas_Ceramic2	Colombia_Checua_6000BP	-6.8e-05	#REF!	5237	5246	125819
Kenya_PastoralN	USA_WA_Kennewick,SG	Venezuela_LasLocas_Ceramic	Colombia_Checua_6000BP	-0.000761	-1.612	13111	13332	290402			Kenya_PastoralN	USA_WA_Kennewick,SG	Venezuela_LasLocas_Ceramic2	Colombia_Checua_6000BP	-0.000219	#REF!	12289	12348	270735
Kenya_PastoralN	Venezuela_LasLocas_Ceramic2	Venezuela_LasLocas_Ceramic	Colombia_Checua_6000BP	-0.005695	-16.049	29742	33579	673676			Kenya_PastoralN	Venezuela_LasLocas_Ceramic	Venezuela_LasLocas_Ceramic2	Colombia_Checua_6000BP	-0.00571	#REF!	29732	33579	673676
Kenya_PastoralN	Argentina_Aconcagua_Inca_500BP,SG	Venezuela_LasLocas_Ceramic	Colombia_LagunadelaHerrera_2000BP	0.000113	0.344	34287	34203	739261			Kenya_PastoralN	Argentina_Aconcagua_Inca_500BP,SG	Venezuela_LasLocas_Ceramic2	Colombia_LagunadelaHerrera_2000BP	0.000559	#REF!	31320	30939	681832
Kenya_PastoralN	Argentina_ArroyoSeco2_7200BP	Venezuela_LasLocas_Ceramic	Colombia_LagunadelaHerrera_2000BP	0.000515	1.144	8782	8684	190964			Kenya_PastoralN	Argentina_ArroyoSeco2_7200BP	Venezuela_LasLocas_Ceramic2	Colombia_LagunadelaHerrera_2000BP	-2.5e-05	#REF!	8094	8099	179513
Kenya_PastoralN	Argentina_ArroyoSeco2_7700BP	Venezuela_LasLocas_Ceramic	Colombia_LagunadelaHerrera_2000BP	0.000361	1.429	38559	38259	834451			Kenya_PastoralN	Argentina_ArroyoSeco2_7700BP	Venezuela_LasLocas_Ceramic2	Colombia_LagunadelaHerrera_2000BP	-0.000107	#REF!	35339	35422	777499
Kenya_PastoralN	Argentina_BeagleChannel_Yamana_100BP	Venezuela_LasLocas_Ceramic	Colombia_LagunadelaHerrera_2000BP	0.000817	2.934	39442	38747	850508			Kenya_PastoralN	Argentina_BeagleChannel_Yamana_100BP	Venezuela_LasLocas_Ceramic2	Colombia_LagunadelaHerrera_2000BP	1.8e-05	#REF!	36075	36061	793766
Kenya_PastoralN	Argentina_BeagleChannel_Yamana_100BP,SG	Venezuela_LasLocas_Ceramic	Colombia_LagunadelaHerrera_2000BP	0.001051	3.766	31346	30632	679271			Kenya_PastoralN	Argentina_BeagleChannel_Yamana_100BP,SG	Venezuela_LasLocas_Ceramic2	Colombia_LagunadelaHerrera_2000BP	0.000455	#REF!	29291	28997	645238
Kenya_PastoralN	Argentina_BeagleChannel_Yamana_1500BP	Venezuela_LasLocas_Ceramic	Colombia_LagunadelaHerrera_2000BP	-9.1e-05	-0.269	28706	28763	623838			Kenya_PastoralN	Argentina_BeagleChannel_Yamana_1500BP	Venezuela_LasLocas_Ceramic2	Colombia_LagunadelaHerrera_2000BP	-0.00057	#REF!	27290	27633	602713
Kenya_PastoralN	Argentina_LagunaChica_1600BP	Venezuela_LasLocas_Ceramic	Colombia_LagunadelaHerrera_2000BP	0.000995	2.998	27792	27196	599311			Kenya_PastoralN	Argentina_LagunaChica_1600BP	Venezuela_LasLocas_Ceramic2	Colombia_LagunadelaHerrera_2000BP	0.00022	#REF!	26453	26325	580229
Kenya_PastoralN	Argentina_LagunaChica_6800BP	Venezuela_LasLocas_Ceramic	Colombia_LagunadelaHerrera_2000BP	0.000502	1.641	21188	20956	462022			Kenya_PastoralN	Argentina_LagunaChica_6800BP	Venezuela_LasLocas_Ceramic2	Colombia_LagunadelaHerrera_2000BP	0.000444	#REF!	20409	20209	450499
Kenya_PastoralN	Argentina_LagunaToro_2400BP	Venezuela_LasLocas_Ceramic	Colombia_LagunadelaHerrera_2000BP	0.001073	2.474	8462	8269	180415			Kenya_PastoralN	Argentina_LagunaToro_2400BP	Venezuela_LasLocas_Ceramic2	Colombia_LagunadelaHerrera_2000BP	0.000198	#REF!	7974	7939	173408
Kenya_PastoralN	Argentina_MitrePeninsula_Haush_400BP	Venezuela_LasLocas_Ceramic	Colombia_LagunadelaHerrera_2000BP	0.00048	1.856	38515	38115	833302			Kenya_PastoralN	Argentina_MitrePeninsula_Haush_400BP	Venezuela_LasLocas_Ceramic2	Colombia_LagunadelaHerrera_2000BP	-2.2e-05	#REF!	35408	35425	779941
Kenya_PastoralN	Argentina_NorthTierradelFiego_Selknam_100BP,SG	Venezuela_LasLocas_Ceramic	Colombia_LagunadelaHerrera_2000BP	0.000708	2.125	33072	32565	715722			Kenya_PastoralN	Argentina_NorthTierradelFiego_Selknam_100BP,SG	Venezuela_LasLocas_Ceramic2	Colombia_LagunadelaHerrera_2000BP	0.000536	#REF!	30437	30079	669130
Kenya_PastoralN	Argentina_NorthTierradelFuego_LaArcillosa2_5800BP	Venezuela_LasLocas_Ceramic	Colombia_LagunadelaHerrera_2000BP	0.000471	1.408	33120	32782	717716			Kenya_PastoralN	Argentina_NorthTierradelFuego_LaArcillosa2_5800BP	Venezuela_LasLocas_Ceramic2	Colombia_LagunadelaHerrera_2000BP	3.4e-05	#REF!	31216	31193	686397
Kenya_PastoralN	Argentina_NorthTierradelFuego_Selknam_500BP	Venezuela_LasLocas_Ceramic	Colombia_LagunadelaHerrera_2000BP	0.000522	1.932	40153	39701	865446			Kenya_PastoralN	Argentina_NorthTierradelFuego_Selknam_500BP	Venezuela_LasLocas_Ceramic2	Colombia_LagunadelaHerrera_2000BP	-6.4e-05	#REF!	36691	36743	805057
Kenya_PastoralN	Bahamas_AbacoIsl_Ceramic	Venezuela_LasLocas_Ceramic	Colombia_LagunadelaHerrera_2000BP	0.000627	2.428	39314	38783	846493			Kenya_PastoralN	Bahamas_AbacoIsl_Ceramic	Venezuela_LasLocas_Ceramic2	Colombia_LagunadelaHerrera_2000BP	0.000321	#REF!	36055	35802	788807
Kenya_PastoralN	Bahamas_CrookedIsl_Ceramic	Venezuela_LasLocas_Ceramic	Colombia_LagunadelaHerrera_2000BP	0.000687	2.549	39083	38503	844067			Kenya_PastoralN	Bahamas_CrookedIsl_Ceramic	Venezuela_LasLocas_Ceramic2	Colombia_LagunadelaHerrera_2000BP	0.000447	#REF!	36020	35668	787907
Kenya_PastoralN	Bahamas_EleutheraIsl_Ceramic	Venezuela_LasLocas_Ceramic	Colombia_LagunadelaHerrera_2000BP	0.000468	1.963	40443	40035	872369			Kenya_PastoralN	Bahamas_EleutheraIsl_Ceramic	Venezuela_LasLocas_Ceramic2	Colombia_LagunadelaHerrera_2000BP	0.000263	#REF!	36951	36738	808488
Kenya_PastoralN	Bahamas_LongIsl_Ceramic	Venezuela_LasLocas_Ceramic	Colombia_LagunadelaHerrera_2000BP	0.00044	1.664	39217	38844	846593			Kenya_PastoralN	Bahamas_LongIsl_Ceramic	Venezuela_LasLocas_Ceramic2	Colombia_LagunadelaHerrera_2000BP	0.000215	#REF!	36049	35879	789239
Kenya_PastoralN	Bahamas_SouthAndros_Ceramic	Venezuela_LasLocas_Ceramic	Colombia_LagunadelaHerrera_2000BP	0.00055	2.319	39597	39129	852573			Kenya_PastoralN	Bahamas_SouthAndros_Ceramic	Venezuela_LasLocas_Ceramic2	Colombia_LagunadelaHerrera_2000BP	0.000546	#REF!	36384	35951	793333
Kenya_PastoralN	Belize_3600BP	Venezuela_LasLocas_Ceramic	Colombia_LagunadelaHerrera_2000BP	5.2e-05	0.142	14651	14635	317390			Kenya_PastoralN	Belize_3600BP	Venezuela_LasLocas_Ceramic2	Colombia_LagunadelaHerrera_2000BP	-0.000254	#REF!	14109	14188	310675
Kenya_PastoralN	Belize_4000BP	Venezuela_LasLocas_Ceramic	Colombia_LagunadelaHerrera_2000BP	0.000102	0.233	7056	7041	153889			Kenya_PastoralN	Belize_4000BP	Venezuela_LasLocas_Ceramic2	Colombia_LagunadelaHerrera_2000BP	-0.00012	#REF!	6680	6697	147018
Kenya_PastoralN	Belize_4600BP	Venezuela_LasLocas_Ceramic	Colombia_LagunadelaHerrera_2000BP	0.00045	1.767	39919	39530	863816			Kenya_PastoralN	Belize_4600BP	Venezuela_LasLocas_Ceramic2	Colombia_LagunadelaHerrera_2000BP	3.3e-05	#REF!	36572	36546	803734
Kenya_PastoralN	Belize_4600BP	Venezuela_LasLocas_Ceramic	Colombia_LagunadelaHerrera_2000BP	0.00045	1.767	39919	39530	863816			Kenya_PastoralN	Belize_4600BP	Venezuela_LasLocas_Ceramic2	Colombia_LagunadelaHerrera_2000BP	3.3e-05	#REF!	36572	36546	803734
Kenya_PastoralN	Belize_4900BP	Venezuela_LasLocas_Ceramic	Colombia_LagunadelaHerrera_2000BP	0.000455	1.749	39812	39420	861286			Kenya_PastoralN	Belize_4900BP	Venezuela_LasLocas_Ceramic2	Colombia_LagunadelaHerrera_2000BP	4.7e-05	#REF!	36383	36345	799446
Kenya_PastoralN	Belize_5500BP	Venezuela_LasLocas_Ceramic	Colombia_LagunadelaHerrera_2000BP	0.000256	0.799	32378	32198	703839			Kenya_PastoralN	Belize_5500BP	Venezuela_LasLocas_Ceramic2	Colombia_LagunadelaHerrera_2000BP	0.000286	#REF!	30526	30334	670084
Kenya_PastoralN	Belize_7400BP	Venezuela_LasLocas_Ceramic	Colombia_LagunadelaHerrera_2000BP	0.000631	2.111	25072	24729	542995			Kenya_PastoralN	Belize_7400BP	Venezuela_LasLocas_Ceramic2	Colombia_LagunadelaHerrera_2000BP	0.000442	#REF!	23651	23421	519748
Kenya_PastoralN	Belize_8800BP	Venezuela_LasLocas_Ceramic	Colombia_LagunadelaHerrera_2000BP	0.001004	1.642	2892	2829	62710			Kenya_PastoralN	Belize_8800BP	Venezuela_LasLocas_Ceramic2	Colombia_LagunadelaHerrera_2000BP	-0.000442	#REF!	2681	2708	60127
Kenya_PastoralN	Belize_9400BP	Venezuela_LasLocas_Ceramic	Colombia_LagunadelaHerrera_2000BP	1.1e-05	0.034	21669	21663	472720			Kenya_PastoralN	Belize_9400BP	Venezuela_LasLocas_Ceramic2	Colombia_LagunadelaHerrera_2000BP	-0.000296	#REF!	20254	20387	449601
Kenya_PastoralN	Bolivia_Akapana_Tiwanaku	Venezuela_LasLocas_Ceramic	Colombia_LagunadelaHerrera_2000BP	0.000887	3.361	30977	30386	665875			Kenya_PastoralN	Bolivia_Akapana_Tiwanaku	Venezuela_LasLocas_Ceramic2	Colombia_LagunadelaHerrera_2000BP	0.000617	#REF!	28483	28099	622346
Kenya_PastoralN	Bolivia_Lukurmata_Tiwanaku	Venezuela_LasLocas_Ceramic	Colombia_LagunadelaHerrera_2000BP	0.000764	2.872	40016	39358	861204			Kenya_PastoralN	Bolivia_Lukurmata_Tiwanaku	Venezuela_LasLocas_Ceramic2	Colombia_LagunadelaHerrera_2000BP	0.000604	#REF!	36588	36105	798867
Kenya_PastoralN	Bolivia_MH_Iroco_1050BP	Venezuela_LasLocas_Ceramic	Colombia_LagunadelaHerrera_2000BP	0.000681	1.955	24875	24509	537670			Kenya_PastoralN	Bolivia_MH_Iroco_1050BP	Venezuela_LasLocas_Ceramic2	Colombia_LagunadelaHerrera_2000BP	0.000876	#REF!	23266	22821	507416
Kenya_PastoralN	Bolivia_MH_Miraflores	Venezuela_LasLocas_Ceramic	Colombia_LagunadelaHerrera_2000BP	0.00068	2.374	36025	35496	777937			Kenya_PastoralN	Bolivia_MH_Miraflores	Venezuela_LasLocas_Ceramic2	Colombia_LagunadelaHerrera_2000BP	0.000778	#REF!	33278	32713	727043
Kenya_PastoralN	Bolivia_MH_Tiwanaku	Venezuela_LasLocas_Ceramic	Colombia_LagunadelaHerrera_2000BP	0.000696	2.324	16110	15868	347867			Kenya_PastoralN	Bolivia_MH_Tiwanaku	Venezuela_LasLocas_Ceramic2	Colombia_LagunadelaHerrera_2000BP	0.000699	#REF!	15311	15077	333915
Kenya_PastoralN	Bolivia_MiraFlores_MH	Venezuela_LasLocas_Ceramic	Colombia_LagunadelaHerrera_2000BP	0.000829	2.412	29679	29149	639388			Kenya_PastoralN	Bolivia_MiraFlores_MH	Venezuela_LasLocas_Ceramic2	Colombia_LagunadelaHerrera_2000BP	0.000452	#REF!	27560	27287	602501
Kenya_PastoralN	Bolivia_MonolitoDescabezado_Tiwanaku	Venezuela_LasLocas_Ceramic	Colombia_LagunadelaHerrera_2000BP	3.4e-05	0.106	32133	32109	697932			Kenya_PastoralN	Bolivia_MonolitoDescabezado_Tiwanaku	Venezuela_LasLocas_Ceramic2	Colombia_LagunadelaHerrera_2000BP	0.00024	#REF!	29959	29801	657821
Kenya_PastoralN	Bolivia_Pumapunku_Tiwanaku	Venezuela_LasLocas_Ceramic	Colombia_LagunadelaHerrera_2000BP	0.000633	1.61	12188	12021	263707			Kenya_PastoralN	Bolivia_Pumapunku_Tiwanaku	Venezuela_LasLocas_Ceramic2	Colombia_LagunadelaHerrera_2000BP	0.000508	#REF!	11444	11316	251804
Kenya_PastoralN	Bolivia_Putuni_Tiwanaku	Venezuela_LasLocas_Ceramic	Colombia_LagunadelaHerrera_2000BP	0.000398	1.182	23774	23568	517582			Kenya_PastoralN	Bolivia_Putuni_Tiwanaku	Venezuela_LasLocas_Ceramic2	Colombia_LagunadelaHerrera_2000BP	0.000719	#REF!	22360	22007	490183
Kenya_PastoralN	Bolivia_Totocachi_Tiwanaku	Venezuela_LasLocas_Ceramic	Colombia_LagunadelaHerrera_2000BP	0.000457	1.002	8555	8470	185374			Kenya_PastoralN	Bolivia_Totocachi_Tiwanaku	Venezuela_LasLocas_Ceramic2	Colombia_LagunadelaHerrera_2000BP	0.000162	#REF!	7859	7831	172470
Kenya_PastoralN	Brazil_Enoque_3500BP,SG	Venezuela_LasLocas_Ceramic	Colombia_LagunadelaHerrera_2000BP	-0.000423	-0.497	1403	1416	31688			Kenya_PastoralN	Brazil_Enoque_3500BP,SG	Venezuela_LasLocas_Ceramic2	Colombia_LagunadelaHerrera_2000BP	0.000531	#REF!	1294	1279	28857
Kenya_PastoralN	Brazil_LapaDoSanto_9600BP	Venezuela_LasLocas_Ceramic	Colombia_LagunadelaHerrera_2000BP	0.000805	3.106	36644	36006	792407			Kenya_PastoralN	Brazil_LapaDoSanto_9600BP	Venezuela_LasLocas_Ceramic2	Colombia_LagunadelaHerrera_2000BP	-0.000192	#REF!	33735	33879	744874
Kenya_PastoralN	Brazil_Laranjal_6600BP	Venezuela_LasLocas_Ceramic	Colombia_LagunadelaHerrera_2000BP	0.000432	1.187	18898	18719	413358			Kenya_PastoralN	Brazil_Laranjal_6600BP	Venezuela_LasLocas_Ceramic2	Colombia_LagunadelaHerrera_2000BP	0.000166	#REF!	17860	17794	395901
Kenya_PastoralN	Brazil_Laranjal_6800BP	Venezuela_LasLocas_Ceramic	Colombia_LagunadelaHerrera_2000BP	0.001441	3.797	14521	14068	314557			Kenya_PastoralN	Brazil_Laranjal_6800BP	Venezuela_LasLocas_Ceramic2	Colombia_LagunadelaHerrera_2000BP	0.000607	#REF!	13637	13454	301480
Kenya_PastoralN	Brazil_Moraes_5800BP	Venezuela_LasLocas_Ceramic	Colombia_LagunadelaHerrera_2000BP	0.000399	1.005	12693	12583	277050			Kenya_PastoralN	Brazil_Moraes_5800BP	Venezuela_LasLocas_Ceramic2	Colombia_LagunadelaHerrera_2000BP	0.000422	#REF!	12011	11899	264982
Kenya_PastoralN	Brazil_PrePottery_1300BP	Venezuela_LasLocas_Ceramic	Colombia_LagunadelaHerrera_2000BP	0.000452	0.678	1989	1969	44274			Kenya_PastoralN	Brazil_PrePottery_1300BP	Venezuela_LasLocas_Ceramic2	Colombia_LagunadelaHerrera_2000BP	0.000169	#REF!	1880	1873	42363
Kenya_PastoralN	Brazil_PrePottery_2200BP	Venezuela_LasLocas_Ceramic	Colombia_LagunadelaHerrera_2000BP	0.000185	0.485	9154	9116	203934			Kenya_PastoralN	Brazil_PrePottery_2200BP	Venezuela_LasLocas_Ceramic2	Colombia_LagunadelaHerrera_2000BP	0.000402	#REF!	8659	8581	194864
Kenya_PastoralN	Brazil_PrePottery_2500BP	Venezuela_LasLocas_Ceramic	Colombia_LagunadelaHerrera_2000BP	0.001429	2.972	4931	4779	106900			Kenya_PastoralN	Brazil_PrePottery_2500BP	Venezuela_LasLocas_Ceramic2	Colombia_LagunadelaHerrera_2000BP	0.000778	#REF!	4580	4501	101691
Kenya_PastoralN	Brazil_Sumidouro_10100BP,SG	Venezuela_LasLocas_Ceramic	Colombia_LagunadelaHerrera_2000BP	0.000442	1.571	32456	32133	731742			Kenya_PastoralN	Brazil_Sumidouro_10100BP,SG	Venezuela_LasLocas_Ceramic2	Colombia_LagunadelaHerrera_2000BP	1e-06	#REF!	29331	29331	672826
Kenya_PastoralN	Brazil_Sumidouro_10200BP,SG	Venezuela_LasLocas_Ceramic	Colombia_LagunadelaHerrera_2000BP	9.7e-05	0.253	9897	9874	229973			Kenya_PastoralN	Brazil_Sumidouro_10200BP,SG	Venezuela_LasLocas_Ceramic2	Colombia_LagunadelaHerrera_2000BP	-0.000155	#REF!	8850	8883	209742
Kenya_PastoralN	Brazil_Sumidouro_10400BP,SG	Venezuela_LasLocas_Ceramic	Colombia_LagunadelaHerrera_2000BP	0.000695	2.109	41170	40547	895439			Kenya_PastoralN	Brazil_Sumidouro_10400BP,SG	Venezuela_LasLocas_Ceramic2	Colombia_LagunadelaHerrera_2000BP	1.5e-05	#REF!	37179	37166	824629
Kenya_PastoralN	Brazil_Sumidouro_9800BP,SG	Venezuela_LasLocas_Ceramic	Colombia_LagunadelaHerrera_2000BP	0.000359	0.621	3817	3785	89466			Kenya_PastoralN	Brazil_Sumidouro_9800BP,SG	Venezuela_LasLocas_Ceramic2	Colombia_LagunadelaHerrera_2000BP	-0.000938	#REF!	3379	3456	81334
Kenya_PastoralN	Canada_6500BP,SG	Venezuela_LasLocas_Ceramic	Colombia_LagunadelaHerrera_2000BP	0.000374	0.911	11022	10930	243943			Kenya_PastoralN	Canada_6500BP,SG	Venezuela_LasLocas_Ceramic2	Colombia_LagunadelaHerrera_2000BP	0.0003	#REF!	9972	9905	222930
Kenya_PastoralN	Canada_700BP,SG	Venezuela_LasLocas_Ceramic	Colombia_LagunadelaHerrera_2000BP	0.000461	0.96	4720	4672	104905			Kenya_PastoralN	Canada_700BP,SG	Venezuela_LasLocas_Ceramic2	Colombia_LagunadelaHerrera_2000BP	0.000424	#REF!	4451	4408	100293
Kenya_PastoralN	Canada_ASO,SG	Venezuela_LasLocas_Ceramic	Colombia_LagunadelaHerrera_2000BP	0.000433	1.366	32817	32505	719728			Kenya_PastoralN	Canada_ASO,SG	Venezuela_LasLocas_Ceramic2	Colombia_LagunadelaHerrera_2000BP	0.00029	#REF!	29833	29641	663753
Kenya_PastoralN	Canada_BigBar_5700BP,SG	Venezuela_LasLocas_Ceramic	Colombia_LagunadelaHerrera_2000BP	0.000429	1.259	24072	23843	532416			Kenya_PastoralN	Canada_BigBar_5700BP,SG	Venezuela_LasLocas_Ceramic2	Colombia_LagunadelaHerrera_2000BP	0.000443	#REF!	21846	21629	489817
Kenya_PastoralN	Canada_LateDorset,SG	Venezuela_LasLocas_Ceramic	Colombia_LagunadelaHerrera_2000BP	0.000245	0.68	11930	11863	273918			Kenya_PastoralN	Canada_LateDorset,SG	Venezuela_LasLocas_Ceramic2	Colombia_LagunadelaHerrera_2000BP	0.000547	#REF!	11145	11005	257177
Kenya_PastoralN	Canada_MDorset	Venezuela_LasLocas_Ceramic	Colombia_LagunadelaHerrera_2000BP	0.000286	0.618	5103	5070	115616			Kenya_PastoralN	Canada_MDorset	Venezuela_LasLocas_Ceramic2	Colombia_LagunadelaHerrera_2000BP	-7e-06	#REF!	4847	4848	111466
Kenya_PastoralN	Canada_MDorset,SG	Venezuela_LasLocas_Ceramic	Colombia_LagunadelaHerrera_2000BP	0.000516	0.766	1892	1870	43170			Kenya_PastoralN	Canada_MDorset,SG	Venezuela_LasLocas_Ceramic2	Colombia_LagunadelaHerrera_2000BP	-0.000854	#REF!	1774	1809	41405
Kenya_PastoralN	Chile_CaletaHuelen_MH_1100BP	Venezuela_LasLocas_Ceramic	Colombia_LagunadelaHerrera_2000BP	0.000614	2.037	22677	22376	489863			Kenya_PastoralN	Chile_CaletaHuelen_MH_1100BP	Venezuela_LasLocas_Ceramic2	Colombia_LagunadelaHerrera_2000BP	0.000483	#REF!	21234	21010	464834
Kenya_PastoralN	Chile_Conchali_700BP	Venezuela_LasLocas_Ceramic	Colombia_LagunadelaHerrera_2000BP	0.000231	0.813	38354	38162	831267			Kenya_PastoralN	Chile_Conchali_700BP	Venezuela_LasLocas_Ceramic2	Colombia_LagunadelaHerrera_2000BP	0.000328	#REF!	35590	35334	778895
Kenya_PastoralN	Chile_LIP_Pukara_600BP	Venezuela_LasLocas_Ceramic	Colombia_LagunadelaHerrera_2000BP	0.00096	2.116	6766	6626	145164			Kenya_PastoralN	Chile_LIP_Pukara_600BP	Venezuela_LasLocas_Ceramic2	Colombia_LagunadelaHerrera_2000BP	0.001233	#REF!	6366	6195	138133
Kenya_PastoralN	Chile_LIP_Pukara_700BP	Venezuela_LasLocas_Ceramic	Colombia_LagunadelaHerrera_2000BP	0.000405	0.941	8500	8426	183789			Kenya_PastoralN	Chile_LIP_Pukara_700BP	Venezuela_LasLocas_Ceramic2	Colombia_LagunadelaHerrera_2000BP	0.000261	#REF!	8104	8058	177699
Kenya_PastoralN	Chile_LosRieles_12000BP	Venezuela_LasLocas_Ceramic	Colombia_LagunadelaHerrera_2000BP	0.00048	1.306	34414	34058	742406			Kenya_PastoralN	Chile_LosRieles_12000BP	Venezuela_LasLocas_Ceramic2	Colombia_LagunadelaHerrera_2000BP	0.000537	#REF!	32166	31789	701922
Kenya_PastoralN	Chile_LosRieles_5100BP	Venezuela_LasLocas_Ceramic	Colombia_LagunadelaHerrera_2000BP	0.000285	0.823	33933	33724	734068			Kenya_PastoralN	Chile_LosRieles_5100BP	Venezuela_LasLocas_Ceramic2	Colombia_LagunadelaHerrera_2000BP	-0.000251	#REF!	31661	31836	696118
Kenya_PastoralN	Chile_NorthTierradelFuego_Selknam_100BP	Venezuela_LasLocas_Ceramic	Colombia_LagunadelaHerrera_2000BP	0.000665	1.904	27925	27527	599230			Kenya_PastoralN	Chile_NorthTierradelFuego_Selknam_100BP	Venezuela_LasLocas_Ceramic2	Colombia_LagunadelaHerrera_2000BP	0.000141	#REF!	25747	25668	562042
Kenya_PastoralN	Chile_PicaOcho_700BP	Venezuela_LasLocas_Ceramic	Colombia_LagunadelaHerrera_2000BP	0.000482	1.432	22638	22402	489573			Kenya_PastoralN	Chile_PicaOcho_700BP	Venezuela_LasLocas_Ceramic2	Colombia_LagunadelaHerrera_2000BP	0.000641	#REF!	21610	21308	471805
Kenya_PastoralN	Chile_PuntaSantaAna_7300BP,SG	Venezuela_LasLocas_Ceramic	Colombia_LagunadelaHerrera_2000BP	0.000813	2.259	29556	29033	642704			Kenya_PastoralN	Chile_PuntaSantaAna_7300BP,SG	Venezuela_LasLocas_Ceramic2	Colombia_LagunadelaHerrera_2000BP	0.000116	#REF!	26870	26801	595841
Kenya_PastoralN	Chile_SouthernContinent_Aonikenk_400BP	Venezuela_LasLocas_Ceramic	Colombia_LagunadelaHerrera_2000BP	0.000344	0.948	20801	20645	451843			Kenya_PastoralN	Chile_SouthernContinent_Aonikenk_400BP	Venezuela_LasLocas_Ceramic2	Colombia_LagunadelaHerrera_2000BP	-0.000237	#REF!	19246	19346	425386
Kenya_PastoralN	Chile_StraitOfMagellan_Kaweskar_100BP,SG	Venezuela_LasLocas_Ceramic	Colombia_LagunadelaHerrera_2000BP	0.000289	0.627	5604	5569	121895			Kenya_PastoralN	Chile_StraitOfMagellan_Kaweskar_100BP,SG	Venezuela_LasLocas_Ceramic2	Colombia_LagunadelaHerrera_2000BP	0.000233	#REF!	5300	5273	117054
Kenya_PastoralN	Chile_WesternArchipelago_Ayayema_5100BP,SG	Venezuela_LasLocas_Ceramic	Colombia_LagunadelaHerrera_2000BP	0.000813	2.373	41702	40973	896476			Kenya_PastoralN	Chile_WesternArchipelago_Ayayema_5100BP,SG	Venezuela_LasLocas_Ceramic2	Colombia_LagunadelaHerrera_2000BP	0.000132	#REF!	37639	37530	825605
Kenya_PastoralN	Chile_WesternArchipelago_Kaweskar_1200BP,SG	Venezuela_LasLocas_Ceramic	Colombia_LagunadelaHerrera_2000BP	0.000851	2.467	37897	37200	819481			Kenya_PastoralN	Chile_WesternArchipelago_Kaweskar_1200BP,SG	Venezuela_LasLocas_Ceramic2	Colombia_LagunadelaHerrera_2000BP	0.000722	#REF!	34479	33932	756432
Kenya_PastoralN	Chile_WesternArchipelago_Kaweskar_800BP,SG	Venezuela_LasLocas_Ceramic	Colombia_LagunadelaHerrera_2000BP	0.000618	1.721	41596	41043	895100			Kenya_PastoralN	Chile_WesternArchipelago_Kaweskar_800BP,SG	Venezuela_LasLocas_Ceramic2	Colombia_LagunadelaHerrera_2000BP	0.000262	#REF!	37733	37517	824494
Kenya_PastoralN	Chile_Yamana_BeagleChannel_800BP,SG	Venezuela_LasLocas_Ceramic	Colombia_LagunadelaHerrera_2000BP	0.000863	2.898	41678	40904	897035			Kenya_PastoralN	Chile_Yamana_BeagleChannel_800BP,SG	Venezuela_LasLocas_Ceramic2	Colombia_LagunadelaHerrera_2000BP	9.5e-05	#REF!	37633	37554	826173
Kenya_PastoralN	Cuba_CanimarAbajo_Archaic	Venezuela_LasLocas_Ceramic	Colombia_LagunadelaHerrera_2000BP	4e-06	0.018	41298	41294	897424			Kenya_PastoralN	Cuba_CanimarAbajo_Archaic	Venezuela_LasLocas_Ceramic2	Colombia_LagunadelaHerrera_2000BP	-2.4e-05	#REF!	37551	37571	826533
Kenya_PastoralN	Cuba_CuevaCalero_Archaic	Venezuela_LasLocas_Ceramic	Colombia_LagunadelaHerrera_2000BP	-0.000544	-1.776	39033	39498	853281			Kenya_PastoralN	Cuba_CuevaCalero_Archaic	Venezuela_LasLocas_Ceramic2	Colombia_LagunadelaHerrera_2000BP	-0.000256	#REF!	35992	36196	793238
Kenya_PastoralN	Cuba_CuevaEsqueletos_Ceramic	Venezuela_LasLocas_Ceramic	Colombia_LagunadelaHerrera_2000BP	0.000492	2.024	41229	40791	889678			Kenya_PastoralN	Cuba_CuevaEsqueletos_Ceramic	Venezuela_LasLocas_Ceramic2	Colombia_LagunadelaHerrera_2000BP	0.000325	#REF!	37536	37269	821071
Kenya_PastoralN	Cuba_CuevaPerico_Archaic	Venezuela_LasLocas_Ceramic	Colombia_LagunadelaHerrera_2000BP	4e-05	0.144	28354	28329	618822			Kenya_PastoralN	Cuba_CuevaPerico_Archaic	Venezuela_LasLocas_Ceramic2	Colombia_LagunadelaHerrera_2000BP	3.7e-05	#REF!	26249	26228	579286
Kenya_PastoralN	Cuba_ElMorrillo_Ceramic	Venezuela_LasLocas_Ceramic	Colombia_LagunadelaHerrera_2000BP	0.000324	0.98	30320	30108	653352			Kenya_PastoralN	Cuba_ElMorrillo_Ceramic	Venezuela_LasLocas_Ceramic2	Colombia_LagunadelaHerrera_2000BP	-2.7e-05	#REF!	28452	28469	622500
Kenya_PastoralN	Cuba_GuayaboBlanco_Archaic	Venezuela_LasLocas_Ceramic	Colombia_LagunadelaHerrera_2000BP	-0.000304	-1.044	38189	38443	834320			Kenya_PastoralN	Cuba_GuayaboBlanco_Archaic	Venezuela_LasLocas_Ceramic2	Colombia_LagunadelaHerrera_2000BP	-0.000374	#REF!	35109	35400	776994
Kenya_PastoralN	Cuba_LasCarolinas_Archaic	Venezuela_LasLocas_Ceramic	Colombia_LagunadelaHerrera_2000BP	-0.000368	-1.21	37410	37710	814968			Kenya_PastoralN	Cuba_LasCarolinas_Archaic	Venezuela_LasLocas_Ceramic2	Colombia_LagunadelaHerrera_2000BP	0.000259	#REF!	34770	34572	762238
Kenya_PastoralN	Cuba_Manuelito_Archaic	Venezuela_LasLocas_Ceramic	Colombia_LagunadelaHerrera_2000BP	-9.4e-05	-0.261	23579	23627	512179			Kenya_PastoralN	Cuba_Manuelito_Archaic	Venezuela_LasLocas_Ceramic2	Colombia_LagunadelaHerrera_2000BP	-2.7e-05	#REF!	22485	22499	492833
Kenya_PastoralN	Cuba_PlayadelMango_Archaic	Venezuela_LasLocas_Ceramic	Colombia_LagunadelaHerrera_2000BP	-0.000167	-0.638	38334	38473	837556			Kenya_PastoralN	Cuba_PlayadelMango_Archaic	Venezuela_LasLocas_Ceramic2	Colombia_LagunadelaHerrera_2000BP	7.7e-05	#REF!	35377	35317	779833
Kenya_PastoralN	Curacao_deSavaan_Ceramic	Venezuela_LasLocas_Ceramic	Colombia_LagunadelaHerrera_2000BP	0.000527	1.957	38655	38214	835662			Kenya_PastoralN	Curacao_deSavaan_Ceramic	Venezuela_LasLocas_Ceramic2	Colombia_LagunadelaHerrera_2000BP	0.000316	#REF!	35661	35414	781380
Kenya_PastoralN	Curacao_SantaCruz_Ceramic	Venezuela_LasLocas_Ceramic	Colombia_LagunadelaHerrera_2000BP	0.000708	2.151	37541	36968	809041			Kenya_PastoralN	Curacao_SantaCruz_Ceramic	Venezuela_LasLocas_Ceramic2	Colombia_LagunadelaHerrera_2000BP	0.000329	#REF!	34707	34457	760676
Kenya_PastoralN	Dominican_Andres_Archaic	Venezuela_LasLocas_Ceramic	Colombia_LagunadelaHerrera_2000BP	5.6e-05	0.167	32579	32540	709013			Kenya_PastoralN	Dominican_Andres_Archaic	Venezuela_LasLocas_Ceramic2	Colombia_LagunadelaHerrera_2000BP	-0.000228	#REF!	30667	30821	676419
Kenya_PastoralN	Dominican_Atajadizo_Ceramic	Venezuela_LasLocas_Ceramic	Colombia_LagunadelaHerrera_2000BP	0.000412	1.941	41304	40936	894053			Kenya_PastoralN	Dominican_Atajadizo_Ceramic	Venezuela_LasLocas_Ceramic2	Colombia_LagunadelaHerrera_2000BP	0.000193	#REF!	37579	37420	824546
Kenya_PastoralN	Dominican_CuevaJuana_Ceramic	Venezuela_LasLocas_Ceramic	Colombia_LagunadelaHerrera_2000BP	0.000491	1.997	41209	40774	887562			Kenya_PastoralN	Dominican_CuevaJuana_Ceramic	Venezuela_LasLocas_Ceramic2	Colombia_LagunadelaHerrera_2000BP	0.000449	#REF!	37638	37270	819967
Kenya_PastoralN	Dominican_CuevaRoja_Archaic	Venezuela_LasLocas_Ceramic	Colombia_LagunadelaHerrera_2000BP	-0.000185	-0.382	4690	4709	102942			Kenya_PastoralN	Dominican_CuevaRoja_Archaic	Venezuela_LasLocas_Ceramic2	Colombia_LagunadelaHerrera_2000BP	0.000432	#REF!	4545	4501	100077
Kenya_PastoralN	Dominican_EdilioCruz_Ceramic	Venezuela_LasLocas_Ceramic	Colombia_LagunadelaHerrera_2000BP	0.000597	1.768	35125	34673	757545			Kenya_PastoralN	Dominican_EdilioCruz_Ceramic	Venezuela_LasLocas_Ceramic2	Colombia_LagunadelaHerrera_2000BP	-0.000324	#REF!	32661	32894	718829
Kenya_PastoralN	Dominican_ElFrances_Ceramic	Venezuela_LasLocas_Ceramic	Colombia_LagunadelaHerrera_2000BP	0.000521	1.908	34715	34326	747315			Kenya_PastoralN	Dominican_ElFrances_Ceramic	Venezuela_LasLocas_Ceramic2	Colombia_LagunadelaHerrera_2000BP	0.000253	#REF!	32502	32321	710823
Kenya_PastoralN	Dominican_ElSoco_Ceramic	Venezuela_LasLocas_Ceramic	Colombia_LagunadelaHerrera_2000BP	0.000535	2.413	41525	41046	895498			Kenya_PastoralN	Dominican_ElSoco_Ceramic	Venezuela_LasLocas_Ceramic2	Colombia_LagunadelaHerrera_2000BP	0.000407	#REF!	37768	37432	825413
Kenya_PastoralN	Dominican_ElSoco_Ceramic	Venezuela_LasLocas_Ceramic	Colombia_LagunadelaHerrera_2000BP	0.000535	2.413	41525	41046	895498			Kenya_PastoralN	Dominican_ElSoco_Ceramic	Venezuela_LasLocas_Ceramic2	Colombia_LagunadelaHerrera_2000BP	0.000407	#REF!	37768	37432	825413
Kenya_PastoralN	Dominican_JuanDolio_Ceramic	Venezuela_LasLocas_Ceramic	Colombia_LagunadelaHerrera_2000BP	0.000507	2.169	41010	40561	886299			Kenya_PastoralN	Dominican_JuanDolio_Ceramic	Venezuela_LasLocas_Ceramic2	Colombia_LagunadelaHerrera_2000BP	0.00028	#REF!	37385	37156	819548
Kenya_PastoralN	Dominican_LaCaleta_Ceramic	Venezuela_LasLocas_Ceramic	Colombia_LagunadelaHerrera_2000BP	0.000338	1.605	41494	41191	897401			Kenya_PastoralN	Dominican_LaCaleta_Ceramic	Venezuela_LasLocas_Ceramic2	Colombia_LagunadelaHerrera_2000BP	0.000166	#REF!	37683	37546	826521
Kenya_PastoralN	Dominican_LaUnion_Ceramic	Venezuela_LasLocas_Ceramic	Colombia_LagunadelaHerrera_2000BP	0.000386	1.563	40516	40177	876670			Kenya_PastoralN	Dominican_LaUnion_Ceramic	Venezuela_LasLocas_Ceramic2	Colombia_LagunadelaHerrera_2000BP	0.000591	#REF!	37202	36722	812281
Kenya_PastoralN	Dominican_LomaPerenal_Ceramic	Venezuela_LasLocas_Ceramic	Colombia_LagunadelaHerrera_2000BP	0.000783	2.418	34647	34062	747153			Kenya_PastoralN	Dominican_LomaPerenal_Ceramic	Venezuela_LasLocas_Ceramic2	Colombia_LagunadelaHerrera_2000BP	0.00038	#REF!	32460	32190	710495
Kenya_PastoralN	Dominican_LosCorniel_Ceramic	Venezuela_LasLocas_Ceramic	Colombia_LagunadelaHerrera_2000BP	0.000701	2.197	34413	33893	742446			Kenya_PastoralN	Dominican_LosCorniel_Ceramic	Venezuela_LasLocas_Ceramic2	Colombia_LagunadelaHerrera_2000BP	0.000625	#REF!	32371	31929	706455
Kenya_PastoralN	Dominican_LosMuertos_Ceramic	Venezuela_LasLocas_Ceramic	Colombia_LagunadelaHerrera_2000BP	0.0007	2.132	37897	37324	818909			Kenya_PastoralN	Dominican_LosMuertos_Ceramic	Venezuela_LasLocas_Ceramic2	Colombia_LagunadelaHerrera_2000BP	0.000267	#REF!	35078	34872	769688
Kenya_PastoralN	Dominican_Macao_Ceramic	Venezuela_LasLocas_Ceramic	Colombia_LagunadelaHerrera_2000BP	0.000481	1.778	39706	39294	857303			Kenya_PastoralN	Dominican_Macao_Ceramic	Venezuela_LasLocas_Ceramic2	Colombia_LagunadelaHerrera_2000BP	7.9e-05	#REF!	36346	36282	797159
Kenya_PastoralN	Greenland_Saqqaq,SG	Venezuela_LasLocas_Ceramic	Colombia_LagunadelaHerrera_2000BP	0.000687	2.439	38280	37680	873688			Kenya_PastoralN	Greenland_Saqqaq,SG	Venezuela_LasLocas_Ceramic2	Colombia_LagunadelaHerrera_2000BP	0.000268	#REF!	34817	34600	808755
Kenya_PastoralN	Guadeloupe_AnseGourde_Ceramic	Venezuela_LasLocas_Ceramic	Colombia_LagunadelaHerrera_2000BP	0.000781	2.891	25013	24590	541105			Kenya_PastoralN	Guadeloupe_AnseGourde_Ceramic	Venezuela_LasLocas_Ceramic2	Colombia_LagunadelaHerrera_2000BP	0.000862	#REF!	22984	22550	503173
Kenya_PastoralN	Peru_Antaura_Tiwanaku	Venezuela_LasLocas_Ceramic	Colombia_LagunadelaHerrera_2000BP	5.4e-05	0.165	27861	27829	608655			Kenya_PastoralN	Peru_Antaura_Tiwanaku	Venezuela_LasLocas_Ceramic2	Colombia_LagunadelaHerrera_2000BP	0.000503	#REF!	26061	25772	573540
Kenya_PastoralN	Peru_Chanka_LIP	Venezuela_LasLocas_Ceramic	Colombia_LagunadelaHerrera_2000BP	0.000616	2.13	35419	34948	764286			Kenya_PastoralN	Peru_Chanka_LIP	Venezuela_LasLocas_Ceramic2	Colombia_LagunadelaHerrera_2000BP	0.000599	#REF!	32955	32523	720602
Kenya_PastoralN	Peru_Chincha_LH	Venezuela_LasLocas_Ceramic	Colombia_LagunadelaHerrera_2000BP	0.000651	2.814	41812	41228	896862			Kenya_PastoralN	Peru_Chincha_LH	Venezuela_LasLocas_Ceramic2	Colombia_LagunadelaHerrera_2000BP	0.000688	#REF!	38046	37478	825944
Kenya_PastoralN	Peru_Cotahuasi_Tiwanaku	Venezuela_LasLocas_Ceramic	Colombia_LagunadelaHerrera_2000BP	0.000765	2.399	22076	21708	481088			Kenya_PastoralN	Peru_Cotahuasi_Tiwanaku	Venezuela_LasLocas_Ceramic2	Colombia_LagunadelaHerrera_2000BP	0.000492	#REF!	20673	20448	457157
Kenya_PastoralN	Peru_Cullcunche_Tiwanaku	Venezuela_LasLocas_Ceramic	Colombia_LagunadelaHerrera_2000BP	7.1e-05	0.219	20998	20965	460065			Kenya_PastoralN	Peru_Cullcunche_Tiwanaku	Venezuela_LasLocas_Ceramic2	Colombia_LagunadelaHerrera_2000BP	0.000465	#REF!	19773	19570	436103
Kenya_PastoralN	Peru_Cuncaicha_4200BP	Venezuela_LasLocas_Ceramic	Colombia_LagunadelaHerrera_2000BP	0.000514	1.563	31794	31439	689770			Kenya_PastoralN	Peru_Cuncaicha_4200BP	Venezuela_LasLocas_Ceramic2	Colombia_LagunadelaHerrera_2000BP	0.000463	#REF!	30009	29703	658773
Kenya_PastoralN	Peru_Cuncaicha_9000BP	Venezuela_LasLocas_Ceramic	Colombia_LagunadelaHerrera_2000BP	0.000291	0.905	31305	31107	679519			Kenya_PastoralN	Peru_Cuncaicha_9000BP	Venezuela_LasLocas_Ceramic2	Colombia_LagunadelaHerrera_2000BP	3.3e-05	#REF!	29465	29444	648440
Kenya_PastoralN	Peru_EIP_Moche	Venezuela_LasLocas_Ceramic	Colombia_LagunadelaHerrera_2000BP	0.000638	1.655	9639	9506	207910			Kenya_PastoralN	Peru_EIP_Moche	Venezuela_LasLocas_Ceramic2	Colombia_LagunadelaHerrera_2000BP	0.000947	#REF!	9143	8955	198946
Kenya_PastoralN	Peru_ElBrujo_EIP_1300BP	Venezuela_LasLocas_Ceramic	Colombia_LagunadelaHerrera_2000BP	0.000188	0.654	27230	27119	589743			Kenya_PastoralN	Peru_ElBrujo_EIP_1300BP	Venezuela_LasLocas_Ceramic2	Colombia_LagunadelaHerrera_2000BP	0.000604	#REF!	25657	25318	560890
Kenya_PastoralN	Peru_Highlands_Chinchawas_MH	Venezuela_LasLocas_Ceramic	Colombia_LagunadelaHerrera_2000BP	0.000359	0.961	16693	16563	361475			Kenya_PastoralN	Peru_Highlands_Chinchawas_MH	Venezuela_LasLocas_Ceramic2	Colombia_LagunadelaHerrera_2000BP	0.000471	#REF!	15869	15705	347625
Kenya_PastoralN	Peru_Highlands_LIP_Chimu	Venezuela_LasLocas_Ceramic	Colombia_LagunadelaHerrera_2000BP	0.000115	0.423	36711	36620	794626			Kenya_PastoralN	Peru_Highlands_LIP_Chimu	Venezuela_LasLocas_Ceramic2	Colombia_LagunadelaHerrera_2000BP	0.000477	#REF!	34193	33837	746913
Kenya_PastoralN	Peru_HuacaPrieta_LA_4500BP	Venezuela_LasLocas_Ceramic	Colombia_LagunadelaHerrera_2000BP	-0.001228	-1.411	894	918	19805			Kenya_PastoralN	Peru_HuacaPrieta_LA_4500BP	Venezuela_LasLocas_Ceramic2	Colombia_LagunadelaHerrera_2000BP	-0.000936	#REF!	870	888	19416
Kenya_PastoralN	Peru_Kaillachuro_Unknown,SG	Venezuela_LasLocas_Ceramic	Colombia_LagunadelaHerrera_2000BP	0.000222	0.453	6437	6406	139382			Kenya_PastoralN	Peru_Kaillachuro_Unknown,SG	Venezuela_LasLocas_Ceramic2	Colombia_LagunadelaHerrera_2000BP	0.001048	#REF!	5877	5742	128398
Kenya_PastoralN	Peru_LaGalgada_4100BP	Venezuela_LasLocas_Ceramic	Colombia_LagunadelaHerrera_2000BP	0.000616	1.87	37706	37204	814523			Kenya_PastoralN	Peru_LaGalgada_4100BP	Venezuela_LasLocas_Ceramic2	Colombia_LagunadelaHerrera_2000BP	0.000446	#REF!	34721	34382	761326
Kenya_PastoralN	Peru_Laramate_900BP	Venezuela_LasLocas_Ceramic	Colombia_LagunadelaHerrera_2000BP	0.000302	1.302	40062	39800	868020			Kenya_PastoralN	Peru_Laramate_900BP	Venezuela_LasLocas_Ceramic2	Colombia_LagunadelaHerrera_2000BP	0.000457	#REF!	36784	36416	806260
Kenya_PastoralN	Peru_Lauricocha_3500BP	Venezuela_LasLocas_Ceramic	Colombia_LagunadelaHerrera_2000BP	0.000236	0.692	25348	25217	552816			Kenya_PastoralN	Peru_Lauricocha_3500BP	Venezuela_LasLocas_Ceramic2	Colombia_LagunadelaHerrera_2000BP	0.000672	#REF!	23617	23268	518747
Kenya_PastoralN	Peru_Lauricocha_5800BP	Venezuela_LasLocas_Ceramic	Colombia_LagunadelaHerrera_2000BP	0.000517	1.505	26526	26229	574193			Kenya_PastoralN	Peru_Lauricocha_5800BP	Venezuela_LasLocas_Ceramic2	Colombia_LagunadelaHerrera_2000BP	0.000412	#REF!	24465	24243	537432
Kenya_PastoralN	Peru_Lauricocha_8600BP	Venezuela_LasLocas_Ceramic	Colombia_LagunadelaHerrera_2000BP	4.4e-05	0.153	39261	39223	856478			Kenya_PastoralN	Peru_Lauricocha_8600BP	Venezuela_LasLocas_Ceramic2	Colombia_LagunadelaHerrera_2000BP	-2.1e-05	#REF!	35895	35912	793093
Kenya_PastoralN	Peru_LH_Inca	Venezuela_LasLocas_Ceramic	Colombia_LagunadelaHerrera_2000BP	0.000953	2.259	8489	8316	181825			Kenya_PastoralN	Peru_LH_Inca	Venezuela_LasLocas_Ceramic2	Colombia_LagunadelaHerrera_2000BP	0.00172	#REF!	8011	7716	171895
Kenya_PastoralN	Peru_Lima_EIP_1450BP	Venezuela_LasLocas_Ceramic	Colombia_LagunadelaHerrera_2000BP	0.00077	2.318	15650	15390	336933			Kenya_PastoralN	Peru_Lima_EIP_1450BP	Venezuela_LasLocas_Ceramic2	Colombia_LagunadelaHerrera_2000BP	0.000533	#REF!	14605	14435	319229
Kenya_PastoralN	Peru_Lima_LIP_650BP	Venezuela_LasLocas_Ceramic	Colombia_LagunadelaHerrera_2000BP	0.00053	1.812	37797	37362	821588			Kenya_PastoralN	Peru_Lima_LIP_650BP	Venezuela_LasLocas_Ceramic2	Colombia_LagunadelaHerrera_2000BP	0.00048	#REF!	34680	34314	762850
Kenya_PastoralN	Peru_LimaCoast_MH_1000BP	Venezuela_LasLocas_Ceramic	Colombia_LagunadelaHerrera_2000BP	0.000101	0.192	4331	4321	94126			Kenya_PastoralN	Peru_LimaCoast_MH_1000BP	Venezuela_LasLocas_Ceramic2	Colombia_LagunadelaHerrera_2000BP	0.000419	#REF!	4170	4131	91035
Kenya_PastoralN	Peru_LIP_Botigiriayocc_600BP	Venezuela_LasLocas_Ceramic	Colombia_LagunadelaHerrera_2000BP	0.000485	1.452	39765	39346	861748			Kenya_PastoralN	Peru_LIP_Botigiriayocc_600BP	Venezuela_LasLocas_Ceramic2	Colombia_LagunadelaHerrera_2000BP	0.000686	#REF!	36407	35861	796895
Kenya_PastoralN	Peru_LIP_La_Galgada_600BP	Venezuela_LasLocas_Ceramic	Colombia_LagunadelaHerrera_2000BP	0.000408	0.504	1302	1291	28334			Kenya_PastoralN	Peru_LIP_La_Galgada_600BP	Venezuela_LasLocas_Ceramic2	Colombia_LagunadelaHerrera_2000BP	-0.000882	#REF!	1232	1256	27430
Kenya_PastoralN	Peru_LIP_Pacapaccari_600BP	Venezuela_LasLocas_Ceramic	Colombia_LagunadelaHerrera_2000BP	0.000243	0.878	34474	34292	745932			Kenya_PastoralN	Peru_LIP_Pacapaccari_600BP	Venezuela_LasLocas_Ceramic2	Colombia_LagunadelaHerrera_2000BP	-2.6e-05	#REF!	32032	32050	705197
Kenya_PastoralN	Peru_LIP_Ychsma	Venezuela_LasLocas_Ceramic	Colombia_LagunadelaHerrera_2000BP	1.1e-05	0.036	18024	18020	391290			Kenya_PastoralN	Peru_LIP_Ychsma	Venezuela_LasLocas_Ceramic2	Colombia_LagunadelaHerrera_2000BP	0.000216	#REF!	17116	17035	374584
Kenya_PastoralN	Peru_Maucallacta_Tiwanaku	Venezuela_LasLocas_Ceramic	Colombia_LagunadelaHerrera_2000BP	0.000414	1.15	20529	20344	446053			Kenya_PastoralN	Peru_Maucallacta_Tiwanaku	Venezuela_LasLocas_Ceramic2	Colombia_LagunadelaHerrera_2000BP	0.000672	#REF!	19236	18952	422522
Kenya_PastoralN	Peru_MH_LIP_ElBrujo_850BP	Venezuela_LasLocas_Ceramic	Colombia_LagunadelaHerrera_2000BP	0.000702	1.89	16261	16015	350040			Kenya_PastoralN	Peru_MH_LIP_ElBrujo_850BP	Venezuela_LasLocas_Ceramic2	Colombia_LagunadelaHerrera_2000BP	-5.5e-05	#REF!	15206	15224	334374
Kenya_PastoralN	Peru_MH_LIP_Lambayeque	Venezuela_LasLocas_Ceramic	Colombia_LagunadelaHerrera_2000BP	0.000409	1.576	36851	36527	794025			Kenya_PastoralN	Peru_MH_LIP_Lambayeque	Venezuela_LasLocas_Ceramic2	Colombia_LagunadelaHerrera_2000BP	0.000318	#REF!	34002	33766	742482
Kenya_PastoralN	Peru_Palpa_LIP_550BP	Venezuela_LasLocas_Ceramic	Colombia_LagunadelaHerrera_2000BP	0.000273	0.961	31356	31170	679100			Kenya_PastoralN	Peru_Palpa_LIP_550BP	Venezuela_LasLocas_Ceramic2	Colombia_LagunadelaHerrera_2000BP	0.000122	#REF!	29458	29379	645812
Kenya_PastoralN	Peru_Palpa_MH_950BP	Venezuela_LasLocas_Ceramic	Colombia_LagunadelaHerrera_2000BP	0.001735	2.467	1844	1775	39562			Kenya_PastoralN	Peru_Palpa_MH_950BP	Venezuela_LasLocas_Ceramic2	Colombia_LagunadelaHerrera_2000BP	0.001381	#REF!	1743	1690	37875
Kenya_PastoralN	Peru_RioUncallane_1600BP,SG	Venezuela_LasLocas_Ceramic	Colombia_LagunadelaHerrera_2000BP	0.000727	2.854	41791	41139	896478			Kenya_PastoralN	Peru_RioUncallane_1600BP,SG	Venezuela_LasLocas_Ceramic2	Colombia_LagunadelaHerrera_2000BP	0.000636	#REF!	37937	37412	825645
Kenya_PastoralN	Peru_SanSebastian_LH_500BP	Venezuela_LasLocas_Ceramic	Colombia_LagunadelaHerrera_2000BP	0.000398	1.121	17918	17763	387935			Kenya_PastoralN	Peru_SanSebastian_LH_500BP	Venezuela_LasLocas_Ceramic2	Colombia_LagunadelaHerrera_2000BP	0.000274	#REF!	17096	16993	375114
Kenya_PastoralN	Peru_SanSebastian_LIP_600BP	Venezuela_LasLocas_Ceramic	Colombia_LagunadelaHerrera_2000BP	-7.3e-05	-0.236	31199	31249	677852			Kenya_PastoralN	Peru_SanSebastian_LIP_600BP	Venezuela_LasLocas_Ceramic2	Colombia_LagunadelaHerrera_2000BP	0.000193	#REF!	29569	29444	647996
Kenya_PastoralN	Peru_SoroMikayaPatjxa_6800BP,SG	Venezuela_LasLocas_Ceramic	Colombia_LagunadelaHerrera_2000BP	-0.000297	-0.38	1746	1757	39916			Kenya_PastoralN	Peru_SoroMikayaPatjxa_6800BP,SG	Venezuela_LasLocas_Ceramic2	Colombia_LagunadelaHerrera_2000BP	-0.002129	#REF!	1557	1634	36536
Kenya_PastoralN	Peru_Ullujaya_EIP_1350BP	Venezuela_LasLocas_Ceramic	Colombia_LagunadelaHerrera_2000BP	0.000271	0.936	25129	24981	544526			Kenya_PastoralN	Peru_Ullujaya_EIP_1350BP	Venezuela_LasLocas_Ceramic2	Colombia_LagunadelaHerrera_2000BP	0.00029	#REF!	23863	23711	522769
Kenya_PastoralN	Peru_Ullujaya_MH_950BP	Venezuela_LasLocas_Ceramic	Colombia_LagunadelaHerrera_2000BP	0.000705	2.088	25393	25006	548731			Kenya_PastoralN	Peru_Ullujaya_MH_950BP	Venezuela_LasLocas_Ceramic2	Colombia_LagunadelaHerrera_2000BP	0.000121	#REF!	23966	23902	526776
Kenya_PastoralN	PuertoRico_CaboRojo11_Ceramic	Venezuela_LasLocas_Ceramic	Colombia_LagunadelaHerrera_2000BP	0.000805	2.41	34389	33795	738445			Kenya_PastoralN	PuertoRico_CaboRojo11_Ceramic	Venezuela_LasLocas_Ceramic2	Colombia_LagunadelaHerrera_2000BP	0.000253	#REF!	32124	31947	701294
Kenya_PastoralN	PuertoRico_CanasColloresMonserrate_Ceramic	Venezuela_LasLocas_Ceramic	Colombia_LagunadelaHerrera_2000BP	0.000833	3.008	39322	38618	845516			Kenya_PastoralN	PuertoRico_CanasColloresMonserrate_Ceramic	Venezuela_LasLocas_Ceramic2	Colombia_LagunadelaHerrera_2000BP	0.000317	#REF!	36080	35830	788606
Kenya_PastoralN	PuertoRico_Collores_Ceramic	Venezuela_LasLocas_Ceramic	Colombia_LagunadelaHerrera_2000BP	0.00062	1.898	33666	33216	727397			Kenya_PastoralN	PuertoRico_Collores_Ceramic	Venezuela_LasLocas_Ceramic2	Colombia_LagunadelaHerrera_2000BP	-4.1e-05	#REF!	31246	31275	688096
Kenya_PastoralN	PuertoRico_LosIndios_Ceramic	Venezuela_LasLocas_Ceramic	Colombia_LagunadelaHerrera_2000BP	0.000746	1.578	5539	5450	119296			Kenya_PastoralN	PuertoRico_LosIndios_Ceramic	Venezuela_LasLocas_Ceramic2	Colombia_LagunadelaHerrera_2000BP	0.000151	#REF!	5218	5201	115231
Kenya_PastoralN	PuertoRico_Monserrate_Ceramic	Venezuela_LasLocas_Ceramic	Colombia_LagunadelaHerrera_2000BP	0.000522	1.54	32048	31687	691961			Kenya_PastoralN	PuertoRico_Monserrate_Ceramic	Venezuela_LasLocas_Ceramic2	Colombia_LagunadelaHerrera_2000BP	0.000181	#REF!	29973	29854	657283
Kenya_PastoralN	PuertoRico_PasodelIndio_Ceramic	Venezuela_LasLocas_Ceramic	Colombia_LagunadelaHerrera_2000BP	0.000478	1.905	40603	40185	875200			Kenya_PastoralN	PuertoRico_PasodelIndio_Ceramic	Venezuela_LasLocas_Ceramic2	Colombia_LagunadelaHerrera_2000BP	0.000429	#REF!	37082	36735	809285
Kenya_PastoralN	PuertoRico_PuntaCandelero_Ceramic	Venezuela_LasLocas_Ceramic	Colombia_LagunadelaHerrera_2000BP	0.00098	3.405	25332	24799	544057			Kenya_PastoralN	PuertoRico_PuntaCandelero_Ceramic	Venezuela_LasLocas_Ceramic2	Colombia_LagunadelaHerrera_2000BP	0.000163	#REF!	23659	23575	518189
Kenya_PastoralN	PuertoRico_SantaElena_Ceramic	Venezuela_LasLocas_Ceramic	Colombia_LagunadelaHerrera_2000BP	0.000478	1.812	39707	39298	855825			Kenya_PastoralN	PuertoRico_SantaElena_Ceramic	Venezuela_LasLocas_Ceramic2	Colombia_LagunadelaHerrera_2000BP	7.9e-05	#REF!	36331	36268	796199
Kenya_PastoralN	PuertoRico_Tibes_Ceramic	Venezuela_LasLocas_Ceramic	Colombia_LagunadelaHerrera_2000BP	0.000667	1.955	15717	15492	337042			Kenya_PastoralN	PuertoRico_Tibes_Ceramic	Venezuela_LasLocas_Ceramic2	Colombia_LagunadelaHerrera_2000BP	0.00078	#REF!	14859	14608	321893
Kenya_PastoralN	StLucia_Lavoutte_Ceramic	Venezuela_LasLocas_Ceramic	Colombia_LagunadelaHerrera_2000BP	0.000626	2.794	41521	40961	892811			Kenya_PastoralN	StLucia_Lavoutte_Ceramic	Venezuela_LasLocas_Ceramic2	Colombia_LagunadelaHerrera_2000BP	0.000532	#REF!	37782	37344	822904
Kenya_PastoralN	Uruguay_Rocha_PreColonial,SG	Venezuela_LasLocas_Ceramic	Colombia_LagunadelaHerrera_2000BP	-0.000145	-0.323	7634	7659	167149			Kenya_PastoralN	Uruguay_Rocha_PreColonial,SG	Venezuela_LasLocas_Ceramic2	Colombia_LagunadelaHerrera_2000BP	0.000117	#REF!	7111	7093	156970
Kenya_PastoralN	USA_AK_Ancient_Athabaskan_1100BP	Venezuela_LasLocas_Ceramic	Colombia_LagunadelaHerrera_2000BP	6.6e-05	0.242	40050	39991	889845			Kenya_PastoralN	USA_AK_Ancient_Athabaskan_1100BP	Venezuela_LasLocas_Ceramic2	Colombia_LagunadelaHerrera_2000BP	0.000148	#REF!	36547	36425	821742
Kenya_PastoralN	USA_AK_Athabskan,SG	Venezuela_LasLocas_Ceramic	Colombia_LagunadelaHerrera_2000BP	0.000629	1.819	19950	19671	442412			Kenya_PastoralN	USA_AK_Athabskan,SG	Venezuela_LasLocas_Ceramic2	Colombia_LagunadelaHerrera_2000BP	4.6e-05	#REF!	17922	17903	404649
Kenya_PastoralN	USA_AK_PaleoAleut	Venezuela_LasLocas_Ceramic	Colombia_LagunadelaHerrera_2000BP	0.000382	1.421	36656	36343	819636			Kenya_PastoralN	USA_AK_PaleoAleut	Venezuela_LasLocas_Ceramic2	Colombia_LagunadelaHerrera_2000BP	4.3e-05	#REF!	33597	33564	761961
Kenya_PastoralN	USA_AK_PaleoAleut,SG	Venezuela_LasLocas_Ceramic	Colombia_LagunadelaHerrera_2000BP	0.000631	2.055	36683	36169	813118			Kenya_PastoralN	USA_AK_PaleoAleut,SG	Venezuela_LasLocas_Ceramic2	Colombia_LagunadelaHerrera_2000BP	0.00041	#REF!	33372	33064	750070
Kenya_PastoralN	USA_AK_Prehistoric,SG	Venezuela_LasLocas_Ceramic	Colombia_LagunadelaHerrera_2000BP	0.000294	0.303	904	897	21010			Kenya_PastoralN	USA_AK_Prehistoric,SG	Venezuela_LasLocas_Ceramic2	Colombia_LagunadelaHerrera_2000BP	0.000757	#REF!	835	820	19464
Kenya_PastoralN	USA_Alaska_TrailCreek_9000BP,SG	Venezuela_LasLocas_Ceramic	Colombia_LagunadelaHerrera_2000BP	1e-06	0.002	11331	11331	258300			Kenya_PastoralN	USA_Alaska_TrailCreek_9000BP,SG	Venezuela_LasLocas_Ceramic2	Colombia_LagunadelaHerrera_2000BP	0.000202	#REF!	10403	10354	239635
Kenya_PastoralN	USA_Ancient_Beringian,SG	Venezuela_LasLocas_Ceramic	Colombia_LagunadelaHerrera_2000BP	0.000405	1.351	40253	39890	897457			Kenya_PastoralN	USA_Ancient_Beringian,SG	Venezuela_LasLocas_Ceramic2	Colombia_LagunadelaHerrera_2000BP	0.000513	#REF!	36747	36323	826503
Kenya_PastoralN	USA_Anzick_realigned,SG	Venezuela_LasLocas_Ceramic	Colombia_LagunadelaHerrera_2000BP	0.000478	1.369	41350	40923	895107			Kenya_PastoralN	USA_Anzick_realigned,SG	Venezuela_LasLocas_Ceramic2	Colombia_LagunadelaHerrera_2000BP	0.000436	#REF!	37627	37268	824798
Kenya_PastoralN	USA_CA_Islands,SG	Venezuela_LasLocas_Ceramic	Colombia_LagunadelaHerrera_2000BP	0.000351	1.684	41449	41135	897278			Kenya_PastoralN	USA_CA_Islands,SG	Venezuela_LasLocas_Ceramic2	Colombia_LagunadelaHerrera_2000BP	0.000228	#REF!	37644	37456	826352
Kenya_PastoralN	USA_Nevada_LovelockCave_1850BP,SG	Venezuela_LasLocas_Ceramic	Colombia_LagunadelaHerrera_2000BP	0.000483	1.841	41457	41024	897250			Kenya_PastoralN	USA_Nevada_LovelockCave_1850BP,SG	Venezuela_LasLocas_Ceramic2	Colombia_LagunadelaHerrera_2000BP	0.000741	#REF!	37785	37173	826338
Kenya_PastoralN	USA_Nevada_LovelockCave_600BP,SG	Venezuela_LasLocas_Ceramic	Colombia_LagunadelaHerrera_2000BP	0.000513	1.566	41536	41076	897153			Kenya_PastoralN	USA_Nevada_LovelockCave_600BP,SG	Venezuela_LasLocas_Ceramic2	Colombia_LagunadelaHerrera_2000BP	-0.000145	#REF!	37538	37658	826268
Kenya_PastoralN	USA_Nevada_SpiritCave_11000BP,SG	Venezuela_LasLocas_Ceramic	Colombia_LagunadelaHerrera_2000BP	-0.000271	-0.815	41139	41382	897149			Kenya_PastoralN	USA_Nevada_SpiritCave_11000BP,SG	Venezuela_LasLocas_Ceramic2	Colombia_LagunadelaHerrera_2000BP	-0.000314	#REF!	37354	37614	826236
Kenya_PastoralN	USA_NM_Chaco	Venezuela_LasLocas_Ceramic	Colombia_LagunadelaHerrera_2000BP	0.000612	1.697	10489	10349	228920			Kenya_PastoralN	USA_NM_Chaco	Venezuela_LasLocas_Ceramic2	Colombia_LagunadelaHerrera_2000BP	0.000848	#REF!	9992	9806	219834
Kenya_PastoralN	USA_PA_Colonist,SG	Venezuela_LasLocas_Ceramic	Colombia_LagunadelaHerrera_2000BP	0.000463	1.219	6517	6443	159567			Kenya_PastoralN	USA_PA_Colonist,SG	Venezuela_LasLocas_Ceramic2	Colombia_LagunadelaHerrera_2000BP	-2.3e-05	#REF!	5988	5991	148282
Kenya_PastoralN	USA_WA_Kennewick,SG	Venezuela_LasLocas_Ceramic	Colombia_LagunadelaHerrera_2000BP	-0.000129	-0.34	16027	16073	357922			Kenya_PastoralN	USA_WA_Kennewick,SG	Venezuela_LasLocas_Ceramic2	Colombia_LagunadelaHerrera_2000BP	0.000173	#REF!	14405	14349	325196
Kenya_PastoralN	Venezuela_LasLocas_Ceramic2	Venezuela_LasLocas_Ceramic	Colombia_LagunadelaHerrera_2000BP	-0.00251	-8.598	35505	37482	787496			Kenya_PastoralN	Venezuela_LasLocas_Ceramic	Venezuela_LasLocas_Ceramic2	Colombia_LagunadelaHerrera_2000BP	-0.003708	#REF!	34561	37482	787496
Kenya_PastoralN	Argentina_Aconcagua_Inca_500BP,SG	Venezuela_LasLocas_Ceramic	Colombia_LasDelicias_1200BP	0.000158	0.392	32865	32753	708577			Kenya_PastoralN	Argentina_Aconcagua_Inca_500BP,SG	Venezuela_LasLocas_Ceramic2	Colombia_LasDelicias_1200BP	0.000461	#REF!	30266	29963	658632
Kenya_PastoralN	Argentina_ArroyoSeco2_7200BP	Venezuela_LasLocas_Ceramic	Colombia_LasDelicias_1200BP	0.000257	0.452	8474	8426	184756			Kenya_PastoralN	Argentina_ArroyoSeco2_7200BP	Venezuela_LasLocas_Ceramic2	Colombia_LasDelicias_1200BP	3.2e-05	#REF!	7911	7906	174762
Kenya_PastoralN	Argentina_ArroyoSeco2_7700BP	Venezuela_LasLocas_Ceramic	Colombia_LasDelicias_1200BP	0.000269	0.805	37128	36911	803810			Kenya_PastoralN	Argentina_ArroyoSeco2_7700BP	Venezuela_LasLocas_Ceramic2	Colombia_LasDelicias_1200BP	-0.000217	#REF!	34215	34378	753653
Kenya_PastoralN	Argentina_BeagleChannel_Yamana_100BP	Venezuela_LasLocas_Ceramic	Colombia_LasDelicias_1200BP	0.000611	1.621	37977	37476	819937			Kenya_PastoralN	Argentina_BeagleChannel_Yamana_100BP	Venezuela_LasLocas_Ceramic2	Colombia_LasDelicias_1200BP	-0.000213	#REF!	34921	35085	769784
Kenya_PastoralN	Argentina_BeagleChannel_Yamana_100BP,SG	Venezuela_LasLocas_Ceramic	Colombia_LasDelicias_1200BP	0.000888	2.355	30516	29929	661271			Kenya_PastoralN	Argentina_BeagleChannel_Yamana_100BP,SG	Venezuela_LasLocas_Ceramic2	Colombia_LasDelicias_1200BP	0.00023	#REF!	28575	28429	630779
Kenya_PastoralN	Argentina_BeagleChannel_Yamana_1500BP	Venezuela_LasLocas_Ceramic	Colombia_LasDelicias_1200BP	0.000127	0.286	28203	28126	611499			Kenya_PastoralN	Argentina_BeagleChannel_Yamana_1500BP	Venezuela_LasLocas_Ceramic2	Colombia_LasDelicias_1200BP	-0.000409	#REF!	26943	27185	592406
Kenya_PastoralN	Argentina_LagunaChica_1600BP	Venezuela_LasLocas_Ceramic	Colombia_LasDelicias_1200BP	0.000868	2.07	27308	26796	588856			Kenya_PastoralN	Argentina_LagunaChica_1600BP	Venezuela_LasLocas_Ceramic2	Colombia_LasDelicias_1200BP	2.6e-05	#REF!	26027	26012	571328
Kenya_PastoralN	Argentina_LagunaChica_6800BP	Venezuela_LasLocas_Ceramic	Colombia_LasDelicias_1200BP	0.000496	1.22	20892	20666	455182			Kenya_PastoralN	Argentina_LagunaChica_6800BP	Venezuela_LasLocas_Ceramic2	Colombia_LasDelicias_1200BP	0.000417	#REF!	20191	20006	444729
Kenya_PastoralN	Argentina_LagunaToro_2400BP	Venezuela_LasLocas_Ceramic	Colombia_LasDelicias_1200BP	0.001408	2.659	8314	8066	176390			Kenya_PastoralN	Argentina_LagunaToro_2400BP	Venezuela_LasLocas_Ceramic2	Colombia_LasDelicias_1200BP	0.000406	#REF!	7863	7794	170090
Kenya_PastoralN	Argentina_MitrePeninsula_Haush_400BP	Venezuela_LasLocas_Ceramic	Colombia_LasDelicias_1200BP	9.8e-05	0.297	37016	36937	804247			Kenya_PastoralN	Argentina_MitrePeninsula_Haush_400BP	Venezuela_LasLocas_Ceramic2	Colombia_LasDelicias_1200BP	-0.000418	#REF!	34282	34598	757160
Kenya_PastoralN	Argentina_NorthTierradelFiego_Selknam_100BP,SG	Venezuela_LasLocas_Ceramic	Colombia_LasDelicias_1200BP	0.000351	0.831	31829	31587	690970			Kenya_PastoralN	Argentina_NorthTierradelFiego_Selknam_100BP,SG	Venezuela_LasLocas_Ceramic2	Colombia_LasDelicias_1200BP	6.5e-05	#REF!	29500	29458	650007
Kenya_PastoralN	Argentina_NorthTierradelFuego_LaArcillosa2_5800BP	Venezuela_LasLocas_Ceramic	Colombia_LasDelicias_1200BP	0.000325	0.731	32293	32065	700076			Kenya_PastoralN	Argentina_NorthTierradelFuego_LaArcillosa2_5800BP	Venezuela_LasLocas_Ceramic2	Colombia_LasDelicias_1200BP	-0.000107	#REF!	30521	30593	671951
Kenya_PastoralN	Argentina_NorthTierradelFuego_Selknam_500BP	Venezuela_LasLocas_Ceramic	Colombia_LasDelicias_1200BP	3.7e-05	0.111	38435	38404	832884			Kenya_PastoralN	Argentina_NorthTierradelFuego_Selknam_500BP	Venezuela_LasLocas_Ceramic2	Colombia_LasDelicias_1200BP	-0.0005	#REF!	35380	35769	779731
Kenya_PastoralN	Bahamas_AbacoIsl_Ceramic	Venezuela_LasLocas_Ceramic	Colombia_LasDelicias_1200BP	0.000131	0.412	37691	37584	815537			Kenya_PastoralN	Bahamas_AbacoIsl_Ceramic	Venezuela_LasLocas_Ceramic2	Colombia_LasDelicias_1200BP	-0.000146	#REF!	34826	34937	764816
Kenya_PastoralN	Bahamas_CrookedIsl_Ceramic	Venezuela_LasLocas_Ceramic	Colombia_LasDelicias_1200BP	0.000497	1.408	37648	37244	813453			Kenya_PastoralN	Bahamas_CrookedIsl_Ceramic	Venezuela_LasLocas_Ceramic2	Colombia_LasDelicias_1200BP	0.000222	#REF!	34862	34693	764015
Kenya_PastoralN	Bahamas_EleutheraIsl_Ceramic	Venezuela_LasLocas_Ceramic	Colombia_LasDelicias_1200BP	0.000224	0.738	38755	38567	838091			Kenya_PastoralN	Bahamas_EleutheraIsl_Ceramic	Venezuela_LasLocas_Ceramic2	Colombia_LasDelicias_1200BP	-1.6e-05	#REF!	35644	35656	782170
Kenya_PastoralN	Bahamas_LongIsl_Ceramic	Venezuela_LasLocas_Ceramic	Colombia_LasDelicias_1200BP	0.000189	0.555	37632	37478	815756			Kenya_PastoralN	Bahamas_LongIsl_Ceramic	Venezuela_LasLocas_Ceramic2	Colombia_LasDelicias_1200BP	0.000111	#REF!	34942	34858	765237
Kenya_PastoralN	Bahamas_SouthAndros_Ceramic	Venezuela_LasLocas_Ceramic	Colombia_LasDelicias_1200BP	0.00015	0.496	37906	37782	820997			Kenya_PastoralN	Bahamas_SouthAndros_Ceramic	Venezuela_LasLocas_Ceramic2	Colombia_LasDelicias_1200BP	0.000122	#REF!	35080	34986	768720
Kenya_PastoralN	Belize_3600BP	Venezuela_LasLocas_Ceramic	Colombia_LasDelicias_1200BP	-0.000367	-0.753	14391	14506	313220			Kenya_PastoralN	Belize_3600BP	Venezuela_LasLocas_Ceramic2	Colombia_LasDelicias_1200BP	-0.000667	#REF!	13916	14120	307030
Kenya_PastoralN	Belize_4000BP	Venezuela_LasLocas_Ceramic	Colombia_LasDelicias_1200BP	-0.000634	-1.191	6811	6906	150035			Kenya_PastoralN	Belize_4000BP	Venezuela_LasLocas_Ceramic2	Colombia_LasDelicias_1200BP	-0.000823	#REF!	6487	6605	143951
Kenya_PastoralN	Belize_4600BP	Venezuela_LasLocas_Ceramic	Colombia_LasDelicias_1200BP	1.6e-05	0.048	38216	38203	831382			Kenya_PastoralN	Belize_4600BP	Venezuela_LasLocas_Ceramic2	Colombia_LasDelicias_1200BP	-0.000385	#REF!	35261	35561	778494
Kenya_PastoralN	Belize_4600BP	Venezuela_LasLocas_Ceramic	Colombia_LasDelicias_1200BP	1.6e-05	0.048	38216	38203	831382			Kenya_PastoralN	Belize_4600BP	Venezuela_LasLocas_Ceramic2	Colombia_LasDelicias_1200BP	-0.000385	#REF!	35261	35561	778494
Kenya_PastoralN	Belize_4900BP	Venezuela_LasLocas_Ceramic	Colombia_LasDelicias_1200BP	8.7e-05	0.263	38155	38082	827892			Kenya_PastoralN	Belize_4900BP	Venezuela_LasLocas_Ceramic2	Colombia_LasDelicias_1200BP	-0.000337	#REF!	35067	35328	773745
Kenya_PastoralN	Belize_5500BP	Venezuela_LasLocas_Ceramic	Colombia_LasDelicias_1200BP	-5.5e-05	-0.129	31469	31507	685087			Kenya_PastoralN	Belize_5500BP	Venezuela_LasLocas_Ceramic2	Colombia_LasDelicias_1200BP	-6e-05	#REF!	29748	29787	654809
Kenya_PastoralN	Belize_7400BP	Venezuela_LasLocas_Ceramic	Colombia_LasDelicias_1200BP	1.3e-05	0.033	24331	24324	529661			Kenya_PastoralN	Belize_7400BP	Venezuela_LasLocas_Ceramic2	Colombia_LasDelicias_1200BP	-0.000208	#REF!	22999	23104	508921
Kenya_PastoralN	Belize_8800BP	Venezuela_LasLocas_Ceramic	Colombia_LasDelicias_1200BP	0.001383	1.763	2810	2725	61184			Kenya_PastoralN	Belize_8800BP	Venezuela_LasLocas_Ceramic2	Colombia_LasDelicias_1200BP	0.000183	#REF!	2605	2595	58877
Kenya_PastoralN	Belize_9400BP	Venezuela_LasLocas_Ceramic	Colombia_LasDelicias_1200BP	-0.000712	-1.689	20880	21207	459708			Kenya_PastoralN	Belize_9400BP	Venezuela_LasLocas_Ceramic2	Colombia_LasDelicias_1200BP	-0.00114	#REF!	19635	20136	439323
Kenya_PastoralN	Bolivia_Akapana_Tiwanaku	Venezuela_LasLocas_Ceramic	Colombia_LasDelicias_1200BP	0.00053	1.587	29789	29449	642519			Kenya_PastoralN	Bolivia_Akapana_Tiwanaku	Venezuela_LasLocas_Ceramic2	Colombia_LasDelicias_1200BP	0.000377	#REF!	27586	27358	604330
Kenya_PastoralN	Bolivia_Lukurmata_Tiwanaku	Venezuela_LasLocas_Ceramic	Colombia_LasDelicias_1200BP	0.000717	2.125	38454	37861	827759			Kenya_PastoralN	Bolivia_Lukurmata_Tiwanaku	Venezuela_LasLocas_Ceramic2	Colombia_LasDelicias_1200BP	0.000537	#REF!	35392	34977	773200
Kenya_PastoralN	Bolivia_MH_Iroco_1050BP	Venezuela_LasLocas_Ceramic	Colombia_LasDelicias_1200BP	0.000129	0.29	23951	23884	521329			Kenya_PastoralN	Bolivia_MH_Iroco_1050BP	Venezuela_LasLocas_Ceramic2	Colombia_LasDelicias_1200BP	0.000352	#REF!	22530	22356	494789
Kenya_PastoralN	Bolivia_MH_Miraflores	Venezuela_LasLocas_Ceramic	Colombia_LasDelicias_1200BP	0.000597	1.667	34736	34288	750783			Kenya_PastoralN	Bolivia_MH_Miraflores	Venezuela_LasLocas_Ceramic2	Colombia_LasDelicias_1200BP	0.000717	#REF!	32364	31857	706100
Kenya_PastoralN	Bolivia_MH_Tiwanaku	Venezuela_LasLocas_Ceramic	Colombia_LasDelicias_1200BP	-2.4e-05	-0.06	15652	15660	339997			Kenya_PastoralN	Bolivia_MH_Tiwanaku	Venezuela_LasLocas_Ceramic2	Colombia_LasDelicias_1200BP	0.00011	#REF!	14921	14885	327499
Kenya_PastoralN	Bolivia_MiraFlores_MH	Venezuela_LasLocas_Ceramic	Colombia_LasDelicias_1200BP	0.000236	0.541	28568	28422	619460			Kenya_PastoralN	Bolivia_MiraFlores_MH	Venezuela_LasLocas_Ceramic2	Colombia_LasDelicias_1200BP	-0.000186	#REF!	26638	26747	587108
Kenya_PastoralN	Bolivia_MonolitoDescabezado_Tiwanaku	Venezuela_LasLocas_Ceramic	Colombia_LasDelicias_1200BP	0.000584	1.401	31332	30937	676468			Kenya_PastoralN	Bolivia_MonolitoDescabezado_Tiwanaku	Venezuela_LasLocas_Ceramic2	Colombia_LasDelicias_1200BP	0.00081	#REF!	29408	28889	641015
Kenya_PastoralN	Bolivia_Pumapunku_Tiwanaku	Venezuela_LasLocas_Ceramic	Colombia_LasDelicias_1200BP	0.000306	0.607	11845	11766	257315			Kenya_PastoralN	Bolivia_Pumapunku_Tiwanaku	Venezuela_LasLocas_Ceramic2	Colombia_LasDelicias_1200BP	2.7e-05	#REF!	11167	11160	246750
Kenya_PastoralN	Bolivia_Putuni_Tiwanaku	Venezuela_LasLocas_Ceramic	Colombia_LasDelicias_1200BP	0.00024	0.541	23071	22951	503038			Kenya_PastoralN	Bolivia_Putuni_Tiwanaku	Venezuela_LasLocas_Ceramic2	Colombia_LasDelicias_1200BP	0.000495	#REF!	21784	21547	478654
Kenya_PastoralN	Bolivia_Totocachi_Tiwanaku	Venezuela_LasLocas_Ceramic	Colombia_LasDelicias_1200BP	0.000101	0.174	8184	8166	178413			Kenya_PastoralN	Bolivia_Totocachi_Tiwanaku	Venezuela_LasLocas_Ceramic2	Colombia_LasDelicias_1200BP	-3.2e-05	#REF!	7615	7620	167068
Kenya_PastoralN	Brazil_Enoque_3500BP,SG	Venezuela_LasLocas_Ceramic	Colombia_LasDelicias_1200BP	0.001358	1.244	1371	1330	30165			Kenya_PastoralN	Brazil_Enoque_3500BP,SG	Venezuela_LasLocas_Ceramic2	Colombia_LasDelicias_1200BP	0.001409	#REF!	1259	1220	27736
Kenya_PastoralN	Brazil_LapaDoSanto_9600BP	Venezuela_LasLocas_Ceramic	Colombia_LasDelicias_1200BP	0.000635	1.905	35406	34919	767225			Kenya_PastoralN	Brazil_LapaDoSanto_9600BP	Venezuela_LasLocas_Ceramic2	Colombia_LasDelicias_1200BP	-0.000423	#REF!	32737	33044	724953
Kenya_PastoralN	Brazil_Laranjal_6600BP	Venezuela_LasLocas_Ceramic	Colombia_LasDelicias_1200BP	0.000545	1.153	18478	18258	404030			Kenya_PastoralN	Brazil_Laranjal_6600BP	Venezuela_LasLocas_Ceramic2	Colombia_LasDelicias_1200BP	0.000205	#REF!	17474	17394	388392
Kenya_PastoralN	Brazil_Laranjal_6800BP	Venezuela_LasLocas_Ceramic	Colombia_LasDelicias_1200BP	0.001059	2.252	14101	13775	307641			Kenya_PastoralN	Brazil_Laranjal_6800BP	Venezuela_LasLocas_Ceramic2	Colombia_LasDelicias_1200BP	0.000141	#REF!	13306	13264	296075
Kenya_PastoralN	Brazil_Moraes_5800BP	Venezuela_LasLocas_Ceramic	Colombia_LasDelicias_1200BP	-0.000169	-0.335	12309	12355	270494			Kenya_PastoralN	Brazil_Moraes_5800BP	Venezuela_LasLocas_Ceramic2	Colombia_LasDelicias_1200BP	-0.000189	#REF!	11693	11743	259732
Kenya_PastoralN	Brazil_PrePottery_1300BP	Venezuela_LasLocas_Ceramic	Colombia_LasDelicias_1200BP	0.000401	0.46	1949	1932	43280			Kenya_PastoralN	Brazil_PrePottery_1300BP	Venezuela_LasLocas_Ceramic2	Colombia_LasDelicias_1200BP	-0.000193	#REF!	1848	1856	41559
Kenya_PastoralN	Brazil_PrePottery_2200BP	Venezuela_LasLocas_Ceramic	Colombia_LasDelicias_1200BP	-0.000147	-0.289	8888	8917	198898			Kenya_PastoralN	Brazil_PrePottery_2200BP	Venezuela_LasLocas_Ceramic2	Colombia_LasDelicias_1200BP	5e-05	#REF!	8398	8388	190862
Kenya_PastoralN	Brazil_PrePottery_2500BP	Venezuela_LasLocas_Ceramic	Colombia_LasDelicias_1200BP	0.000687	1.109	4764	4693	104091			Kenya_PastoralN	Brazil_PrePottery_2500BP	Venezuela_LasLocas_Ceramic2	Colombia_LasDelicias_1200BP	2.6e-05	#REF!	4431	4428	99450
Kenya_PastoralN	Brazil_Sumidouro_10100BP,SG	Venezuela_LasLocas_Ceramic	Colombia_LasDelicias_1200BP	0.00036	0.968	30970	30718	700134			Kenya_PastoralN	Brazil_Sumidouro_10100BP,SG	Venezuela_LasLocas_Ceramic2	Colombia_LasDelicias_1200BP	-0.000252	#REF!	28169	28333	648887
Kenya_PastoralN	Brazil_Sumidouro_10200BP,SG	Venezuela_LasLocas_Ceramic	Colombia_LasDelicias_1200BP	0.000132	0.263	9465	9436	219234			Kenya_PastoralN	Brazil_Sumidouro_10200BP,SG	Venezuela_LasLocas_Ceramic2	Colombia_LasDelicias_1200BP	0.000194	#REF!	8591	8552	201812
Kenya_PastoralN	Brazil_Sumidouro_10400BP,SG	Venezuela_LasLocas_Ceramic	Colombia_LasDelicias_1200BP	0.000242	0.568	39166	38958	857399			Kenya_PastoralN	Brazil_Sumidouro_10400BP,SG	Venezuela_LasLocas_Ceramic2	Colombia_LasDelicias_1200BP	-0.000571	#REF!	35639	36093	795800
Kenya_PastoralN	Brazil_Sumidouro_9800BP,SG	Venezuela_LasLocas_Ceramic	Colombia_LasDelicias_1200BP	0.000919	1.305	3657	3579	85205			Kenya_PastoralN	Brazil_Sumidouro_9800BP,SG	Venezuela_LasLocas_Ceramic2	Colombia_LasDelicias_1200BP	-0.000553	#REF!	3258	3302	78193
Kenya_PastoralN	Canada_6500BP,SG	Venezuela_LasLocas_Ceramic	Colombia_LasDelicias_1200BP	0.000371	0.731	10483	10397	232757			Kenya_PastoralN	Canada_6500BP,SG	Venezuela_LasLocas_Ceramic2	Colombia_LasDelicias_1200BP	0.000177	#REF!	9565	9527	214450
Kenya_PastoralN	Canada_700BP,SG	Venezuela_LasLocas_Ceramic	Colombia_LasDelicias_1200BP	-0.000356	-0.543	4557	4594	102499			Kenya_PastoralN	Canada_700BP,SG	Venezuela_LasLocas_Ceramic2	Colombia_LasDelicias_1200BP	-0.000278	#REF!	4316	4343	98341
Kenya_PastoralN	Canada_ASO,SG	Venezuela_LasLocas_Ceramic	Colombia_LasDelicias_1200BP	0.000595	1.544	31493	31083	689475			Kenya_PastoralN	Canada_ASO,SG	Venezuela_LasLocas_Ceramic2	Colombia_LasDelicias_1200BP	0.000498	#REF!	28865	28546	640809
Kenya_PastoralN	Canada_BigBar_5700BP,SG	Venezuela_LasLocas_Ceramic	Colombia_LasDelicias_1200BP	2.9e-05	0.067	22875	22860	509551			Kenya_PastoralN	Canada_BigBar_5700BP,SG	Venezuela_LasLocas_Ceramic2	Colombia_LasDelicias_1200BP	-9.3e-05	#REF!	20906	20950	472473
Kenya_PastoralN	Canada_LateDorset,SG	Venezuela_LasLocas_Ceramic	Colombia_LasDelicias_1200BP	-0.000415	-0.869	11463	11573	265202			Kenya_PastoralN	Canada_LateDorset,SG	Venezuela_LasLocas_Ceramic2	Colombia_LasDelicias_1200BP	-0.000116	#REF!	10751	10780	250393
Kenya_PastoralN	Canada_MDorset	Venezuela_LasLocas_Ceramic	Colombia_LasDelicias_1200BP	-0.000219	-0.377	4960	4984	113205			Kenya_PastoralN	Canada_MDorset	Venezuela_LasLocas_Ceramic2	Colombia_LasDelicias_1200BP	-0.000691	#REF!	4723	4799	109502
Kenya_PastoralN	Canada_MDorset,SG	Venezuela_LasLocas_Ceramic	Colombia_LasDelicias_1200BP	0.000802	0.895	1867	1833	42258			Kenya_PastoralN	Canada_MDorset,SG	Venezuela_LasLocas_Ceramic2	Colombia_LasDelicias_1200BP	-0.000687	#REF!	1758	1786	40636
Kenya_PastoralN	Chile_CaletaHuelen_MH_1100BP	Venezuela_LasLocas_Ceramic	Colombia_LasDelicias_1200BP	0.000189	0.484	21983	21893	476502			Kenya_PastoralN	Chile_CaletaHuelen_MH_1100BP	Venezuela_LasLocas_Ceramic2	Colombia_LasDelicias_1200BP	0.000126	#REF!	20693	20635	454248
Kenya_PastoralN	Chile_Conchali_700BP	Venezuela_LasLocas_Ceramic	Colombia_LasDelicias_1200BP	0.000102	0.283	36968	36886	802586			Kenya_PastoralN	Chile_Conchali_700BP	Venezuela_LasLocas_Ceramic2	Colombia_LasDelicias_1200BP	0.000161	#REF!	34477	34355	756311
Kenya_PastoralN	Chile_LIP_Pukara_600BP	Venezuela_LasLocas_Ceramic	Colombia_LasDelicias_1200BP	-0.00018	-0.305	6473	6499	141287			Kenya_PastoralN	Chile_LIP_Pukara_600BP	Venezuela_LasLocas_Ceramic2	Colombia_LasDelicias_1200BP	-2.9e-05	#REF!	6122	6126	135021
Kenya_PastoralN	Chile_LIP_Pukara_700BP	Venezuela_LasLocas_Ceramic	Colombia_LasDelicias_1200BP	5e-06	0.009	8297	8296	180342			Kenya_PastoralN	Chile_LIP_Pukara_700BP	Venezuela_LasLocas_Ceramic2	Colombia_LasDelicias_1200BP	-0.000411	#REF!	7931	8003	174815
Kenya_PastoralN	Chile_LosRieles_12000BP	Venezuela_LasLocas_Ceramic	Colombia_LasDelicias_1200BP	9.9e-05	0.224	33205	33134	719956			Kenya_PastoralN	Chile_LosRieles_12000BP	Venezuela_LasLocas_Ceramic2	Colombia_LasDelicias_1200BP	8.7e-05	#REF!	31242	31182	684158
Kenya_PastoralN	Chile_LosRieles_5100BP	Venezuela_LasLocas_Ceramic	Colombia_LasDelicias_1200BP	0.000623	1.36	33193	32749	713259			Kenya_PastoralN	Chile_LosRieles_5100BP	Venezuela_LasLocas_Ceramic2	Colombia_LasDelicias_1200BP	0.000134	#REF!	31113	31022	679442
Kenya_PastoralN	Chile_NorthTierradelFuego_Selknam_100BP	Venezuela_LasLocas_Ceramic	Colombia_LasDelicias_1200BP	0.000383	0.847	26940	26718	579588			Kenya_PastoralN	Chile_NorthTierradelFuego_Selknam_100BP	Venezuela_LasLocas_Ceramic2	Colombia_LasDelicias_1200BP	-9.4e-05	#REF!	25002	25053	546654
Kenya_PastoralN	Chile_PicaOcho_700BP	Venezuela_LasLocas_Ceramic	Colombia_LasDelicias_1200BP	0.000206	0.474	22189	22090	480091			Kenya_PastoralN	Chile_PicaOcho_700BP	Venezuela_LasLocas_Ceramic2	Colombia_LasDelicias_1200BP	0.000364	#REF!	21221	21052	464087
Kenya_PastoralN	Chile_PuntaSantaAna_7300BP,SG	Venezuela_LasLocas_Ceramic	Colombia_LasDelicias_1200BP	0.000425	0.93	28308	28045	617717			Kenya_PastoralN	Chile_PuntaSantaAna_7300BP,SG	Venezuela_LasLocas_Ceramic2	Colombia_LasDelicias_1200BP	-0.000187	#REF!	25956	26064	576819
Kenya_PastoralN	Chile_SouthernContinent_Aonikenk_400BP	Venezuela_LasLocas_Ceramic	Colombia_LasDelicias_1200BP	-0.00023	-0.5	20012	20112	437735			Kenya_PastoralN	Chile_SouthernContinent_Aonikenk_400BP	Venezuela_LasLocas_Ceramic2	Colombia_LasDelicias_1200BP	-0.00093	#REF!	18691	19076	414369
Kenya_PastoralN	Chile_StraitOfMagellan_Kaweskar_100BP,SG	Venezuela_LasLocas_Ceramic	Colombia_LasDelicias_1200BP	0.000541	0.914	5490	5425	119422			Kenya_PastoralN	Chile_StraitOfMagellan_Kaweskar_100BP,SG	Venezuela_LasLocas_Ceramic2	Colombia_LasDelicias_1200BP	0.000453	#REF!	5219	5167	115039
Kenya_PastoralN	Chile_WesternArchipelago_Ayayema_5100BP,SG	Venezuela_LasLocas_Ceramic	Colombia_LasDelicias_1200BP	0.000434	0.959	39767	39395	858391			Kenya_PastoralN	Chile_WesternArchipelago_Ayayema_5100BP,SG	Venezuela_LasLocas_Ceramic2	Colombia_LasDelicias_1200BP	-0.00034	#REF!	36147	36418	796745
Kenya_PastoralN	Chile_WesternArchipelago_Kaweskar_1200BP,SG	Venezuela_LasLocas_Ceramic	Colombia_LasDelicias_1200BP	0.000555	1.238	36272	35836	785891			Kenya_PastoralN	Chile_WesternArchipelago_Kaweskar_1200BP,SG	Venezuela_LasLocas_Ceramic2	Colombia_LasDelicias_1200BP	0.000282	#REF!	33209	33003	731000
Kenya_PastoralN	Chile_WesternArchipelago_Kaweskar_800BP,SG	Venezuela_LasLocas_Ceramic	Colombia_LasDelicias_1200BP	7.1e-05	0.162	39656	39595	857149			Kenya_PastoralN	Chile_WesternArchipelago_Kaweskar_800BP,SG	Venezuela_LasLocas_Ceramic2	Colombia_LasDelicias_1200BP	-0.000362	#REF!	36203	36491	795731
Kenya_PastoralN	Chile_Yamana_BeagleChannel_800BP,SG	Venezuela_LasLocas_Ceramic	Colombia_LasDelicias_1200BP	0.000933	2.455	39943	39142	858936			Kenya_PastoralN	Chile_Yamana_BeagleChannel_800BP,SG	Venezuela_LasLocas_Ceramic2	Colombia_LasDelicias_1200BP	5.6e-05	#REF!	36349	36305	797294
Kenya_PastoralN	Cuba_CanimarAbajo_Archaic	Venezuela_LasLocas_Ceramic	Colombia_LasDelicias_1200BP	8.3e-05	0.265	39571	39499	859316			Kenya_PastoralN	Cuba_CanimarAbajo_Archaic	Venezuela_LasLocas_Ceramic2	Colombia_LasDelicias_1200BP	2.1e-05	#REF!	36270	36253	797635
Kenya_PastoralN	Cuba_CuevaCalero_Archaic	Venezuela_LasLocas_Ceramic	Colombia_LasDelicias_1200BP	0.000123	0.331	37892	37791	821548			Kenya_PastoralN	Cuba_CuevaCalero_Archaic	Venezuela_LasLocas_Ceramic2	Colombia_LasDelicias_1200BP	0.000219	#REF!	35092	34924	768586
Kenya_PastoralN	Cuba_CuevaEsqueletos_Ceramic	Venezuela_LasLocas_Ceramic	Colombia_LasDelicias_1200BP	0.000422	1.336	39487	39127	853023			Kenya_PastoralN	Cuba_CuevaEsqueletos_Ceramic	Venezuela_LasLocas_Ceramic2	Colombia_LasDelicias_1200BP	0.000158	#REF!	36220	36095	793109
Kenya_PastoralN	Cuba_CuevaPerico_Archaic	Venezuela_LasLocas_Ceramic	Colombia_LasDelicias_1200BP	3.2e-05	0.093	27446	27426	598162			Kenya_PastoralN	Cuba_CuevaPerico_Archaic	Venezuela_LasLocas_Ceramic2	Colombia_LasDelicias_1200BP	-5.8e-05	#REF!	25459	25492	563175
Kenya_PastoralN	Cuba_ElMorrillo_Ceramic	Venezuela_LasLocas_Ceramic	Colombia_LasDelicias_1200BP	8.2e-05	0.187	29551	29499	637358			Kenya_PastoralN	Cuba_ElMorrillo_Ceramic	Venezuela_LasLocas_Ceramic2	Colombia_LasDelicias_1200BP	-0.0004	#REF!	27770	28013	609620
Kenya_PastoralN	Cuba_GuayaboBlanco_Archaic	Venezuela_LasLocas_Ceramic	Colombia_LasDelicias_1200BP	-3.3e-05	-0.089	36893	36919	803839			Kenya_PastoralN	Cuba_GuayaboBlanco_Archaic	Venezuela_LasLocas_Ceramic2	Colombia_LasDelicias_1200BP	-3.2e-05	#REF!	34213	34236	753371
Kenya_PastoralN	Cuba_LasCarolinas_Archaic	Venezuela_LasLocas_Ceramic	Colombia_LasDelicias_1200BP	-0.000114	-0.291	36237	36326	787369			Kenya_PastoralN	Cuba_LasCarolinas_Archaic	Venezuela_LasLocas_Ceramic2	Colombia_LasDelicias_1200BP	0.000522	#REF!	33921	33534	740740
Kenya_PastoralN	Cuba_Manuelito_Archaic	Venezuela_LasLocas_Ceramic	Colombia_LasDelicias_1200BP	0.000102	0.227	23159	23108	501934			Kenya_PastoralN	Cuba_Manuelito_Archaic	Venezuela_LasLocas_Ceramic2	Colombia_LasDelicias_1200BP	6.8e-05	#REF!	22147	22114	484581
Kenya_PastoralN	Cuba_PlayadelMango_Archaic	Venezuela_LasLocas_Ceramic	Colombia_LasDelicias_1200BP	-0.000571	-1.686	36773	37234	806939			Kenya_PastoralN	Cuba_PlayadelMango_Archaic	Venezuela_LasLocas_Ceramic2	Colombia_LasDelicias_1200BP	-0.000406	#REF!	34108	34415	756193
Kenya_PastoralN	Curacao_deSavaan_Ceramic	Venezuela_LasLocas_Ceramic	Colombia_LasDelicias_1200BP	0.000255	0.763	37173	36968	806205			Kenya_PastoralN	Curacao_deSavaan_Ceramic	Venezuela_LasLocas_Ceramic2	Colombia_LasDelicias_1200BP	8.7e-05	#REF!	34556	34490	758362
Kenya_PastoralN	Curacao_SantaCruz_Ceramic	Venezuela_LasLocas_Ceramic	Colombia_LasDelicias_1200BP	0.000707	1.642	36407	35854	782391			Kenya_PastoralN	Curacao_SantaCruz_Ceramic	Venezuela_LasLocas_Ceramic2	Colombia_LasDelicias_1200BP	0.000329	#REF!	33760	33516	739609
Kenya_PastoralN	Dominican_Andres_Archaic	Venezuela_LasLocas_Ceramic	Colombia_LasDelicias_1200BP	-0.000257	-0.596	31621	31799	690893			Kenya_PastoralN	Dominican_Andres_Archaic	Venezuela_LasLocas_Ceramic2	Colombia_LasDelicias_1200BP	-0.000595	#REF!	29882	30276	661839
Kenya_PastoralN	Dominican_Atajadizo_Ceramic	Venezuela_LasLocas_Ceramic	Colombia_LasDelicias_1200BP	0.000199	0.739	39472	39301	856586			Kenya_PastoralN	Dominican_Atajadizo_Ceramic	Venezuela_LasLocas_Ceramic2	Colombia_LasDelicias_1200BP	-3.6e-05	#REF!	36166	36195	795977
Kenya_PastoralN	Dominican_CuevaJuana_Ceramic	Venezuela_LasLocas_Ceramic	Colombia_LasDelicias_1200BP	0.000366	1.181	39446	39134	851260			Kenya_PastoralN	Dominican_CuevaJuana_Ceramic	Venezuela_LasLocas_Ceramic2	Colombia_LasDelicias_1200BP	0.000142	#REF!	36235	36122	792282
Kenya_PastoralN	Dominican_CuevaRoja_Archaic	Venezuela_LasLocas_Ceramic	Colombia_LasDelicias_1200BP	-0.000205	-0.318	4593	4614	101244			Kenya_PastoralN	Dominican_CuevaRoja_Archaic	Venezuela_LasLocas_Ceramic2	Colombia_LasDelicias_1200BP	0.000502	#REF!	4468	4419	98637
Kenya_PastoralN	Dominican_EdilioCruz_Ceramic	Venezuela_LasLocas_Ceramic	Colombia_LasDelicias_1200BP	0.000542	1.263	34104	33705	736278			Kenya_PastoralN	Dominican_EdilioCruz_Ceramic	Venezuela_LasLocas_Ceramic2	Colombia_LasDelicias_1200BP	-0.000378	#REF!	31844	32109	701695
Kenya_PastoralN	Dominican_ElFrances_Ceramic	Venezuela_LasLocas_Ceramic	Colombia_LasDelicias_1200BP	0.000228	0.654	33649	33483	726604			Kenya_PastoralN	Dominican_ElFrances_Ceramic	Venezuela_LasLocas_Ceramic2	Colombia_LasDelicias_1200BP	-7.7e-05	#REF!	31671	31724	693934
Kenya_PastoralN	Dominican_ElSoco_Ceramic	Venezuela_LasLocas_Ceramic	Colombia_LasDelicias_1200BP	0.000206	0.763	39613	39436	857766			Kenya_PastoralN	Dominican_ElSoco_Ceramic	Venezuela_LasLocas_Ceramic2	Colombia_LasDelicias_1200BP	1.9e-05	#REF!	36319	36304	796742
Kenya_PastoralN	Dominican_ElSoco_Ceramic	Venezuela_LasLocas_Ceramic	Colombia_LasDelicias_1200BP	0.000206	0.763	39613	39436	857766			Kenya_PastoralN	Dominican_ElSoco_Ceramic	Venezuela_LasLocas_Ceramic2	Colombia_LasDelicias_1200BP	1.9e-05	#REF!	36319	36304	796742
Kenya_PastoralN	Dominican_JuanDolio_Ceramic	Venezuela_LasLocas_Ceramic	Colombia_LasDelicias_1200BP	0.000297	1.04	39288	39035	850313			Kenya_PastoralN	Dominican_JuanDolio_Ceramic	Venezuela_LasLocas_Ceramic2	Colombia_LasDelicias_1200BP	1.7e-05	#REF!	36051	36037	791947
Kenya_PastoralN	Dominican_LaCaleta_Ceramic	Venezuela_LasLocas_Ceramic	Colombia_LasDelicias_1200BP	0.000182	0.692	39650	39494	859288			Kenya_PastoralN	Dominican_LaCaleta_Ceramic	Venezuela_LasLocas_Ceramic2	Colombia_LasDelicias_1200BP	-2.7e-05	#REF!	36306	36327	797621
Kenya_PastoralN	Dominican_LaUnion_Ceramic	Venezuela_LasLocas_Ceramic	Colombia_LasDelicias_1200BP	0.000186	0.584	38858	38701	841983			Kenya_PastoralN	Dominican_LaUnion_Ceramic	Venezuela_LasLocas_Ceramic2	Colombia_LasDelicias_1200BP	0.000335	#REF!	35898	35634	785539
Kenya_PastoralN	Dominican_LomaPerenal_Ceramic	Venezuela_LasLocas_Ceramic	Colombia_LasDelicias_1200BP	0.00041	0.984	33530	33232	726591			Kenya_PastoralN	Dominican_LomaPerenal_Ceramic	Venezuela_LasLocas_Ceramic2	Colombia_LasDelicias_1200BP	3e-05	#REF!	31543	31522	693864
Kenya_PastoralN	Dominican_LosCorniel_Ceramic	Venezuela_LasLocas_Ceramic	Colombia_LasDelicias_1200BP	0.000219	0.507	33303	33145	722368			Kenya_PastoralN	Dominican_LosCorniel_Ceramic	Venezuela_LasLocas_Ceramic2	Colombia_LasDelicias_1200BP	0.000183	#REF!	31493	31367	690184
Kenya_PastoralN	Dominican_LosMuertos_Ceramic	Venezuela_LasLocas_Ceramic	Colombia_LasDelicias_1200BP	0.000348	0.798	36527	36251	792003			Kenya_PastoralN	Dominican_LosMuertos_Ceramic	Venezuela_LasLocas_Ceramic2	Colombia_LasDelicias_1200BP	1e-06	#REF!	34022	34021	748432
Kenya_PastoralN	Dominican_Macao_Ceramic	Venezuela_LasLocas_Ceramic	Colombia_LasDelicias_1200BP	0.000531	1.547	38214	37776	824920			Kenya_PastoralN	Dominican_Macao_Ceramic	Venezuela_LasLocas_Ceramic2	Colombia_LasDelicias_1200BP	4.5e-05	#REF!	35211	35176	772214
Kenya_PastoralN	Greenland_Saqqaq,SG	Venezuela_LasLocas_Ceramic	Colombia_LasDelicias_1200BP	0.000384	1.077	36613	36290	838975			Kenya_PastoralN	Greenland_Saqqaq,SG	Venezuela_LasLocas_Ceramic2	Colombia_LasDelicias_1200BP	-1.4e-05	#REF!	33558	33569	782101
Kenya_PastoralN	Guadeloupe_AnseGourde_Ceramic	Venezuela_LasLocas_Ceramic	Colombia_LasDelicias_1200BP	0.001021	2.936	24204	23672	520961			Kenya_PastoralN	Guadeloupe_AnseGourde_Ceramic	Venezuela_LasLocas_Ceramic2	Colombia_LasDelicias_1200BP	0.001085	#REF!	22390	21861	487790
Kenya_PastoralN	Peru_Antaura_Tiwanaku	Venezuela_LasLocas_Ceramic	Colombia_LasDelicias_1200BP	-0.000169	-0.396	26951	27051	589708			Kenya_PastoralN	Peru_Antaura_Tiwanaku	Venezuela_LasLocas_Ceramic2	Colombia_LasDelicias_1200BP	0.000217	#REF!	25358	25236	558584
Kenya_PastoralN	Peru_Chanka_LIP	Venezuela_LasLocas_Ceramic	Colombia_LasDelicias_1200BP	0.000398	1.016	34219	33925	740468			Kenya_PastoralN	Peru_Chanka_LIP	Venezuela_LasLocas_Ceramic2	Colombia_LasDelicias_1200BP	0.000454	#REF!	32066	31747	701652
Kenya_PastoralN	Peru_Chincha_LH	Venezuela_LasLocas_Ceramic	Colombia_LasDelicias_1200BP	0.000183	0.605	39836	39679	858744			Kenya_PastoralN	Peru_Chincha_LH	Venezuela_LasLocas_Ceramic2	Colombia_LasDelicias_1200BP	0.000121	#REF!	36485	36388	797054
Kenya_PastoralN	Peru_Cotahuasi_Tiwanaku	Venezuela_LasLocas_Ceramic	Colombia_LasDelicias_1200BP	0.000452	1.044	21434	21222	468353			Kenya_PastoralN	Peru_Cotahuasi_Tiwanaku	Venezuela_LasLocas_Ceramic2	Colombia_LasDelicias_1200BP	5.7e-05	#REF!	20158	20132	446904
Kenya_PastoralN	Peru_Cullcunche_Tiwanaku	Venezuela_LasLocas_Ceramic	Colombia_LasDelicias_1200BP	2.8e-05	0.067	20465	20452	447291			Kenya_PastoralN	Peru_Cullcunche_Tiwanaku	Venezuela_LasLocas_Ceramic2	Colombia_LasDelicias_1200BP	0.000393	#REF!	19301	19134	426057
Kenya_PastoralN	Peru_Cuncaicha_4200BP	Venezuela_LasLocas_Ceramic	Colombia_LasDelicias_1200BP	0.0002	0.463	30995	30860	674136			Kenya_PastoralN	Peru_Cuncaicha_4200BP	Venezuela_LasLocas_Ceramic2	Colombia_LasDelicias_1200BP	0.000122	#REF!	29378	29299	646060
Kenya_PastoralN	Peru_Cuncaicha_9000BP	Venezuela_LasLocas_Ceramic	Colombia_LasDelicias_1200BP	0.000132	0.302	30509	30422	663577			Kenya_PastoralN	Peru_Cuncaicha_9000BP	Venezuela_LasLocas_Ceramic2	Colombia_LasDelicias_1200BP	-0.000263	#REF!	28782	28949	635581
Kenya_PastoralN	Peru_EIP_Moche	Venezuela_LasLocas_Ceramic	Colombia_LasDelicias_1200BP	0.00048	1.007	9376	9279	203085			Kenya_PastoralN	Peru_EIP_Moche	Venezuela_LasLocas_Ceramic2	Colombia_LasDelicias_1200BP	0.000552	#REF!	8901	8794	195047
Kenya_PastoralN	Peru_ElBrujo_EIP_1300BP	Venezuela_LasLocas_Ceramic	Colombia_LasDelicias_1200BP	0.000299	0.78	26487	26316	573946			Kenya_PastoralN	Peru_ElBrujo_EIP_1300BP	Venezuela_LasLocas_Ceramic2	Colombia_LasDelicias_1200BP	0.000555	#REF!	25079	24775	548209
Kenya_PastoralN	Peru_Highlands_Chinchawas_MH	Venezuela_LasLocas_Ceramic	Colombia_LasDelicias_1200BP	-0.000301	-0.606	16222	16328	354013			Kenya_PastoralN	Peru_Highlands_Chinchawas_MH	Venezuela_LasLocas_Ceramic2	Colombia_LasDelicias_1200BP	-0.000221	#REF!	15472	15547	341452
Kenya_PastoralN	Peru_Highlands_LIP_Chimu	Venezuela_LasLocas_Ceramic	Colombia_LasDelicias_1200BP	4.4e-05	0.118	35447	35413	768479			Kenya_PastoralN	Peru_Highlands_LIP_Chimu	Venezuela_LasLocas_Ceramic2	Colombia_LasDelicias_1200BP	0.000385	#REF!	33193	32913	726254
Kenya_PastoralN	Peru_HuacaPrieta_LA_4500BP	Venezuela_LasLocas_Ceramic	Colombia_LasDelicias_1200BP	-0.000131	-0.105	906	909	19583			Kenya_PastoralN	Peru_HuacaPrieta_LA_4500BP	Venezuela_LasLocas_Ceramic2	Colombia_LasDelicias_1200BP	0.000302	#REF!	880	874	19230
Kenya_PastoralN	Peru_Kaillachuro_Unknown,SG	Venezuela_LasLocas_Ceramic	Colombia_LasDelicias_1200BP	0.000493	0.795	6165	6099	133471			Kenya_PastoralN	Peru_Kaillachuro_Unknown,SG	Venezuela_LasLocas_Ceramic2	Colombia_LasDelicias_1200BP	0.001246	#REF!	5694	5539	123994
Kenya_PastoralN	Peru_LaGalgada_4100BP	Venezuela_LasLocas_Ceramic	Colombia_LasDelicias_1200BP	0.0004	0.955	36280	35966	786032			Kenya_PastoralN	Peru_LaGalgada_4100BP	Venezuela_LasLocas_Ceramic2	Colombia_LasDelicias_1200BP	0.000281	#REF!	33617	33409	738942
Kenya_PastoralN	Peru_Laramate_900BP	Venezuela_LasLocas_Ceramic	Colombia_LasDelicias_1200BP	0.000208	0.665	38477	38304	834781			Kenya_PastoralN	Peru_Laramate_900BP	Venezuela_LasLocas_Ceramic2	Colombia_LasDelicias_1200BP	0.000326	#REF!	35590	35335	780452
Kenya_PastoralN	Peru_Lauricocha_3500BP	Venezuela_LasLocas_Ceramic	Colombia_LasDelicias_1200BP	-4.5e-05	-0.102	24428	24452	534806			Kenya_PastoralN	Peru_Lauricocha_3500BP	Venezuela_LasLocas_Ceramic2	Colombia_LasDelicias_1200BP	0.000337	#REF!	22844	22675	504677
Kenya_PastoralN	Peru_Lauricocha_5800BP	Venezuela_LasLocas_Ceramic	Colombia_LasDelicias_1200BP	0.000164	0.353	25492	25401	554543			Kenya_PastoralN	Peru_Lauricocha_5800BP	Venezuela_LasLocas_Ceramic2	Colombia_LasDelicias_1200BP	-1.3e-05	#REF!	23697	23703	522173
Kenya_PastoralN	Peru_Lauricocha_8600BP	Venezuela_LasLocas_Ceramic	Colombia_LasDelicias_1200BP	-0.000231	-0.62	37578	37768	822562			Kenya_PastoralN	Peru_Lauricocha_8600BP	Venezuela_LasLocas_Ceramic2	Colombia_LasDelicias_1200BP	-0.000401	#REF!	34613	34921	767176
Kenya_PastoralN	Peru_LH_Inca	Venezuela_LasLocas_Ceramic	Colombia_LasDelicias_1200BP	-7.2e-05	-0.127	8152	8165	176410			Kenya_PastoralN	Peru_LH_Inca	Venezuela_LasLocas_Ceramic2	Colombia_LasDelicias_1200BP	0.000931	#REF!	7743	7587	167551
Kenya_PastoralN	Peru_Lima_EIP_1450BP	Venezuela_LasLocas_Ceramic	Colombia_LasDelicias_1200BP	0.000665	1.515	15160	14942	327406			Kenya_PastoralN	Peru_Lima_EIP_1450BP	Venezuela_LasLocas_Ceramic2	Colombia_LasDelicias_1200BP	0.000276	#REF!	14218	14132	311784
Kenya_PastoralN	Peru_Lima_LIP_650BP	Venezuela_LasLocas_Ceramic	Colombia_LasDelicias_1200BP	0.000206	0.511	36199	36036	790213			Kenya_PastoralN	Peru_Lima_LIP_650BP	Venezuela_LasLocas_Ceramic2	Colombia_LasDelicias_1200BP	0.000161	#REF!	33461	33342	738756
Kenya_PastoralN	Peru_LimaCoast_MH_1000BP	Venezuela_LasLocas_Ceramic	Colombia_LasDelicias_1200BP	0.000139	0.215	4238	4225	92276			Kenya_PastoralN	Peru_LimaCoast_MH_1000BP	Venezuela_LasLocas_Ceramic2	Colombia_LasDelicias_1200BP	0.000471	#REF!	4119	4077	89515
Kenya_PastoralN	Peru_LIP_Botigiriayocc_600BP	Venezuela_LasLocas_Ceramic	Colombia_LasDelicias_1200BP	0.00041	0.967	38177	37838	827303			Kenya_PastoralN	Peru_LIP_Botigiriayocc_600BP	Venezuela_LasLocas_Ceramic2	Colombia_LasDelicias_1200BP	0.000641	#REF!	35292	34798	770526
Kenya_PastoralN	Peru_LIP_La_Galgada_600BP	Venezuela_LasLocas_Ceramic	Colombia_LasDelicias_1200BP	0.001496	1.39	1285	1243	27767			Kenya_PastoralN	Peru_LIP_La_Galgada_600BP	Venezuela_LasLocas_Ceramic2	Colombia_LasDelicias_1200BP	-1.6e-05	#REF!	1222	1222	26959
Kenya_PastoralN	Peru_LIP_Pacapaccari_600BP	Venezuela_LasLocas_Ceramic	Colombia_LasDelicias_1200BP	0.000203	0.526	33462	33316	723798			Kenya_PastoralN	Peru_LIP_Pacapaccari_600BP	Venezuela_LasLocas_Ceramic2	Colombia_LasDelicias_1200BP	-6.6e-05	#REF!	31276	31321	687449
Kenya_PastoralN	Peru_LIP_Ychsma	Venezuela_LasLocas_Ceramic	Colombia_LasDelicias_1200BP	-0.000167	-0.411	17612	17675	381978			Kenya_PastoralN	Peru_LIP_Ychsma	Venezuela_LasLocas_Ceramic2	Colombia_LasDelicias_1200BP	3.6e-05	#REF!	16781	16768	367047
Kenya_PastoralN	Peru_Maucallacta_Tiwanaku	Venezuela_LasLocas_Ceramic	Colombia_LasDelicias_1200BP	0.000166	0.366	19902	19830	433557			Kenya_PastoralN	Peru_Maucallacta_Tiwanaku	Venezuela_LasLocas_Ceramic2	Colombia_LasDelicias_1200BP	0.000328	#REF!	18720	18584	412757
Kenya_PastoralN	Peru_MH_LIP_ElBrujo_850BP	Venezuela_LasLocas_Ceramic	Colombia_LasDelicias_1200BP	0.000685	1.526	15789	15555	341209			Kenya_PastoralN	Peru_MH_LIP_ElBrujo_850BP	Venezuela_LasLocas_Ceramic2	Colombia_LasDelicias_1200BP	-2.1e-05	#REF!	14892	14898	327272
Kenya_PastoralN	Peru_MH_LIP_Lambayeque	Venezuela_LasLocas_Ceramic	Colombia_LasDelicias_1200BP	0.000323	0.92	35542	35295	766365			Kenya_PastoralN	Peru_MH_LIP_Lambayeque	Venezuela_LasLocas_Ceramic2	Colombia_LasDelicias_1200BP	0.00026	#REF!	33087	32900	720940
Kenya_PastoralN	Peru_Palpa_LIP_550BP	Venezuela_LasLocas_Ceramic	Colombia_LasDelicias_1200BP	-0.000212	-0.58	30358	30499	660675			Kenya_PastoralN	Peru_Palpa_LIP_550BP	Venezuela_LasLocas_Ceramic2	Colombia_LasDelicias_1200BP	-0.000365	#REF!	28632	28863	630988
Kenya_PastoralN	Peru_Palpa_MH_950BP	Venezuela_LasLocas_Ceramic	Colombia_LasDelicias_1200BP	-0.000212	-0.221	1773	1781	38621			Kenya_PastoralN	Peru_Palpa_MH_950BP	Venezuela_LasLocas_Ceramic2	Colombia_LasDelicias_1200BP	-0.000996	#REF!	1668	1705	37151
Kenya_PastoralN	Peru_RioUncallane_1600BP,SG	Venezuela_LasLocas_Ceramic	Colombia_LasDelicias_1200BP	0.000391	1.222	39868	39532	858382			Kenya_PastoralN	Peru_RioUncallane_1600BP,SG	Venezuela_LasLocas_Ceramic2	Colombia_LasDelicias_1200BP	0.000275	#REF!	36488	36268	796761
Kenya_PastoralN	Peru_SanSebastian_LH_500BP	Venezuela_LasLocas_Ceramic	Colombia_LasDelicias_1200BP	-0.00017	-0.369	17533	17598	380620			Kenya_PastoralN	Peru_SanSebastian_LH_500BP	Venezuela_LasLocas_Ceramic2	Colombia_LasDelicias_1200BP	-0.000225	#REF!	16788	16871	369035
Kenya_PastoralN	Peru_SanSebastian_LIP_600BP	Venezuela_LasLocas_Ceramic	Colombia_LasDelicias_1200BP	-0.00088	-2.08	30191	30773	661347			Kenya_PastoralN	Peru_SanSebastian_LIP_600BP	Venezuela_LasLocas_Ceramic2	Colombia_LasDelicias_1200BP	-0.000635	#REF!	28707	29110	634404
Kenya_PastoralN	Peru_SoroMikayaPatjxa_6800BP,SG	Venezuela_LasLocas_Ceramic	Colombia_LasDelicias_1200BP	-6e-06	-0.006	1665	1665	38035			Kenya_PastoralN	Peru_SoroMikayaPatjxa_6800BP,SG	Venezuela_LasLocas_Ceramic2	Colombia_LasDelicias_1200BP	-0.000318	#REF!	1520	1531	35088
Kenya_PastoralN	Peru_Ullujaya_EIP_1350BP	Venezuela_LasLocas_Ceramic	Colombia_LasDelicias_1200BP	-0.000151	-0.382	24481	24561	532150			Kenya_PastoralN	Peru_Ullujaya_EIP_1350BP	Venezuela_LasLocas_Ceramic2	Colombia_LasDelicias_1200BP	-0.000191	#REF!	23310	23408	512615
Kenya_PastoralN	Peru_Ullujaya_MH_950BP	Venezuela_LasLocas_Ceramic	Colombia_LasDelicias_1200BP	0.000794	1.849	24903	24477	536480			Kenya_PastoralN	Peru_Ullujaya_MH_950BP	Venezuela_LasLocas_Ceramic2	Colombia_LasDelicias_1200BP	0.000319	#REF!	23618	23453	516754
Kenya_PastoralN	PuertoRico_CaboRojo11_Ceramic	Venezuela_LasLocas_Ceramic	Colombia_LasDelicias_1200BP	0.000725	1.701	33494	32973	718191			Kenya_PastoralN	PuertoRico_CaboRojo11_Ceramic	Venezuela_LasLocas_Ceramic2	Colombia_LasDelicias_1200BP	0.000162	#REF!	31379	31268	684965
Kenya_PastoralN	PuertoRico_CanasColloresMonserrate_Ceramic	Venezuela_LasLocas_Ceramic	Colombia_LasDelicias_1200BP	0.000701	1.991	37803	37232	814647			Kenya_PastoralN	PuertoRico_CanasColloresMonserrate_Ceramic	Venezuela_LasLocas_Ceramic2	Colombia_LasDelicias_1200BP	0.000183	#REF!	34908	34768	764570
Kenya_PastoralN	PuertoRico_Collores_Ceramic	Venezuela_LasLocas_Ceramic	Colombia_LasDelicias_1200BP	0.000621	1.496	32653	32214	705667			Kenya_PastoralN	PuertoRico_Collores_Ceramic	Venezuela_LasLocas_Ceramic2	Colombia_LasDelicias_1200BP	1.7e-05	#REF!	30492	30481	670911
Kenya_PastoralN	PuertoRico_LosIndios_Ceramic	Venezuela_LasLocas_Ceramic	Colombia_LasDelicias_1200BP	0.000191	0.319	5386	5364	117075			Kenya_PastoralN	PuertoRico_LosIndios_Ceramic	Venezuela_LasLocas_Ceramic2	Colombia_LasDelicias_1200BP	-0.000421	#REF!	5102	5150	113417
Kenya_PastoralN	PuertoRico_Monserrate_Ceramic	Venezuela_LasLocas_Ceramic	Colombia_LasDelicias_1200BP	6.6e-05	0.154	31035	30990	672773			Kenya_PastoralN	PuertoRico_Monserrate_Ceramic	Venezuela_LasLocas_Ceramic2	Colombia_LasDelicias_1200BP	-0.000307	#REF!	29188	29385	641880
Kenya_PastoralN	PuertoRico_PasodelIndio_Ceramic	Venezuela_LasLocas_Ceramic	Colombia_LasDelicias_1200BP	0.000336	1.098	38873	38591	839926			Kenya_PastoralN	PuertoRico_PasodelIndio_Ceramic	Venezuela_LasLocas_Ceramic2	Colombia_LasDelicias_1200BP	0.000232	#REF!	35742	35561	782329
Kenya_PastoralN	PuertoRico_PuntaCandelero_Ceramic	Venezuela_LasLocas_Ceramic	Colombia_LasDelicias_1200BP	0.000675	1.73	24623	24266	530161			Kenya_PastoralN	PuertoRico_PuntaCandelero_Ceramic	Venezuela_LasLocas_Ceramic2	Colombia_LasDelicias_1200BP	-0.000273	#REF!	23102	23241	507105
Kenya_PastoralN	PuertoRico_SantaElena_Ceramic	Venezuela_LasLocas_Ceramic	Colombia_LasDelicias_1200BP	0.000337	1.021	38126	37849	823466			Kenya_PastoralN	PuertoRico_SantaElena_Ceramic	Venezuela_LasLocas_Ceramic2	Colombia_LasDelicias_1200BP	-0.000146	#REF!	35107	35219	771231
Kenya_PastoralN	PuertoRico_Tibes_Ceramic	Venezuela_LasLocas_Ceramic	Colombia_LasDelicias_1200BP	0.000338	0.777	15314	15203	329118			Kenya_PastoralN	PuertoRico_Tibes_Ceramic	Venezuela_LasLocas_Ceramic2	Colombia_LasDelicias_1200BP	0.000337	#REF!	14530	14424	315526
Kenya_PastoralN	StLucia_Lavoutte_Ceramic	Venezuela_LasLocas_Ceramic	Colombia_LasDelicias_1200BP	0.000382	1.358	39651	39324	855420			Kenya_PastoralN	StLucia_Lavoutte_Ceramic	Venezuela_LasLocas_Ceramic2	Colombia_LasDelicias_1200BP	0.000232	#REF!	36391	36207	794518
Kenya_PastoralN	Uruguay_Rocha_PreColonial,SG	Venezuela_LasLocas_Ceramic	Colombia_LasDelicias_1200BP	-0.000267	-0.47	7371	7414	161575			Kenya_PastoralN	Uruguay_Rocha_PreColonial,SG	Venezuela_LasLocas_Ceramic2	Colombia_LasDelicias_1200BP	0.000116	#REF!	6904	6887	152702
Kenya_PastoralN	USA_AK_Ancient_Athabaskan_1100BP	Venezuela_LasLocas_Ceramic	Colombia_LasDelicias_1200BP	-1.3e-05	-0.038	38362	38374	853187			Kenya_PastoralN	USA_AK_Ancient_Athabaskan_1100BP	Venezuela_LasLocas_Ceramic2	Colombia_LasDelicias_1200BP	3.6e-05	#REF!	35244	35215	793703
Kenya_PastoralN	USA_AK_Athabskan,SG	Venezuela_LasLocas_Ceramic	Colombia_LasDelicias_1200BP	2.2e-05	0.051	18891	18882	422377			Kenya_PastoralN	USA_AK_Athabskan,SG	Venezuela_LasLocas_Ceramic2	Colombia_LasDelicias_1200BP	-0.000446	#REF!	17133	17306	389592
Kenya_PastoralN	USA_AK_PaleoAleut	Venezuela_LasLocas_Ceramic	Colombia_LasDelicias_1200BP	-4.8e-05	-0.141	35051	35089	789015			Kenya_PastoralN	USA_AK_PaleoAleut	Venezuela_LasLocas_Ceramic2	Colombia_LasDelicias_1200BP	-0.000498	#REF!	32343	32710	738391
Kenya_PastoralN	USA_AK_PaleoAleut,SG	Venezuela_LasLocas_Ceramic	Colombia_LasDelicias_1200BP	0.000125	0.317	34934	34836	779137			Kenya_PastoralN	USA_AK_PaleoAleut,SG	Venezuela_LasLocas_Ceramic2	Colombia_LasDelicias_1200BP	-0.000191	#REF!	31995	32134	724214
Kenya_PastoralN	USA_AK_Prehistoric,SG	Venezuela_LasLocas_Ceramic	Colombia_LasDelicias_1200BP	-0.001495	-1.26	858	888	20210			Kenya_PastoralN	USA_AK_Prehistoric,SG	Venezuela_LasLocas_Ceramic2	Colombia_LasDelicias_1200BP	-0.001096	#REF!	795	815	18850
Kenya_PastoralN	USA_Alaska_TrailCreek_9000BP,SG	Venezuela_LasLocas_Ceramic	Colombia_LasDelicias_1200BP	9e-06	0.018	10845	10842	248234			Kenya_PastoralN	USA_Alaska_TrailCreek_9000BP,SG	Venezuela_LasLocas_Ceramic2	Colombia_LasDelicias_1200BP	0.000112	#REF!	10069	10043	232027
Kenya_PastoralN	USA_Ancient_Beringian,SG	Venezuela_LasLocas_Ceramic	Colombia_LasDelicias_1200BP	7.8e-05	0.2	38431	38365	859313			Kenya_PastoralN	USA_Ancient_Beringian,SG	Venezuela_LasLocas_Ceramic2	Colombia_LasDelicias_1200BP	9.3e-05	#REF!	35270	35196	797594
Kenya_PastoralN	USA_Anzick_realigned,SG	Venezuela_LasLocas_Ceramic	Colombia_LasDelicias_1200BP	0.000747	1.699	39663	39023	857356			Kenya_PastoralN	USA_Anzick_realigned,SG	Venezuela_LasLocas_Ceramic2	Colombia_LasDelicias_1200BP	0.000668	#REF!	36426	35894	796183
Kenya_PastoralN	USA_CA_Islands,SG	Venezuela_LasLocas_Ceramic	Colombia_LasDelicias_1200BP	0.00044	1.558	39725	39347	859143			Kenya_PastoralN	USA_CA_Islands,SG	Venezuela_LasLocas_Ceramic2	Colombia_LasDelicias_1200BP	0.000249	#REF!	36357	36158	797448
Kenya_PastoralN	USA_Nevada_LovelockCave_1850BP,SG	Venezuela_LasLocas_Ceramic	Colombia_LasDelicias_1200BP	0.000245	0.728	39560	39350	859128			Kenya_PastoralN	USA_Nevada_LovelockCave_1850BP,SG	Venezuela_LasLocas_Ceramic2	Colombia_LasDelicias_1200BP	0.000408	#REF!	36337	36011	797445
Kenya_PastoralN	USA_Nevada_LovelockCave_600BP,SG	Venezuela_LasLocas_Ceramic	Colombia_LasDelicias_1200BP	-1e-05	-0.023	39506	39514	859035			Kenya_PastoralN	USA_Nevada_LovelockCave_600BP,SG	Venezuela_LasLocas_Ceramic2	Colombia_LasDelicias_1200BP	-0.000626	#REF!	36018	36517	797374
Kenya_PastoralN	USA_Nevada_SpiritCave_11000BP,SG	Venezuela_LasLocas_Ceramic	Colombia_LasDelicias_1200BP	-3.7e-05	-0.086	39444	39475	859043			Kenya_PastoralN	USA_Nevada_SpiritCave_11000BP,SG	Venezuela_LasLocas_Ceramic2	Colombia_LasDelicias_1200BP	-0.000194	#REF!	36123	36277	797359
Kenya_PastoralN	USA_NM_Chaco	Venezuela_LasLocas_Ceramic	Colombia_LasDelicias_1200BP	-0.000384	-0.882	10139	10225	224078			Kenya_PastoralN	USA_NM_Chaco	Venezuela_LasLocas_Ceramic2	Colombia_LasDelicias_1200BP	-2.8e-05	#REF!	9703	9709	215980
Kenya_PastoralN	USA_PA_Colonist,SG	Venezuela_LasLocas_Ceramic	Colombia_LasDelicias_1200BP	0.000496	1.059	6274	6198	153289			Kenya_PastoralN	USA_PA_Colonist,SG	Venezuela_LasLocas_Ceramic2	Colombia_LasDelicias_1200BP	-5.9e-05	#REF!	5790	5798	143456
Kenya_PastoralN	USA_WA_Kennewick,SG	Venezuela_LasLocas_Ceramic	Colombia_LasDelicias_1200BP	0.000112	0.237	15256	15218	340408			Kenya_PastoralN	USA_WA_Kennewick,SG	Venezuela_LasLocas_Ceramic2	Colombia_LasDelicias_1200BP	9e-06	#REF!	13769	13766	311997
Kenya_PastoralN	Venezuela_LasLocas_Ceramic2	Venezuela_LasLocas_Ceramic	Colombia_LasDelicias_1200BP	-0.002831	-8.175	34321	36485	764351			Kenya_PastoralN	Venezuela_LasLocas_Ceramic	Venezuela_LasLocas_Ceramic2	Colombia_LasDelicias_1200BP	-0.003996	#REF!	33430	36485	764351
Kenya_PastoralN	Argentina_Aconcagua_Inca_500BP,SG	Venezuela_LasLocas_Ceramic	Colombia_Soacha_520BP	0.000391	0.762	28864	28622	618809			Kenya_PastoralN	Argentina_Aconcagua_Inca_500BP,SG	Venezuela_LasLocas_Ceramic2	Colombia_Soacha_520BP	0.000764	#REF!	27065	26619	583118
Kenya_PastoralN	Argentina_ArroyoSeco2_7200BP	Venezuela_LasLocas_Ceramic	Colombia_Soacha_520BP	0.000311	0.46	7572	7521	164652			Kenya_PastoralN	Argentina_ArroyoSeco2_7200BP	Venezuela_LasLocas_Ceramic2	Colombia_Soacha_520BP	-0.00032	#REF!	7102	7152	157265
Kenya_PastoralN	Argentina_ArroyoSeco2_7700BP	Venezuela_LasLocas_Ceramic	Colombia_Soacha_520BP	0.000105	0.278	32731	32657	708535			Kenya_PastoralN	Argentina_ArroyoSeco2_7700BP	Venezuela_LasLocas_Ceramic2	Colombia_Soacha_520BP	-0.000102	#REF!	30692	30761	672179
Kenya_PastoralN	Argentina_BeagleChannel_Yamana_100BP	Venezuela_LasLocas_Ceramic	Colombia_Soacha_520BP	0.000436	0.999	33537	33222	722602			Kenya_PastoralN	Argentina_BeagleChannel_Yamana_100BP	Venezuela_LasLocas_Ceramic2	Colombia_Soacha_520BP	-0.000191	#REF!	31238	31369	685908
Kenya_PastoralN	Argentina_BeagleChannel_Yamana_100BP,SG	Venezuela_LasLocas_Ceramic	Colombia_Soacha_520BP	0.000802	1.77	27520	27043	594243			Kenya_PastoralN	Argentina_BeagleChannel_Yamana_100BP,SG	Venezuela_LasLocas_Ceramic2	Colombia_Soacha_520BP	0.000353	#REF!	26042	25840	571715
Kenya_PastoralN	Argentina_BeagleChannel_Yamana_1500BP	Venezuela_LasLocas_Ceramic	Colombia_Soacha_520BP	0.000268	0.488	25981	25831	559364			Kenya_PastoralN	Argentina_BeagleChannel_Yamana_1500BP	Venezuela_LasLocas_Ceramic2	Colombia_Soacha_520BP	-0.00011	#REF!	25001	25061	544861
Kenya_PastoralN	Argentina_LagunaChica_1600BP	Venezuela_LasLocas_Ceramic	Colombia_Soacha_520BP	0.000446	0.809	25102	24861	540782			Kenya_PastoralN	Argentina_LagunaChica_1600BP	Venezuela_LasLocas_Ceramic2	Colombia_Soacha_520BP	-0.000187	#REF!	24077	24176	527462
Kenya_PastoralN	Argentina_LagunaChica_6800BP	Venezuela_LasLocas_Ceramic	Colombia_Soacha_520BP	-0.000518	-1.098	19306	19525	423502			Kenya_PastoralN	Argentina_LagunaChica_6800BP	Venezuela_LasLocas_Ceramic2	Colombia_Soacha_520BP	-0.000589	#REF!	18687	18932	415409
Kenya_PastoralN	Argentina_LagunaToro_2400BP	Venezuela_LasLocas_Ceramic	Colombia_Soacha_520BP	0.000545	0.804	7543	7455	161249			Kenya_PastoralN	Argentina_LagunaToro_2400BP	Venezuela_LasLocas_Ceramic2	Colombia_Soacha_520BP	-0.000274	#REF!	7250	7293	156533
Kenya_PastoralN	Argentina_MitrePeninsula_Haush_400BP	Venezuela_LasLocas_Ceramic	Colombia_Soacha_520BP	0.000269	0.639	32915	32724	710854			Kenya_PastoralN	Argentina_MitrePeninsula_Haush_400BP	Venezuela_LasLocas_Ceramic2	Colombia_Soacha_520BP	-0.000123	#REF!	30876	30959	676362
Kenya_PastoralN	Argentina_NorthTierradelFiego_Selknam_100BP,SG	Venezuela_LasLocas_Ceramic	Colombia_Soacha_520BP	0.000172	0.322	28179	28073	611565			Kenya_PastoralN	Argentina_NorthTierradelFiego_Selknam_100BP,SG	Venezuela_LasLocas_Ceramic2	Colombia_Soacha_520BP	0.000191	#REF!	26548	26437	582004
Kenya_PastoralN	Argentina_NorthTierradelFuego_LaArcillosa2_5800BP	Venezuela_LasLocas_Ceramic	Colombia_Soacha_520BP	1e-06	0.003	29067	29066	631693			Kenya_PastoralN	Argentina_NorthTierradelFuego_LaArcillosa2_5800BP	Venezuela_LasLocas_Ceramic2	Colombia_Soacha_520BP	-0.000176	#REF!	27835	27942	610582
Kenya_PastoralN	Argentina_NorthTierradelFuego_Selknam_500BP	Venezuela_LasLocas_Ceramic	Colombia_Soacha_520BP	0.000205	0.498	33923	33773	731576			Kenya_PastoralN	Argentina_NorthTierradelFuego_Selknam_500BP	Venezuela_LasLocas_Ceramic2	Colombia_Soacha_520BP	-0.000262	#REF!	31627	31808	692962
Kenya_PastoralN	Bahamas_AbacoIsl_Ceramic	Venezuela_LasLocas_Ceramic	Colombia_Soacha_520BP	0.000527	1.374	33516	33137	719075			Kenya_PastoralN	Bahamas_AbacoIsl_Ceramic	Venezuela_LasLocas_Ceramic2	Colombia_Soacha_520BP	0.000342	#REF!	31372	31139	682008
Kenya_PastoralN	Bahamas_CrookedIsl_Ceramic	Venezuela_LasLocas_Ceramic	Colombia_Soacha_520BP	0.000754	1.722	33457	32916	717907			Kenya_PastoralN	Bahamas_CrookedIsl_Ceramic	Venezuela_LasLocas_Ceramic2	Colombia_Soacha_520BP	0.000634	#REF!	31435	31003	681710
Kenya_PastoralN	Bahamas_EleutheraIsl_Ceramic	Venezuela_LasLocas_Ceramic	Colombia_Soacha_520BP	7.8e-05	0.218	34018	33961	734883			Kenya_PastoralN	Bahamas_EleutheraIsl_Ceramic	Venezuela_LasLocas_Ceramic2	Colombia_Soacha_520BP	6e-06	#REF!	31808	31804	694502
Kenya_PastoralN	Bahamas_LongIsl_Ceramic	Venezuela_LasLocas_Ceramic	Colombia_Soacha_520BP	0.000375	0.928	33405	33135	718923			Kenya_PastoralN	Bahamas_LongIsl_Ceramic	Venezuela_LasLocas_Ceramic2	Colombia_Soacha_520BP	0.000388	#REF!	31363	31099	682081
Kenya_PastoralN	Bahamas_SouthAndros_Ceramic	Venezuela_LasLocas_Ceramic	Colombia_Soacha_520BP	0.000186	0.522	33548	33414	722780			Kenya_PastoralN	Bahamas_SouthAndros_Ceramic	Venezuela_LasLocas_Ceramic2	Colombia_Soacha_520BP	0.000271	#REF!	31515	31329	684926
Kenya_PastoralN	Belize_3600BP	Venezuela_LasLocas_Ceramic	Colombia_Soacha_520BP	0.000261	0.459	13611	13535	292169			Kenya_PastoralN	Belize_3600BP	Venezuela_LasLocas_Ceramic2	Colombia_Soacha_520BP	0.000126	#REF!	13258	13222	287445
Kenya_PastoralN	Belize_4000BP	Venezuela_LasLocas_Ceramic	Colombia_Soacha_520BP	-0.000465	-0.683	6259	6323	136530			Kenya_PastoralN	Belize_4000BP	Venezuela_LasLocas_Ceramic2	Colombia_Soacha_520BP	-0.000403	#REF!	5987	6041	131954
Kenya_PastoralN	Belize_4600BP	Venezuela_LasLocas_Ceramic	Colombia_Soacha_520BP	-0.000389	-1.072	33530	33814	730719			Kenya_PastoralN	Belize_4600BP	Venezuela_LasLocas_Ceramic2	Colombia_Soacha_520BP	-0.000648	#REF!	31401	31849	692129
Kenya_PastoralN	Belize_4600BP	Venezuela_LasLocas_Ceramic	Colombia_Soacha_520BP	-0.000389	-1.072	33530	33814	730719			Kenya_PastoralN	Belize_4600BP	Venezuela_LasLocas_Ceramic2	Colombia_Soacha_520BP	-0.000648	#REF!	31401	31849	692129
Kenya_PastoralN	Belize_4900BP	Venezuela_LasLocas_Ceramic	Colombia_Soacha_520BP	2.9e-05	0.076	33593	33572	727256			Kenya_PastoralN	Belize_4900BP	Venezuela_LasLocas_Ceramic2	Colombia_Soacha_520BP	-0.00023	#REF!	31379	31537	688151
Kenya_PastoralN	Belize_5500BP	Venezuela_LasLocas_Ceramic	Colombia_Soacha_520BP	-0.000218	-0.436	28421	28555	618077			Kenya_PastoralN	Belize_5500BP	Venezuela_LasLocas_Ceramic2	Colombia_Soacha_520BP	-4.4e-05	#REF!	27211	27237	595539
Kenya_PastoralN	Belize_7400BP	Venezuela_LasLocas_Ceramic	Colombia_Soacha_520BP	0.000722	1.543	22377	22029	482149			Kenya_PastoralN	Belize_7400BP	Venezuela_LasLocas_Ceramic2	Colombia_Soacha_520BP	0.000464	#REF!	21354	21138	466473
Kenya_PastoralN	Belize_8800BP	Venezuela_LasLocas_Ceramic	Colombia_Soacha_520BP	0.00052	0.555	2580	2551	55917			Kenya_PastoralN	Belize_8800BP	Venezuela_LasLocas_Ceramic2	Colombia_Soacha_520BP	-0.000158	#REF!	2455	2464	54240
Kenya_PastoralN	Belize_9400BP	Venezuela_LasLocas_Ceramic	Colombia_Soacha_520BP	-0.000623	-1.205	19040	19299	416612			Kenya_PastoralN	Belize_9400BP	Venezuela_LasLocas_Ceramic2	Colombia_Soacha_520BP	-0.000557	#REF!	18190	18414	401504
Kenya_PastoralN	Bolivia_Akapana_Tiwanaku	Venezuela_LasLocas_Ceramic	Colombia_Soacha_520BP	0.000542	1.316	26410	26101	568437			Kenya_PastoralN	Bolivia_Akapana_Tiwanaku	Venezuela_LasLocas_Ceramic2	Colombia_Soacha_520BP	0.000463	#REF!	24811	24560	540766
Kenya_PastoralN	Bolivia_Lukurmata_Tiwanaku	Venezuela_LasLocas_Ceramic	Colombia_Soacha_520BP	0.00089	2.247	33926	33280	725748			Kenya_PastoralN	Bolivia_Lukurmata_Tiwanaku	Venezuela_LasLocas_Ceramic2	Colombia_Soacha_520BP	0.000732	#REF!	31713	31211	686493
Kenya_PastoralN	Bolivia_MH_Iroco_1050BP	Venezuela_LasLocas_Ceramic	Colombia_Soacha_520BP	0.000657	1.15	21818	21510	468993			Kenya_PastoralN	Bolivia_MH_Iroco_1050BP	Venezuela_LasLocas_Ceramic2	Colombia_Soacha_520BP	0.00075	#REF!	20752	20415	449522
Kenya_PastoralN	Bolivia_MH_Miraflores	Venezuela_LasLocas_Ceramic	Colombia_Soacha_520BP	0.000148	0.349	30727	30628	665673			Kenya_PastoralN	Bolivia_MH_Miraflores	Venezuela_LasLocas_Ceramic2	Colombia_Soacha_520BP	0.000342	#REF!	28957	28741	633001
Kenya_PastoralN	Bolivia_MH_Tiwanaku	Venezuela_LasLocas_Ceramic	Colombia_Soacha_520BP	0.000828	1.697	14476	14219	310864			Kenya_PastoralN	Bolivia_MH_Tiwanaku	Venezuela_LasLocas_Ceramic2	Colombia_Soacha_520BP	0.000656	#REF!	13904	13706	301472
Kenya_PastoralN	Bolivia_MiraFlores_MH	Venezuela_LasLocas_Ceramic	Colombia_Soacha_520BP	0.000448	0.846	25750	25501	555573			Kenya_PastoralN	Bolivia_MiraFlores_MH	Venezuela_LasLocas_Ceramic2	Colombia_Soacha_520BP	0.00015	#REF!	24267	24187	531509
Kenya_PastoralN	Bolivia_MonolitoDescabezado_Tiwanaku	Venezuela_LasLocas_Ceramic	Colombia_Soacha_520BP	0.000331	0.666	28022	27822	602979			Kenya_PastoralN	Bolivia_MonolitoDescabezado_Tiwanaku	Venezuela_LasLocas_Ceramic2	Colombia_Soacha_520BP	0.000436	#REF!	26535	26284	577125
Kenya_PastoralN	Bolivia_Pumapunku_Tiwanaku	Venezuela_LasLocas_Ceramic	Colombia_Soacha_520BP	-0.000139	-0.226	10708	10740	233363			Kenya_PastoralN	Bolivia_Pumapunku_Tiwanaku	Venezuela_LasLocas_Ceramic2	Colombia_Soacha_520BP	-4.4e-05	#REF!	10201	10211	225482
Kenya_PastoralN	Bolivia_Putuni_Tiwanaku	Venezuela_LasLocas_Ceramic	Colombia_Soacha_520BP	2.5e-05	0.048	20751	20740	451624			Kenya_PastoralN	Bolivia_Putuni_Tiwanaku	Venezuela_LasLocas_Ceramic2	Colombia_Soacha_520BP	0.000301	#REF!	19798	19667	433557
Kenya_PastoralN	Bolivia_Totocachi_Tiwanaku	Venezuela_LasLocas_Ceramic	Colombia_Soacha_520BP	0.000546	0.778	7251	7165	157082			Kenya_PastoralN	Bolivia_Totocachi_Tiwanaku	Venezuela_LasLocas_Ceramic2	Colombia_Soacha_520BP	0.000693	#REF!	6804	6700	148777
Kenya_PastoralN	Brazil_Enoque_3500BP,SG	Venezuela_LasLocas_Ceramic	Colombia_Soacha_520BP	-0.000377	-0.28	1172	1182	26122			Kenya_PastoralN	Brazil_Enoque_3500BP,SG	Venezuela_LasLocas_Ceramic2	Colombia_Soacha_520BP	0.000483	#REF!	1103	1091	24409
Kenya_PastoralN	Brazil_LapaDoSanto_9600BP	Venezuela_LasLocas_Ceramic	Colombia_Soacha_520BP	0.000838	2.199	31766	31194	683104			Kenya_PastoralN	Brazil_LapaDoSanto_9600BP	Venezuela_LasLocas_Ceramic2	Colombia_Soacha_520BP	-8.5e-05	#REF!	29739	29794	651679
Kenya_PastoralN	Brazil_Laranjal_6600BP	Venezuela_LasLocas_Ceramic	Colombia_Soacha_520BP	-0.00011	-0.196	16915	16955	370023			Kenya_PastoralN	Brazil_Laranjal_6600BP	Venezuela_LasLocas_Ceramic2	Colombia_Soacha_520BP	-0.000305	#REF!	16151	16260	358361
Kenya_PastoralN	Brazil_Laranjal_6800BP	Venezuela_LasLocas_Ceramic	Colombia_Soacha_520BP	0.000682	1.193	12996	12803	282156			Kenya_PastoralN	Brazil_Laranjal_6800BP	Venezuela_LasLocas_Ceramic2	Colombia_Soacha_520BP	-0.000265	#REF!	12331	12403	273418
Kenya_PastoralN	Brazil_Moraes_5800BP	Venezuela_LasLocas_Ceramic	Colombia_Soacha_520BP	0.000188	0.3	11348	11301	246808			Kenya_PastoralN	Brazil_Moraes_5800BP	Venezuela_LasLocas_Ceramic2	Colombia_Soacha_520BP	0.000591	#REF!	10946	10805	238766
Kenya_PastoralN	Brazil_PrePottery_1300BP	Venezuela_LasLocas_Ceramic	Colombia_Soacha_520BP	0.001003	0.906	1811	1771	39534			Kenya_PastoralN	Brazil_PrePottery_1300BP	Venezuela_LasLocas_Ceramic2	Colombia_Soacha_520BP	0.000772	#REF!	1729	1700	38202
Kenya_PastoralN	Brazil_PrePottery_2200BP	Venezuela_LasLocas_Ceramic	Colombia_Soacha_520BP	0.000594	0.975	8150	8043	180686			Kenya_PastoralN	Brazil_PrePottery_2200BP	Venezuela_LasLocas_Ceramic2	Colombia_Soacha_520BP	0.001062	#REF!	7817	7632	174616
Kenya_PastoralN	Brazil_PrePottery_2500BP	Venezuela_LasLocas_Ceramic	Colombia_Soacha_520BP	0.001926	2.505	4402	4220	94291			Kenya_PastoralN	Brazil_PrePottery_2500BP	Venezuela_LasLocas_Ceramic2	Colombia_Soacha_520BP	0.001356	#REF!	4169	4046	90833
Kenya_PastoralN	Brazil_Sumidouro_10100BP,SG	Venezuela_LasLocas_Ceramic	Colombia_Soacha_520BP	-4.7e-05	-0.099	26935	26963	609286			Kenya_PastoralN	Brazil_Sumidouro_10100BP,SG	Venezuela_LasLocas_Ceramic2	Colombia_Soacha_520BP	-0.000312	#REF!	24977	25156	572699
Kenya_PastoralN	Brazil_Sumidouro_10200BP,SG	Venezuela_LasLocas_Ceramic	Colombia_Soacha_520BP	-0.000768	-1.204	8136	8281	189719			Kenya_PastoralN	Brazil_Sumidouro_10200BP,SG	Venezuela_LasLocas_Ceramic2	Colombia_Soacha_520BP	-0.00085	#REF!	7496	7646	177177
Kenya_PastoralN	Brazil_Sumidouro_10400BP,SG	Venezuela_LasLocas_Ceramic	Colombia_Soacha_520BP	0.000646	1.226	34416	33933	747024			Kenya_PastoralN	Brazil_Sumidouro_10400BP,SG	Venezuela_LasLocas_Ceramic2	Colombia_Soacha_520BP	-2e-06	#REF!	31895	31896	703133
Kenya_PastoralN	Brazil_Sumidouro_9800BP,SG	Venezuela_LasLocas_Ceramic	Colombia_Soacha_520BP	0.000216	0.249	3155	3139	73681			Kenya_PastoralN	Brazil_Sumidouro_9800BP,SG	Venezuela_LasLocas_Ceramic2	Colombia_Soacha_520BP	-0.000244	#REF!	2895	2912	68740
Kenya_PastoralN	Canada_6500BP,SG	Venezuela_LasLocas_Ceramic	Colombia_Soacha_520BP	0.000865	1.405	9136	8962	201042			Kenya_PastoralN	Canada_6500BP,SG	Venezuela_LasLocas_Ceramic2	Colombia_Soacha_520BP	0.001213	#REF!	8479	8251	188230
Kenya_PastoralN	Canada_700BP,SG	Venezuela_LasLocas_Ceramic	Colombia_Soacha_520BP	-0.000379	-0.501	4144	4179	92923			Kenya_PastoralN	Canada_700BP,SG	Venezuela_LasLocas_Ceramic2	Colombia_Soacha_520BP	-0.000418	#REF!	3960	3998	89904
Kenya_PastoralN	Canada_ASO,SG	Venezuela_LasLocas_Ceramic	Colombia_Soacha_520BP	0.000251	0.529	27425	27274	601497			Kenya_PastoralN	Canada_ASO,SG	Venezuela_LasLocas_Ceramic2	Colombia_Soacha_520BP	0.000123	#REF!	25534	25465	566781
Kenya_PastoralN	Canada_BigBar_5700BP,SG	Venezuela_LasLocas_Ceramic	Colombia_Soacha_520BP	0.000407	0.79	20041	19860	443760			Kenya_PastoralN	Canada_BigBar_5700BP,SG	Venezuela_LasLocas_Ceramic2	Colombia_Soacha_520BP	0.000172	#REF!	18637	18565	417188
Kenya_PastoralN	Canada_LateDorset,SG	Venezuela_LasLocas_Ceramic	Colombia_Soacha_520BP	0.000462	0.78	10362	10253	235926			Kenya_PastoralN	Canada_LateDorset,SG	Venezuela_LasLocas_Ceramic2	Colombia_Soacha_520BP	0.000845	#REF!	9858	9668	225167
Kenya_PastoralN	Canada_MDorset	Venezuela_LasLocas_Ceramic	Colombia_Soacha_520BP	-0.001372	-1.834	4570	4713	104302			Kenya_PastoralN	Canada_MDorset	Venezuela_LasLocas_Ceramic2	Colombia_Soacha_520BP	-0.001521	#REF!	4381	4536	101549
Kenya_PastoralN	Canada_MDorset,SG	Venezuela_LasLocas_Ceramic	Colombia_Soacha_520BP	0.000711	0.692	1724	1697	38515			Kenya_PastoralN	Canada_MDorset,SG	Venezuela_LasLocas_Ceramic2	Colombia_Soacha_520BP	-0.00093	#REF!	1612	1647	37272
Kenya_PastoralN	Chile_CaletaHuelen_MH_1100BP	Venezuela_LasLocas_Ceramic	Colombia_Soacha_520BP	-8e-06	-0.018	19876	19879	430140			Kenya_PastoralN	Chile_CaletaHuelen_MH_1100BP	Venezuela_LasLocas_Ceramic2	Colombia_Soacha_520BP	-4.7e-05	#REF!	18938	18958	413629
Kenya_PastoralN	Chile_Conchali_700BP	Venezuela_LasLocas_Ceramic	Colombia_Soacha_520BP	-6.3e-05	-0.146	32794	32839	710243			Kenya_PastoralN	Chile_Conchali_700BP	Venezuela_LasLocas_Ceramic2	Colombia_Soacha_520BP	-2.5e-05	#REF!	30937	30953	676037
Kenya_PastoralN	Chile_LIP_Pukara_600BP	Venezuela_LasLocas_Ceramic	Colombia_Soacha_520BP	-4.6e-05	-0.065	5896	5902	127386			Kenya_PastoralN	Chile_LIP_Pukara_600BP	Venezuela_LasLocas_Ceramic2	Colombia_Soacha_520BP	0.000305	#REF!	5638	5600	122752
Kenya_PastoralN	Chile_LIP_Pukara_700BP	Venezuela_LasLocas_Ceramic	Colombia_Soacha_520BP	-1.1e-05	-0.017	7675	7677	166151			Kenya_PastoralN	Chile_LIP_Pukara_700BP	Venezuela_LasLocas_Ceramic2	Colombia_Soacha_520BP	-0.000498	#REF!	7340	7421	162054
Kenya_PastoralN	Chile_LosRieles_12000BP	Venezuela_LasLocas_Ceramic	Colombia_Soacha_520BP	-0.000313	-0.563	29784	29986	645154			Kenya_PastoralN	Chile_LosRieles_12000BP	Venezuela_LasLocas_Ceramic2	Colombia_Soacha_520BP	-8.6e-05	#REF!	28271	28325	618544
Kenya_PastoralN	Chile_LosRieles_5100BP	Venezuela_LasLocas_Ceramic	Colombia_Soacha_520BP	2.1e-05	0.038	29593	29580	639866			Kenya_PastoralN	Chile_LosRieles_5100BP	Venezuela_LasLocas_Ceramic2	Colombia_Soacha_520BP	-0.000343	#REF!	28042	28253	614790
Kenya_PastoralN	Chile_NorthTierradelFuego_Selknam_100BP	Venezuela_LasLocas_Ceramic	Colombia_Soacha_520BP	0.000699	1.298	24215	23854	517162			Kenya_PastoralN	Chile_NorthTierradelFuego_Selknam_100BP	Venezuela_LasLocas_Ceramic2	Colombia_Soacha_520BP	0.000295	#REF!	22688	22542	492852
Kenya_PastoralN	Chile_PicaOcho_700BP	Venezuela_LasLocas_Ceramic	Colombia_Soacha_520BP	5.6e-05	0.105	20404	20380	440997			Kenya_PastoralN	Chile_PicaOcho_700BP	Venezuela_LasLocas_Ceramic2	Colombia_Soacha_520BP	0.000171	#REF!	19626	19553	428881
Kenya_PastoralN	Chile_PuntaSantaAna_7300BP,SG	Venezuela_LasLocas_Ceramic	Colombia_Soacha_520BP	2.9e-05	0.054	24732	24716	542463			Kenya_PastoralN	Chile_PuntaSantaAna_7300BP,SG	Venezuela_LasLocas_Ceramic2	Colombia_Soacha_520BP	-0.000332	#REF!	23137	23307	513080
Kenya_PastoralN	Chile_SouthernContinent_Aonikenk_400BP	Venezuela_LasLocas_Ceramic	Colombia_Soacha_520BP	-0.000141	-0.245	18082	18137	391961			Kenya_PastoralN	Chile_SouthernContinent_Aonikenk_400BP	Venezuela_LasLocas_Ceramic2	Colombia_Soacha_520BP	-0.000365	#REF!	17076	17213	374827
Kenya_PastoralN	Chile_StraitOfMagellan_Kaweskar_100BP,SG	Venezuela_LasLocas_Ceramic	Colombia_Soacha_520BP	3.6e-05	0.048	4997	4993	108725			Kenya_PastoralN	Chile_StraitOfMagellan_Kaweskar_100BP,SG	Venezuela_LasLocas_Ceramic2	Colombia_Soacha_520BP	0.000375	#REF!	4850	4810	105507
Kenya_PastoralN	Chile_WesternArchipelago_Ayayema_5100BP,SG	Venezuela_LasLocas_Ceramic	Colombia_Soacha_520BP	0.000723	1.339	34905	34364	747894			Kenya_PastoralN	Chile_WesternArchipelago_Ayayema_5100BP,SG	Venezuela_LasLocas_Ceramic2	Colombia_Soacha_520BP	0.000377	#REF!	32401	32136	703975
Kenya_PastoralN	Chile_WesternArchipelago_Kaweskar_1200BP,SG	Venezuela_LasLocas_Ceramic	Colombia_Soacha_520BP	0.000594	1.123	31805	31397	686525			Kenya_PastoralN	Chile_WesternArchipelago_Kaweskar_1200BP,SG	Venezuela_LasLocas_Ceramic2	Colombia_Soacha_520BP	0.000601	#REF!	29676	29287	647429
Kenya_PastoralN	Chile_WesternArchipelago_Kaweskar_800BP,SG	Venezuela_LasLocas_Ceramic	Colombia_Soacha_520BP	0.000321	0.587	34786	34546	747014			Kenya_PastoralN	Chile_WesternArchipelago_Kaweskar_800BP,SG	Venezuela_LasLocas_Ceramic2	Colombia_Soacha_520BP	0.0002	#REF!	32384	32243	703238
Kenya_PastoralN	Chile_Yamana_BeagleChannel_800BP,SG	Venezuela_LasLocas_Ceramic	Colombia_Soacha_520BP	0.000981	2.093	34964	34229	748386			Kenya_PastoralN	Chile_Yamana_BeagleChannel_800BP,SG	Venezuela_LasLocas_Ceramic2	Colombia_Soacha_520BP	0.000436	#REF!	32415	32107	704458
Kenya_PastoralN	Cuba_CanimarAbajo_Archaic	Venezuela_LasLocas_Ceramic	Colombia_Soacha_520BP	0.000183	0.478	34611	34474	748724			Kenya_PastoralN	Cuba_CanimarAbajo_Archaic	Venezuela_LasLocas_Ceramic2	Colombia_Soacha_520BP	0.000302	#REF!	32298	32085	704766
Kenya_PastoralN	Cuba_CuevaCalero_Archaic	Venezuela_LasLocas_Ceramic	Colombia_Soacha_520BP	-0.000116	-0.25	33367	33450	723176			Kenya_PastoralN	Cuba_CuevaCalero_Archaic	Venezuela_LasLocas_Ceramic2	Colombia_Soacha_520BP	0.000245	#REF!	31377	31209	684745
Kenya_PastoralN	Cuba_CuevaEsqueletos_Ceramic	Venezuela_LasLocas_Ceramic	Colombia_Soacha_520BP	0.00056	1.581	34669	34252	744873			Kenya_PastoralN	Cuba_CuevaEsqueletos_Ceramic	Venezuela_LasLocas_Ceramic2	Colombia_Soacha_520BP	0.000476	#REF!	32304	31970	701918
Kenya_PastoralN	Cuba_CuevaPerico_Archaic	Venezuela_LasLocas_Ceramic	Colombia_Soacha_520BP	-7.8e-05	-0.176	24430	24471	531753			Kenya_PastoralN	Cuba_CuevaPerico_Archaic	Venezuela_LasLocas_Ceramic2	Colombia_Soacha_520BP	4.9e-05	#REF!	23102	23077	506354
Kenya_PastoralN	Cuba_ElMorrillo_Ceramic	Venezuela_LasLocas_Ceramic	Colombia_Soacha_520BP	0.000316	0.607	26910	26727	577750			Kenya_PastoralN	Cuba_ElMorrillo_Ceramic	Venezuela_LasLocas_Ceramic2	Colombia_Soacha_520BP	5e-05	#REF!	25658	25631	556960
Kenya_PastoralN	Cuba_GuayaboBlanco_Archaic	Venezuela_LasLocas_Ceramic	Colombia_Soacha_520BP	-0.000211	-0.454	32683	32833	709420			Kenya_PastoralN	Cuba_GuayaboBlanco_Archaic	Venezuela_LasLocas_Ceramic2	Colombia_Soacha_520BP	-4.3e-05	#REF!	30693	30721	672740
Kenya_PastoralN	Cuba_LasCarolinas_Archaic	Venezuela_LasLocas_Ceramic	Colombia_Soacha_520BP	-0.000301	-0.608	32184	32394	697918			Kenya_PastoralN	Cuba_LasCarolinas_Archaic	Venezuela_LasLocas_Ceramic2	Colombia_Soacha_520BP	0.000493	#REF!	30509	30182	663775
Kenya_PastoralN	Cuba_Manuelito_Archaic	Venezuela_LasLocas_Ceramic	Colombia_Soacha_520BP	4e-06	0.007	21398	21396	461628			Kenya_PastoralN	Cuba_Manuelito_Archaic	Venezuela_LasLocas_Ceramic2	Colombia_Soacha_520BP	7.9e-05	#REF!	20616	20581	448476
Kenya_PastoralN	Cuba_PlayadelMango_Archaic	Venezuela_LasLocas_Ceramic	Colombia_Soacha_520BP	-1e-05	-0.024	32748	32755	711378			Kenya_PastoralN	Cuba_PlayadelMango_Archaic	Venezuela_LasLocas_Ceramic2	Colombia_Soacha_520BP	0.00026	#REF!	30864	30688	674595
Kenya_PastoralN	Curacao_deSavaan_Ceramic	Venezuela_LasLocas_Ceramic	Colombia_Soacha_520BP	3.1e-05	0.075	32883	32862	712462			Kenya_PastoralN	Curacao_deSavaan_Ceramic	Venezuela_LasLocas_Ceramic2	Colombia_Soacha_520BP	-3.7e-05	#REF!	30995	31020	677323
Kenya_PastoralN	Curacao_SantaCruz_Ceramic	Venezuela_LasLocas_Ceramic	Colombia_Soacha_520BP	0.000725	1.455	32416	31912	694772			Kenya_PastoralN	Curacao_SantaCruz_Ceramic	Venezuela_LasLocas_Ceramic2	Colombia_Soacha_520BP	0.000463	#REF!	30525	30218	663198
Kenya_PastoralN	Dominican_Andres_Archaic	Venezuela_LasLocas_Ceramic	Colombia_Soacha_520BP	-0.000132	-0.242	28794	28877	623957			Kenya_PastoralN	Dominican_Andres_Archaic	Venezuela_LasLocas_Ceramic2	Colombia_Soacha_520BP	-0.000383	#REF!	27382	27613	601948
Kenya_PastoralN	Dominican_Atajadizo_Ceramic	Venezuela_LasLocas_Ceramic	Colombia_Soacha_520BP	0.00028	0.861	34583	34374	747217			Kenya_PastoralN	Dominican_Atajadizo_Ceramic	Venezuela_LasLocas_Ceramic2	Colombia_Soacha_520BP	0.000145	#REF!	32233	32131	703882
Kenya_PastoralN	Dominican_CuevaJuana_Ceramic	Venezuela_LasLocas_Ceramic	Colombia_Soacha_520BP	-1e-05	-0.027	34470	34478	743764			Kenya_PastoralN	Dominican_CuevaJuana_Ceramic	Venezuela_LasLocas_Ceramic2	Colombia_Soacha_520BP	1.4e-05	#REF!	32222	32212	701410
Kenya_PastoralN	Dominican_CuevaRoja_Archaic	Venezuela_LasLocas_Ceramic	Colombia_Soacha_520BP	0.000423	0.565	4309	4269	94087			Kenya_PastoralN	Dominican_CuevaRoja_Archaic	Venezuela_LasLocas_Ceramic2	Colombia_Soacha_520BP	0.001071	#REF!	4246	4148	92158
Kenya_PastoralN	Dominican_EdilioCruz_Ceramic	Venezuela_LasLocas_Ceramic	Colombia_Soacha_520BP	0.000433	0.827	30737	30451	660370			Kenya_PastoralN	Dominican_EdilioCruz_Ceramic	Venezuela_LasLocas_Ceramic2	Colombia_Soacha_520BP	-0.000353	#REF!	28962	29186	634594
Kenya_PastoralN	Dominican_ElFrances_Ceramic	Venezuela_LasLocas_Ceramic	Colombia_Soacha_520BP	8.6e-05	0.196	30292	30236	652245			Kenya_PastoralN	Dominican_ElFrances_Ceramic	Venezuela_LasLocas_Ceramic2	Colombia_Soacha_520BP	2.8e-05	#REF!	28862	28845	628103
Kenya_PastoralN	Dominican_ElSoco_Ceramic	Venezuela_LasLocas_Ceramic	Colombia_Soacha_520BP	0.000458	1.401	34758	34416	747847			Kenya_PastoralN	Dominican_ElSoco_Ceramic	Venezuela_LasLocas_Ceramic2	Colombia_Soacha_520BP	0.00045	#REF!	32414	32097	704261
Kenya_PastoralN	Dominican_ElSoco_Ceramic	Venezuela_LasLocas_Ceramic	Colombia_Soacha_520BP	0.000458	1.401	34758	34416	747847			Kenya_PastoralN	Dominican_ElSoco_Ceramic	Venezuela_LasLocas_Ceramic2	Colombia_Soacha_520BP	0.00045	#REF!	32414	32097	704261
Kenya_PastoralN	Dominican_JuanDolio_Ceramic	Venezuela_LasLocas_Ceramic	Colombia_Soacha_520BP	0.000372	1.076	34521	34245	743379			Kenya_PastoralN	Dominican_JuanDolio_Ceramic	Venezuela_LasLocas_Ceramic2	Colombia_Soacha_520BP	0.00033	#REF!	32185	31953	701341
Kenya_PastoralN	Dominican_LaCaleta_Ceramic	Venezuela_LasLocas_Ceramic	Colombia_Soacha_520BP	0.000174	0.56	34642	34512	748703			Kenya_PastoralN	Dominican_LaCaleta_Ceramic	Venezuela_LasLocas_Ceramic2	Colombia_Soacha_520BP	0.000138	#REF!	32302	32205	704752
Kenya_PastoralN	Dominican_LaUnion_Ceramic	Venezuela_LasLocas_Ceramic	Colombia_Soacha_520BP	-5e-05	-0.132	34071	34108	737612			Kenya_PastoralN	Dominican_LaUnion_Ceramic	Venezuela_LasLocas_Ceramic2	Colombia_Soacha_520BP	0.000269	#REF!	31944	31757	696841
Kenya_PastoralN	Dominican_LomaPerenal_Ceramic	Venezuela_LasLocas_Ceramic	Colombia_Soacha_520BP	0.000214	0.427	30231	30091	653026			Kenya_PastoralN	Dominican_LomaPerenal_Ceramic	Venezuela_LasLocas_Ceramic2	Colombia_Soacha_520BP	-7.3e-05	#REF!	28697	28743	628354
Kenya_PastoralN	Dominican_LosCorniel_Ceramic	Venezuela_LasLocas_Ceramic	Colombia_Soacha_520BP	0.001157	2.331	30423	29672	649538			Kenya_PastoralN	Dominican_LosCorniel_Ceramic	Venezuela_LasLocas_Ceramic2	Colombia_Soacha_520BP	0.001332	#REF!	29080	28247	625425
Kenya_PastoralN	Dominican_LosMuertos_Ceramic	Venezuela_LasLocas_Ceramic	Colombia_Soacha_520BP	0.000397	0.755	32642	32363	702827			Kenya_PastoralN	Dominican_LosMuertos_Ceramic	Venezuela_LasLocas_Ceramic2	Colombia_Soacha_520BP	-7.7e-05	#REF!	30632	30684	670602
Kenya_PastoralN	Dominican_Macao_Ceramic	Venezuela_LasLocas_Ceramic	Colombia_Soacha_520BP	0.00032	0.782	33729	33497	725450			Kenya_PastoralN	Dominican_Macao_Ceramic	Venezuela_LasLocas_Ceramic2	Colombia_Soacha_520BP	3e-05	#REF!	31541	31521	687136
Kenya_PastoralN	Greenland_Saqqaq,SG	Venezuela_LasLocas_Ceramic	Colombia_Soacha_520BP	4.9e-05	0.11	32047	32011	734228			Kenya_PastoralN	Greenland_Saqqaq,SG	Venezuela_LasLocas_Ceramic2	Colombia_Soacha_520BP	-0.00019	#REF!	29888	30019	693538
Kenya_PastoralN	Guadeloupe_AnseGourde_Ceramic	Venezuela_LasLocas_Ceramic	Colombia_Soacha_520BP	6.6e-05	0.154	21150	21120	460169			Kenya_PastoralN	Guadeloupe_AnseGourde_Ceramic	Venezuela_LasLocas_Ceramic2	Colombia_Soacha_520BP	0.000217	#REF!	19887	19792	436133
Kenya_PastoralN	Peru_Antaura_Tiwanaku	Venezuela_LasLocas_Ceramic	Colombia_Soacha_520BP	8.8e-05	0.168	24131	24084	525067			Kenya_PastoralN	Peru_Antaura_Tiwanaku	Venezuela_LasLocas_Ceramic2	Colombia_Soacha_520BP	0.000532	#REF!	22985	22718	502534
Kenya_PastoralN	Peru_Chanka_LIP	Venezuela_LasLocas_Ceramic	Colombia_Soacha_520BP	0.000979	2.086	30886	30240	660947			Kenya_PastoralN	Peru_Chanka_LIP	Venezuela_LasLocas_Ceramic2	Colombia_Soacha_520BP	0.001007	#REF!	29218	28582	632195
Kenya_PastoralN	Peru_Chincha_LH	Venezuela_LasLocas_Ceramic	Colombia_Soacha_520BP	0.00048	1.377	34919	34559	748209			Kenya_PastoralN	Peru_Chincha_LH	Venezuela_LasLocas_Ceramic2	Colombia_Soacha_520BP	0.000637	#REF!	32568	32119	704255
Kenya_PastoralN	Peru_Cotahuasi_Tiwanaku	Venezuela_LasLocas_Ceramic	Colombia_Soacha_520BP	0.000991	1.965	19505	19088	421308			Kenya_PastoralN	Peru_Cotahuasi_Tiwanaku	Venezuela_LasLocas_Ceramic2	Colombia_Soacha_520BP	0.000867	#REF!	18570	18218	405608
Kenya_PastoralN	Peru_Cullcunche_Tiwanaku	Venezuela_LasLocas_Ceramic	Colombia_Soacha_520BP	0.000897	1.775	18610	18250	401785			Kenya_PastoralN	Peru_Cullcunche_Tiwanaku	Venezuela_LasLocas_Ceramic2	Colombia_Soacha_520BP	0.001158	#REF!	17765	17318	386327
Kenya_PastoralN	Peru_Cuncaicha_4200BP	Venezuela_LasLocas_Ceramic	Colombia_Soacha_520BP	-0.000382	-0.742	28069	28302	611552			Kenya_PastoralN	Peru_Cuncaicha_4200BP	Venezuela_LasLocas_Ceramic2	Colombia_Soacha_520BP	-0.000307	#REF!	26783	26965	590246
Kenya_PastoralN	Peru_Cuncaicha_9000BP	Venezuela_LasLocas_Ceramic	Colombia_Soacha_520BP	-0.000672	-1.269	27494	27899	601952			Kenya_PastoralN	Peru_Cuncaicha_9000BP	Venezuela_LasLocas_Ceramic2	Colombia_Soacha_520BP	-0.000807	#REF!	26213	26681	580816
Kenya_PastoralN	Peru_EIP_Moche	Venezuela_LasLocas_Ceramic	Colombia_Soacha_520BP	8.8e-05	0.155	8579	8563	185437			Kenya_PastoralN	Peru_EIP_Moche	Venezuela_LasLocas_Ceramic2	Colombia_Soacha_520BP	1.2e-05	#REF!	8172	8170	179418
Kenya_PastoralN	Peru_ElBrujo_EIP_1300BP	Venezuela_LasLocas_Ceramic	Colombia_Soacha_520BP	0.000213	0.462	23990	23879	519131			Kenya_PastoralN	Peru_ElBrujo_EIP_1300BP	Venezuela_LasLocas_Ceramic2	Colombia_Soacha_520BP	0.0006	#REF!	23052	22752	500152
Kenya_PastoralN	Peru_Highlands_Chinchawas_MH	Venezuela_LasLocas_Ceramic	Colombia_Soacha_520BP	0.000375	0.637	15104	14983	324928			Kenya_PastoralN	Peru_Highlands_Chinchawas_MH	Venezuela_LasLocas_Ceramic2	Colombia_Soacha_520BP	0.000467	#REF!	14543	14396	315488
Kenya_PastoralN	Peru_Highlands_LIP_Chimu	Venezuela_LasLocas_Ceramic	Colombia_Soacha_520BP	6.3e-05	0.15	31648	31605	683164			Kenya_PastoralN	Peru_Highlands_LIP_Chimu	Venezuela_LasLocas_Ceramic2	Colombia_Soacha_520BP	0.000422	#REF!	29997	29722	652038
Kenya_PastoralN	Peru_HuacaPrieta_LA_4500BP	Venezuela_LasLocas_Ceramic	Colombia_Soacha_520BP	0.000755	0.501	848	834	18554			Kenya_PastoralN	Peru_HuacaPrieta_LA_4500BP	Venezuela_LasLocas_Ceramic2	Colombia_Soacha_520BP	0.001256	#REF!	834	811	18273
Kenya_PastoralN	Peru_Kaillachuro_Unknown,SG	Venezuela_LasLocas_Ceramic	Colombia_Soacha_520BP	0.000133	0.185	5352	5336	116468			Kenya_PastoralN	Peru_Kaillachuro_Unknown,SG	Venezuela_LasLocas_Ceramic2	Colombia_Soacha_520BP	0.000622	#REF!	5020	4952	109605
Kenya_PastoralN	Peru_LaGalgada_4100BP	Venezuela_LasLocas_Ceramic	Colombia_Soacha_520BP	0.000516	1.043	32190	31832	695465			Kenya_PastoralN	Peru_LaGalgada_4100BP	Venezuela_LasLocas_Ceramic2	Colombia_Soacha_520BP	0.000418	#REF!	30260	29984	661006
Kenya_PastoralN	Peru_Laramate_900BP	Venezuela_LasLocas_Ceramic	Colombia_Soacha_520BP	0.000363	0.999	33976	33711	732860			Kenya_PastoralN	Peru_Laramate_900BP	Venezuela_LasLocas_Ceramic2	Colombia_Soacha_520BP	0.000635	#REF!	31895	31454	693510
Kenya_PastoralN	Peru_Lauricocha_3500BP	Venezuela_LasLocas_Ceramic	Colombia_Soacha_520BP	0.000333	0.623	21966	21807	477390			Kenya_PastoralN	Peru_Lauricocha_3500BP	Venezuela_LasLocas_Ceramic2	Colombia_Soacha_520BP	0.000803	#REF!	20779	20413	455203
Kenya_PastoralN	Peru_Lauricocha_5800BP	Venezuela_LasLocas_Ceramic	Colombia_Soacha_520BP	0.000125	0.229	22763	22701	493447			Kenya_PastoralN	Peru_Lauricocha_5800BP	Venezuela_LasLocas_Ceramic2	Colombia_Soacha_520BP	7e-06	#REF!	21488	21485	469597
Kenya_PastoralN	Peru_Lauricocha_8600BP	Venezuela_LasLocas_Ceramic	Colombia_Soacha_520BP	0.000139	0.316	33187	33087	721532			Kenya_PastoralN	Peru_Lauricocha_8600BP	Venezuela_LasLocas_Ceramic2	Colombia_Soacha_520BP	2.3e-05	#REF!	31028	31013	681507
Kenya_PastoralN	Peru_LH_Inca	Venezuela_LasLocas_Ceramic	Colombia_Soacha_520BP	-0.000166	-0.244	7307	7333	158182			Kenya_PastoralN	Peru_LH_Inca	Venezuela_LasLocas_Ceramic2	Colombia_Soacha_520BP	0.000452	#REF!	6970	6902	151668
Kenya_PastoralN	Peru_Lima_EIP_1450BP	Venezuela_LasLocas_Ceramic	Colombia_Soacha_520BP	0.00055	1.026	13734	13572	295528			Kenya_PastoralN	Peru_Lima_EIP_1450BP	Venezuela_LasLocas_Ceramic2	Colombia_Soacha_520BP	6.9e-05	#REF!	12976	12957	284007
Kenya_PastoralN	Peru_Lima_LIP_650BP	Venezuela_LasLocas_Ceramic	Colombia_Soacha_520BP	0.000778	1.651	32291	31750	695655			Kenya_PastoralN	Peru_Lima_LIP_650BP	Venezuela_LasLocas_Ceramic2	Colombia_Soacha_520BP	0.000816	#REF!	30262	29725	658420
Kenya_PastoralN	Peru_LimaCoast_MH_1000BP	Venezuela_LasLocas_Ceramic	Colombia_Soacha_520BP	-0.000342	-0.426	3958	3987	85283			Kenya_PastoralN	Peru_LimaCoast_MH_1000BP	Venezuela_LasLocas_Ceramic2	Colombia_Soacha_520BP	0.000122	#REF!	3835	3825	83197
Kenya_PastoralN	Peru_LIP_Botigiriayocc_600BP	Venezuela_LasLocas_Ceramic	Colombia_Soacha_520BP	-0.000477	-0.95	33248	33594	724803			Kenya_PastoralN	Peru_LIP_Botigiriayocc_600BP	Venezuela_LasLocas_Ceramic2	Colombia_Soacha_520BP	-0.000156	#REF!	31085	31192	683829
Kenya_PastoralN	Peru_LIP_La_Galgada_600BP	Venezuela_LasLocas_Ceramic	Colombia_Soacha_520BP	0.000181	0.14	1183	1178	25637			Kenya_PastoralN	Peru_LIP_La_Galgada_600BP	Venezuela_LasLocas_Ceramic2	Colombia_Soacha_520BP	-0.001194	#REF!	1116	1146	25021
Kenya_PastoralN	Peru_LIP_Pacapaccari_600BP	Venezuela_LasLocas_Ceramic	Colombia_Soacha_520BP	0.000514	1.248	30097	29765	647287			Kenya_PastoralN	Peru_LIP_Pacapaccari_600BP	Venezuela_LasLocas_Ceramic2	Colombia_Soacha_520BP	0.000417	#REF!	28491	28232	620498
Kenya_PastoralN	Peru_LIP_Ychsma	Venezuela_LasLocas_Ceramic	Colombia_Soacha_520BP	-0.000346	-0.718	16046	16167	348399			Kenya_PastoralN	Peru_LIP_Ychsma	Venezuela_LasLocas_Ceramic2	Colombia_Soacha_520BP	-0.000299	#REF!	15422	15523	337304
Kenya_PastoralN	Peru_Maucallacta_Tiwanaku	Venezuela_LasLocas_Ceramic	Colombia_Soacha_520BP	-0.000609	-1.132	17821	18058	389427			Kenya_PastoralN	Peru_Maucallacta_Tiwanaku	Venezuela_LasLocas_Ceramic2	Colombia_Soacha_520BP	-0.000404	#REF!	16967	17118	374199
Kenya_PastoralN	Peru_MH_LIP_ElBrujo_850BP	Venezuela_LasLocas_Ceramic	Colombia_Soacha_520BP	0.001007	1.825	14475	14162	310834			Kenya_PastoralN	Peru_MH_LIP_ElBrujo_850BP	Venezuela_LasLocas_Ceramic2	Colombia_Soacha_520BP	0.000479	#REF!	13809	13665	300389
Kenya_PastoralN	Peru_MH_LIP_Lambayeque	Venezuela_LasLocas_Ceramic	Colombia_Soacha_520BP	-0.000119	-0.277	31438	31519	678864			Kenya_PastoralN	Peru_MH_LIP_Lambayeque	Venezuela_LasLocas_Ceramic2	Colombia_Soacha_520BP	-2e-06	#REF!	29624	29625	645672
Kenya_PastoralN	Peru_Palpa_LIP_550BP	Venezuela_LasLocas_Ceramic	Colombia_Soacha_520BP	0.000139	0.321	27526	27443	595138			Kenya_PastoralN	Peru_Palpa_LIP_550BP	Venezuela_LasLocas_Ceramic2	Colombia_Soacha_520BP	0.00016	#REF!	26251	26159	573096
Kenya_PastoralN	Peru_Palpa_MH_950BP	Venezuela_LasLocas_Ceramic	Colombia_Soacha_520BP	0.001364	1.181	1650	1602	35254			Kenya_PastoralN	Peru_Palpa_MH_950BP	Venezuela_LasLocas_Ceramic2	Colombia_Soacha_520BP	0.001091	#REF!	1575	1538	34221
Kenya_PastoralN	Peru_RioUncallane_1600BP,SG	Venezuela_LasLocas_Ceramic	Colombia_Soacha_520BP	-2.9e-05	-0.073	34673	34695	747889			Kenya_PastoralN	Peru_RioUncallane_1600BP,SG	Venezuela_LasLocas_Ceramic2	Colombia_Soacha_520BP	1.4e-05	#REF!	32293	32283	703985
Kenya_PastoralN	Peru_SanSebastian_LH_500BP	Venezuela_LasLocas_Ceramic	Colombia_Soacha_520BP	-9.9e-05	-0.187	16204	16239	350364			Kenya_PastoralN	Peru_SanSebastian_LH_500BP	Venezuela_LasLocas_Ceramic2	Colombia_Soacha_520BP	-0.000201	#REF!	15613	15682	341416
Kenya_PastoralN	Peru_SanSebastian_LIP_600BP	Venezuela_LasLocas_Ceramic	Colombia_Soacha_520BP	-0.00069	-1.367	27447	27860	597997			Kenya_PastoralN	Peru_SanSebastian_LIP_600BP	Venezuela_LasLocas_Ceramic2	Colombia_Soacha_520BP	-0.000468	#REF!	26394	26665	577780
Kenya_PastoralN	Peru_SoroMikayaPatjxa_6800BP,SG	Venezuela_LasLocas_Ceramic	Colombia_Soacha_520BP	0.001431	1.173	1497	1450	32942			Kenya_PastoralN	Peru_SoroMikayaPatjxa_6800BP,SG	Venezuela_LasLocas_Ceramic2	Colombia_Soacha_520BP	-7.5e-05	#REF!	1364	1367	30935
Kenya_PastoralN	Peru_Ullujaya_EIP_1350BP	Venezuela_LasLocas_Ceramic	Colombia_Soacha_520BP	-0.000278	-0.594	22313	22447	484809			Kenya_PastoralN	Peru_Ullujaya_EIP_1350BP	Venezuela_LasLocas_Ceramic2	Colombia_Soacha_520BP	-4.8e-05	#REF!	21484	21507	470181
Kenya_PastoralN	Peru_Ullujaya_MH_950BP	Venezuela_LasLocas_Ceramic	Colombia_Soacha_520BP	0.000435	0.876	22678	22465	488641			Kenya_PastoralN	Peru_Ullujaya_MH_950BP	Venezuela_LasLocas_Ceramic2	Colombia_Soacha_520BP	0.000138	#REF!	21703	21638	473813
Kenya_PastoralN	PuertoRico_CaboRojo11_Ceramic	Venezuela_LasLocas_Ceramic	Colombia_Soacha_520BP	0.00109	2.095	30316	29612	645728			Kenya_PastoralN	PuertoRico_CaboRojo11_Ceramic	Venezuela_LasLocas_Ceramic2	Colombia_Soacha_520BP	0.000745	#REF!	28771	28308	620880
Kenya_PastoralN	PuertoRico_CanasColloresMonserrate_Ceramic	Venezuela_LasLocas_Ceramic	Colombia_Soacha_520BP	0.000747	1.768	33490	32953	718368			Kenya_PastoralN	PuertoRico_CanasColloresMonserrate_Ceramic	Venezuela_LasLocas_Ceramic2	Colombia_Soacha_520BP	0.000185	#REF!	31259	31133	681808
Kenya_PastoralN	PuertoRico_Collores_Ceramic	Venezuela_LasLocas_Ceramic	Colombia_Soacha_520BP	-0.00011	-0.213	29227	29296	632785			Kenya_PastoralN	PuertoRico_Collores_Ceramic	Venezuela_LasLocas_Ceramic2	Colombia_Soacha_520BP	-0.000574	#REF!	27558	27906	607012
Kenya_PastoralN	PuertoRico_LosIndios_Ceramic	Venezuela_LasLocas_Ceramic	Colombia_Soacha_520BP	0.000624	0.83	5052	4985	108463			Kenya_PastoralN	PuertoRico_LosIndios_Ceramic	Venezuela_LasLocas_Ceramic2	Colombia_Soacha_520BP	0.000147	#REF!	4835	4820	105681
Kenya_PastoralN	PuertoRico_Monserrate_Ceramic	Venezuela_LasLocas_Ceramic	Colombia_Soacha_520BP	0.000357	0.702	28126	27910	606054			Kenya_PastoralN	PuertoRico_Monserrate_Ceramic	Venezuela_LasLocas_Ceramic2	Colombia_Soacha_520BP	0.000156	#REF!	26758	26667	582996
Kenya_PastoralN	PuertoRico_PasodelIndio_Ceramic	Venezuela_LasLocas_Ceramic	Colombia_Soacha_520BP	0.000397	1.095	34185	33893	735368			Kenya_PastoralN	PuertoRico_PasodelIndio_Ceramic	Venezuela_LasLocas_Ceramic2	Colombia_Soacha_520BP	0.000453	#REF!	31982	31668	693909
Kenya_PastoralN	PuertoRico_PuntaCandelero_Ceramic	Venezuela_LasLocas_Ceramic	Colombia_Soacha_520BP	0.000503	1.088	22410	22168	481436			Kenya_PastoralN	PuertoRico_PuntaCandelero_Ceramic	Venezuela_LasLocas_Ceramic2	Colombia_Soacha_520BP	-0.000172	#REF!	21286	21366	464262
Kenya_PastoralN	PuertoRico_SantaElena_Ceramic	Venezuela_LasLocas_Ceramic	Colombia_Soacha_520BP	0.000367	0.923	33693	33427	724452			Kenya_PastoralN	PuertoRico_SantaElena_Ceramic	Venezuela_LasLocas_Ceramic2	Colombia_Soacha_520BP	0.000191	#REF!	31571	31439	686434
Kenya_PastoralN	PuertoRico_Tibes_Ceramic	Venezuela_LasLocas_Ceramic	Colombia_Soacha_520BP	0.001152	2.134	14177	13831	300807			Kenya_PastoralN	PuertoRico_Tibes_Ceramic	Venezuela_LasLocas_Ceramic2	Colombia_Soacha_520BP	0.001211	#REF!	13601	13249	290779
Kenya_PastoralN	StLucia_Lavoutte_Ceramic	Venezuela_LasLocas_Ceramic	Colombia_Soacha_520BP	0.000399	1.246	34727	34429	746192			Kenya_PastoralN	StLucia_Lavoutte_Ceramic	Venezuela_LasLocas_Ceramic2	Colombia_Soacha_520BP	0.000303	#REF!	32380	32167	702698
Kenya_PastoralN	Uruguay_Rocha_PreColonial,SG	Venezuela_LasLocas_Ceramic	Colombia_Soacha_520BP	0.000162	0.236	6580	6557	143480			Kenya_PastoralN	Uruguay_Rocha_PreColonial,SG	Venezuela_LasLocas_Ceramic2	Colombia_Soacha_520BP	0.000466	#REF!	6256	6193	137004
Kenya_PastoralN	USA_AK_Ancient_Athabaskan_1100BP	Venezuela_LasLocas_Ceramic	Colombia_Soacha_520BP	-0.000494	-1.165	33386	33754	745039			Kenya_PastoralN	USA_AK_Ancient_Athabaskan_1100BP	Venezuela_LasLocas_Ceramic2	Colombia_Soacha_520BP	-0.00019	#REF!	31225	31358	702366
Kenya_PastoralN	USA_AK_Athabskan,SG	Venezuela_LasLocas_Ceramic	Colombia_Soacha_520BP	-0.000331	-0.619	16318	16439	365541			Kenya_PastoralN	USA_AK_Athabskan,SG	Venezuela_LasLocas_Ceramic2	Colombia_Soacha_520BP	-0.000893	#REF!	15035	15341	342439
Kenya_PastoralN	USA_AK_PaleoAleut	Venezuela_LasLocas_Ceramic	Colombia_Soacha_520BP	0.000504	1.277	31259	30908	695256			Kenya_PastoralN	USA_AK_PaleoAleut	Venezuela_LasLocas_Ceramic2	Colombia_Soacha_520BP	0.000303	#REF!	29277	29077	658486
Kenya_PastoralN	USA_AK_PaleoAleut,SG	Venezuela_LasLocas_Ceramic	Colombia_Soacha_520BP	0.000733	1.585	30784	30285	680045			Kenya_PastoralN	USA_AK_PaleoAleut,SG	Venezuela_LasLocas_Ceramic2	Colombia_Soacha_520BP	0.000727	#REF!	28709	28244	640750
Kenya_PastoralN	USA_AK_Prehistoric,SG	Venezuela_LasLocas_Ceramic	Colombia_Soacha_520BP	-0.000966	-0.625	759	776	17885			Kenya_PastoralN	USA_AK_Prehistoric,SG	Venezuela_LasLocas_Ceramic2	Colombia_Soacha_520BP	-0.00194	#REF!	699	732	16887
Kenya_PastoralN	USA_Alaska_TrailCreek_9000BP,SG	Venezuela_LasLocas_Ceramic	Colombia_Soacha_520BP	0.000127	0.223	9611	9583	218032			Kenya_PastoralN	USA_Alaska_TrailCreek_9000BP,SG	Venezuela_LasLocas_Ceramic2	Colombia_Soacha_520BP	0.000305	#REF!	8995	8932	206391
Kenya_PastoralN	USA_Ancient_Beringian,SG	Venezuela_LasLocas_Ceramic	Colombia_Soacha_520BP	0.000336	0.725	33728	33476	748705			Kenya_PastoralN	USA_Ancient_Beringian,SG	Venezuela_LasLocas_Ceramic2	Colombia_Soacha_520BP	0.000279	#REF!	31402	31205	704724
Kenya_PastoralN	USA_Anzick_realigned,SG	Venezuela_LasLocas_Ceramic	Colombia_Soacha_520BP	0.000225	0.422	34468	34300	747341			Kenya_PastoralN	USA_Anzick_realigned,SG	Venezuela_LasLocas_Ceramic2	Colombia_Soacha_520BP	0.000317	#REF!	32190	31967	703753
Kenya_PastoralN	USA_CA_Islands,SG	Venezuela_LasLocas_Ceramic	Colombia_Soacha_520BP	0.000152	0.481	34557	34443	748550			Kenya_PastoralN	USA_CA_Islands,SG	Venezuela_LasLocas_Ceramic2	Colombia_Soacha_520BP	0.00015	#REF!	32201	32096	704590
Kenya_PastoralN	USA_Nevada_LovelockCave_1850BP,SG	Venezuela_LasLocas_Ceramic	Colombia_Soacha_520BP	-0.000117	-0.287	34351	34438	748544			Kenya_PastoralN	USA_Nevada_LovelockCave_1850BP,SG	Venezuela_LasLocas_Ceramic2	Colombia_Soacha_520BP	0.000168	#REF!	32139	32021	704589
Kenya_PastoralN	USA_Nevada_LovelockCave_600BP,SG	Venezuela_LasLocas_Ceramic	Colombia_Soacha_520BP	9.2e-05	0.187	34611	34542	748462			Kenya_PastoralN	USA_Nevada_LovelockCave_600BP,SG	Venezuela_LasLocas_Ceramic2	Colombia_Soacha_520BP	-0.00047	#REF!	32098	32430	704529
Kenya_PastoralN	USA_Nevada_SpiritCave_11000BP,SG	Venezuela_LasLocas_Ceramic	Colombia_Soacha_520BP	0.000586	1.138	34695	34256	748481			Kenya_PastoralN	USA_Nevada_SpiritCave_11000BP,SG	Venezuela_LasLocas_Ceramic2	Colombia_Soacha_520BP	0.000517	#REF!	32326	31962	704526
Kenya_PastoralN	USA_NM_Chaco	Venezuela_LasLocas_Ceramic	Colombia_Soacha_520BP	9.1e-05	0.161	9379	9361	204997			Kenya_PastoralN	USA_NM_Chaco	Venezuela_LasLocas_Ceramic2	Colombia_Soacha_520BP	0.000264	#REF!	9053	9000	198939
Kenya_PastoralN	USA_PA_Colonist,SG	Venezuela_LasLocas_Ceramic	Colombia_Soacha_520BP	0.001068	1.835	5595	5451	134770			Kenya_PastoralN	USA_PA_Colonist,SG	Venezuela_LasLocas_Ceramic2	Colombia_Soacha_520BP	0.000716	#REF!	5222	5130	127714
Kenya_PastoralN	USA_WA_Kennewick,SG	Venezuela_LasLocas_Ceramic	Colombia_Soacha_520BP	0.000123	0.228	13157	13121	292718			Kenya_PastoralN	USA_WA_Kennewick,SG	Venezuela_LasLocas_Ceramic2	Colombia_Soacha_520BP	0.000507	#REF!	12149	12011	272683
Kenya_PastoralN	Venezuela_LasLocas_Ceramic2	Venezuela_LasLocas_Ceramic	Colombia_Soacha_520BP	-0.002891	-7.156	30748	32721	682327			Kenya_PastoralN	Venezuela_LasLocas_Ceramic	Venezuela_LasLocas_Ceramic2	Colombia_Soacha_520BP	-0.00393	#REF!	30039	32721	682327
Kenya_PastoralN	Argentina_Aconcagua_Inca_500BP,SG	Venezuela_LasLocas_Ceramic	Colombia_Purnia_530BP	-0.000129	-0.274	23531	23596	507708			Kenya_PastoralN	Argentina_Aconcagua_Inca_500BP,SG	Venezuela_LasLocas_Ceramic2	Colombia_Purnia_530BP	0.000335	#REF!	22351	22188	486868
Kenya_PastoralN	Argentina_ArroyoSeco2_7200BP	Venezuela_LasLocas_Ceramic	Colombia_Purnia_530BP	0.000373	0.576	6365	6313	138801			Kenya_PastoralN	Argentina_ArroyoSeco2_7200BP	Venezuela_LasLocas_Ceramic2	Colombia_Purnia_530BP	0.000307	#REF!	6032	5991	134155
Kenya_PastoralN	Argentina_ArroyoSeco2_7700BP	Venezuela_LasLocas_Ceramic	Colombia_Purnia_530BP	0.000552	1.523	27228	26903	588408			Kenya_PastoralN	Argentina_ArroyoSeco2_7700BP	Venezuela_LasLocas_Ceramic2	Colombia_Purnia_530BP	0.00015	#REF!	25773	25688	566328
Kenya_PastoralN	Argentina_BeagleChannel_Yamana_100BP	Venezuela_LasLocas_Ceramic	Colombia_Purnia_530BP	0.001085	2.76	27904	27254	599157			Kenya_PastoralN	Argentina_BeagleChannel_Yamana_100BP	Venezuela_LasLocas_Ceramic2	Colombia_Purnia_530BP	0.000196	#REF!	26258	26144	577062
Kenya_PastoralN	Argentina_BeagleChannel_Yamana_100BP,SG	Venezuela_LasLocas_Ceramic	Colombia_Purnia_530BP	0.00101	2.543	23351	22843	503249			Kenya_PastoralN	Argentina_BeagleChannel_Yamana_100BP,SG	Venezuela_LasLocas_Ceramic2	Colombia_Purnia_530BP	0.000358	#REF!	22283	22108	489684
Kenya_PastoralN	Argentina_BeagleChannel_Yamana_1500BP	Venezuela_LasLocas_Ceramic	Colombia_Purnia_530BP	0.000527	1.107	22593	22336	486287			Kenya_PastoralN	Argentina_BeagleChannel_Yamana_1500BP	Venezuela_LasLocas_Ceramic2	Colombia_Purnia_530BP	-0.000101	#REF!	21739	21787	476948
Kenya_PastoralN	Argentina_LagunaChica_1600BP	Venezuela_LasLocas_Ceramic	Colombia_Purnia_530BP	0.00046	0.966	21863	21646	471811			Kenya_PastoralN	Argentina_LagunaChica_1600BP	Venezuela_LasLocas_Ceramic2	Colombia_Purnia_530BP	-0.00014	#REF!	21078	21143	463142
Kenya_PastoralN	Argentina_LagunaChica_6800BP	Venezuela_LasLocas_Ceramic	Colombia_Purnia_530BP	0.000127	0.303	17234	17186	376915			Kenya_PastoralN	Argentina_LagunaChica_6800BP	Venezuela_LasLocas_Ceramic2	Colombia_Purnia_530BP	1.7e-05	#REF!	16794	16788	371637
Kenya_PastoralN	Argentina_LagunaToro_2400BP	Venezuela_LasLocas_Ceramic	Colombia_Purnia_530BP	0.001054	1.726	6560	6412	140284			Kenya_PastoralN	Argentina_LagunaToro_2400BP	Venezuela_LasLocas_Ceramic2	Colombia_Purnia_530BP	6.5e-05	#REF!	6283	6274	137317
Kenya_PastoralN	Argentina_MitrePeninsula_Haush_400BP	Venezuela_LasLocas_Ceramic	Colombia_Purnia_530BP	0.000558	1.532	27374	27044	591425			Kenya_PastoralN	Argentina_MitrePeninsula_Haush_400BP	Venezuela_LasLocas_Ceramic2	Colombia_Purnia_530BP	4.4e-05	#REF!	25944	25919	570349
Kenya_PastoralN	Argentina_NorthTierradelFiego_Selknam_100BP,SG	Venezuela_LasLocas_Ceramic	Colombia_Purnia_530BP	0.000738	1.598	23597	23221	509229			Kenya_PastoralN	Argentina_NorthTierradelFiego_Selknam_100BP,SG	Venezuela_LasLocas_Ceramic2	Colombia_Purnia_530BP	0.000412	#REF!	22357	22154	491723
Kenya_PastoralN	Argentina_NorthTierradelFuego_LaArcillosa2_5800BP	Venezuela_LasLocas_Ceramic	Colombia_Purnia_530BP	0.000146	0.314	24853	24775	539812			Kenya_PastoralN	Argentina_NorthTierradelFuego_LaArcillosa2_5800BP	Venezuela_LasLocas_Ceramic2	Colombia_Purnia_530BP	-0.000339	#REF!	23805	23983	526332
Kenya_PastoralN	Argentina_NorthTierradelFuego_Selknam_500BP	Venezuela_LasLocas_Ceramic	Colombia_Purnia_530BP	0.000566	1.571	28075	27733	604349			Kenya_PastoralN	Argentina_NorthTierradelFuego_Selknam_500BP	Venezuela_LasLocas_Ceramic2	Colombia_Purnia_530BP	0.000102	#REF!	26499	26440	581142
Kenya_PastoralN	Bahamas_AbacoIsl_Ceramic	Venezuela_LasLocas_Ceramic	Colombia_Purnia_530BP	0.000564	1.642	27726	27389	596684			Kenya_PastoralN	Bahamas_AbacoIsl_Ceramic	Venezuela_LasLocas_Ceramic2	Colombia_Purnia_530BP	0.000477	#REF!	26322	26048	574338
Kenya_PastoralN	Bahamas_CrookedIsl_Ceramic	Venezuela_LasLocas_Ceramic	Colombia_Purnia_530BP	0.000915	2.448	27769	27223	596494			Kenya_PastoralN	Bahamas_CrookedIsl_Ceramic	Venezuela_LasLocas_Ceramic2	Colombia_Purnia_530BP	0.000774	#REF!	26362	25917	574488
Kenya_PastoralN	Bahamas_EleutheraIsl_Ceramic	Venezuela_LasLocas_Ceramic	Colombia_Purnia_530BP	0.000528	1.691	28118	27798	605810			Kenya_PastoralN	Bahamas_EleutheraIsl_Ceramic	Venezuela_LasLocas_Ceramic2	Colombia_Purnia_530BP	0.000451	#REF!	26633	26371	581626
Kenya_PastoralN	Bahamas_LongIsl_Ceramic	Venezuela_LasLocas_Ceramic	Colombia_Purnia_530BP	0.000664	1.771	27801	27405	596383			Kenya_PastoralN	Bahamas_LongIsl_Ceramic	Venezuela_LasLocas_Ceramic2	Colombia_Purnia_530BP	0.000575	#REF!	26414	26084	574105
Kenya_PastoralN	Bahamas_SouthAndros_Ceramic	Venezuela_LasLocas_Ceramic	Colombia_Purnia_530BP	0.000534	1.685	27838	27518	599023			Kenya_PastoralN	Bahamas_SouthAndros_Ceramic	Venezuela_LasLocas_Ceramic2	Colombia_Purnia_530BP	0.000533	#REF!	26440	26133	576095
Kenya_PastoralN	Belize_3600BP	Venezuela_LasLocas_Ceramic	Colombia_Purnia_530BP	-4.9e-05	-0.092	12101	12114	262221			Kenya_PastoralN	Belize_3600BP	Venezuela_LasLocas_Ceramic2	Colombia_Purnia_530BP	-0.000243	#REF!	11767	11830	259109
Kenya_PastoralN	Belize_4000BP	Venezuela_LasLocas_Ceramic	Colombia_Purnia_530BP	0.00037	0.588	5480	5436	118573			Kenya_PastoralN	Belize_4000BP	Venezuela_LasLocas_Ceramic2	Colombia_Purnia_530BP	1.6e-05	#REF!	5269	5267	115671
Kenya_PastoralN	Belize_4600BP	Venezuela_LasLocas_Ceramic	Colombia_Purnia_530BP	0.000567	1.665	27994	27652	604042			Kenya_PastoralN	Belize_4600BP	Venezuela_LasLocas_Ceramic2	Colombia_Purnia_530BP	4e-05	#REF!	26495	26471	580826
Kenya_PastoralN	Belize_4600BP	Venezuela_LasLocas_Ceramic	Colombia_Purnia_530BP	0.000567	1.665	27994	27652	604042			Kenya_PastoralN	Belize_4600BP	Venezuela_LasLocas_Ceramic2	Colombia_Purnia_530BP	4e-05	#REF!	26495	26471	580826
Kenya_PastoralN	Belize_4900BP	Venezuela_LasLocas_Ceramic	Colombia_Purnia_530BP	0.000818	2.296	27965	27473	600948			Kenya_PastoralN	Belize_4900BP	Venezuela_LasLocas_Ceramic2	Colombia_Purnia_530BP	0.000271	#REF!	26394	26238	577592
Kenya_PastoralN	Belize_5500BP	Venezuela_LasLocas_Ceramic	Colombia_Purnia_530BP	-5.4e-05	-0.115	24378	24407	528487			Kenya_PastoralN	Belize_5500BP	Venezuela_LasLocas_Ceramic2	Colombia_Purnia_530BP	-1e-05	#REF!	23455	23460	514133
Kenya_PastoralN	Belize_7400BP	Venezuela_LasLocas_Ceramic	Colombia_Purnia_530BP	8.5e-05	0.191	19184	19149	417314			Kenya_PastoralN	Belize_7400BP	Venezuela_LasLocas_Ceramic2	Colombia_Purnia_530BP	-9.4e-05	#REF!	18457	18495	407524
Kenya_PastoralN	Belize_8800BP	Venezuela_LasLocas_Ceramic	Colombia_Purnia_530BP	0.002874	3.297	2298	2157	48926			Kenya_PastoralN	Belize_8800BP	Venezuela_LasLocas_Ceramic2	Colombia_Purnia_530BP	0.001375	#REF!	2194	2128	47804
Kenya_PastoralN	Belize_9400BP	Venezuela_LasLocas_Ceramic	Colombia_Purnia_530BP	4.5e-05	0.1	16502	16486	359619			Kenya_PastoralN	Belize_9400BP	Venezuela_LasLocas_Ceramic2	Colombia_Purnia_530BP	-8.1e-05	#REF!	15836	15865	350142
Kenya_PastoralN	Bolivia_Akapana_Tiwanaku	Venezuela_LasLocas_Ceramic	Colombia_Purnia_530BP	0.000183	0.512	21819	21732	473155			Kenya_PastoralN	Bolivia_Akapana_Tiwanaku	Venezuela_LasLocas_Ceramic2	Colombia_Purnia_530BP	1.8e-05	#REF!	20756	20748	456912
Kenya_PastoralN	Bolivia_Lukurmata_Tiwanaku	Venezuela_LasLocas_Ceramic	Colombia_Purnia_530BP	0.000591	1.699	27786	27432	597987			Kenya_PastoralN	Bolivia_Lukurmata_Tiwanaku	Venezuela_LasLocas_Ceramic2	Colombia_Purnia_530BP	0.000375	#REF!	26314	26098	574770
Kenya_PastoralN	Bolivia_MH_Iroco_1050BP	Venezuela_LasLocas_Ceramic	Colombia_Purnia_530BP	0.000662	1.332	18581	18316	400724			Kenya_PastoralN	Bolivia_MH_Iroco_1050BP	Venezuela_LasLocas_Ceramic2	Colombia_Purnia_530BP	0.000473	#REF!	17750	17566	388601
Kenya_PastoralN	Bolivia_MH_Miraflores	Venezuela_LasLocas_Ceramic	Colombia_Purnia_530BP	0.000437	1.079	25764	25521	556763			Kenya_PastoralN	Bolivia_MH_Miraflores	Venezuela_LasLocas_Ceramic2	Colombia_Purnia_530BP	0.000402	#REF!	24527	24311	536970
Kenya_PastoralN	Bolivia_MH_Tiwanaku	Venezuela_LasLocas_Ceramic	Colombia_Purnia_530BP	0.000497	1.179	12452	12318	269331			Kenya_PastoralN	Bolivia_MH_Tiwanaku	Venezuela_LasLocas_Ceramic2	Colombia_Purnia_530BP	0.000665	#REF!	12101	11925	263394
Kenya_PastoralN	Bolivia_MiraFlores_MH	Venezuela_LasLocas_Ceramic	Colombia_Purnia_530BP	-0.000151	-0.314	21671	21742	470885			Kenya_PastoralN	Bolivia_MiraFlores_MH	Venezuela_LasLocas_Ceramic2	Colombia_Purnia_530BP	-0.000442	#REF!	20658	20859	456060
Kenya_PastoralN	Bolivia_MonolitoDescabezado_Tiwanaku	Venezuela_LasLocas_Ceramic	Colombia_Purnia_530BP	9.3e-05	0.201	23403	23356	506693			Kenya_PastoralN	Bolivia_MonolitoDescabezado_Tiwanaku	Venezuela_LasLocas_Ceramic2	Colombia_Purnia_530BP	0.000688	#REF!	22530	22192	491160
Kenya_PastoralN	Bolivia_Pumapunku_Tiwanaku	Venezuela_LasLocas_Ceramic	Colombia_Purnia_530BP	0.000549	0.966	9255	9146	199717			Kenya_PastoralN	Bolivia_Pumapunku_Tiwanaku	Venezuela_LasLocas_Ceramic2	Colombia_Purnia_530BP	0.00053	#REF!	8890	8786	195102
Kenya_PastoralN	Bolivia_Putuni_Tiwanaku	Venezuela_LasLocas_Ceramic	Colombia_Purnia_530BP	-0.000547	-1.157	17461	17670	381725			Kenya_PastoralN	Bolivia_Putuni_Tiwanaku	Venezuela_LasLocas_Ceramic2	Colombia_Purnia_530BP	-0.000195	#REF!	16833	16905	371101
Kenya_PastoralN	Bolivia_Totocachi_Tiwanaku	Venezuela_LasLocas_Ceramic	Colombia_Purnia_530BP	0.000345	0.497	5984	5939	129488			Kenya_PastoralN	Bolivia_Totocachi_Tiwanaku	Venezuela_LasLocas_Ceramic2	Colombia_Purnia_530BP	0.000368	#REF!	5700	5654	124740
Kenya_PastoralN	Brazil_Enoque_3500BP,SG	Venezuela_LasLocas_Ceramic	Colombia_Purnia_530BP	0.001137	0.846	952	928	20884			Kenya_PastoralN	Brazil_Enoque_3500BP,SG	Venezuela_LasLocas_Ceramic2	Colombia_Purnia_530BP	0.000529	#REF!	874	863	19881
Kenya_PastoralN	Brazil_LapaDoSanto_9600BP	Venezuela_LasLocas_Ceramic	Colombia_Purnia_530BP	0.000984	2.82	26663	26098	573700			Kenya_PastoralN	Brazil_LapaDoSanto_9600BP	Venezuela_LasLocas_Ceramic2	Colombia_Purnia_530BP	-2e-06	#REF!	25234	25235	554421
Kenya_PastoralN	Brazil_Laranjal_6600BP	Venezuela_LasLocas_Ceramic	Colombia_Purnia_530BP	0.000638	1.271	14812	14606	322899			Kenya_PastoralN	Brazil_Laranjal_6600BP	Venezuela_LasLocas_Ceramic2	Colombia_Purnia_530BP	0.000301	#REF!	14233	14138	315547
Kenya_PastoralN	Brazil_Laranjal_6800BP	Venezuela_LasLocas_Ceramic	Colombia_Purnia_530BP	0.001391	2.642	11483	11139	247558			Kenya_PastoralN	Brazil_Laranjal_6800BP	Venezuela_LasLocas_Ceramic2	Colombia_Purnia_530BP	0.000665	#REF!	11005	10844	242001
Kenya_PastoralN	Brazil_Moraes_5800BP	Venezuela_LasLocas_Ceramic	Colombia_Purnia_530BP	0.000288	0.503	9864	9802	215385			Kenya_PastoralN	Brazil_Moraes_5800BP	Venezuela_LasLocas_Ceramic2	Colombia_Purnia_530BP	0.000353	#REF!	9548	9474	210197
Kenya_PastoralN	Brazil_PrePottery_1300BP	Venezuela_LasLocas_Ceramic	Colombia_Purnia_530BP	-0.001283	-1.237	1535	1579	34635			Kenya_PastoralN	Brazil_PrePottery_1300BP	Venezuela_LasLocas_Ceramic2	Colombia_Purnia_530BP	-0.001098	#REF!	1475	1512	33769
Kenya_PastoralN	Brazil_PrePottery_2200BP	Venezuela_LasLocas_Ceramic	Colombia_Purnia_530BP	-0.000186	-0.337	7024	7053	156936			Kenya_PastoralN	Brazil_PrePottery_2200BP	Venezuela_LasLocas_Ceramic2	Colombia_Purnia_530BP	9.4e-05	#REF!	6769	6755	153195
Kenya_PastoralN	Brazil_PrePottery_2500BP	Venezuela_LasLocas_Ceramic	Colombia_Purnia_530BP	0.000916	1.279	3756	3682	81711			Kenya_PastoralN	Brazil_PrePottery_2500BP	Venezuela_LasLocas_Ceramic2	Colombia_Purnia_530BP	0.000399	#REF!	3596	3564	79556
Kenya_PastoralN	Brazil_Sumidouro_10100BP,SG	Venezuela_LasLocas_Ceramic	Colombia_Purnia_530BP	0.000489	1.264	22067	21824	497140			Kenya_PastoralN	Brazil_Sumidouro_10100BP,SG	Venezuela_LasLocas_Ceramic2	Colombia_Purnia_530BP	-0.000228	#REF!	20689	20798	475953
Kenya_PastoralN	Brazil_Sumidouro_10200BP,SG	Venezuela_LasLocas_Ceramic	Colombia_Purnia_530BP	0.00119	1.994	6685	6502	153436			Kenya_PastoralN	Brazil_Sumidouro_10200BP,SG	Venezuela_LasLocas_Ceramic2	Colombia_Purnia_530BP	0.00058	#REF!	6260	6175	146333
Kenya_PastoralN	Brazil_Sumidouro_10400BP,SG	Venezuela_LasLocas_Ceramic	Colombia_Purnia_530BP	-7.4e-05	-0.165	27870	27915	611337			Kenya_PastoralN	Brazil_Sumidouro_10400BP,SG	Venezuela_LasLocas_Ceramic2	Colombia_Purnia_530BP	-0.00068	#REF!	26218	26616	585732
Kenya_PastoralN	Brazil_Sumidouro_9800BP,SG	Venezuela_LasLocas_Ceramic	Colombia_Purnia_530BP	-2.1e-05	-0.024	2492	2493	58898			Kenya_PastoralN	Brazil_Sumidouro_9800BP,SG	Venezuela_LasLocas_Ceramic2	Colombia_Purnia_530BP	-0.001405	#REF!	2295	2374	56118
Kenya_PastoralN	Canada_6500BP,SG	Venezuela_LasLocas_Ceramic	Colombia_Purnia_530BP	0.000309	0.531	7357	7307	162274			Kenya_PastoralN	Canada_6500BP,SG	Venezuela_LasLocas_Ceramic2	Colombia_Purnia_530BP	0.00039	#REF!	6934	6874	154793
Kenya_PastoralN	Canada_700BP,SG	Venezuela_LasLocas_Ceramic	Colombia_Purnia_530BP	5.5e-05	0.072	3541	3536	79362			Kenya_PastoralN	Canada_700BP,SG	Venezuela_LasLocas_Ceramic2	Colombia_Purnia_530BP	0.000218	#REF!	3421	3404	77536
Kenya_PastoralN	Canada_ASO,SG	Venezuela_LasLocas_Ceramic	Colombia_Purnia_530BP	2.6e-05	0.064	22380	22367	493165			Kenya_PastoralN	Canada_ASO,SG	Venezuela_LasLocas_Ceramic2	Colombia_Purnia_530BP	-0.000236	#REF!	21171	21282	472844
Kenya_PastoralN	Canada_BigBar_5700BP,SG	Venezuela_LasLocas_Ceramic	Colombia_Purnia_530BP	-0.000181	-0.368	16230	16296	362439			Kenya_PastoralN	Canada_BigBar_5700BP,SG	Venezuela_LasLocas_Ceramic2	Colombia_Purnia_530BP	-0.000299	#REF!	15314	15418	347029
Kenya_PastoralN	Canada_LateDorset,SG	Venezuela_LasLocas_Ceramic	Colombia_Purnia_530BP	-0.000206	-0.37	8566	8606	197277			Kenya_PastoralN	Canada_LateDorset,SG	Venezuela_LasLocas_Ceramic2	Colombia_Purnia_530BP	8.4e-05	#REF!	8226	8211	190790
Kenya_PastoralN	Canada_MDorset	Venezuela_LasLocas_Ceramic	Colombia_Purnia_530BP	0.000235	0.354	4006	3984	91339			Kenya_PastoralN	Canada_MDorset	Venezuela_LasLocas_Ceramic2	Colombia_Purnia_530BP	0.000466	#REF!	3910	3868	89498
Kenya_PastoralN	Canada_MDorset,SG	Venezuela_LasLocas_Ceramic	Colombia_Purnia_530BP	-0.000159	-0.163	1419	1424	32882			Kenya_PastoralN	Canada_MDorset,SG	Venezuela_LasLocas_Ceramic2	Colombia_Purnia_530BP	-0.001538	#REF!	1357	1406	32188
Kenya_PastoralN	Chile_CaletaHuelen_MH_1100BP	Venezuela_LasLocas_Ceramic	Colombia_Purnia_530BP	0.000897	2.012	17131	16800	368820			Kenya_PastoralN	Chile_CaletaHuelen_MH_1100BP	Venezuela_LasLocas_Ceramic2	Colombia_Purnia_530BP	0.000842	#REF!	16475	16173	358557
Kenya_PastoralN	Chile_Conchali_700BP	Venezuela_LasLocas_Ceramic	Colombia_Purnia_530BP	0.000593	1.535	27464	27113	592198			Kenya_PastoralN	Chile_Conchali_700BP	Venezuela_LasLocas_Ceramic2	Colombia_Purnia_530BP	0.000504	#REF!	26157	25870	571263
Kenya_PastoralN	Chile_LIP_Pukara_600BP	Venezuela_LasLocas_Ceramic	Colombia_Purnia_530BP	0.001705	2.485	5144	4958	108701			Kenya_PastoralN	Chile_LIP_Pukara_600BP	Venezuela_LasLocas_Ceramic2	Colombia_Purnia_530BP	0.001546	#REF!	4928	4765	105921
Kenya_PastoralN	Chile_LIP_Pukara_700BP	Venezuela_LasLocas_Ceramic	Colombia_Purnia_530BP	0.000266	0.416	6793	6754	146563			Kenya_PastoralN	Chile_LIP_Pukara_700BP	Venezuela_LasLocas_Ceramic2	Colombia_Purnia_530BP	-1.6e-05	#REF!	6566	6569	143776
Kenya_PastoralN	Chile_LosRieles_12000BP	Venezuela_LasLocas_Ceramic	Colombia_Purnia_530BP	-0.000101	-0.205	25245	25301	547257			Kenya_PastoralN	Chile_LosRieles_12000BP	Venezuela_LasLocas_Ceramic2	Colombia_Purnia_530BP	-1e-06	#REF!	24240	24240	530634
Kenya_PastoralN	Chile_LosRieles_5100BP	Venezuela_LasLocas_Ceramic	Colombia_Purnia_530BP	-0.000396	-0.816	24986	25201	543478			Kenya_PastoralN	Chile_LosRieles_5100BP	Venezuela_LasLocas_Ceramic2	Colombia_Purnia_530BP	-0.000938	#REF!	23868	24363	527716
Kenya_PastoralN	Chile_NorthTierradelFuego_Selknam_100BP	Venezuela_LasLocas_Ceramic	Colombia_Purnia_530BP	0.000143	0.289	20228	20166	434985			Kenya_PastoralN	Chile_NorthTierradelFuego_Selknam_100BP	Venezuela_LasLocas_Ceramic2	Colombia_Purnia_530BP	-0.000136	#REF!	19195	19252	420146
Kenya_PastoralN	Chile_PicaOcho_700BP	Venezuela_LasLocas_Ceramic	Colombia_Purnia_530BP	0.000556	1.16	17976	17761	387360			Kenya_PastoralN	Chile_PicaOcho_700BP	Venezuela_LasLocas_Ceramic2	Colombia_Purnia_530BP	0.000737	#REF!	17385	17105	379444
Kenya_PastoralN	Chile_PuntaSantaAna_7300BP,SG	Venezuela_LasLocas_Ceramic	Colombia_Purnia_530BP	9.7e-05	0.199	20446	20402	447893			Kenya_PastoralN	Chile_PuntaSantaAna_7300BP,SG	Venezuela_LasLocas_Ceramic2	Colombia_Purnia_530BP	-0.00063	#REF!	19253	19524	430555
Kenya_PastoralN	Chile_SouthernContinent_Aonikenk_400BP	Venezuela_LasLocas_Ceramic	Colombia_Purnia_530BP	0.000855	1.703	15400	15117	331287			Kenya_PastoralN	Chile_SouthernContinent_Aonikenk_400BP	Venezuela_LasLocas_Ceramic2	Colombia_Purnia_530BP	0.000517	#REF!	14703	14537	320901
Kenya_PastoralN	Chile_StraitOfMagellan_Kaweskar_100BP,SG	Venezuela_LasLocas_Ceramic	Colombia_Purnia_530BP	0.001106	1.507	4359	4255	93702			Kenya_PastoralN	Chile_StraitOfMagellan_Kaweskar_100BP,SG	Venezuela_LasLocas_Ceramic2	Colombia_Purnia_530BP	0.001054	#REF!	4235	4138	91803
Kenya_PastoralN	Chile_WesternArchipelago_Ayayema_5100BP,SG	Venezuela_LasLocas_Ceramic	Colombia_Purnia_530BP	0.001287	2.538	28644	27857	612013			Kenya_PastoralN	Chile_WesternArchipelago_Ayayema_5100BP,SG	Venezuela_LasLocas_Ceramic2	Colombia_Purnia_530BP	0.000701	#REF!	26911	26500	586399
Kenya_PastoralN	Chile_WesternArchipelago_Kaweskar_1200BP,SG	Venezuela_LasLocas_Ceramic	Colombia_Purnia_530BP	0.000625	1.312	26009	25657	563755			Kenya_PastoralN	Chile_WesternArchipelago_Kaweskar_1200BP,SG	Venezuela_LasLocas_Ceramic2	Colombia_Purnia_530BP	0.000407	#REF!	24593	24373	540863
Kenya_PastoralN	Chile_WesternArchipelago_Kaweskar_800BP,SG	Venezuela_LasLocas_Ceramic	Colombia_Purnia_530BP	0.00076	1.599	28510	28045	611364			Kenya_PastoralN	Chile_WesternArchipelago_Kaweskar_800BP,SG	Venezuela_LasLocas_Ceramic2	Colombia_Purnia_530BP	0.000402	#REF!	26845	26609	585837
Kenya_PastoralN	Chile_Yamana_BeagleChannel_800BP,SG	Venezuela_LasLocas_Ceramic	Colombia_Purnia_530BP	0.001282	2.911	28550	27765	612457			Kenya_PastoralN	Chile_Yamana_BeagleChannel_800BP,SG	Venezuela_LasLocas_Ceramic2	Colombia_Purnia_530BP	0.000313	#REF!	26790	26607	586834
Kenya_PastoralN	Cuba_CanimarAbajo_Archaic	Venezuela_LasLocas_Ceramic	Colombia_Purnia_530BP	-0.000389	-1.128	28061	28299	612731			Kenya_PastoralN	Cuba_CanimarAbajo_Archaic	Venezuela_LasLocas_Ceramic2	Colombia_Purnia_530BP	-0.000461	#REF!	26542	26813	587081
Kenya_PastoralN	Cuba_CuevaCalero_Archaic	Venezuela_LasLocas_Ceramic	Colombia_Purnia_530BP	-0.000534	-1.214	27348	27668	598583			Kenya_PastoralN	Cuba_CuevaCalero_Archaic	Venezuela_LasLocas_Ceramic2	Colombia_Purnia_530BP	-0.000447	#REF!	26021	26278	575527
Kenya_PastoralN	Cuba_CuevaEsqueletos_Ceramic	Venezuela_LasLocas_Ceramic	Colombia_Purnia_530BP	0.000221	0.688	28253	28118	611030			Kenya_PastoralN	Cuba_CuevaEsqueletos_Ceramic	Venezuela_LasLocas_Ceramic2	Colombia_Purnia_530BP	9e-05	#REF!	26702	26649	585788
Kenya_PastoralN	Cuba_CuevaPerico_Archaic	Venezuela_LasLocas_Ceramic	Colombia_Purnia_530BP	-6.9e-05	-0.174	20439	20470	446583			Kenya_PastoralN	Cuba_CuevaPerico_Archaic	Venezuela_LasLocas_Ceramic2	Colombia_Purnia_530BP	-0.00021	#REF!	19508	19599	431261
Kenya_PastoralN	Cuba_ElMorrillo_Ceramic	Venezuela_LasLocas_Ceramic	Colombia_Purnia_530BP	0.000309	0.707	23106	22952	496818			Kenya_PastoralN	Cuba_ElMorrillo_Ceramic	Venezuela_LasLocas_Ceramic2	Colombia_Purnia_530BP	-5.1e-05	#REF!	22118	22143	483611
Kenya_PastoralN	Cuba_GuayaboBlanco_Archaic	Venezuela_LasLocas_Ceramic	Colombia_Purnia_530BP	-0.000241	-0.597	27004	27146	589720			Kenya_PastoralN	Cuba_GuayaboBlanco_Archaic	Venezuela_LasLocas_Ceramic2	Colombia_Purnia_530BP	-0.000227	#REF!	25710	25839	567505
Kenya_PastoralN	Cuba_LasCarolinas_Archaic	Venezuela_LasLocas_Ceramic	Colombia_Purnia_530BP	-0.00031	-0.745	26752	26933	583034			Kenya_PastoralN	Cuba_LasCarolinas_Archaic	Venezuela_LasLocas_Ceramic2	Colombia_Purnia_530BP	0.000244	#REF!	25596	25459	562116
Kenya_PastoralN	Cuba_Manuelito_Archaic	Venezuela_LasLocas_Ceramic	Colombia_Purnia_530BP	0.000197	0.372	18763	18684	405487			Kenya_PastoralN	Cuba_Manuelito_Archaic	Venezuela_LasLocas_Ceramic2	Colombia_Purnia_530BP	0.000153	#REF!	18166	18105	396886
Kenya_PastoralN	Cuba_PlayadelMango_Archaic	Venezuela_LasLocas_Ceramic	Colombia_Purnia_530BP	-0.000329	-0.902	27012	27206	590931			Kenya_PastoralN	Cuba_PlayadelMango_Archaic	Venezuela_LasLocas_Ceramic2	Colombia_Purnia_530BP	-0.000138	#REF!	25742	25821	568848
Kenya_PastoralN	Curacao_deSavaan_Ceramic	Venezuela_LasLocas_Ceramic	Colombia_Purnia_530BP	0.000181	0.507	27396	27289	593116			Kenya_PastoralN	Curacao_deSavaan_Ceramic	Venezuela_LasLocas_Ceramic2	Colombia_Purnia_530BP	2.3e-05	#REF!	26056	26043	571791
Kenya_PastoralN	Curacao_SantaCruz_Ceramic	Venezuela_LasLocas_Ceramic	Colombia_Purnia_530BP	0.001398	3.073	27301	26487	582104			Kenya_PastoralN	Curacao_SantaCruz_Ceramic	Venezuela_LasLocas_Ceramic2	Colombia_Purnia_530BP	0.000969	#REF!	25954	25408	562492
Kenya_PastoralN	Dominican_Andres_Archaic	Venezuela_LasLocas_Ceramic	Colombia_Purnia_530BP	0.000738	1.558	24747	24353	534527			Kenya_PastoralN	Dominican_Andres_Archaic	Venezuela_LasLocas_Ceramic2	Colombia_Purnia_530BP	0.000386	#REF!	23846	23645	520651
Kenya_PastoralN	Dominican_Atajadizo_Ceramic	Venezuela_LasLocas_Ceramic	Colombia_Purnia_530BP	0.000412	1.398	28332	28080	612177			Kenya_PastoralN	Dominican_Atajadizo_Ceramic	Venezuela_LasLocas_Ceramic2	Colombia_Purnia_530BP	0.000144	#REF!	26735	26650	586762
Kenya_PastoralN	Dominican_CuevaJuana_Ceramic	Venezuela_LasLocas_Ceramic	Colombia_Purnia_530BP	0.000116	0.343	28255	28184	610552			Kenya_PastoralN	Dominican_CuevaJuana_Ceramic	Venezuela_LasLocas_Ceramic2	Colombia_Purnia_530BP	0.000185	#REF!	26797	26689	585582
Kenya_PastoralN	Dominican_CuevaRoja_Archaic	Venezuela_LasLocas_Ceramic	Colombia_Purnia_530BP	-0.000605	-0.811	3846	3897	83864			Kenya_PastoralN	Dominican_CuevaRoja_Archaic	Venezuela_LasLocas_Ceramic2	Colombia_Purnia_530BP	0.000207	#REF!	3770	3753	82677
Kenya_PastoralN	Dominican_EdilioCruz_Ceramic	Venezuela_LasLocas_Ceramic	Colombia_Purnia_530BP	0.000868	1.914	26066	25581	559340			Kenya_PastoralN	Dominican_EdilioCruz_Ceramic	Venezuela_LasLocas_Ceramic2	Colombia_Purnia_530BP	-9.8e-05	#REF!	24777	24830	543123
Kenya_PastoralN	Dominican_ElFrances_Ceramic	Venezuela_LasLocas_Ceramic	Colombia_Purnia_530BP	0.000576	1.476	25794	25475	554324			Kenya_PastoralN	Dominican_ElFrances_Ceramic	Venezuela_LasLocas_Ceramic2	Colombia_Purnia_530BP	0.000469	#REF!	24717	24464	539059
Kenya_PastoralN	Dominican_ElSoco_Ceramic	Venezuela_LasLocas_Ceramic	Colombia_Purnia_530BP	0.000389	1.269	28376	28138	612438			Kenya_PastoralN	Dominican_ElSoco_Ceramic	Venezuela_LasLocas_Ceramic2	Colombia_Purnia_530BP	0.000267	#REF!	26838	26681	586901
Kenya_PastoralN	Dominican_ElSoco_Ceramic	Venezuela_LasLocas_Ceramic	Colombia_Purnia_530BP	0.000389	1.269	28376	28138	612438			Kenya_PastoralN	Dominican_ElSoco_Ceramic	Venezuela_LasLocas_Ceramic2	Colombia_Purnia_530BP	0.000267	#REF!	26838	26681	586901
Kenya_PastoralN	Dominican_JuanDolio_Ceramic	Venezuela_LasLocas_Ceramic	Colombia_Purnia_530BP	0.00043	1.35	28250	27987	610495			Kenya_PastoralN	Dominican_JuanDolio_Ceramic	Venezuela_LasLocas_Ceramic2	Colombia_Purnia_530BP	0.000218	#REF!	26727	26599	585612
Kenya_PastoralN	Dominican_LaCaleta_Ceramic	Venezuela_LasLocas_Ceramic	Colombia_Purnia_530BP	0.00021	0.74	28307	28178	612723			Kenya_PastoralN	Dominican_LaCaleta_Ceramic	Venezuela_LasLocas_Ceramic2	Colombia_Purnia_530BP	6e-05	#REF!	26746	26711	587083
Kenya_PastoralN	Dominican_LaUnion_Ceramic	Venezuela_LasLocas_Ceramic	Colombia_Purnia_530BP	6.5e-05	0.184	28000	27960	607420			Kenya_PastoralN	Dominican_LaUnion_Ceramic	Venezuela_LasLocas_Ceramic2	Colombia_Purnia_530BP	0.000326	#REF!	26626	26435	583113
Kenya_PastoralN	Dominican_LomaPerenal_Ceramic	Venezuela_LasLocas_Ceramic	Colombia_Purnia_530BP	0.000602	1.364	25680	25346	554735			Kenya_PastoralN	Dominican_LomaPerenal_Ceramic	Venezuela_LasLocas_Ceramic2	Colombia_Purnia_530BP	0.000212	#REF!	24584	24470	539284
Kenya_PastoralN	Dominican_LosCorniel_Ceramic	Venezuela_LasLocas_Ceramic	Colombia_Purnia_530BP	0.000333	0.75	25581	25397	552106			Kenya_PastoralN	Dominican_LosCorniel_Ceramic	Venezuela_LasLocas_Ceramic2	Colombia_Purnia_530BP	0.000459	#REF!	24556	24310	536981
Kenya_PastoralN	Dominican_LosMuertos_Ceramic	Venezuela_LasLocas_Ceramic	Colombia_Purnia_530BP	0.000553	1.206	27213	26888	587694			Kenya_PastoralN	Dominican_LosMuertos_Ceramic	Venezuela_LasLocas_Ceramic2	Colombia_Purnia_530BP	0.000315	#REF!	25932	25753	567672
Kenya_PastoralN	Dominican_Macao_Ceramic	Venezuela_LasLocas_Ceramic	Colombia_Purnia_530BP	0.000192	0.53	27737	27622	600403			Kenya_PastoralN	Dominican_Macao_Ceramic	Venezuela_LasLocas_Ceramic2	Colombia_Purnia_530BP	-0.000297	#REF!	26258	26430	577389
Kenya_PastoralN	Greenland_Saqqaq,SG	Venezuela_LasLocas_Ceramic	Colombia_Purnia_530BP	0.000299	0.713	26307	26127	603707			Kenya_PastoralN	Greenland_Saqqaq,SG	Venezuela_LasLocas_Ceramic2	Colombia_Purnia_530BP	-2.2e-05	#REF!	24862	24875	579835
Kenya_PastoralN	Guadeloupe_AnseGourde_Ceramic	Venezuela_LasLocas_Ceramic	Colombia_Purnia_530BP	0.000284	0.728	17577	17469	382094			Kenya_PastoralN	Guadeloupe_AnseGourde_Ceramic	Venezuela_LasLocas_Ceramic2	Colombia_Purnia_530BP	0.000404	#REF!	16684	16535	367856
Kenya_PastoralN	Peru_Antaura_Tiwanaku	Venezuela_LasLocas_Ceramic	Colombia_Purnia_530BP	-0.000485	-0.988	20166	20380	440753			Kenya_PastoralN	Peru_Antaura_Tiwanaku	Venezuela_LasLocas_Ceramic2	Colombia_Purnia_530BP	-0.00032	#REF!	19336	19472	427210
Kenya_PastoralN	Peru_Chanka_LIP	Venezuela_LasLocas_Ceramic	Colombia_Purnia_530BP	0.00092	2.198	25907	25394	557758			Kenya_PastoralN	Peru_Chanka_LIP	Venezuela_LasLocas_Ceramic2	Colombia_Purnia_530BP	0.001131	#REF!	24842	24231	539759
Kenya_PastoralN	Peru_Chincha_LH	Venezuela_LasLocas_Ceramic	Colombia_Purnia_530BP	0.000532	1.644	28506	28180	612304			Kenya_PastoralN	Peru_Chincha_LH	Venezuela_LasLocas_Ceramic2	Colombia_Purnia_530BP	0.000537	#REF!	26982	26667	586657
Kenya_PastoralN	Peru_Cotahuasi_Tiwanaku	Venezuela_LasLocas_Ceramic	Colombia_Purnia_530BP	0.000468	0.916	16471	16304	357718			Kenya_PastoralN	Peru_Cotahuasi_Tiwanaku	Venezuela_LasLocas_Ceramic2	Colombia_Purnia_530BP	0.000295	#REF!	15856	15754	348311
Kenya_PastoralN	Peru_Cullcunche_Tiwanaku	Venezuela_LasLocas_Ceramic	Colombia_Purnia_530BP	0.000248	0.501	15718	15633	341688			Kenya_PastoralN	Peru_Cullcunche_Tiwanaku	Venezuela_LasLocas_Ceramic2	Colombia_Purnia_530BP	0.000803	#REF!	15166	14899	332358
Kenya_PastoralN	Peru_Cuncaicha_4200BP	Venezuela_LasLocas_Ceramic	Colombia_Purnia_530BP	0.000371	0.769	24153	23958	525022			Kenya_PastoralN	Peru_Cuncaicha_4200BP	Venezuela_LasLocas_Ceramic2	Colombia_Purnia_530BP	0.000376	#REF!	23288	23096	511453
Kenya_PastoralN	Peru_Cuncaicha_9000BP	Venezuela_LasLocas_Ceramic	Colombia_Purnia_530BP	-0.00046	-0.976	23631	23869	517227			Kenya_PastoralN	Peru_Cuncaicha_9000BP	Venezuela_LasLocas_Ceramic2	Colombia_Purnia_530BP	-0.000716	#REF!	22668	23029	503649
Kenya_PastoralN	Peru_EIP_Moche	Venezuela_LasLocas_Ceramic	Colombia_Purnia_530BP	0.000721	1.368	7517	7401	161835			Kenya_PastoralN	Peru_EIP_Moche	Venezuela_LasLocas_Ceramic2	Colombia_Purnia_530BP	0.000939	#REF!	7252	7104	158036
Kenya_PastoralN	Peru_ElBrujo_EIP_1300BP	Venezuela_LasLocas_Ceramic	Colombia_Purnia_530BP	5.1e-05	0.131	20590	20567	445456			Kenya_PastoralN	Peru_ElBrujo_EIP_1300BP	Venezuela_LasLocas_Ceramic2	Colombia_Purnia_530BP	0.000383	#REF!	19789	19623	433690
Kenya_PastoralN	Peru_Highlands_Chinchawas_MH	Venezuela_LasLocas_Ceramic	Colombia_Purnia_530BP	0.000548	1.123	13241	13084	285534			Kenya_PastoralN	Peru_Highlands_Chinchawas_MH	Venezuela_LasLocas_Ceramic2	Colombia_Purnia_530BP	0.000787	#REF!	12808	12588	279456
Kenya_PastoralN	Peru_Highlands_LIP_Chimu	Venezuela_LasLocas_Ceramic	Colombia_Purnia_530BP	0.000164	0.464	26464	26370	572777			Kenya_PastoralN	Peru_Highlands_LIP_Chimu	Venezuela_LasLocas_Ceramic2	Colombia_Purnia_530BP	0.0006	#REF!	25368	25036	553675
Kenya_PastoralN	Peru_HuacaPrieta_LA_4500BP	Venezuela_LasLocas_Ceramic	Colombia_Purnia_530BP	-0.000146	-0.102	772	774	16863			Kenya_PastoralN	Peru_HuacaPrieta_LA_4500BP	Venezuela_LasLocas_Ceramic2	Colombia_Purnia_530BP	0.000724	#REF!	761	749	16689
Kenya_PastoralN	Peru_Kaillachuro_Unknown,SG	Venezuela_LasLocas_Ceramic	Colombia_Purnia_530BP	0.000578	0.833	4385	4330	95447			Kenya_PastoralN	Peru_Kaillachuro_Unknown,SG	Venezuela_LasLocas_Ceramic2	Colombia_Purnia_530BP	0.001492	#REF!	4226	4089	91411
Kenya_PastoralN	Peru_LaGalgada_4100BP	Venezuela_LasLocas_Ceramic	Colombia_Purnia_530BP	0.000881	1.995	26916	26404	580130			Kenya_PastoralN	Peru_LaGalgada_4100BP	Venezuela_LasLocas_Ceramic2	Colombia_Purnia_530BP	0.000662	#REF!	25554	25184	559201
Kenya_PastoralN	Peru_Laramate_900BP	Venezuela_LasLocas_Ceramic	Colombia_Purnia_530BP	0.000398	1.231	28007	27766	605060			Kenya_PastoralN	Peru_Laramate_900BP	Venezuela_LasLocas_Ceramic2	Colombia_Purnia_530BP	0.000588	#REF!	26617	26275	581422
Kenya_PastoralN	Peru_Lauricocha_3500BP	Venezuela_LasLocas_Ceramic	Colombia_Purnia_530BP	0.000585	1.223	18568	18333	401438			Kenya_PastoralN	Peru_Lauricocha_3500BP	Venezuela_LasLocas_Ceramic2	Colombia_Purnia_530BP	0.001092	#REF!	17785	17361	388082
Kenya_PastoralN	Peru_Lauricocha_5800BP	Venezuela_LasLocas_Ceramic	Colombia_Purnia_530BP	1e-05	0.021	19004	19000	412977			Kenya_PastoralN	Peru_Lauricocha_5800BP	Venezuela_LasLocas_Ceramic2	Colombia_Purnia_530BP	-0.000242	#REF!	18043	18140	398687
Kenya_PastoralN	Peru_Lauricocha_8600BP	Venezuela_LasLocas_Ceramic	Colombia_Purnia_530BP	7.4e-05	0.177	27363	27319	594145			Kenya_PastoralN	Peru_Lauricocha_8600BP	Venezuela_LasLocas_Ceramic2	Colombia_Purnia_530BP	-0.000208	#REF!	25882	26001	570402
Kenya_PastoralN	Peru_LH_Inca	Venezuela_LasLocas_Ceramic	Colombia_Purnia_530BP	0.000775	1.2	6232	6128	133998			Kenya_PastoralN	Peru_LH_Inca	Venezuela_LasLocas_Ceramic2	Colombia_Purnia_530BP	0.001342	#REF!	5981	5806	129901
Kenya_PastoralN	Peru_Lima_EIP_1450BP	Venezuela_LasLocas_Ceramic	Colombia_Purnia_530BP	0.000145	0.302	11667	11630	252737			Kenya_PastoralN	Peru_Lima_EIP_1450BP	Venezuela_LasLocas_Ceramic2	Colombia_Purnia_530BP	-0.000246	#REF!	11166	11227	245627
Kenya_PastoralN	Peru_Lima_LIP_650BP	Venezuela_LasLocas_Ceramic	Colombia_Purnia_530BP	0.000584	1.448	26566	26231	575059			Kenya_PastoralN	Peru_Lima_LIP_650BP	Venezuela_LasLocas_Ceramic2	Colombia_Purnia_530BP	0.000381	#REF!	25210	24999	553032
Kenya_PastoralN	Peru_LimaCoast_MH_1000BP	Venezuela_LasLocas_Ceramic	Colombia_Purnia_530BP	-0.000144	-0.194	3467	3477	75237			Kenya_PastoralN	Peru_LimaCoast_MH_1000BP	Venezuela_LasLocas_Ceramic2	Colombia_Purnia_530BP	-0.000122	#REF!	3374	3383	73876
Kenya_PastoralN	Peru_LIP_Botigiriayocc_600BP	Venezuela_LasLocas_Ceramic	Colombia_Purnia_530BP	-0.000125	-0.267	27362	27437	595871			Kenya_PastoralN	Peru_LIP_Botigiriayocc_600BP	Venezuela_LasLocas_Ceramic2	Colombia_Purnia_530BP	0.000233	#REF!	26030	25896	571777
Kenya_PastoralN	Peru_LIP_La_Galgada_600BP	Venezuela_LasLocas_Ceramic	Colombia_Purnia_530BP	0.001567	1.225	1043	1008	22605			Kenya_PastoralN	Peru_LIP_La_Galgada_600BP	Venezuela_LasLocas_Ceramic2	Colombia_Purnia_530BP	-0.000445	#REF!	981	991	22204
Kenya_PastoralN	Peru_LIP_Pacapaccari_600BP	Venezuela_LasLocas_Ceramic	Colombia_Purnia_530BP	0.00046	1.233	25403	25151	547417			Kenya_PastoralN	Peru_LIP_Pacapaccari_600BP	Venezuela_LasLocas_Ceramic2	Colombia_Purnia_530BP	0.000393	#REF!	24298	24090	530688
Kenya_PastoralN	Peru_LIP_Ychsma	Venezuela_LasLocas_Ceramic	Colombia_Purnia_530BP	0.000284	0.653	13991	13905	302469			Kenya_PastoralN	Peru_LIP_Ychsma	Venezuela_LasLocas_Ceramic2	Colombia_Purnia_530BP	0.000284	#REF!	13522	13439	295720
Kenya_PastoralN	Peru_Maucallacta_Tiwanaku	Venezuela_LasLocas_Ceramic	Colombia_Purnia_530BP	0.0001	0.203	15190	15157	330199			Kenya_PastoralN	Peru_Maucallacta_Tiwanaku	Venezuela_LasLocas_Ceramic2	Colombia_Purnia_530BP	0.000334	#REF!	14645	14537	321252
Kenya_PastoralN	Peru_MH_LIP_ElBrujo_850BP	Venezuela_LasLocas_Ceramic	Colombia_Purnia_530BP	0.00095	1.881	12537	12281	269450			Kenya_PastoralN	Peru_MH_LIP_ElBrujo_850BP	Venezuela_LasLocas_Ceramic2	Colombia_Purnia_530BP	0.000437	#REF!	12040	11925	262836
Kenya_PastoralN	Peru_MH_LIP_Lambayeque	Venezuela_LasLocas_Ceramic	Colombia_Purnia_530BP	0.000521	1.352	26360	26064	566917			Kenya_PastoralN	Peru_MH_LIP_Lambayeque	Venezuela_LasLocas_Ceramic2	Colombia_Purnia_530BP	0.000497	#REF!	25113	24841	546629
Kenya_PastoralN	Peru_Palpa_LIP_550BP	Venezuela_LasLocas_Ceramic	Colombia_Purnia_530BP	3.9e-05	0.096	23423	23403	507947			Kenya_PastoralN	Peru_Palpa_LIP_550BP	Venezuela_LasLocas_Ceramic2	Colombia_Purnia_530BP	2.6e-05	#REF!	22522	22509	494149
Kenya_PastoralN	Peru_Palpa_MH_950BP	Venezuela_LasLocas_Ceramic	Colombia_Purnia_530BP	0.002191	1.992	1442	1375	30646			Kenya_PastoralN	Peru_Palpa_MH_950BP	Venezuela_LasLocas_Ceramic2	Colombia_Purnia_530BP	0.001503	#REF!	1394	1349	29978
Kenya_PastoralN	Peru_RioUncallane_1600BP,SG	Venezuela_LasLocas_Ceramic	Colombia_Purnia_530BP	0.000655	1.818	28504	28103	612025			Kenya_PastoralN	Peru_RioUncallane_1600BP,SG	Venezuela_LasLocas_Ceramic2	Colombia_Purnia_530BP	0.000453	#REF!	26899	26633	586417
Kenya_PastoralN	Peru_SanSebastian_LH_500BP	Venezuela_LasLocas_Ceramic	Colombia_Purnia_530BP	0.00044	0.88	14272	14137	307354			Kenya_PastoralN	Peru_SanSebastian_LH_500BP	Venezuela_LasLocas_Ceramic2	Colombia_Purnia_530BP	0.000343	#REF!	13823	13719	301886
Kenya_PastoralN	Peru_SanSebastian_LIP_600BP	Venezuela_LasLocas_Ceramic	Colombia_Purnia_530BP	-0.000183	-0.4	23609	23703	513095			Kenya_PastoralN	Peru_SanSebastian_LIP_600BP	Venezuela_LasLocas_Ceramic2	Colombia_Purnia_530BP	0.000108	#REF!	22843	22790	500417
Kenya_PastoralN	Peru_SoroMikayaPatjxa_6800BP,SG	Venezuela_LasLocas_Ceramic	Colombia_Purnia_530BP	8.1e-05	0.066	1162	1159	26562			Kenya_PastoralN	Peru_SoroMikayaPatjxa_6800BP,SG	Venezuela_LasLocas_Ceramic2	Colombia_Purnia_530BP	-0.000713	#REF!	1099	1117	25403
Kenya_PastoralN	Peru_Ullujaya_EIP_1350BP	Venezuela_LasLocas_Ceramic	Colombia_Purnia_530BP	0.000508	1.233	19495	19282	420819			Kenya_PastoralN	Peru_Ullujaya_EIP_1350BP	Venezuela_LasLocas_Ceramic2	Colombia_Purnia_530BP	0.000426	#REF!	18823	18648	411524
Kenya_PastoralN	Peru_Ullujaya_MH_950BP	Venezuela_LasLocas_Ceramic	Colombia_Purnia_530BP	0.001003	2.058	19783	19357	424451			Kenya_PastoralN	Peru_Ullujaya_MH_950BP	Venezuela_LasLocas_Ceramic2	Colombia_Purnia_530BP	0.000588	#REF!	19031	18787	414789
Kenya_PastoralN	PuertoRico_CaboRojo11_Ceramic	Venezuela_LasLocas_Ceramic	Colombia_Purnia_530BP	0.001187	2.443	25735	25082	549472			Kenya_PastoralN	PuertoRico_CaboRojo11_Ceramic	Venezuela_LasLocas_Ceramic2	Colombia_Purnia_530BP	0.000725	#REF!	24603	24215	533867
Kenya_PastoralN	PuertoRico_CanasColloresMonserrate_Ceramic	Venezuela_LasLocas_Ceramic	Colombia_Purnia_530BP	0.00048	1.299	27690	27404	596357			Kenya_PastoralN	PuertoRico_CanasColloresMonserrate_Ceramic	Venezuela_LasLocas_Ceramic2	Colombia_Purnia_530BP	3.2e-05	#REF!	26207	26189	574215
Kenya_PastoralN	PuertoRico_Collores_Ceramic	Venezuela_LasLocas_Ceramic	Colombia_Purnia_530BP	8.6e-05	0.188	24793	24746	537815			Kenya_PastoralN	PuertoRico_Collores_Ceramic	Venezuela_LasLocas_Ceramic2	Colombia_Purnia_530BP	-0.000433	#REF!	23633	23859	521669
Kenya_PastoralN	PuertoRico_LosIndios_Ceramic	Venezuela_LasLocas_Ceramic	Colombia_Purnia_530BP	0.000184	0.27	4449	4431	96606			Kenya_PastoralN	PuertoRico_LosIndios_Ceramic	Venezuela_LasLocas_Ceramic2	Colombia_Purnia_530BP	-0.000224	#REF!	4285	4306	94798
Kenya_PastoralN	PuertoRico_Monserrate_Ceramic	Venezuela_LasLocas_Ceramic	Colombia_Purnia_530BP	0.000679	1.451	24107	23755	518086			Kenya_PastoralN	PuertoRico_Monserrate_Ceramic	Venezuela_LasLocas_Ceramic2	Colombia_Purnia_530BP	0.000488	#REF!	23123	22878	503590
Kenya_PastoralN	PuertoRico_PasodelIndio_Ceramic	Venezuela_LasLocas_Ceramic	Colombia_Purnia_530BP	0.000754	2.272	28193	27736	605256			Kenya_PastoralN	PuertoRico_PasodelIndio_Ceramic	Venezuela_LasLocas_Ceramic2	Colombia_Purnia_530BP	0.000743	#REF!	26705	26273	580739
Kenya_PastoralN	PuertoRico_PuntaCandelero_Ceramic	Venezuela_LasLocas_Ceramic	Colombia_Purnia_530BP	0.000181	0.422	19253	19177	416393			Kenya_PastoralN	PuertoRico_PuntaCandelero_Ceramic	Venezuela_LasLocas_Ceramic2	Colombia_Purnia_530BP	-0.00073	#REF!	18333	18629	405457
Kenya_PastoralN	PuertoRico_SantaElena_Ceramic	Venezuela_LasLocas_Ceramic	Colombia_Purnia_530BP	0.00043	1.169	27864	27606	600046			Kenya_PastoralN	PuertoRico_SantaElena_Ceramic	Venezuela_LasLocas_Ceramic2	Colombia_Purnia_530BP	9.9e-05	#REF!	26403	26346	577156
Kenya_PastoralN	PuertoRico_Tibes_Ceramic	Venezuela_LasLocas_Ceramic	Colombia_Purnia_530BP	0.000868	1.79	12329	12102	262421			Kenya_PastoralN	PuertoRico_Tibes_Ceramic	Venezuela_LasLocas_Ceramic2	Colombia_Purnia_530BP	0.000986	#REF!	11893	11640	256099
Kenya_PastoralN	StLucia_Lavoutte_Ceramic	Venezuela_LasLocas_Ceramic	Colombia_Purnia_530BP	0.000506	1.647	28406	28097	611518			Kenya_PastoralN	StLucia_Lavoutte_Ceramic	Venezuela_LasLocas_Ceramic2	Colombia_Purnia_530BP	0.000298	#REF!	26866	26691	586039
Kenya_PastoralN	Uruguay_Rocha_PreColonial,SG	Venezuela_LasLocas_Ceramic	Colombia_Purnia_530BP	-0.000801	-1.251	5454	5550	120041			Kenya_PastoralN	Uruguay_Rocha_PreColonial,SG	Venezuela_LasLocas_Ceramic2	Colombia_Purnia_530BP	-0.001137	#REF!	5193	5325	116297
Kenya_PastoralN	USA_AK_Ancient_Athabaskan_1100BP	Venezuela_LasLocas_Ceramic	Colombia_Purnia_530BP	-0.000407	-1.066	27415	27663	611191			Kenya_PastoralN	USA_AK_Ancient_Athabaskan_1100BP	Venezuela_LasLocas_Ceramic2	Colombia_Purnia_530BP	-0.000403	#REF!	25931	26167	586050
Kenya_PastoralN	USA_AK_Athabskan,SG	Venezuela_LasLocas_Ceramic	Colombia_Purnia_530BP	0.000406	0.852	13334	13213	296205			Kenya_PastoralN	USA_AK_Athabskan,SG	Venezuela_LasLocas_Ceramic2	Colombia_Purnia_530BP	-0.00018	#REF!	12432	12483	282578
Kenya_PastoralN	USA_AK_PaleoAleut	Venezuela_LasLocas_Ceramic	Colombia_Purnia_530BP	2.6e-05	0.068	25713	25698	575912			Kenya_PastoralN	USA_AK_PaleoAleut	Venezuela_LasLocas_Ceramic2	Colombia_Purnia_530BP	-0.000328	#REF!	24378	24559	553970
Kenya_PastoralN	USA_AK_PaleoAleut,SG	Venezuela_LasLocas_Ceramic	Colombia_Purnia_530BP	-0.000133	-0.31	24841	24916	556912			Kenya_PastoralN	USA_AK_PaleoAleut,SG	Venezuela_LasLocas_Ceramic2	Colombia_Purnia_530BP	-0.000234	#REF!	23575	23700	533977
Kenya_PastoralN	USA_AK_Prehistoric,SG	Venezuela_LasLocas_Ceramic	Colombia_Purnia_530BP	0.000673	0.435	641	631	14819			Kenya_PastoralN	USA_AK_Prehistoric,SG	Venezuela_LasLocas_Ceramic2	Colombia_Purnia_530BP	0.001075	#REF!	593	578	14213
Kenya_PastoralN	USA_Alaska_TrailCreek_9000BP,SG	Venezuela_LasLocas_Ceramic	Colombia_Purnia_530BP	-0.000123	-0.223	7860	7882	180186			Kenya_PastoralN	USA_Alaska_TrailCreek_9000BP,SG	Venezuela_LasLocas_Ceramic2	Colombia_Purnia_530BP	0.000414	#REF!	7498	7427	173368
Kenya_PastoralN	USA_Ancient_Beringian,SG	Venezuela_LasLocas_Ceramic	Colombia_Purnia_530BP	3.1e-05	0.074	27426	27407	612688			Kenya_PastoralN	USA_Ancient_Beringian,SG	Venezuela_LasLocas_Ceramic2	Colombia_Purnia_530BP	0.000173	#REF!	25997	25896	587038
Kenya_PastoralN	USA_Anzick_realigned,SG	Venezuela_LasLocas_Ceramic	Colombia_Purnia_530BP	-8e-05	-0.162	28067	28116	611875			Kenya_PastoralN	USA_Anzick_realigned,SG	Venezuela_LasLocas_Ceramic2	Colombia_Purnia_530BP	-0.000216	#REF!	26516	26643	586394
Kenya_PastoralN	USA_CA_Islands,SG	Venezuela_LasLocas_Ceramic	Colombia_Purnia_530BP	0.000139	0.482	28232	28147	612581			Kenya_PastoralN	USA_CA_Islands,SG	Venezuela_LasLocas_Ceramic2	Colombia_Purnia_530BP	2.2e-05	#REF!	26689	26676	586937
Kenya_PastoralN	USA_Nevada_LovelockCave_1850BP,SG	Venezuela_LasLocas_Ceramic	Colombia_Purnia_530BP	-8e-06	-0.021	28136	28141	612552			Kenya_PastoralN	USA_Nevada_LovelockCave_1850BP,SG	Venezuela_LasLocas_Ceramic2	Colombia_Purnia_530BP	0.000135	#REF!	26682	26603	586920
Kenya_PastoralN	USA_Nevada_LovelockCave_600BP,SG	Venezuela_LasLocas_Ceramic	Colombia_Purnia_530BP	0.000104	0.23	28241	28178	612489			Kenya_PastoralN	USA_Nevada_LovelockCave_600BP,SG	Venezuela_LasLocas_Ceramic2	Colombia_Purnia_530BP	-0.000363	#REF!	26600	26813	586864
Kenya_PastoralN	USA_Nevada_SpiritCave_11000BP,SG	Venezuela_LasLocas_Ceramic	Colombia_Purnia_530BP	-0.000427	-0.893	28024	28286	612501			Kenya_PastoralN	USA_Nevada_SpiritCave_11000BP,SG	Venezuela_LasLocas_Ceramic2	Colombia_Purnia_530BP	-0.000732	#REF!	26436	26865	586867
Kenya_PastoralN	USA_NM_Chaco	Venezuela_LasLocas_Ceramic	Colombia_Purnia_530BP	0.001152	2.259	8262	8056	179307			Kenya_PastoralN	USA_NM_Chaco	Venezuela_LasLocas_Ceramic2	Colombia_Purnia_530BP	0.001301	#REF!	8004	7775	175605
Kenya_PastoralN	USA_PA_Colonist,SG	Venezuela_LasLocas_Ceramic	Colombia_Purnia_530BP	6.9e-05	0.123	4539	4531	111279			Kenya_PastoralN	USA_PA_Colonist,SG	Venezuela_LasLocas_Ceramic2	Colombia_Purnia_530BP	-8.4e-05	#REF!	4332	4341	107197
Kenya_PastoralN	USA_WA_Kennewick,SG	Venezuela_LasLocas_Ceramic	Colombia_Purnia_530BP	-0.000836	-1.632	10383	10580	234814			Kenya_PastoralN	USA_WA_Kennewick,SG	Venezuela_LasLocas_Ceramic2	Colombia_Purnia_530BP	-0.000396	#REF!	9804	9893	223126
Kenya_PastoralN	Venezuela_LasLocas_Ceramic2	Venezuela_LasLocas_Ceramic	Colombia_Purnia_530BP	-0.002308	-6.146	26026	27354	575176			Kenya_PastoralN	Venezuela_LasLocas_Ceramic	Venezuela_LasLocas_Ceramic2	Colombia_Purnia_530BP	-0.00364	#REF!	25260	27354	575176
Sudan_EarlyChristian_S	Argentina_Aconcagua_Inca_500BP,SG	Venezuela_LasLocas_Ceramic	Colombia_Checua_6000BP	-0.000287	-0.714	28492	28667	609556			Sudan_EarlyChristian_S	Argentina_Aconcagua_Inca_500BP,SG	Venezuela_LasLocas_Ceramic2	Colombia_Checua_6000BP	0.000151	#REF!	27007	26920	575433
Sudan_EarlyChristian_S	Argentina_ArroyoSeco2_7200BP	Venezuela_LasLocas_Ceramic	Colombia_Checua_6000BP	0.000173	0.316	7634	7605	163835			Sudan_EarlyChristian_S	Argentina_ArroyoSeco2_7200BP	Venezuela_LasLocas_Ceramic2	Colombia_Checua_6000BP	-0.000376	#REF!	7236	7295	156445
Sudan_EarlyChristian_S	Argentina_ArroyoSeco2_7700BP	Venezuela_LasLocas_Ceramic	Colombia_Checua_6000BP	9.9e-05	0.309	32661	32592	700198			Sudan_EarlyChristian_S	Argentina_ArroyoSeco2_7700BP	Venezuela_LasLocas_Ceramic2	Colombia_Checua_6000BP	-0.000219	#REF!	30918	31064	665018
Sudan_EarlyChristian_S	Argentina_BeagleChannel_Yamana_100BP	Venezuela_LasLocas_Ceramic	Colombia_Checua_6000BP	0.000376	1.099	33275	33007	712181			Sudan_EarlyChristian_S	Argentina_BeagleChannel_Yamana_100BP	Venezuela_LasLocas_Ceramic2	Colombia_Checua_6000BP	-0.000356	#REF!	31345	31586	676944
Sudan_EarlyChristian_S	Argentina_BeagleChannel_Yamana_100BP,SG	Venezuela_LasLocas_Ceramic	Colombia_Checua_6000BP	-5.1e-05	-0.144	26926	26956	582142			Sudan_EarlyChristian_S	Argentina_BeagleChannel_Yamana_100BP,SG	Venezuela_LasLocas_Ceramic2	Colombia_Checua_6000BP	-0.000544	#REF!	25794	26099	561175
Sudan_EarlyChristian_S	Argentina_BeagleChannel_Yamana_1500BP	Venezuela_LasLocas_Ceramic	Colombia_Checua_6000BP	2.7e-05	0.062	25720	25705	551252			Sudan_EarlyChristian_S	Argentina_BeagleChannel_Yamana_1500BP	Venezuela_LasLocas_Ceramic2	Colombia_Checua_6000BP	-0.000509	#REF!	24899	25172	537281
Sudan_EarlyChristian_S	Argentina_LagunaChica_1600BP	Venezuela_LasLocas_Ceramic	Colombia_Checua_6000BP	2.1e-05	0.05	24731	24720	531482			Sudan_EarlyChristian_S	Argentina_LagunaChica_1600BP	Venezuela_LasLocas_Ceramic2	Colombia_Checua_6000BP	-0.00052	#REF!	24039	24309	518758
Sudan_EarlyChristian_S	Argentina_LagunaChica_6800BP	Venezuela_LasLocas_Ceramic	Colombia_Checua_6000BP	-0.000584	-1.526	19198	19443	418363			Sudan_EarlyChristian_S	Argentina_LagunaChica_6800BP	Venezuela_LasLocas_Ceramic2	Colombia_Checua_6000BP	-0.000537	#REF!	18865	19085	410586
Sudan_EarlyChristian_S	Argentina_LagunaToro_2400BP	Venezuela_LasLocas_Ceramic	Colombia_Checua_6000BP	0.00044	0.828	7518	7447	159599			Sudan_EarlyChristian_S	Argentina_LagunaToro_2400BP	Venezuela_LasLocas_Ceramic2	Colombia_Checua_6000BP	-0.000333	#REF!	7272	7323	155022
Sudan_EarlyChristian_S	Argentina_MitrePeninsula_Haush_400BP	Venezuela_LasLocas_Ceramic	Colombia_Checua_6000BP	-0.000145	-0.444	32569	32671	700057			Sudan_EarlyChristian_S	Argentina_MitrePeninsula_Haush_400BP	Venezuela_LasLocas_Ceramic2	Colombia_Checua_6000BP	-0.000542	#REF!	30861	31222	667014
Sudan_EarlyChristian_S	Argentina_NorthTierradelFiego_Selknam_100BP,SG	Venezuela_LasLocas_Ceramic	Colombia_Checua_6000BP	-0.00024	-0.56	27760	27904	600591			Sudan_EarlyChristian_S	Argentina_NorthTierradelFiego_Selknam_100BP,SG	Venezuela_LasLocas_Ceramic2	Colombia_Checua_6000BP	-0.000478	#REF!	26367	26641	572487
Sudan_EarlyChristian_S	Argentina_NorthTierradelFuego_LaArcillosa2_5800BP	Venezuela_LasLocas_Ceramic	Colombia_Checua_6000BP	-0.000688	-1.662	28776	29204	622594			Sudan_EarlyChristian_S	Argentina_NorthTierradelFuego_LaArcillosa2_5800BP	Venezuela_LasLocas_Ceramic2	Colombia_Checua_6000BP	-0.001071	#REF!	27734	28379	602291
Sudan_EarlyChristian_S	Argentina_NorthTierradelFuego_Selknam_500BP	Venezuela_LasLocas_Ceramic	Colombia_Checua_6000BP	-2e-06	-0.007	33632	33634	720590			Sudan_EarlyChristian_S	Argentina_NorthTierradelFuego_Selknam_500BP	Venezuela_LasLocas_Ceramic2	Colombia_Checua_6000BP	-0.000434	#REF!	31696	31992	683484
Sudan_EarlyChristian_S	Bahamas_AbacoIsl_Ceramic	Venezuela_LasLocas_Ceramic	Colombia_Checua_6000BP	-0.001169	-3.763	32759	33587	708717			Sudan_EarlyChristian_S	Bahamas_AbacoIsl_Ceramic	Venezuela_LasLocas_Ceramic2	Colombia_Checua_6000BP	-0.001298	#REF!	31037	31910	673252
Sudan_EarlyChristian_S	Bahamas_CrookedIsl_Ceramic	Venezuela_LasLocas_Ceramic	Colombia_Checua_6000BP	-0.000804	-2.517	32719	33288	708081			Sudan_EarlyChristian_S	Bahamas_CrookedIsl_Ceramic	Venezuela_LasLocas_Ceramic2	Colombia_Checua_6000BP	-0.001003	#REF!	31047	31723	673236
Sudan_EarlyChristian_S	Bahamas_EleutheraIsl_Ceramic	Venezuela_LasLocas_Ceramic	Colombia_Checua_6000BP	-0.00087	-3.111	33478	34109	724531			Sudan_EarlyChristian_S	Bahamas_EleutheraIsl_Ceramic	Venezuela_LasLocas_Ceramic2	Colombia_Checua_6000BP	-0.000957	#REF!	31663	32319	685575
Sudan_EarlyChristian_S	Bahamas_LongIsl_Ceramic	Venezuela_LasLocas_Ceramic	Colombia_Checua_6000BP	-0.001106	-3.339	32703	33487	708903			Sudan_EarlyChristian_S	Bahamas_LongIsl_Ceramic	Venezuela_LasLocas_Ceramic2	Colombia_Checua_6000BP	-0.001063	#REF!	31055	31771	673491
Sudan_EarlyChristian_S	Bahamas_SouthAndros_Ceramic	Venezuela_LasLocas_Ceramic	Colombia_Checua_6000BP	-0.001024	-3.539	32883	33612	712660			Sudan_EarlyChristian_S	Bahamas_SouthAndros_Ceramic	Venezuela_LasLocas_Ceramic2	Colombia_Checua_6000BP	-0.000987	#REF!	31152	31820	676050
Sudan_EarlyChristian_S	Belize_3600BP	Venezuela_LasLocas_Ceramic	Colombia_Checua_6000BP	-0.000579	-1.233	13524	13693	291238			Sudan_EarlyChristian_S	Belize_3600BP	Venezuela_LasLocas_Ceramic2	Colombia_Checua_6000BP	-0.000594	#REF!	13290	13460	286559
Sudan_EarlyChristian_S	Belize_4000BP	Venezuela_LasLocas_Ceramic	Colombia_Checua_6000BP	-0.000426	-0.788	6284	6342	136158			Sudan_EarlyChristian_S	Belize_4000BP	Venezuela_LasLocas_Ceramic2	Colombia_Checua_6000BP	-0.000819	#REF!	6065	6172	131577
Sudan_EarlyChristian_S	Belize_4600BP	Venezuela_LasLocas_Ceramic	Colombia_Checua_6000BP	-0.000564	-1.837	33357	33764	720949			Sudan_EarlyChristian_S	Belize_4600BP	Venezuela_LasLocas_Ceramic2	Colombia_Checua_6000BP	-0.000914	#REF!	31554	32179	683744
Sudan_EarlyChristian_S	Belize_4600BP	Venezuela_LasLocas_Ceramic	Colombia_Checua_6000BP	-0.000564	-1.837	33357	33764	720949			Sudan_EarlyChristian_S	Belize_4600BP	Venezuela_LasLocas_Ceramic2	Colombia_Checua_6000BP	-0.000914	#REF!	31554	32179	683744
Sudan_EarlyChristian_S	Belize_4900BP	Venezuela_LasLocas_Ceramic	Colombia_Checua_6000BP	-0.00103	-3.247	33181	33921	718695			Sudan_EarlyChristian_S	Belize_4900BP	Venezuela_LasLocas_Ceramic2	Colombia_Checua_6000BP	-0.001337	#REF!	31276	32186	680655
Sudan_EarlyChristian_S	Belize_5500BP	Venezuela_LasLocas_Ceramic	Colombia_Checua_6000BP	-0.001089	-2.657	28181	28848	613015			Sudan_EarlyChristian_S	Belize_5500BP	Venezuela_LasLocas_Ceramic2	Colombia_Checua_6000BP	-0.00101	#REF!	27251	27848	590872
Sudan_EarlyChristian_S	Belize_7400BP	Venezuela_LasLocas_Ceramic	Colombia_Checua_6000BP	0.000164	0.41	22500	22421	482331			Sudan_EarlyChristian_S	Belize_7400BP	Venezuela_LasLocas_Ceramic2	Colombia_Checua_6000BP	1.4e-05	#REF!	21692	21686	466801
Sudan_EarlyChristian_S	Belize_8800BP	Venezuela_LasLocas_Ceramic	Colombia_Checua_6000BP	0.000472	0.6	2616	2589	56210			Sudan_EarlyChristian_S	Belize_8800BP	Venezuela_LasLocas_Ceramic2	Colombia_Checua_6000BP	-0.000135	#REF!	2533	2540	54494
Sudan_EarlyChristian_S	Belize_9400BP	Venezuela_LasLocas_Ceramic	Colombia_Checua_6000BP	-0.000435	-1.055	19360	19542	418975			Sudan_EarlyChristian_S	Belize_9400BP	Venezuela_LasLocas_Ceramic2	Colombia_Checua_6000BP	-0.000276	#REF!	18671	18783	403542
Sudan_EarlyChristian_S	Bolivia_Akapana_Tiwanaku	Venezuela_LasLocas_Ceramic	Colombia_Checua_6000BP	-0.000158	-0.478	26068	26156	559363			Sudan_EarlyChristian_S	Bolivia_Akapana_Tiwanaku	Venezuela_LasLocas_Ceramic2	Colombia_Checua_6000BP	-0.000335	#REF!	24764	24943	533198
Sudan_EarlyChristian_S	Bolivia_Lukurmata_Tiwanaku	Venezuela_LasLocas_Ceramic	Colombia_Checua_6000BP	0.000295	0.907	33486	33275	713858			Sudan_EarlyChristian_S	Bolivia_Lukurmata_Tiwanaku	Venezuela_LasLocas_Ceramic2	Colombia_Checua_6000BP	0.000149	#REF!	31633	31532	676433
Sudan_EarlyChristian_S	Bolivia_MH_Iroco_1050BP	Venezuela_LasLocas_Ceramic	Colombia_Checua_6000BP	-0.000374	-0.878	21662	21836	467803			Sudan_EarlyChristian_S	Bolivia_MH_Iroco_1050BP	Venezuela_LasLocas_Ceramic2	Colombia_Checua_6000BP	-0.000253	#REF!	20754	20867	448339
Sudan_EarlyChristian_S	Bolivia_MH_Miraflores	Venezuela_LasLocas_Ceramic	Colombia_Checua_6000BP	-0.000327	-0.934	30483	30698	657835			Sudan_EarlyChristian_S	Bolivia_MH_Miraflores	Venezuela_LasLocas_Ceramic2	Colombia_Checua_6000BP	-8.8e-05	#REF!	29052	29107	626322
Sudan_EarlyChristian_S	Bolivia_MH_Tiwanaku	Venezuela_LasLocas_Ceramic	Colombia_Checua_6000BP	2.6e-05	0.067	14317	14309	306344			Sudan_EarlyChristian_S	Bolivia_MH_Tiwanaku	Venezuela_LasLocas_Ceramic2	Colombia_Checua_6000BP	0.000218	#REF!	13942	13877	297310
Sudan_EarlyChristian_S	Bolivia_MiraFlores_MH	Venezuela_LasLocas_Ceramic	Colombia_Checua_6000BP	-6.9e-05	-0.171	25556	25594	549688			Sudan_EarlyChristian_S	Bolivia_MiraFlores_MH	Venezuela_LasLocas_Ceramic2	Colombia_Checua_6000BP	-0.000377	#REF!	24422	24620	526411
Sudan_EarlyChristian_S	Bolivia_MonolitoDescabezado_Tiwanaku	Venezuela_LasLocas_Ceramic	Colombia_Checua_6000BP	-0.001634	-4.028	27201	28168	591418			Sudan_EarlyChristian_S	Bolivia_MonolitoDescabezado_Tiwanaku	Venezuela_LasLocas_Ceramic2	Colombia_Checua_6000BP	-0.001373	#REF!	26089	26867	567090
Sudan_EarlyChristian_S	Bolivia_Pumapunku_Tiwanaku	Venezuela_LasLocas_Ceramic	Colombia_Checua_6000BP	-0.000784	-1.484	10529	10708	228807			Sudan_EarlyChristian_S	Bolivia_Pumapunku_Tiwanaku	Venezuela_LasLocas_Ceramic2	Colombia_Checua_6000BP	-0.00049	#REF!	10203	10312	221530
Sudan_EarlyChristian_S	Bolivia_Putuni_Tiwanaku	Venezuela_LasLocas_Ceramic	Colombia_Checua_6000BP	-0.000338	-0.772	20579	20729	443712			Sudan_EarlyChristian_S	Bolivia_Putuni_Tiwanaku	Venezuela_LasLocas_Ceramic2	Colombia_Checua_6000BP	9.8e-05	#REF!	19887	19845	426697
Sudan_EarlyChristian_S	Bolivia_Totocachi_Tiwanaku	Venezuela_LasLocas_Ceramic	Colombia_Checua_6000BP	-0.000319	-0.567	7127	7176	154417			Sudan_EarlyChristian_S	Bolivia_Totocachi_Tiwanaku	Venezuela_LasLocas_Ceramic2	Colombia_Checua_6000BP	-0.000367	#REF!	6772	6826	146703
Sudan_EarlyChristian_S	Brazil_Enoque_3500BP,SG	Venezuela_LasLocas_Ceramic	Colombia_Checua_6000BP	-0.000779	-0.679	1169	1189	26065			Sudan_EarlyChristian_S	Brazil_Enoque_3500BP,SG	Venezuela_LasLocas_Ceramic2	Colombia_Checua_6000BP	-0.000248	#REF!	1087	1093	24279
Sudan_EarlyChristian_S	Brazil_LapaDoSanto_9600BP	Venezuela_LasLocas_Ceramic	Colombia_Checua_6000BP	0.000327	1.049	31566	31345	676068			Sudan_EarlyChristian_S	Brazil_LapaDoSanto_9600BP	Venezuela_LasLocas_Ceramic2	Colombia_Checua_6000BP	-0.000687	#REF!	29802	30246	645558
Sudan_EarlyChristian_S	Brazil_Laranjal_6600BP	Venezuela_LasLocas_Ceramic	Colombia_Checua_6000BP	-0.00059	-1.3	17056	17275	371453			Sudan_EarlyChristian_S	Brazil_Laranjal_6600BP	Venezuela_LasLocas_Ceramic2	Colombia_Checua_6000BP	-0.00076	#REF!	16424	16698	359608
Sudan_EarlyChristian_S	Brazil_Laranjal_6800BP	Venezuela_LasLocas_Ceramic	Colombia_Checua_6000BP	0.000224	0.477	13112	13049	284070			Sudan_EarlyChristian_S	Brazil_Laranjal_6800BP	Venezuela_LasLocas_Ceramic2	Colombia_Checua_6000BP	-0.000476	#REF!	12626	12757	275206
Sudan_EarlyChristian_S	Brazil_Moraes_5800BP	Venezuela_LasLocas_Ceramic	Colombia_Checua_6000BP	-8.3e-05	-0.176	11415	11435	249000			Sudan_EarlyChristian_S	Brazil_Moraes_5800BP	Venezuela_LasLocas_Ceramic2	Colombia_Checua_6000BP	-1.1e-05	#REF!	11074	11077	240751
Sudan_EarlyChristian_S	Brazil_PrePottery_1300BP	Venezuela_LasLocas_Ceramic	Colombia_Checua_6000BP	-0.000356	-0.394	1769	1783	39298			Sudan_EarlyChristian_S	Brazil_PrePottery_1300BP	Venezuela_LasLocas_Ceramic2	Colombia_Checua_6000BP	-0.000952	#REF!	1688	1724	38003
Sudan_EarlyChristian_S	Brazil_PrePottery_2200BP	Venezuela_LasLocas_Ceramic	Colombia_Checua_6000BP	-0.001182	-2.517	8023	8236	180014			Sudan_EarlyChristian_S	Brazil_PrePottery_2200BP	Venezuela_LasLocas_Ceramic2	Colombia_Checua_6000BP	-0.000482	#REF!	7817	7901	174173
Sudan_EarlyChristian_S	Brazil_PrePottery_2500BP	Venezuela_LasLocas_Ceramic	Colombia_Checua_6000BP	6.3e-05	0.104	4318	4312	94433			Sudan_EarlyChristian_S	Brazil_PrePottery_2500BP	Venezuela_LasLocas_Ceramic2	Colombia_Checua_6000BP	-0.00055	#REF!	4145	4195	90971
Sudan_EarlyChristian_S	Brazil_Sumidouro_10100BP,SG	Venezuela_LasLocas_Ceramic	Colombia_Checua_6000BP	0.000439	1.237	26971	26708	601720			Sudan_EarlyChristian_S	Brazil_Sumidouro_10100BP,SG	Venezuela_LasLocas_Ceramic2	Colombia_Checua_6000BP	-0.000171	#REF!	25158	25255	566557
Sudan_EarlyChristian_S	Brazil_Sumidouro_10200BP,SG	Venezuela_LasLocas_Ceramic	Colombia_Checua_6000BP	-2.1e-05	-0.039	8247	8251	189348			Sudan_EarlyChristian_S	Brazil_Sumidouro_10200BP,SG	Venezuela_LasLocas_Ceramic2	Colombia_Checua_6000BP	-0.000208	#REF!	7678	7715	177250
Sudan_EarlyChristian_S	Brazil_Sumidouro_10400BP,SG	Venezuela_LasLocas_Ceramic	Colombia_Checua_6000BP	5e-05	0.124	33900	33864	735458			Sudan_EarlyChristian_S	Brazil_Sumidouro_10400BP,SG	Venezuela_LasLocas_Ceramic2	Colombia_Checua_6000BP	-0.000675	#REF!	31707	32175	693506
Sudan_EarlyChristian_S	Brazil_Sumidouro_9800BP,SG	Venezuela_LasLocas_Ceramic	Colombia_Checua_6000BP	0.000611	0.865	3139	3095	73332			Sudan_EarlyChristian_S	Brazil_Sumidouro_9800BP,SG	Venezuela_LasLocas_Ceramic2	Colombia_Checua_6000BP	-0.000114	#REF!	2916	2924	68421
Sudan_EarlyChristian_S	Canada_6500BP,SG	Venezuela_LasLocas_Ceramic	Colombia_Checua_6000BP	-0.000461	-0.927	8958	9050	198810			Sudan_EarlyChristian_S	Canada_6500BP,SG	Venezuela_LasLocas_Ceramic2	Colombia_Checua_6000BP	-0.000216	#REF!	8431	8471	186221
Sudan_EarlyChristian_S	Canada_700BP,SG	Venezuela_LasLocas_Ceramic	Colombia_Checua_6000BP	-0.001993	-3.161	4031	4212	90970			Sudan_EarlyChristian_S	Canada_700BP,SG	Venezuela_LasLocas_Ceramic2	Colombia_Checua_6000BP	-0.001751	#REF!	3922	4077	88149
Sudan_EarlyChristian_S	Canada_ASO,SG	Venezuela_LasLocas_Ceramic	Colombia_Checua_6000BP	-0.000666	-1.716	27033	27428	592277			Sudan_EarlyChristian_S	Canada_ASO,SG	Venezuela_LasLocas_Ceramic2	Colombia_Checua_6000BP	-0.000936	#REF!	25441	25964	559147
Sudan_EarlyChristian_S	Canada_BigBar_5700BP,SG	Venezuela_LasLocas_Ceramic	Colombia_Checua_6000BP	5.8e-05	0.14	19959	19933	438545			Sudan_EarlyChristian_S	Canada_BigBar_5700BP,SG	Venezuela_LasLocas_Ceramic2	Colombia_Checua_6000BP	-0.000116	#REF!	18751	18799	413035
Sudan_EarlyChristian_S	Canada_LateDorset,SG	Venezuela_LasLocas_Ceramic	Colombia_Checua_6000BP	-9e-05	-0.199	10238	10259	231668			Sudan_EarlyChristian_S	Canada_LateDorset,SG	Venezuela_LasLocas_Ceramic2	Colombia_Checua_6000BP	0.000243	#REF!	9794	9740	221369
Sudan_EarlyChristian_S	Canada_MDorset	Venezuela_LasLocas_Ceramic	Colombia_Checua_6000BP	-3.6e-05	-0.063	4601	4604	102975			Sudan_EarlyChristian_S	Canada_MDorset	Venezuela_LasLocas_Ceramic2	Colombia_Checua_6000BP	-9.2e-05	#REF!	4461	4470	100280
Sudan_EarlyChristian_S	Canada_MDorset,SG	Venezuela_LasLocas_Ceramic	Colombia_Checua_6000BP	-0.000265	-0.312	1646	1656	37471			Sudan_EarlyChristian_S	Canada_MDorset,SG	Venezuela_LasLocas_Ceramic2	Colombia_Checua_6000BP	-0.002578	#REF!	1568	1662	36311
Sudan_EarlyChristian_S	Chile_CaletaHuelen_MH_1100BP	Venezuela_LasLocas_Ceramic	Colombia_Checua_6000BP	-0.000459	-1.239	19888	20085	428395			Sudan_EarlyChristian_S	Chile_CaletaHuelen_MH_1100BP	Venezuela_LasLocas_Ceramic2	Colombia_Checua_6000BP	-0.000217	#REF!	19146	19235	412000
Sudan_EarlyChristian_S	Chile_Conchali_700BP	Venezuela_LasLocas_Ceramic	Colombia_Checua_6000BP	-0.000314	-0.886	32619	32839	701049			Sudan_EarlyChristian_S	Chile_Conchali_700BP	Venezuela_LasLocas_Ceramic2	Colombia_Checua_6000BP	-0.000207	#REF!	31091	31229	667967
Sudan_EarlyChristian_S	Chile_LIP_Pukara_600BP	Venezuela_LasLocas_Ceramic	Colombia_Checua_6000BP	-0.001056	-1.794	5816	5948	125606			Sudan_EarlyChristian_S	Chile_LIP_Pukara_600BP	Venezuela_LasLocas_Ceramic2	Colombia_Checua_6000BP	-0.000486	#REF!	5654	5712	121115
Sudan_EarlyChristian_S	Chile_LIP_Pukara_700BP	Venezuela_LasLocas_Ceramic	Colombia_Checua_6000BP	-0.000255	-0.472	7670	7712	164874			Sudan_EarlyChristian_S	Chile_LIP_Pukara_700BP	Venezuela_LasLocas_Ceramic2	Colombia_Checua_6000BP	-0.000347	#REF!	7474	7530	160761
Sudan_EarlyChristian_S	Chile_LosRieles_12000BP	Venezuela_LasLocas_Ceramic	Colombia_Checua_6000BP	-0.000512	-1.174	29828	30156	641430			Sudan_EarlyChristian_S	Chile_LosRieles_12000BP	Venezuela_LasLocas_Ceramic2	Colombia_Checua_6000BP	-0.000235	#REF!	28624	28768	615152
Sudan_EarlyChristian_S	Chile_LosRieles_5100BP	Venezuela_LasLocas_Ceramic	Colombia_Checua_6000BP	2.1e-05	0.049	29631	29617	633937			Sudan_EarlyChristian_S	Chile_LosRieles_5100BP	Venezuela_LasLocas_Ceramic2	Colombia_Checua_6000BP	-0.000244	#REF!	28425	28573	609329
Sudan_EarlyChristian_S	Chile_NorthTierradelFuego_Selknam_100BP	Venezuela_LasLocas_Ceramic	Colombia_Checua_6000BP	-0.000245	-0.576	23840	23966	511067			Sudan_EarlyChristian_S	Chile_NorthTierradelFuego_Selknam_100BP	Venezuela_LasLocas_Ceramic2	Colombia_Checua_6000BP	-0.000653	#REF!	22660	22978	487774
Sudan_EarlyChristian_S	Chile_PicaOcho_700BP	Venezuela_LasLocas_Ceramic	Colombia_Checua_6000BP	-0.000102	-0.243	20442	20486	437718			Sudan_EarlyChristian_S	Chile_PicaOcho_700BP	Venezuela_LasLocas_Ceramic2	Colombia_Checua_6000BP	0.000226	#REF!	19921	19825	426013
Sudan_EarlyChristian_S	Chile_PuntaSantaAna_7300BP,SG	Venezuela_LasLocas_Ceramic	Colombia_Checua_6000BP	0.000412	0.917	24763	24543	534487			Sudan_EarlyChristian_S	Chile_PuntaSantaAna_7300BP,SG	Venezuela_LasLocas_Ceramic2	Colombia_Checua_6000BP	-0.000386	#REF!	23262	23457	506374
Sudan_EarlyChristian_S	Chile_SouthernContinent_Aonikenk_400BP	Venezuela_LasLocas_Ceramic	Colombia_Checua_6000BP	0.000131	0.292	18049	17998	387347			Sudan_EarlyChristian_S	Chile_SouthernContinent_Aonikenk_400BP	Venezuela_LasLocas_Ceramic2	Colombia_Checua_6000BP	-0.000512	#REF!	17159	17349	370762
Sudan_EarlyChristian_S	Chile_StraitOfMagellan_Kaweskar_100BP,SG	Venezuela_LasLocas_Ceramic	Colombia_Checua_6000BP	-0.00093	-1.509	4870	4969	106212			Sudan_EarlyChristian_S	Chile_StraitOfMagellan_Kaweskar_100BP,SG	Venezuela_LasLocas_Ceramic2	Colombia_Checua_6000BP	-0.000862	#REF!	4718	4807	103160
Sudan_EarlyChristian_S	Chile_WesternArchipelago_Ayayema_5100BP,SG	Venezuela_LasLocas_Ceramic	Colombia_Checua_6000BP	-2.1e-05	-0.048	34322	34338	736198			Sudan_EarlyChristian_S	Chile_WesternArchipelago_Ayayema_5100BP,SG	Venezuela_LasLocas_Ceramic2	Colombia_Checua_6000BP	-0.000679	#REF!	32065	32536	694222
Sudan_EarlyChristian_S	Chile_WesternArchipelago_Kaweskar_1200BP,SG	Venezuela_LasLocas_Ceramic	Colombia_Checua_6000BP	-0.000724	-1.702	31140	31630	676435			Sudan_EarlyChristian_S	Chile_WesternArchipelago_Kaweskar_1200BP,SG	Venezuela_LasLocas_Ceramic2	Colombia_Checua_6000BP	-0.000782	#REF!	29323	29822	638938
Sudan_EarlyChristian_S	Chile_WesternArchipelago_Kaweskar_800BP,SG	Venezuela_LasLocas_Ceramic	Colombia_Checua_6000BP	-0.000504	-1.189	34215	34585	735276			Sudan_EarlyChristian_S	Chile_WesternArchipelago_Kaweskar_800BP,SG	Venezuela_LasLocas_Ceramic2	Colombia_Checua_6000BP	-0.000552	#REF!	32198	32581	693469
Sudan_EarlyChristian_S	Chile_Yamana_BeagleChannel_800BP,SG	Venezuela_LasLocas_Ceramic	Colombia_Checua_6000BP	0.000437	1.228	34499	34177	736666			Sudan_EarlyChristian_S	Chile_Yamana_BeagleChannel_800BP,SG	Venezuela_LasLocas_Ceramic2	Colombia_Checua_6000BP	-0.00022	#REF!	32298	32451	694691
Sudan_EarlyChristian_S	Cuba_CanimarAbajo_Archaic	Venezuela_LasLocas_Ceramic	Colombia_Checua_6000BP	-0.000823	-2.585	34015	34622	737020			Sudan_EarlyChristian_S	Cuba_CanimarAbajo_Archaic	Venezuela_LasLocas_Ceramic2	Colombia_Checua_6000BP	-0.00084	#REF!	32011	32595	694988
Sudan_EarlyChristian_S	Cuba_CuevaCalero_Archaic	Venezuela_LasLocas_Ceramic	Colombia_Checua_6000BP	-0.001133	-2.903	32797	33605	712775			Sudan_EarlyChristian_S	Cuba_CuevaCalero_Archaic	Venezuela_LasLocas_Ceramic2	Colombia_Checua_6000BP	-0.000988	#REF!	31070	31738	675849
Sudan_EarlyChristian_S	Cuba_CuevaEsqueletos_Ceramic	Venezuela_LasLocas_Ceramic	Colombia_Checua_6000BP	-0.001021	-3.475	33832	34580	733500			Sudan_EarlyChristian_S	Cuba_CuevaEsqueletos_Ceramic	Venezuela_LasLocas_Ceramic2	Colombia_Checua_6000BP	-0.001151	#REF!	31859	32656	692450
Sudan_EarlyChristian_S	Cuba_CuevaPerico_Archaic	Venezuela_LasLocas_Ceramic	Colombia_Checua_6000BP	-0.001118	-3.013	24094	24681	525096			Sudan_EarlyChristian_S	Cuba_CuevaPerico_Archaic	Venezuela_LasLocas_Ceramic2	Colombia_Checua_6000BP	-0.000907	#REF!	22966	23420	500553
Sudan_EarlyChristian_S	Cuba_ElMorrillo_Ceramic	Venezuela_LasLocas_Ceramic	Colombia_Checua_6000BP	-0.001289	-3.156	26397	27133	571177			Sudan_EarlyChristian_S	Cuba_ElMorrillo_Ceramic	Venezuela_LasLocas_Ceramic2	Colombia_Checua_6000BP	-0.001382	#REF!	25445	26207	551158
Sudan_EarlyChristian_S	Cuba_GuayaboBlanco_Archaic	Venezuela_LasLocas_Ceramic	Colombia_Checua_6000BP	-0.000881	-2.435	32325	32942	701534			Sudan_EarlyChristian_S	Cuba_GuayaboBlanco_Archaic	Venezuela_LasLocas_Ceramic2	Colombia_Checua_6000BP	-0.000953	#REF!	30676	31311	665966
Sudan_EarlyChristian_S	Cuba_LasCarolinas_Archaic	Venezuela_LasLocas_Ceramic	Colombia_Checua_6000BP	-0.001301	-3.307	31719	32616	689446			Sudan_EarlyChristian_S	Cuba_LasCarolinas_Archaic	Venezuela_LasLocas_Ceramic2	Colombia_Checua_6000BP	-0.00069	#REF!	30327	30779	656377
Sudan_EarlyChristian_S	Cuba_Manuelito_Archaic	Venezuela_LasLocas_Ceramic	Colombia_Checua_6000BP	-0.000639	-1.437	21340	21634	459929			Sudan_EarlyChristian_S	Cuba_Manuelito_Archaic	Venezuela_LasLocas_Ceramic2	Colombia_Checua_6000BP	-0.000564	#REF!	20767	21020	446830
Sudan_EarlyChristian_S	Cuba_PlayadelMango_Archaic	Venezuela_LasLocas_Ceramic	Colombia_Checua_6000BP	-0.001009	-3.049	32379	33091	704559			Sudan_EarlyChristian_S	Cuba_PlayadelMango_Archaic	Venezuela_LasLocas_Ceramic2	Colombia_Checua_6000BP	-0.000775	#REF!	30743	31261	668574
Sudan_EarlyChristian_S	Curacao_deSavaan_Ceramic	Venezuela_LasLocas_Ceramic	Colombia_Checua_6000BP	-0.001462	-4.2	32277	33306	703727			Sudan_EarlyChristian_S	Curacao_deSavaan_Ceramic	Venezuela_LasLocas_Ceramic2	Colombia_Checua_6000BP	-0.001686	#REF!	30630	31759	669755
Sudan_EarlyChristian_S	Curacao_SantaCruz_Ceramic	Venezuela_LasLocas_Ceramic	Colombia_Checua_6000BP	-0.001021	-2.609	31635	32335	686412			Sudan_EarlyChristian_S	Curacao_SantaCruz_Ceramic	Venezuela_LasLocas_Ceramic2	Colombia_Checua_6000BP	-0.00124	#REF!	30128	30941	655803
Sudan_EarlyChristian_S	Dominican_Andres_Archaic	Venezuela_LasLocas_Ceramic	Colombia_Checua_6000BP	-0.001183	-2.687	28419	29152	619558			Sudan_EarlyChristian_S	Dominican_Andres_Archaic	Venezuela_LasLocas_Ceramic2	Colombia_Checua_6000BP	-0.00129	#REF!	27375	28147	597799
Sudan_EarlyChristian_S	Dominican_Atajadizo_Ceramic	Venezuela_LasLocas_Ceramic	Colombia_Checua_6000BP	-0.000854	-3.192	33947	34575	735668			Sudan_EarlyChristian_S	Dominican_Atajadizo_Ceramic	Venezuela_LasLocas_Ceramic2	Colombia_Checua_6000BP	-0.001131	#REF!	31889	32674	694200
Sudan_EarlyChristian_S	Dominican_CuevaJuana_Ceramic	Venezuela_LasLocas_Ceramic	Colombia_Checua_6000BP	-0.001216	-4.008	33765	34656	732516			Sudan_EarlyChristian_S	Dominican_CuevaJuana_Ceramic	Venezuela_LasLocas_Ceramic2	Colombia_Checua_6000BP	-0.001304	#REF!	31833	32736	691925
Sudan_EarlyChristian_S	Dominican_CuevaRoja_Archaic	Venezuela_LasLocas_Ceramic	Colombia_Checua_6000BP	-0.001502	-2.424	4287	4428	93586			Sudan_EarlyChristian_S	Dominican_CuevaRoja_Archaic	Venezuela_LasLocas_Ceramic2	Colombia_Checua_6000BP	-0.001029	#REF!	4213	4307	91590
Sudan_EarlyChristian_S	Dominican_EdilioCruz_Ceramic	Venezuela_LasLocas_Ceramic	Colombia_Checua_6000BP	-0.001166	-2.832	29996	30756	651224			Sudan_EarlyChristian_S	Dominican_EdilioCruz_Ceramic	Venezuela_LasLocas_Ceramic2	Colombia_Checua_6000BP	-0.001815	#REF!	28677	29815	626467
Sudan_EarlyChristian_S	Dominican_ElFrances_Ceramic	Venezuela_LasLocas_Ceramic	Colombia_Checua_6000BP	-0.000994	-2.926	29862	30504	646205			Sudan_EarlyChristian_S	Dominican_ElFrances_Ceramic	Venezuela_LasLocas_Ceramic2	Colombia_Checua_6000BP	-0.001049	#REF!	28741	29394	622326
Sudan_EarlyChristian_S	Dominican_ElSoco_Ceramic	Venezuela_LasLocas_Ceramic	Colombia_Checua_6000BP	-0.001012	-3.932	33944	34689	736300			Sudan_EarlyChristian_S	Dominican_ElSoco_Ceramic	Venezuela_LasLocas_Ceramic2	Colombia_Checua_6000BP	-0.001094	#REF!	31972	32732	694559
Sudan_EarlyChristian_S	Dominican_ElSoco_Ceramic	Venezuela_LasLocas_Ceramic	Colombia_Checua_6000BP	-0.001012	-3.932	33944	34689	736300			Sudan_EarlyChristian_S	Dominican_ElSoco_Ceramic	Venezuela_LasLocas_Ceramic2	Colombia_Checua_6000BP	-0.001094	#REF!	31972	32732	694559
Sudan_EarlyChristian_S	Dominican_JuanDolio_Ceramic	Venezuela_LasLocas_Ceramic	Colombia_Checua_6000BP	-0.000959	-3.473	33742	34444	732091			Sudan_EarlyChristian_S	Dominican_JuanDolio_Ceramic	Venezuela_LasLocas_Ceramic2	Colombia_Checua_6000BP	-0.00115	#REF!	31785	32580	691829
Sudan_EarlyChristian_S	Dominican_LaCaleta_Ceramic	Venezuela_LasLocas_Ceramic	Colombia_Checua_6000BP	-0.001041	-4.102	33960	34727	737009			Sudan_EarlyChristian_S	Dominican_LaCaleta_Ceramic	Venezuela_LasLocas_Ceramic2	Colombia_Checua_6000BP	-0.001208	#REF!	31919	32758	694989
Sudan_EarlyChristian_S	Dominican_LaUnion_Ceramic	Venezuela_LasLocas_Ceramic	Colombia_Checua_6000BP	-0.001115	-3.563	33483	34293	726988			Sudan_EarlyChristian_S	Dominican_LaUnion_Ceramic	Venezuela_LasLocas_Ceramic2	Colombia_Checua_6000BP	-0.000944	#REF!	31693	32342	687801
Sudan_EarlyChristian_S	Dominican_LomaPerenal_Ceramic	Venezuela_LasLocas_Ceramic	Colombia_Checua_6000BP	-0.000843	-2.107	29740	30284	644437			Sudan_EarlyChristian_S	Dominican_LomaPerenal_Ceramic	Venezuela_LasLocas_Ceramic2	Colombia_Checua_6000BP	-0.001171	#REF!	28506	29233	620798
Sudan_EarlyChristian_S	Dominican_LosCorniel_Ceramic	Venezuela_LasLocas_Ceramic	Colombia_Checua_6000BP	-0.001317	-3.309	29492	30337	641730			Sudan_EarlyChristian_S	Dominican_LosCorniel_Ceramic	Venezuela_LasLocas_Ceramic2	Colombia_Checua_6000BP	-0.001302	#REF!	28426	29230	618312
Sudan_EarlyChristian_S	Dominican_LosMuertos_Ceramic	Venezuela_LasLocas_Ceramic	Colombia_Checua_6000BP	-0.000979	-2.492	32024	32703	693666			Sudan_EarlyChristian_S	Dominican_LosMuertos_Ceramic	Venezuela_LasLocas_Ceramic2	Colombia_Checua_6000BP	-0.001153	#REF!	30511	31275	662538
Sudan_EarlyChristian_S	Dominican_Macao_Ceramic	Venezuela_LasLocas_Ceramic	Colombia_Checua_6000BP	-0.000611	-1.852	33198	33636	715705			Sudan_EarlyChristian_S	Dominican_Macao_Ceramic	Venezuela_LasLocas_Ceramic2	Colombia_Checua_6000BP	-0.000919	#REF!	31360	31984	678779
Sudan_EarlyChristian_S	Greenland_Saqqaq,SG	Venezuela_LasLocas_Ceramic	Colombia_Checua_6000BP	-0.000512	-1.545	31571	31941	722486			Sudan_EarlyChristian_S	Greenland_Saqqaq,SG	Venezuela_LasLocas_Ceramic2	Colombia_Checua_6000BP	-0.000723	#REF!	29757	30251	683555
Sudan_EarlyChristian_S	Guadeloupe_AnseGourde_Ceramic	Venezuela_LasLocas_Ceramic	Colombia_Checua_6000BP	-0.000432	-1.255	21010	21207	455466			Sudan_EarlyChristian_S	Guadeloupe_AnseGourde_Ceramic	Venezuela_LasLocas_Ceramic2	Colombia_Checua_6000BP	-0.000461	#REF!	19942	20141	432356
Sudan_EarlyChristian_S	Peru_Antaura_Tiwanaku	Venezuela_LasLocas_Ceramic	Colombia_Checua_6000BP	-0.001147	-2.746	23678	24270	515902			Sudan_EarlyChristian_S	Peru_Antaura_Tiwanaku	Venezuela_LasLocas_Ceramic2	Colombia_Checua_6000BP	-0.000731	#REF!	22770	23131	494303
Sudan_EarlyChristian_S	Peru_Chanka_LIP	Venezuela_LasLocas_Ceramic	Colombia_Checua_6000BP	-7.1e-05	-0.195	30507	30554	653951			Sudan_EarlyChristian_S	Peru_Chanka_LIP	Venezuela_LasLocas_Ceramic2	Colombia_Checua_6000BP	7.2e-05	#REF!	29218	29173	625979
Sudan_EarlyChristian_S	Peru_Chincha_LH	Venezuela_LasLocas_Ceramic	Colombia_Checua_6000BP	-0.000571	-1.945	34260	34680	736559			Sudan_EarlyChristian_S	Peru_Chincha_LH	Venezuela_LasLocas_Ceramic2	Colombia_Checua_6000BP	-0.000474	#REF!	32308	32637	694531
Sudan_EarlyChristian_S	Peru_Cotahuasi_Tiwanaku	Venezuela_LasLocas_Ceramic	Colombia_Checua_6000BP	0.000654	1.466	19234	18963	413470			Sudan_EarlyChristian_S	Peru_Cotahuasi_Tiwanaku	Venezuela_LasLocas_Ceramic2	Colombia_Checua_6000BP	0.000499	#REF!	18547	18348	398738
Sudan_EarlyChristian_S	Peru_Cullcunche_Tiwanaku	Venezuela_LasLocas_Ceramic	Colombia_Checua_6000BP	-0.000422	-0.985	18239	18405	394264			Sudan_EarlyChristian_S	Peru_Cullcunche_Tiwanaku	Venezuela_LasLocas_Ceramic2	Colombia_Checua_6000BP	-0.00014	#REF!	17644	17697	379613
Sudan_EarlyChristian_S	Peru_Cuncaicha_4200BP	Venezuela_LasLocas_Ceramic	Colombia_Checua_6000BP	-0.000843	-1.974	27789	28298	602667			Sudan_EarlyChristian_S	Peru_Cuncaicha_4200BP	Venezuela_LasLocas_Ceramic2	Colombia_Checua_6000BP	-0.00071	#REF!	26903	27317	582335
Sudan_EarlyChristian_S	Peru_Cuncaicha_9000BP	Venezuela_LasLocas_Ceramic	Colombia_Checua_6000BP	-0.000499	-1.144	27525	27821	594665			Sudan_EarlyChristian_S	Peru_Cuncaicha_9000BP	Venezuela_LasLocas_Ceramic2	Colombia_Checua_6000BP	-0.000641	#REF!	26527	26895	574312
Sudan_EarlyChristian_S	Peru_EIP_Moche	Venezuela_LasLocas_Ceramic	Colombia_Checua_6000BP	5.9e-05	0.128	8648	8637	185444			Sudan_EarlyChristian_S	Peru_EIP_Moche	Venezuela_LasLocas_Ceramic2	Colombia_Checua_6000BP	0.000632	#REF!	8394	8280	179443
Sudan_EarlyChristian_S	Peru_ElBrujo_EIP_1300BP	Venezuela_LasLocas_Ceramic	Colombia_Checua_6000BP	-0.000517	-1.476	23826	24093	516452			Sudan_EarlyChristian_S	Peru_ElBrujo_EIP_1300BP	Venezuela_LasLocas_Ceramic2	Colombia_Checua_6000BP	-0.000138	#REF!	23096	23165	497716
Sudan_EarlyChristian_S	Peru_Highlands_Chinchawas_MH	Venezuela_LasLocas_Ceramic	Colombia_Checua_6000BP	0.000251	0.547	15144	15062	323942			Sudan_EarlyChristian_S	Peru_Highlands_Chinchawas_MH	Venezuela_LasLocas_Ceramic2	Colombia_Checua_6000BP	0.000621	#REF!	14733	14537	314652
Sudan_EarlyChristian_S	Peru_Highlands_LIP_Chimu	Venezuela_LasLocas_Ceramic	Colombia_Checua_6000BP	-0.000997	-3.002	31072	31744	674649			Sudan_EarlyChristian_S	Peru_Highlands_LIP_Chimu	Venezuela_LasLocas_Ceramic2	Colombia_Checua_6000BP	-0.000472	#REF!	29856	30161	644551
Sudan_EarlyChristian_S	Peru_HuacaPrieta_LA_4500BP	Venezuela_LasLocas_Ceramic	Colombia_Checua_6000BP	-0.000665	-0.561	855	868	18473			Sudan_EarlyChristian_S	Peru_HuacaPrieta_LA_4500BP	Venezuela_LasLocas_Ceramic2	Colombia_Checua_6000BP	0.000292	#REF!	845	840	18215
Sudan_EarlyChristian_S	Peru_Kaillachuro_Unknown,SG	Venezuela_LasLocas_Ceramic	Colombia_Checua_6000BP	-6.6e-05	-0.112	5324	5332	115153			Sudan_EarlyChristian_S	Peru_Kaillachuro_Unknown,SG	Venezuela_LasLocas_Ceramic2	Colombia_Checua_6000BP	0.000536	#REF!	5080	5022	108619
Sudan_EarlyChristian_S	Peru_LaGalgada_4100BP	Venezuela_LasLocas_Ceramic	Colombia_Checua_6000BP	0.000187	0.474	32014	31886	687601			Sudan_EarlyChristian_S	Peru_LaGalgada_4100BP	Venezuela_LasLocas_Ceramic2	Colombia_Checua_6000BP	0.000134	#REF!	30430	30342	654243
Sudan_EarlyChristian_S	Peru_Laramate_900BP	Venezuela_LasLocas_Ceramic	Colombia_Checua_6000BP	-0.000111	-0.381	33587	33667	722395			Sudan_EarlyChristian_S	Peru_Laramate_900BP	Venezuela_LasLocas_Ceramic2	Colombia_Checua_6000BP	6.1e-05	#REF!	31817	31775	684481
Sudan_EarlyChristian_S	Peru_Lauricocha_3500BP	Venezuela_LasLocas_Ceramic	Colombia_Checua_6000BP	-0.000582	-1.265	21748	22022	471613			Sudan_EarlyChristian_S	Peru_Lauricocha_3500BP	Venezuela_LasLocas_Ceramic2	Colombia_Checua_6000BP	0.000113	#REF!	20915	20864	450395
Sudan_EarlyChristian_S	Peru_Lauricocha_5800BP	Venezuela_LasLocas_Ceramic	Colombia_Checua_6000BP	-0.000105	-0.229	22593	22644	487444			Sudan_EarlyChristian_S	Peru_Lauricocha_5800BP	Venezuela_LasLocas_Ceramic2	Colombia_Checua_6000BP	-0.000266	#REF!	21452	21576	464696
Sudan_EarlyChristian_S	Peru_Lauricocha_8600BP	Venezuela_LasLocas_Ceramic	Colombia_Checua_6000BP	-7.6e-05	-0.206	33078	33132	710692			Sudan_EarlyChristian_S	Peru_Lauricocha_8600BP	Venezuela_LasLocas_Ceramic2	Colombia_Checua_6000BP	-0.0002	#REF!	31207	31341	672431
Sudan_EarlyChristian_S	Peru_LH_Inca	Venezuela_LasLocas_Ceramic	Colombia_Checua_6000BP	-0.001158	-2.047	7217	7398	156798			Sudan_EarlyChristian_S	Peru_LH_Inca	Venezuela_LasLocas_Ceramic2	Colombia_Checua_6000BP	7.3e-05	#REF!	7023	7012	150420
Sudan_EarlyChristian_S	Peru_Lima_EIP_1450BP	Venezuela_LasLocas_Ceramic	Colombia_Checua_6000BP	-0.000228	-0.545	13634	13701	293129			Sudan_EarlyChristian_S	Peru_Lima_EIP_1450BP	Venezuela_LasLocas_Ceramic2	Colombia_Checua_6000BP	-0.000367	#REF!	13118	13222	281922
Sudan_EarlyChristian_S	Peru_Lima_LIP_650BP	Venezuela_LasLocas_Ceramic	Colombia_Checua_6000BP	-0.000502	-1.363	31610	31954	685868			Sudan_EarlyChristian_S	Peru_Lima_LIP_650BP	Venezuela_LasLocas_Ceramic2	Colombia_Checua_6000BP	-0.000584	#REF!	29907	30287	650156
Sudan_EarlyChristian_S	Peru_LimaCoast_MH_1000BP	Venezuela_LasLocas_Ceramic	Colombia_Checua_6000BP	-0.00058	-0.865	3952	4001	85036			Sudan_EarlyChristian_S	Peru_LimaCoast_MH_1000BP	Venezuela_LasLocas_Ceramic2	Colombia_Checua_6000BP	-4e-05	#REF!	3883	3886	82927
Sudan_EarlyChristian_S	Peru_LIP_Botigiriayocc_600BP	Venezuela_LasLocas_Ceramic	Colombia_Checua_6000BP	-0.000274	-0.662	33133	33329	713695			Sudan_EarlyChristian_S	Peru_LIP_Botigiriayocc_600BP	Venezuela_LasLocas_Ceramic2	Colombia_Checua_6000BP	9.2e-05	#REF!	31395	31333	674639
Sudan_EarlyChristian_S	Peru_LIP_La_Galgada_600BP	Venezuela_LasLocas_Ceramic	Colombia_Checua_6000BP	-0.000942	-0.918	1161	1185	25573			Sudan_EarlyChristian_S	Peru_LIP_La_Galgada_600BP	Venezuela_LasLocas_Ceramic2	Colombia_Checua_6000BP	-0.001758	#REF!	1134	1178	24963
Sudan_EarlyChristian_S	Peru_LIP_Pacapaccari_600BP	Venezuela_LasLocas_Ceramic	Colombia_Checua_6000BP	0.000155	0.464	29901	29801	640466			Sudan_EarlyChristian_S	Peru_LIP_Pacapaccari_600BP	Venezuela_LasLocas_Ceramic2	Colombia_Checua_6000BP	9.4e-05	#REF!	28657	28600	614295
Sudan_EarlyChristian_S	Peru_LIP_Ychsma	Venezuela_LasLocas_Ceramic	Colombia_Checua_6000BP	-0.001115	-2.811	15879	16263	344457			Sudan_EarlyChristian_S	Peru_LIP_Ychsma	Venezuela_LasLocas_Ceramic2	Colombia_Checua_6000BP	-0.000861	#REF!	15457	15744	333895
Sudan_EarlyChristian_S	Peru_Maucallacta_Tiwanaku	Venezuela_LasLocas_Ceramic	Colombia_Checua_6000BP	-0.001358	-3.086	17509	18029	382939			Sudan_EarlyChristian_S	Peru_Maucallacta_Tiwanaku	Venezuela_LasLocas_Ceramic2	Colombia_Checua_6000BP	-0.000983	#REF!	16932	17294	368522
Sudan_EarlyChristian_S	Peru_MH_LIP_ElBrujo_850BP	Venezuela_LasLocas_Ceramic	Colombia_Checua_6000BP	-0.000286	-0.652	14411	14500	310464			Sudan_EarlyChristian_S	Peru_MH_LIP_ElBrujo_850BP	Venezuela_LasLocas_Ceramic2	Colombia_Checua_6000BP	-0.000823	#REF!	13892	14139	300162
Sudan_EarlyChristian_S	Peru_MH_LIP_Lambayeque	Venezuela_LasLocas_Ceramic	Colombia_Checua_6000BP	-8e-05	-0.247	31379	31433	672257			Sudan_EarlyChristian_S	Peru_MH_LIP_Lambayeque	Venezuela_LasLocas_Ceramic2	Colombia_Checua_6000BP	-0.000193	#REF!	29808	29932	639819
Sudan_EarlyChristian_S	Peru_Palpa_LIP_550BP	Venezuela_LasLocas_Ceramic	Colombia_Checua_6000BP	-0.000299	-0.871	27479	27655	590863			Sudan_EarlyChristian_S	Peru_Palpa_LIP_550BP	Venezuela_LasLocas_Ceramic2	Colombia_Checua_6000BP	-0.000284	#REF!	26464	26626	569031
Sudan_EarlyChristian_S	Peru_Palpa_MH_950BP	Venezuela_LasLocas_Ceramic	Colombia_Checua_6000BP	-0.000497	-0.513	1624	1642	35209			Sudan_EarlyChristian_S	Peru_Palpa_MH_950BP	Venezuela_LasLocas_Ceramic2	Colombia_Checua_6000BP	-0.000403	#REF!	1592	1606	34098
Sudan_EarlyChristian_S	Peru_RioUncallane_1600BP,SG	Venezuela_LasLocas_Ceramic	Colombia_Checua_6000BP	-6e-06	-0.019	34451	34455	736208			Sudan_EarlyChristian_S	Peru_RioUncallane_1600BP,SG	Venezuela_LasLocas_Ceramic2	Colombia_Checua_6000BP	-0.00015	#REF!	32399	32503	694247
Sudan_EarlyChristian_S	Peru_SanSebastian_LH_500BP	Venezuela_LasLocas_Ceramic	Colombia_Checua_6000BP	-0.000378	-0.85	16153	16285	348246			Sudan_EarlyChristian_S	Peru_SanSebastian_LH_500BP	Venezuela_LasLocas_Ceramic2	Colombia_Checua_6000BP	-0.000241	#REF!	15811	15893	339623
Sudan_EarlyChristian_S	Peru_SanSebastian_LIP_600BP	Venezuela_LasLocas_Ceramic	Colombia_Checua_6000BP	-0.000699	-1.81	27338	27751	591210			Sudan_EarlyChristian_S	Peru_SanSebastian_LIP_600BP	Venezuela_LasLocas_Ceramic2	Colombia_Checua_6000BP	-9.5e-05	#REF!	26615	26670	571514
Sudan_EarlyChristian_S	Peru_SoroMikayaPatjxa_6800BP,SG	Venezuela_LasLocas_Ceramic	Colombia_Checua_6000BP	-0.001566	-1.632	1441	1493	33047			Sudan_EarlyChristian_S	Peru_SoroMikayaPatjxa_6800BP,SG	Venezuela_LasLocas_Ceramic2	Colombia_Checua_6000BP	-0.001938	#REF!	1340	1400	30963
Sudan_EarlyChristian_S	Peru_Ullujaya_EIP_1350BP	Venezuela_LasLocas_Ceramic	Colombia_Checua_6000BP	-0.000163	-0.447	22436	22515	482480			Sudan_EarlyChristian_S	Peru_Ullujaya_EIP_1350BP	Venezuela_LasLocas_Ceramic2	Colombia_Checua_6000BP	-0.000258	#REF!	21714	21835	467990
Sudan_EarlyChristian_S	Peru_Ullujaya_MH_950BP	Venezuela_LasLocas_Ceramic	Colombia_Checua_6000BP	0.000454	1.045	22735	22514	485448			Sudan_EarlyChristian_S	Peru_Ullujaya_MH_950BP	Venezuela_LasLocas_Ceramic2	Colombia_Checua_6000BP	0.000203	#REF!	21998	21903	470807
Sudan_EarlyChristian_S	PuertoRico_CaboRojo11_Ceramic	Venezuela_LasLocas_Ceramic	Colombia_Checua_6000BP	-0.001414	-3.401	29362	30266	638908			Sudan_EarlyChristian_S	PuertoRico_CaboRojo11_Ceramic	Venezuela_LasLocas_Ceramic2	Colombia_Checua_6000BP	-0.001812	#REF!	28099	29213	614820
Sudan_EarlyChristian_S	PuertoRico_CanasColloresMonserrate_Ceramic	Venezuela_LasLocas_Ceramic	Colombia_Checua_6000BP	-0.000897	-2.656	32725	33360	708727			Sudan_EarlyChristian_S	PuertoRico_CanasColloresMonserrate_Ceramic	Venezuela_LasLocas_Ceramic2	Colombia_Checua_6000BP	-0.001425	#REF!	30904	31864	673447
Sudan_EarlyChristian_S	PuertoRico_Collores_Ceramic	Venezuela_LasLocas_Ceramic	Colombia_Checua_6000BP	-0.000613	-1.496	29112	29497	628633			Sudan_EarlyChristian_S	PuertoRico_Collores_Ceramic	Venezuela_LasLocas_Ceramic2	Colombia_Checua_6000BP	-0.000976	#REF!	27837	28426	603450
Sudan_EarlyChristian_S	PuertoRico_LosIndios_Ceramic	Venezuela_LasLocas_Ceramic	Colombia_Checua_6000BP	-0.001028	-1.745	4960	5071	108385			Sudan_EarlyChristian_S	PuertoRico_LosIndios_Ceramic	Venezuela_LasLocas_Ceramic2	Colombia_Checua_6000BP	-0.001365	#REF!	4812	4956	105608
Sudan_EarlyChristian_S	PuertoRico_Monserrate_Ceramic	Venezuela_LasLocas_Ceramic	Colombia_Checua_6000BP	-0.000871	-2.111	27719	28242	600864			Sudan_EarlyChristian_S	PuertoRico_Monserrate_Ceramic	Venezuela_LasLocas_Ceramic2	Colombia_Checua_6000BP	-0.001174	#REF!	26594	27272	578415
Sudan_EarlyChristian_S	PuertoRico_PasodelIndio_Ceramic	Venezuela_LasLocas_Ceramic	Colombia_Checua_6000BP	-0.000801	-2.789	33617	34199	726010			Sudan_EarlyChristian_S	PuertoRico_PasodelIndio_Ceramic	Venezuela_LasLocas_Ceramic2	Colombia_Checua_6000BP	-0.00078	#REF!	31741	32276	685991
Sudan_EarlyChristian_S	PuertoRico_PuntaCandelero_Ceramic	Venezuela_LasLocas_Ceramic	Colombia_Checua_6000BP	-0.000464	-1.279	22151	22373	478350			Sudan_EarlyChristian_S	PuertoRico_PuntaCandelero_Ceramic	Venezuela_LasLocas_Ceramic2	Colombia_Checua_6000BP	-0.001212	#REF!	21204	21763	461576
Sudan_EarlyChristian_S	PuertoRico_SantaElena_Ceramic	Venezuela_LasLocas_Ceramic	Colombia_Checua_6000BP	-0.001014	-3.182	33058	33784	715912			Sudan_EarlyChristian_S	PuertoRico_SantaElena_Ceramic	Venezuela_LasLocas_Ceramic2	Colombia_Checua_6000BP	-0.001259	#REF!	31204	32059	679077
Sudan_EarlyChristian_S	PuertoRico_Tibes_Ceramic	Venezuela_LasLocas_Ceramic	Colombia_Checua_6000BP	-0.000623	-1.474	13942	14128	299258			Sudan_EarlyChristian_S	PuertoRico_Tibes_Ceramic	Venezuela_LasLocas_Ceramic2	Colombia_Checua_6000BP	-0.000655	#REF!	13438	13628	289350
Sudan_EarlyChristian_S	StLucia_Lavoutte_Ceramic	Venezuela_LasLocas_Ceramic	Colombia_Checua_6000BP	-0.000888	-3.122	34012	34664	735047			Sudan_EarlyChristian_S	StLucia_Lavoutte_Ceramic	Venezuela_LasLocas_Ceramic2	Colombia_Checua_6000BP	-0.001076	#REF!	31992	32738	693396
Sudan_EarlyChristian_S	Uruguay_Rocha_PreColonial,SG	Venezuela_LasLocas_Ceramic	Colombia_Checua_6000BP	-0.000983	-1.71	6517	6656	141369			Sudan_EarlyChristian_S	Uruguay_Rocha_PreColonial,SG	Venezuela_LasLocas_Ceramic2	Colombia_Checua_6000BP	-0.000967	#REF!	6235	6366	135285
Sudan_EarlyChristian_S	USA_AK_Ancient_Athabaskan_1100BP	Venezuela_LasLocas_Ceramic	Colombia_Checua_6000BP	-0.001	-3.284	33033	33767	733633			Sudan_EarlyChristian_S	USA_AK_Ancient_Athabaskan_1100BP	Venezuela_LasLocas_Ceramic2	Colombia_Checua_6000BP	-0.000791	#REF!	31182	31729	692759
Sudan_EarlyChristian_S	USA_AK_Athabskan,SG	Venezuela_LasLocas_Ceramic	Colombia_Checua_6000BP	-0.000432	-1.004	16194	16350	360788			Sudan_EarlyChristian_S	USA_AK_Athabskan,SG	Venezuela_LasLocas_Ceramic2	Colombia_Checua_6000BP	-0.001025	#REF!	15039	15386	338470
Sudan_EarlyChristian_S	USA_AK_PaleoAleut	Venezuela_LasLocas_Ceramic	Colombia_Checua_6000BP	-0.000457	-1.422	30749	31063	685534			Sudan_EarlyChristian_S	USA_AK_PaleoAleut	Venezuela_LasLocas_Ceramic2	Colombia_Checua_6000BP	-0.000664	#REF!	29099	29531	650199
Sudan_EarlyChristian_S	USA_AK_PaleoAleut,SG	Venezuela_LasLocas_Ceramic	Colombia_Checua_6000BP	-0.00044	-1.207	30187	30482	669986			Sudan_EarlyChristian_S	USA_AK_PaleoAleut,SG	Venezuela_LasLocas_Ceramic2	Colombia_Checua_6000BP	-0.000375	#REF!	28525	28763	632385
Sudan_EarlyChristian_S	USA_AK_Prehistoric,SG	Venezuela_LasLocas_Ceramic	Colombia_Checua_6000BP	-0.003214	-2.461	752	809	17641			Sudan_EarlyChristian_S	USA_AK_Prehistoric,SG	Venezuela_LasLocas_Ceramic2	Colombia_Checua_6000BP	-0.002536	#REF!	710	752	16654
Sudan_EarlyChristian_S	USA_Alaska_TrailCreek_9000BP,SG	Venezuela_LasLocas_Ceramic	Colombia_Checua_6000BP	-0.000586	-1.239	9471	9597	214590			Sudan_EarlyChristian_S	USA_Alaska_TrailCreek_9000BP,SG	Venezuela_LasLocas_Ceramic2	Colombia_Checua_6000BP	-0.00011	#REF!	9003	9026	203436
Sudan_EarlyChristian_S	USA_Ancient_Beringian,SG	Venezuela_LasLocas_Ceramic	Colombia_Checua_6000BP	-0.000158	-0.444	33288	33404	736981			Sudan_EarlyChristian_S	USA_Ancient_Beringian,SG	Venezuela_LasLocas_Ceramic2	Colombia_Checua_6000BP	7.4e-05	#REF!	31508	31456	694943
Sudan_EarlyChristian_S	USA_Anzick_realigned,SG	Venezuela_LasLocas_Ceramic	Colombia_Checua_6000BP	-0.000501	-1.161	34057	34425	735565			Sudan_EarlyChristian_S	USA_Anzick_realigned,SG	Venezuela_LasLocas_Ceramic2	Colombia_Checua_6000BP	-0.000644	#REF!	31987	32434	693905
Sudan_EarlyChristian_S	USA_CA_Islands,SG	Venezuela_LasLocas_Ceramic	Colombia_Checua_6000BP	-0.000614	-2.421	34119	34572	736839			Sudan_EarlyChristian_S	USA_CA_Islands,SG	Venezuela_LasLocas_Ceramic2	Colombia_Checua_6000BP	-0.000626	#REF!	32126	32561	694814
Sudan_EarlyChristian_S	USA_Nevada_LovelockCave_1850BP,SG	Venezuela_LasLocas_Ceramic	Colombia_Checua_6000BP	-0.000625	-1.878	34000	34461	736821			Sudan_EarlyChristian_S	USA_Nevada_LovelockCave_1850BP,SG	Venezuela_LasLocas_Ceramic2	Colombia_Checua_6000BP	-0.000466	#REF!	32086	32410	694814
Sudan_EarlyChristian_S	USA_Nevada_LovelockCave_600BP,SG	Venezuela_LasLocas_Ceramic	Colombia_Checua_6000BP	-0.00088	-2.242	33953	34601	736746			Sudan_EarlyChristian_S	USA_Nevada_LovelockCave_600BP,SG	Venezuela_LasLocas_Ceramic2	Colombia_Checua_6000BP	-0.001588	#REF!	31786	32889	694750
Sudan_EarlyChristian_S	USA_Nevada_SpiritCave_11000BP,SG	Venezuela_LasLocas_Ceramic	Colombia_Checua_6000BP	-4.1e-05	-0.094	34363	34393	736753			Sudan_EarlyChristian_S	USA_Nevada_SpiritCave_11000BP,SG	Venezuela_LasLocas_Ceramic2	Colombia_Checua_6000BP	-9.1e-05	#REF!	32375	32438	694746
Sudan_EarlyChristian_S	USA_NM_Chaco	Venezuela_LasLocas_Ceramic	Colombia_Checua_6000BP	-0.0004	-0.901	9320	9401	202575			Sudan_EarlyChristian_S	USA_NM_Chaco	Venezuela_LasLocas_Ceramic2	Colombia_Checua_6000BP	-2e-05	#REF!	9090	9094	196813
Sudan_EarlyChristian_S	USA_PA_Colonist,SG	Venezuela_LasLocas_Ceramic	Colombia_Checua_6000BP	2.7e-05	0.056	5412	5408	132672			Sudan_EarlyChristian_S	USA_PA_Colonist,SG	Venezuela_LasLocas_Ceramic2	Colombia_Checua_6000BP	-0.000133	#REF!	5138	5155	125854
Sudan_EarlyChristian_S	USA_WA_Kennewick,SG	Venezuela_LasLocas_Ceramic	Colombia_Checua_6000BP	-0.000611	-1.301	13113	13291	290526			Sudan_EarlyChristian_S	USA_WA_Kennewick,SG	Venezuela_LasLocas_Ceramic2	Colombia_Checua_6000BP	-9e-05	#REF!	12249	12273	270896
Sudan_EarlyChristian_S	Venezuela_LasLocas_Ceramic2	Venezuela_LasLocas_Ceramic	Colombia_Checua_6000BP	-0.005645	-16.19	29609	33414	673980			Sudan_EarlyChristian_S	Venezuela_LasLocas_Ceramic	Venezuela_LasLocas_Ceramic2	Colombia_Checua_6000BP	-0.005618	#REF!	29627	33414	673980
Sudan_EarlyChristian_S	Argentina_Aconcagua_Inca_500BP,SG	Venezuela_LasLocas_Ceramic	Colombia_LagunadelaHerrera_2000BP	0.000112	0.342	34186	34103	740127			Sudan_EarlyChristian_S	Argentina_Aconcagua_Inca_500BP,SG	Venezuela_LasLocas_Ceramic2	Colombia_LagunadelaHerrera_2000BP	0.000709	#REF!	31363	30879	682602
Sudan_EarlyChristian_S	Argentina_ArroyoSeco2_7200BP	Venezuela_LasLocas_Ceramic	Colombia_LagunadelaHerrera_2000BP	0.000546	1.232	8764	8660	191058			Sudan_EarlyChristian_S	Argentina_ArroyoSeco2_7200BP	Venezuela_LasLocas_Ceramic2	Colombia_LagunadelaHerrera_2000BP	8.4e-05	#REF!	8092	8076	179564
Sudan_EarlyChristian_S	Argentina_ArroyoSeco2_7700BP	Venezuela_LasLocas_Ceramic	Colombia_LagunadelaHerrera_2000BP	0.000354	1.44	38404	38109	835102			Sudan_EarlyChristian_S	Argentina_ArroyoSeco2_7700BP	Venezuela_LasLocas_Ceramic2	Colombia_LagunadelaHerrera_2000BP	2e-06	#REF!	35278	35276	778023
Sudan_EarlyChristian_S	Argentina_BeagleChannel_Yamana_100BP	Venezuela_LasLocas_Ceramic	Colombia_LagunadelaHerrera_2000BP	0.000817	2.987	39318	38622	851356			Sudan_EarlyChristian_S	Argentina_BeagleChannel_Yamana_100BP	Venezuela_LasLocas_Ceramic2	Colombia_LagunadelaHerrera_2000BP	0.000224	#REF!	36017	35839	794353
Sudan_EarlyChristian_S	Argentina_BeagleChannel_Yamana_100BP,SG	Venezuela_LasLocas_Ceramic	Colombia_LagunadelaHerrera_2000BP	0.000993	3.556	31257	30581	680492			Sudan_EarlyChristian_S	Argentina_BeagleChannel_Yamana_100BP,SG	Venezuela_LasLocas_Ceramic2	Colombia_LagunadelaHerrera_2000BP	0.000534	#REF!	29237	28892	646213
Sudan_EarlyChristian_S	Argentina_BeagleChannel_Yamana_1500BP	Venezuela_LasLocas_Ceramic	Colombia_LagunadelaHerrera_2000BP	-0.000125	-0.368	28508	28585	624363			Sudan_EarlyChristian_S	Argentina_BeagleChannel_Yamana_1500BP	Venezuela_LasLocas_Ceramic2	Colombia_LagunadelaHerrera_2000BP	-0.000462	#REF!	27184	27462	603156
Sudan_EarlyChristian_S	Argentina_LagunaChica_1600BP	Venezuela_LasLocas_Ceramic	Colombia_LagunadelaHerrera_2000BP	0.000941	2.786	27684	27119	599637			Sudan_EarlyChristian_S	Argentina_LagunaChica_1600BP	Venezuela_LasLocas_Ceramic2	Colombia_LagunadelaHerrera_2000BP	0.000404	#REF!	26414	26180	580507
Sudan_EarlyChristian_S	Argentina_LagunaChica_6800BP	Venezuela_LasLocas_Ceramic	Colombia_LagunadelaHerrera_2000BP	0.000398	1.336	21053	20869	462174			Sudan_EarlyChristian_S	Argentina_LagunaChica_6800BP	Venezuela_LasLocas_Ceramic2	Colombia_LagunadelaHerrera_2000BP	0.000494	#REF!	20325	20102	450608
Sudan_EarlyChristian_S	Argentina_LagunaToro_2400BP	Venezuela_LasLocas_Ceramic	Colombia_LagunadelaHerrera_2000BP	0.00106	2.423	8446	8254	180469			Sudan_EarlyChristian_S	Argentina_LagunaToro_2400BP	Venezuela_LasLocas_Ceramic2	Colombia_LagunadelaHerrera_2000BP	0.000374	#REF!	7973	7908	173437
Sudan_EarlyChristian_S	Argentina_MitrePeninsula_Haush_400BP	Venezuela_LasLocas_Ceramic	Colombia_LagunadelaHerrera_2000BP	0.000512	1.968	38438	38011	834208			Sudan_EarlyChristian_S	Argentina_MitrePeninsula_Haush_400BP	Venezuela_LasLocas_Ceramic2	Colombia_LagunadelaHerrera_2000BP	0.000125	#REF!	35356	35258	780668
Sudan_EarlyChristian_S	Argentina_NorthTierradelFiego_Selknam_100BP,SG	Venezuela_LasLocas_Ceramic	Colombia_LagunadelaHerrera_2000BP	0.000624	1.871	32865	32418	716743			Sudan_EarlyChristian_S	Argentina_NorthTierradelFiego_Selknam_100BP,SG	Venezuela_LasLocas_Ceramic2	Colombia_LagunadelaHerrera_2000BP	0.000672	#REF!	30329	29878	670003
Sudan_EarlyChristian_S	Argentina_NorthTierradelFuego_LaArcillosa2_5800BP	Venezuela_LasLocas_Ceramic	Colombia_LagunadelaHerrera_2000BP	0.00049	1.464	33018	32666	718371			Sudan_EarlyChristian_S	Argentina_NorthTierradelFuego_LaArcillosa2_5800BP	Venezuela_LasLocas_Ceramic2	Colombia_LagunadelaHerrera_2000BP	0.000229	#REF!	31156	30999	686929
Sudan_EarlyChristian_S	Argentina_NorthTierradelFuego_Selknam_500BP	Venezuela_LasLocas_Ceramic	Colombia_LagunadelaHerrera_2000BP	0.000488	1.823	39980	39557	866619			Sudan_EarlyChristian_S	Argentina_NorthTierradelFuego_Selknam_500BP	Venezuela_LasLocas_Ceramic2	Colombia_LagunadelaHerrera_2000BP	9.2e-05	#REF!	36607	36532	805970
Sudan_EarlyChristian_S	Bahamas_AbacoIsl_Ceramic	Venezuela_LasLocas_Ceramic	Colombia_LagunadelaHerrera_2000BP	0.000627	2.463	39271	38739	847140			Sudan_EarlyChristian_S	Bahamas_AbacoIsl_Ceramic	Venezuela_LasLocas_Ceramic2	Colombia_LagunadelaHerrera_2000BP	0.000482	#REF!	36098	35718	789387
Sudan_EarlyChristian_S	Bahamas_CrookedIsl_Ceramic	Venezuela_LasLocas_Ceramic	Colombia_LagunadelaHerrera_2000BP	0.000681	2.579	38960	38385	844676			Sudan_EarlyChristian_S	Bahamas_CrookedIsl_Ceramic	Venezuela_LasLocas_Ceramic2	Colombia_LagunadelaHerrera_2000BP	0.000537	#REF!	35951	35528	788414
Sudan_EarlyChristian_S	Bahamas_EleutheraIsl_Ceramic	Venezuela_LasLocas_Ceramic	Colombia_LagunadelaHerrera_2000BP	0.000439	1.887	40280	39897	873091			Sudan_EarlyChristian_S	Bahamas_EleutheraIsl_Ceramic	Venezuela_LasLocas_Ceramic2	Colombia_LagunadelaHerrera_2000BP	0.000407	#REF!	36877	36548	809114
Sudan_EarlyChristian_S	Bahamas_LongIsl_Ceramic	Venezuela_LasLocas_Ceramic	Colombia_LagunadelaHerrera_2000BP	0.000456	1.74	39110	38723	847254			Sudan_EarlyChristian_S	Bahamas_LongIsl_Ceramic	Venezuela_LasLocas_Ceramic2	Colombia_LagunadelaHerrera_2000BP	0.000361	#REF!	35970	35685	789752
Sudan_EarlyChristian_S	Bahamas_SouthAndros_Ceramic	Venezuela_LasLocas_Ceramic	Colombia_LagunadelaHerrera_2000BP	0.000488	2.11	39416	39000	853261			Sudan_EarlyChristian_S	Bahamas_SouthAndros_Ceramic	Venezuela_LasLocas_Ceramic2	Colombia_LagunadelaHerrera_2000BP	0.000645	#REF!	36288	35776	793827
Sudan_EarlyChristian_S	Belize_3600BP	Venezuela_LasLocas_Ceramic	Colombia_LagunadelaHerrera_2000BP	-5.4e-05	-0.148	14547	14564	317574			Sudan_EarlyChristian_S	Belize_3600BP	Venezuela_LasLocas_Ceramic2	Colombia_LagunadelaHerrera_2000BP	-0.000177	#REF!	14052	14107	310825
Sudan_EarlyChristian_S	Belize_4000BP	Venezuela_LasLocas_Ceramic	Colombia_LagunadelaHerrera_2000BP	3e-05	0.071	7009	7004	153993			Sudan_EarlyChristian_S	Belize_4000BP	Venezuela_LasLocas_Ceramic2	Colombia_LagunadelaHerrera_2000BP	-4.7e-05	#REF!	6638	6645	147090
Sudan_EarlyChristian_S	Belize_4600BP	Venezuela_LasLocas_Ceramic	Colombia_LagunadelaHerrera_2000BP	0.00052	2.089	39857	39408	864675			Sudan_EarlyChristian_S	Belize_4600BP	Venezuela_LasLocas_Ceramic2	Colombia_LagunadelaHerrera_2000BP	0.000193	#REF!	36534	36378	804448
Sudan_EarlyChristian_S	Belize_4600BP	Venezuela_LasLocas_Ceramic	Colombia_LagunadelaHerrera_2000BP	0.00052	2.089	39857	39408	864675			Sudan_EarlyChristian_S	Belize_4600BP	Venezuela_LasLocas_Ceramic2	Colombia_LagunadelaHerrera_2000BP	0.000193	#REF!	36534	36378	804448
Sudan_EarlyChristian_S	Belize_4900BP	Venezuela_LasLocas_Ceramic	Colombia_LagunadelaHerrera_2000BP	0.000466	1.812	39781	39379	861831			Sudan_EarlyChristian_S	Belize_4900BP	Venezuela_LasLocas_Ceramic2	Colombia_LagunadelaHerrera_2000BP	0.00019	#REF!	36396	36244	799915
Sudan_EarlyChristian_S	Belize_5500BP	Venezuela_LasLocas_Ceramic	Colombia_LagunadelaHerrera_2000BP	0.000286	0.912	32340	32138	704089			Sudan_EarlyChristian_S	Belize_5500BP	Venezuela_LasLocas_Ceramic2	Colombia_LagunadelaHerrera_2000BP	0.000415	#REF!	30527	30249	670299
Sudan_EarlyChristian_S	Belize_7400BP	Venezuela_LasLocas_Ceramic	Colombia_LagunadelaHerrera_2000BP	0.000694	2.343	25029	24652	543226			Sudan_EarlyChristian_S	Belize_7400BP	Venezuela_LasLocas_Ceramic2	Colombia_LagunadelaHerrera_2000BP	0.000612	#REF!	23658	23340	519961
Sudan_EarlyChristian_S	Belize_8800BP	Venezuela_LasLocas_Ceramic	Colombia_LagunadelaHerrera_2000BP	0.00067	1.124	2866	2824	62744			Sudan_EarlyChristian_S	Belize_8800BP	Venezuela_LasLocas_Ceramic2	Colombia_LagunadelaHerrera_2000BP	-0.000304	#REF!	2678	2696	60173
Sudan_EarlyChristian_S	Belize_9400BP	Venezuela_LasLocas_Ceramic	Colombia_LagunadelaHerrera_2000BP	-2.5e-05	-0.08	21617	21629	472852			Sudan_EarlyChristian_S	Belize_9400BP	Venezuela_LasLocas_Ceramic2	Colombia_LagunadelaHerrera_2000BP	-6.4e-05	#REF!	20316	20345	449721
Sudan_EarlyChristian_S	Bolivia_Akapana_Tiwanaku	Venezuela_LasLocas_Ceramic	Colombia_LagunadelaHerrera_2000BP	0.000884	3.463	30865	30276	666816			Sudan_EarlyChristian_S	Bolivia_Akapana_Tiwanaku	Venezuela_LasLocas_Ceramic2	Colombia_LagunadelaHerrera_2000BP	0.000784	#REF!	28472	27984	623104
Sudan_EarlyChristian_S	Bolivia_Lukurmata_Tiwanaku	Venezuela_LasLocas_Ceramic	Colombia_LagunadelaHerrera_2000BP	0.000777	3.001	39963	39293	862431			Sudan_EarlyChristian_S	Bolivia_Lukurmata_Tiwanaku	Venezuela_LasLocas_Ceramic2	Colombia_LagunadelaHerrera_2000BP	0.000754	#REF!	36574	35971	799818
Sudan_EarlyChristian_S	Bolivia_MH_Iroco_1050BP	Venezuela_LasLocas_Ceramic	Colombia_LagunadelaHerrera_2000BP	0.000602	1.722	24779	24455	537770			Sudan_EarlyChristian_S	Bolivia_MH_Iroco_1050BP	Venezuela_LasLocas_Ceramic2	Colombia_LagunadelaHerrera_2000BP	0.000906	#REF!	23171	22712	507512
Sudan_EarlyChristian_S	Bolivia_MH_Miraflores	Venezuela_LasLocas_Ceramic	Colombia_LagunadelaHerrera_2000BP	0.000686	2.455	35856	35322	778361			Sudan_EarlyChristian_S	Bolivia_MH_Miraflores	Venezuela_LasLocas_Ceramic2	Colombia_LagunadelaHerrera_2000BP	0.000947	#REF!	33230	32540	727404
Sudan_EarlyChristian_S	Bolivia_MH_Tiwanaku	Venezuela_LasLocas_Ceramic	Colombia_LagunadelaHerrera_2000BP	0.000795	2.709	16050	15774	348058			Sudan_EarlyChristian_S	Bolivia_MH_Tiwanaku	Venezuela_LasLocas_Ceramic2	Colombia_LagunadelaHerrera_2000BP	0.000928	#REF!	15297	14987	334057
Sudan_EarlyChristian_S	Bolivia_MiraFlores_MH	Venezuela_LasLocas_Ceramic	Colombia_LagunadelaHerrera_2000BP	0.00081	2.378	29553	29035	639656			Sudan_EarlyChristian_S	Bolivia_MiraFlores_MH	Venezuela_LasLocas_Ceramic2	Colombia_LagunadelaHerrera_2000BP	0.000513	#REF!	27495	27186	602696
Sudan_EarlyChristian_S	Bolivia_MonolitoDescabezado_Tiwanaku	Venezuela_LasLocas_Ceramic	Colombia_LagunadelaHerrera_2000BP	3.3e-05	0.105	32106	32083	699103			Sudan_EarlyChristian_S	Bolivia_MonolitoDescabezado_Tiwanaku	Venezuela_LasLocas_Ceramic2	Colombia_LagunadelaHerrera_2000BP	0.000342	#REF!	30009	29784	658720
Sudan_EarlyChristian_S	Bolivia_Pumapunku_Tiwanaku	Venezuela_LasLocas_Ceramic	Colombia_LagunadelaHerrera_2000BP	0.000553	1.429	12119	11973	264053			Sudan_EarlyChristian_S	Bolivia_Pumapunku_Tiwanaku	Venezuela_LasLocas_Ceramic2	Colombia_LagunadelaHerrera_2000BP	0.000728	#REF!	11433	11250	252084
Sudan_EarlyChristian_S	Bolivia_Putuni_Tiwanaku	Venezuela_LasLocas_Ceramic	Colombia_LagunadelaHerrera_2000BP	0.000359	1.075	23688	23503	518406			Sudan_EarlyChristian_S	Bolivia_Putuni_Tiwanaku	Venezuela_LasLocas_Ceramic2	Colombia_LagunadelaHerrera_2000BP	0.000752	#REF!	22309	21940	490870
Sudan_EarlyChristian_S	Bolivia_Totocachi_Tiwanaku	Venezuela_LasLocas_Ceramic	Colombia_LagunadelaHerrera_2000BP	0.000404	0.924	8504	8429	185545			Sudan_EarlyChristian_S	Bolivia_Totocachi_Tiwanaku	Venezuela_LasLocas_Ceramic2	Colombia_LagunadelaHerrera_2000BP	0.000395	#REF!	7847	7779	172664
Sudan_EarlyChristian_S	Brazil_Enoque_3500BP,SG	Venezuela_LasLocas_Ceramic	Colombia_LagunadelaHerrera_2000BP	-0.000602	-0.717	1400	1419	31687			Sudan_EarlyChristian_S	Brazil_Enoque_3500BP,SG	Venezuela_LasLocas_Ceramic2	Colombia_LagunadelaHerrera_2000BP	0.000368	#REF!	1280	1270	28872
Sudan_EarlyChristian_S	Brazil_LapaDoSanto_9600BP	Venezuela_LasLocas_Ceramic	Colombia_LagunadelaHerrera_2000BP	0.000803	3.112	36530	35893	793044			Sudan_EarlyChristian_S	Brazil_LapaDoSanto_9600BP	Venezuela_LasLocas_Ceramic2	Colombia_LagunadelaHerrera_2000BP	-7.8e-05	#REF!	33695	33752	745327
Sudan_EarlyChristian_S	Brazil_Laranjal_6600BP	Venezuela_LasLocas_Ceramic	Colombia_LagunadelaHerrera_2000BP	0.00036	0.994	18859	18710	413429			Sudan_EarlyChristian_S	Brazil_Laranjal_6600BP	Venezuela_LasLocas_Ceramic2	Colombia_LagunadelaHerrera_2000BP	0.000269	#REF!	17840	17733	395989
Sudan_EarlyChristian_S	Brazil_Laranjal_6800BP	Venezuela_LasLocas_Ceramic	Colombia_LagunadelaHerrera_2000BP	0.001398	3.674	14470	14030	314618			Sudan_EarlyChristian_S	Brazil_Laranjal_6800BP	Venezuela_LasLocas_Ceramic2	Colombia_LagunadelaHerrera_2000BP	0.000678	#REF!	13630	13425	301541
Sudan_EarlyChristian_S	Brazil_Moraes_5800BP	Venezuela_LasLocas_Ceramic	Colombia_LagunadelaHerrera_2000BP	0.000317	0.82	12612	12525	277121			Sudan_EarlyChristian_S	Brazil_Moraes_5800BP	Venezuela_LasLocas_Ceramic2	Colombia_LagunadelaHerrera_2000BP	0.000488	#REF!	11964	11834	265038
Sudan_EarlyChristian_S	Brazil_PrePottery_1300BP	Venezuela_LasLocas_Ceramic	Colombia_LagunadelaHerrera_2000BP	0.000537	0.82	1991	1968	44301			Sudan_EarlyChristian_S	Brazil_PrePottery_1300BP	Venezuela_LasLocas_Ceramic2	Colombia_LagunadelaHerrera_2000BP	-0.000247	#REF!	1866	1876	42383
Sudan_EarlyChristian_S	Brazil_PrePottery_2200BP	Venezuela_LasLocas_Ceramic	Colombia_LagunadelaHerrera_2000BP	-0.000145	-0.393	9097	9126	203987			Sudan_EarlyChristian_S	Brazil_PrePottery_2200BP	Venezuela_LasLocas_Ceramic2	Colombia_LagunadelaHerrera_2000BP	0.000508	#REF!	8636	8537	194912
Sudan_EarlyChristian_S	Brazil_PrePottery_2500BP	Venezuela_LasLocas_Ceramic	Colombia_LagunadelaHerrera_2000BP	0.0012	2.499	4901	4773	106940			Sudan_EarlyChristian_S	Brazil_PrePottery_2500BP	Venezuela_LasLocas_Ceramic2	Colombia_LagunadelaHerrera_2000BP	0.000779	#REF!	4571	4492	101706
Sudan_EarlyChristian_S	Brazil_Sumidouro_10100BP,SG	Venezuela_LasLocas_Ceramic	Colombia_LagunadelaHerrera_2000BP	0.00046	1.64	32322	31986	732516			Sudan_EarlyChristian_S	Brazil_Sumidouro_10100BP,SG	Venezuela_LasLocas_Ceramic2	Colombia_LagunadelaHerrera_2000BP	0.000121	#REF!	29245	29164	673498
Sudan_EarlyChristian_S	Brazil_Sumidouro_10200BP,SG	Venezuela_LasLocas_Ceramic	Colombia_LagunadelaHerrera_2000BP	4e-06	0.01	9844	9843	230205			Sudan_EarlyChristian_S	Brazil_Sumidouro_10200BP,SG	Venezuela_LasLocas_Ceramic2	Colombia_LagunadelaHerrera_2000BP	0.000242	#REF!	8879	8828	209952
Sudan_EarlyChristian_S	Brazil_Sumidouro_10400BP,SG	Venezuela_LasLocas_Ceramic	Colombia_LagunadelaHerrera_2000BP	0.000675	2.056	41018	40413	896603			Sudan_EarlyChristian_S	Brazil_Sumidouro_10400BP,SG	Venezuela_LasLocas_Ceramic2	Colombia_LagunadelaHerrera_2000BP	0.000149	#REF!	37087	36964	825564
Sudan_EarlyChristian_S	Brazil_Sumidouro_9800BP,SG	Venezuela_LasLocas_Ceramic	Colombia_LagunadelaHerrera_2000BP	0.000658	1.19	3804	3745	89546			Sudan_EarlyChristian_S	Brazil_Sumidouro_9800BP,SG	Venezuela_LasLocas_Ceramic2	Colombia_LagunadelaHerrera_2000BP	-0.000492	#REF!	3367	3407	81405
Sudan_EarlyChristian_S	Canada_6500BP,SG	Venezuela_LasLocas_Ceramic	Colombia_LagunadelaHerrera_2000BP	0.000183	0.451	10953	10908	244215			Sudan_EarlyChristian_S	Canada_6500BP,SG	Venezuela_LasLocas_Ceramic2	Colombia_LagunadelaHerrera_2000BP	0.000399	#REF!	9928	9839	223127
Sudan_EarlyChristian_S	Canada_700BP,SG	Venezuela_LasLocas_Ceramic	Colombia_LagunadelaHerrera_2000BP	0.000367	0.76	4700	4662	105033			Sudan_EarlyChristian_S	Canada_700BP,SG	Venezuela_LasLocas_Ceramic2	Colombia_LagunadelaHerrera_2000BP	0.000398	#REF!	4443	4403	100408
Sudan_EarlyChristian_S	Canada_ASO,SG	Venezuela_LasLocas_Ceramic	Colombia_LagunadelaHerrera_2000BP	0.000479	1.532	32795	32450	720650			Sudan_EarlyChristian_S	Canada_ASO,SG	Venezuela_LasLocas_Ceramic2	Colombia_LagunadelaHerrera_2000BP	0.000375	#REF!	29839	29590	664496
Sudan_EarlyChristian_S	Canada_BigBar_5700BP,SG	Venezuela_LasLocas_Ceramic	Colombia_LagunadelaHerrera_2000BP	0.000484	1.456	24031	23773	533042			Sudan_EarlyChristian_S	Canada_BigBar_5700BP,SG	Venezuela_LasLocas_Ceramic2	Colombia_LagunadelaHerrera_2000BP	0.00052	#REF!	21837	21582	490364
Sudan_EarlyChristian_S	Canada_LateDorset,SG	Venezuela_LasLocas_Ceramic	Colombia_LagunadelaHerrera_2000BP	0.000188	0.52	11938	11887	274363			Sudan_EarlyChristian_S	Canada_LateDorset,SG	Venezuela_LasLocas_Ceramic2	Colombia_LagunadelaHerrera_2000BP	0.000708	#REF!	11172	10990	257481
Sudan_EarlyChristian_S	Canada_MDorset	Venezuela_LasLocas_Ceramic	Colombia_LagunadelaHerrera_2000BP	0.000149	0.332	5093	5076	115651			Sudan_EarlyChristian_S	Canada_MDorset	Venezuela_LasLocas_Ceramic2	Colombia_LagunadelaHerrera_2000BP	3.3e-05	#REF!	4829	4825	111478
Sudan_EarlyChristian_S	Canada_MDorset,SG	Venezuela_LasLocas_Ceramic	Colombia_LagunadelaHerrera_2000BP	0.000747	1.142	1892	1859	43246			Sudan_EarlyChristian_S	Canada_MDorset,SG	Venezuela_LasLocas_Ceramic2	Colombia_LagunadelaHerrera_2000BP	-0.001099	#REF!	1750	1795	41467
Sudan_EarlyChristian_S	Chile_CaletaHuelen_MH_1100BP	Venezuela_LasLocas_Ceramic	Colombia_LagunadelaHerrera_2000BP	0.000658	2.209	22608	22286	490101			Sudan_EarlyChristian_S	Chile_CaletaHuelen_MH_1100BP	Venezuela_LasLocas_Ceramic2	Colombia_LagunadelaHerrera_2000BP	0.00067	#REF!	21199	20887	465021
Sudan_EarlyChristian_S	Chile_Conchali_700BP	Venezuela_LasLocas_Ceramic	Colombia_LagunadelaHerrera_2000BP	0.000243	0.853	38256	38054	831924			Sudan_EarlyChristian_S	Chile_Conchali_700BP	Venezuela_LasLocas_Ceramic2	Colombia_LagunadelaHerrera_2000BP	0.000481	#REF!	35572	35197	779439
Sudan_EarlyChristian_S	Chile_LIP_Pukara_600BP	Venezuela_LasLocas_Ceramic	Colombia_LagunadelaHerrera_2000BP	0.000762	1.675	6718	6607	145282			Sudan_EarlyChristian_S	Chile_LIP_Pukara_600BP	Venezuela_LasLocas_Ceramic2	Colombia_LagunadelaHerrera_2000BP	0.001481	#REF!	6370	6165	138235
Sudan_EarlyChristian_S	Chile_LIP_Pukara_700BP	Venezuela_LasLocas_Ceramic	Colombia_LagunadelaHerrera_2000BP	0.000477	1.132	8472	8385	183910			Sudan_EarlyChristian_S	Chile_LIP_Pukara_700BP	Venezuela_LasLocas_Ceramic2	Colombia_LagunadelaHerrera_2000BP	0.000645	#REF!	8112	7998	177789
Sudan_EarlyChristian_S	Chile_LosRieles_12000BP	Venezuela_LasLocas_Ceramic	Colombia_LagunadelaHerrera_2000BP	0.000452	1.248	34347	34012	742592			Sudan_EarlyChristian_S	Chile_LosRieles_12000BP	Venezuela_LasLocas_Ceramic2	Colombia_LagunadelaHerrera_2000BP	0.000674	#REF!	32158	31685	702116
Sudan_EarlyChristian_S	Chile_LosRieles_5100BP	Venezuela_LasLocas_Ceramic	Colombia_LagunadelaHerrera_2000BP	0.00037	1.085	33875	33603	734469			Sudan_EarlyChristian_S	Chile_LosRieles_5100BP	Venezuela_LasLocas_Ceramic2	Colombia_LagunadelaHerrera_2000BP	2.4e-05	#REF!	31718	31701	696415
Sudan_EarlyChristian_S	Chile_NorthTierradelFuego_Selknam_100BP	Venezuela_LasLocas_Ceramic	Colombia_LagunadelaHerrera_2000BP	0.00056	1.587	27792	27456	599475			Sudan_EarlyChristian_S	Chile_NorthTierradelFuego_Selknam_100BP	Venezuela_LasLocas_Ceramic2	Colombia_LagunadelaHerrera_2000BP	0.000142	#REF!	25682	25602	562239
Sudan_EarlyChristian_S	Chile_PicaOcho_700BP	Venezuela_LasLocas_Ceramic	Colombia_LagunadelaHerrera_2000BP	0.000466	1.383	22568	22339	489814			Sudan_EarlyChristian_S	Chile_PicaOcho_700BP	Venezuela_LasLocas_Ceramic2	Colombia_LagunadelaHerrera_2000BP	0.000798	#REF!	21580	21203	472007
Sudan_EarlyChristian_S	Chile_PuntaSantaAna_7300BP,SG	Venezuela_LasLocas_Ceramic	Colombia_LagunadelaHerrera_2000BP	0.000792	2.198	29482	28972	643562			Sudan_EarlyChristian_S	Chile_PuntaSantaAna_7300BP,SG	Venezuela_LasLocas_Ceramic2	Colombia_LagunadelaHerrera_2000BP	0.000214	#REF!	26852	26725	596525
Sudan_EarlyChristian_S	Chile_SouthernContinent_Aonikenk_400BP	Venezuela_LasLocas_Ceramic	Colombia_LagunadelaHerrera_2000BP	0.000328	0.913	20746	20598	452001			Sudan_EarlyChristian_S	Chile_SouthernContinent_Aonikenk_400BP	Venezuela_LasLocas_Ceramic2	Colombia_LagunadelaHerrera_2000BP	-0.00011	#REF!	19235	19282	425550
Sudan_EarlyChristian_S	Chile_StraitOfMagellan_Kaweskar_100BP,SG	Venezuela_LasLocas_Ceramic	Colombia_LagunadelaHerrera_2000BP	0.000446	0.963	5597	5542	122127			Sudan_EarlyChristian_S	Chile_StraitOfMagellan_Kaweskar_100BP,SG	Venezuela_LasLocas_Ceramic2	Colombia_LagunadelaHerrera_2000BP	0.000398	#REF!	5288	5241	117248
Sudan_EarlyChristian_S	Chile_WesternArchipelago_Ayayema_5100BP,SG	Venezuela_LasLocas_Ceramic	Colombia_LagunadelaHerrera_2000BP	0.000838	2.433	41561	40808	897662			Sudan_EarlyChristian_S	Chile_WesternArchipelago_Ayayema_5100BP,SG	Venezuela_LasLocas_Ceramic2	Colombia_LagunadelaHerrera_2000BP	0.000254	#REF!	37561	37351	826555
Sudan_EarlyChristian_S	Chile_WesternArchipelago_Kaweskar_1200BP,SG	Venezuela_LasLocas_Ceramic	Colombia_LagunadelaHerrera_2000BP	0.000824	2.433	37777	37101	820517			Sudan_EarlyChristian_S	Chile_WesternArchipelago_Kaweskar_1200BP,SG	Venezuela_LasLocas_Ceramic2	Colombia_LagunadelaHerrera_2000BP	0.000848	#REF!	34425	33783	757286
Sudan_EarlyChristian_S	Chile_WesternArchipelago_Kaweskar_800BP,SG	Venezuela_LasLocas_Ceramic	Colombia_LagunadelaHerrera_2000BP	0.000632	1.816	41453	40887	896270			Sudan_EarlyChristian_S	Chile_WesternArchipelago_Kaweskar_800BP,SG	Venezuela_LasLocas_Ceramic2	Colombia_LagunadelaHerrera_2000BP	0.000386	#REF!	37640	37321	825434
Sudan_EarlyChristian_S	Chile_Yamana_BeagleChannel_800BP,SG	Venezuela_LasLocas_Ceramic	Colombia_LagunadelaHerrera_2000BP	0.00088	2.985	41583	40792	898225			Sudan_EarlyChristian_S	Chile_Yamana_BeagleChannel_800BP,SG	Venezuela_LasLocas_Ceramic2	Colombia_LagunadelaHerrera_2000BP	0.000231	#REF!	37603	37412	827125
Sudan_EarlyChristian_S	Cuba_CanimarAbajo_Archaic	Venezuela_LasLocas_Ceramic	Colombia_LagunadelaHerrera_2000BP	1.7e-05	0.066	41192	41177	898595			Sudan_EarlyChristian_S	Cuba_CanimarAbajo_Archaic	Venezuela_LasLocas_Ceramic2	Colombia_LagunadelaHerrera_2000BP	0.000117	#REF!	37516	37420	827470
Sudan_EarlyChristian_S	Cuba_CuevaCalero_Archaic	Venezuela_LasLocas_Ceramic	Colombia_LagunadelaHerrera_2000BP	-0.000527	-1.712	38926	39376	853973			Sudan_EarlyChristian_S	Cuba_CuevaCalero_Archaic	Venezuela_LasLocas_Ceramic2	Colombia_LagunadelaHerrera_2000BP	-0.000123	#REF!	35931	36029	793782
Sudan_EarlyChristian_S	Cuba_CuevaEsqueletos_Ceramic	Venezuela_LasLocas_Ceramic	Colombia_LagunadelaHerrera_2000BP	0.000509	2.163	41107	40654	890604			Sudan_EarlyChristian_S	Cuba_CuevaEsqueletos_Ceramic	Venezuela_LasLocas_Ceramic2	Colombia_LagunadelaHerrera_2000BP	0.000464	#REF!	37482	37100	821856
Sudan_EarlyChristian_S	Cuba_CuevaPerico_Archaic	Venezuela_LasLocas_Ceramic	Colombia_LagunadelaHerrera_2000BP	0.000107	0.381	28273	28207	619445			Sudan_EarlyChristian_S	Cuba_CuevaPerico_Archaic	Venezuela_LasLocas_Ceramic2	Colombia_LagunadelaHerrera_2000BP	0.00025	#REF!	26222	26078	579751
Sudan_EarlyChristian_S	Cuba_ElMorrillo_Ceramic	Venezuela_LasLocas_Ceramic	Colombia_LagunadelaHerrera_2000BP	0.000253	0.774	30174	30009	653570			Sudan_EarlyChristian_S	Cuba_ElMorrillo_Ceramic	Venezuela_LasLocas_Ceramic2	Colombia_LagunadelaHerrera_2000BP	8.4e-05	#REF!	28402	28349	622706
Sudan_EarlyChristian_S	Cuba_GuayaboBlanco_Archaic	Venezuela_LasLocas_Ceramic	Colombia_LagunadelaHerrera_2000BP	-0.000363	-1.227	38066	38369	834691			Sudan_EarlyChristian_S	Cuba_GuayaboBlanco_Archaic	Venezuela_LasLocas_Ceramic2	Colombia_LagunadelaHerrera_2000BP	-0.000273	#REF!	35065	35277	777243
Sudan_EarlyChristian_S	Cuba_LasCarolinas_Archaic	Venezuela_LasLocas_Ceramic	Colombia_LagunadelaHerrera_2000BP	-0.000391	-1.252	37335	37654	815408			Sudan_EarlyChristian_S	Cuba_LasCarolinas_Archaic	Venezuela_LasLocas_Ceramic2	Colombia_LagunadelaHerrera_2000BP	0.000371	#REF!	34752	34468	762640
Sudan_EarlyChristian_S	Cuba_Manuelito_Archaic	Venezuela_LasLocas_Ceramic	Colombia_LagunadelaHerrera_2000BP	-3e-05	-0.082	23569	23585	512315			Sudan_EarlyChristian_S	Cuba_Manuelito_Archaic	Venezuela_LasLocas_Ceramic2	Colombia_LagunadelaHerrera_2000BP	4e-05	#REF!	22476	22456	492931
Sudan_EarlyChristian_S	Cuba_PlayadelMango_Archaic	Venezuela_LasLocas_Ceramic	Colombia_LagunadelaHerrera_2000BP	-0.000222	-0.845	38192	38378	838116			Sudan_EarlyChristian_S	Cuba_PlayadelMango_Archaic	Venezuela_LasLocas_Ceramic2	Colombia_LagunadelaHerrera_2000BP	0.000193	#REF!	35331	35180	780324
Sudan_EarlyChristian_S	Curacao_deSavaan_Ceramic	Venezuela_LasLocas_Ceramic	Colombia_LagunadelaHerrera_2000BP	0.000512	1.904	38529	38101	836206			Sudan_EarlyChristian_S	Curacao_deSavaan_Ceramic	Venezuela_LasLocas_Ceramic2	Colombia_LagunadelaHerrera_2000BP	0.000395	#REF!	35605	35297	781832
Sudan_EarlyChristian_S	Curacao_SantaCruz_Ceramic	Venezuela_LasLocas_Ceramic	Colombia_LagunadelaHerrera_2000BP	0.000673	2.044	37411	36866	809517			Sudan_EarlyChristian_S	Curacao_SantaCruz_Ceramic	Venezuela_LasLocas_Ceramic2	Colombia_LagunadelaHerrera_2000BP	0.000495	#REF!	34714	34337	761123
Sudan_EarlyChristian_S	Dominican_Andres_Archaic	Venezuela_LasLocas_Ceramic	Colombia_LagunadelaHerrera_2000BP	3.4e-05	0.1	32426	32402	709397			Sudan_EarlyChristian_S	Dominican_Andres_Archaic	Venezuela_LasLocas_Ceramic2	Colombia_LagunadelaHerrera_2000BP	-5.7e-05	#REF!	30597	30635	676753
Sudan_EarlyChristian_S	Dominican_Atajadizo_Ceramic	Venezuela_LasLocas_Ceramic	Colombia_LagunadelaHerrera_2000BP	0.000441	2.122	41182	40788	895188			Sudan_EarlyChristian_S	Dominican_Atajadizo_Ceramic	Venezuela_LasLocas_Ceramic2	Colombia_LagunadelaHerrera_2000BP	0.00031	#REF!	37504	37248	825512
Sudan_EarlyChristian_S	Dominican_CuevaJuana_Ceramic	Venezuela_LasLocas_Ceramic	Colombia_LagunadelaHerrera_2000BP	0.000515	2.113	41099	40641	888474			Sudan_EarlyChristian_S	Dominican_CuevaJuana_Ceramic	Venezuela_LasLocas_Ceramic2	Colombia_LagunadelaHerrera_2000BP	0.000631	#REF!	37608	37089	820718
Sudan_EarlyChristian_S	Dominican_CuevaRoja_Archaic	Venezuela_LasLocas_Ceramic	Colombia_LagunadelaHerrera_2000BP	-0.000181	-0.375	4671	4690	103049			Sudan_EarlyChristian_S	Dominican_CuevaRoja_Archaic	Venezuela_LasLocas_Ceramic2	Colombia_LagunadelaHerrera_2000BP	0.000568	#REF!	4528	4471	100154
Sudan_EarlyChristian_S	Dominican_EdilioCruz_Ceramic	Venezuela_LasLocas_Ceramic	Colombia_LagunadelaHerrera_2000BP	0.000644	1.897	34993	34505	758000			Sudan_EarlyChristian_S	Dominican_EdilioCruz_Ceramic	Venezuela_LasLocas_Ceramic2	Colombia_LagunadelaHerrera_2000BP	-6.5e-05	#REF!	32668	32715	719280
Sudan_EarlyChristian_S	Dominican_ElFrances_Ceramic	Venezuela_LasLocas_Ceramic	Colombia_LagunadelaHerrera_2000BP	0.00057	2.085	34617	34191	747899			Sudan_EarlyChristian_S	Dominican_ElFrances_Ceramic	Venezuela_LasLocas_Ceramic2	Colombia_LagunadelaHerrera_2000BP	0.000424	#REF!	32449	32148	711330
Sudan_EarlyChristian_S	Dominican_ElSoco_Ceramic	Venezuela_LasLocas_Ceramic	Colombia_LagunadelaHerrera_2000BP	0.000526	2.458	41364	40892	896662			Sudan_EarlyChristian_S	Dominican_ElSoco_Ceramic	Venezuela_LasLocas_Ceramic2	Colombia_LagunadelaHerrera_2000BP	0.000547	#REF!	37726	37274	826325
Sudan_EarlyChristian_S	Dominican_ElSoco_Ceramic	Venezuela_LasLocas_Ceramic	Colombia_LagunadelaHerrera_2000BP	0.000526	2.458	41364	40892	896662			Sudan_EarlyChristian_S	Dominican_ElSoco_Ceramic	Venezuela_LasLocas_Ceramic2	Colombia_LagunadelaHerrera_2000BP	0.000547	#REF!	37726	37274	826325
Sudan_EarlyChristian_S	Dominican_JuanDolio_Ceramic	Venezuela_LasLocas_Ceramic	Colombia_LagunadelaHerrera_2000BP	0.00054	2.331	40905	40426	887373			Sudan_EarlyChristian_S	Dominican_JuanDolio_Ceramic	Venezuela_LasLocas_Ceramic2	Colombia_LagunadelaHerrera_2000BP	0.000434	#REF!	37372	37015	820406
Sudan_EarlyChristian_S	Dominican_LaCaleta_Ceramic	Venezuela_LasLocas_Ceramic	Colombia_LagunadelaHerrera_2000BP	0.000353	1.708	41361	41045	898607			Sudan_EarlyChristian_S	Dominican_LaCaleta_Ceramic	Venezuela_LasLocas_Ceramic2	Colombia_LagunadelaHerrera_2000BP	0.000313	#REF!	37638	37379	827479
Sudan_EarlyChristian_S	Dominican_LaUnion_Ceramic	Venezuela_LasLocas_Ceramic	Colombia_LagunadelaHerrera_2000BP	0.000424	1.734	40408	40036	877460			Sudan_EarlyChristian_S	Dominican_LaUnion_Ceramic	Venezuela_LasLocas_Ceramic2	Colombia_LagunadelaHerrera_2000BP	0.000752	#REF!	37174	36562	812877
Sudan_EarlyChristian_S	Dominican_LomaPerenal_Ceramic	Venezuela_LasLocas_Ceramic	Colombia_LagunadelaHerrera_2000BP	0.000763	2.354	34534	33964	747631			Sudan_EarlyChristian_S	Dominican_LomaPerenal_Ceramic	Venezuela_LasLocas_Ceramic2	Colombia_LagunadelaHerrera_2000BP	0.000538	#REF!	32446	32063	710889
Sudan_EarlyChristian_S	Dominican_LosCorniel_Ceramic	Venezuela_LasLocas_Ceramic	Colombia_LagunadelaHerrera_2000BP	0.000739	2.313	34296	33747	742950			Sudan_EarlyChristian_S	Dominican_LosCorniel_Ceramic	Venezuela_LasLocas_Ceramic2	Colombia_LagunadelaHerrera_2000BP	0.000784	#REF!	32308	31754	706804
Sudan_EarlyChristian_S	Dominican_LosMuertos_Ceramic	Venezuela_LasLocas_Ceramic	Colombia_LagunadelaHerrera_2000BP	0.000688	2.086	37832	37269	819592			Sudan_EarlyChristian_S	Dominican_LosMuertos_Ceramic	Venezuela_LasLocas_Ceramic2	Colombia_LagunadelaHerrera_2000BP	0.000416	#REF!	35101	34780	770223
Sudan_EarlyChristian_S	Dominican_Macao_Ceramic	Venezuela_LasLocas_Ceramic	Colombia_LagunadelaHerrera_2000BP	0.000462	1.727	39591	39195	857883			Sudan_EarlyChristian_S	Dominican_Macao_Ceramic	Venezuela_LasLocas_Ceramic2	Colombia_LagunadelaHerrera_2000BP	0.000239	#REF!	36290	36099	797674
Sudan_EarlyChristian_S	Greenland_Saqqaq,SG	Venezuela_LasLocas_Ceramic	Colombia_LagunadelaHerrera_2000BP	0.000691	2.464	38158	37553	874971			Sudan_EarlyChristian_S	Greenland_Saqqaq,SG	Venezuela_LasLocas_Ceramic2	Colombia_LagunadelaHerrera_2000BP	0.000415	#REF!	34781	34445	809740
Sudan_EarlyChristian_S	Guadeloupe_AnseGourde_Ceramic	Venezuela_LasLocas_Ceramic	Colombia_LagunadelaHerrera_2000BP	0.000789	2.885	24919	24492	541423			Sudan_EarlyChristian_S	Guadeloupe_AnseGourde_Ceramic	Venezuela_LasLocas_Ceramic2	Colombia_LagunadelaHerrera_2000BP	0.000813	#REF!	22923	22513	503469
Sudan_EarlyChristian_S	Peru_Antaura_Tiwanaku	Venezuela_LasLocas_Ceramic	Colombia_LagunadelaHerrera_2000BP	3e-06	0.008	27772	27770	609603			Sudan_EarlyChristian_S	Peru_Antaura_Tiwanaku	Venezuela_LasLocas_Ceramic2	Colombia_LagunadelaHerrera_2000BP	0.000633	#REF!	26064	25700	574232
Sudan_EarlyChristian_S	Peru_Chanka_LIP	Venezuela_LasLocas_Ceramic	Colombia_LagunadelaHerrera_2000BP	0.000694	2.382	35359	34828	764673			Sudan_EarlyChristian_S	Peru_Chanka_LIP	Venezuela_LasLocas_Ceramic2	Colombia_LagunadelaHerrera_2000BP	0.000783	#REF!	32989	32424	720904
Sudan_EarlyChristian_S	Peru_Chincha_LH	Venezuela_LasLocas_Ceramic	Colombia_LagunadelaHerrera_2000BP	0.000647	2.879	41651	41070	898037			Sudan_EarlyChristian_S	Peru_Chincha_LH	Venezuela_LasLocas_Ceramic2	Colombia_LagunadelaHerrera_2000BP	0.000824	#REF!	37979	37297	826879
Sudan_EarlyChristian_S	Peru_Cotahuasi_Tiwanaku	Venezuela_LasLocas_Ceramic	Colombia_LagunadelaHerrera_2000BP	0.000687	2.151	21962	21631	481849			Sudan_EarlyChristian_S	Peru_Cotahuasi_Tiwanaku	Venezuela_LasLocas_Ceramic2	Colombia_LagunadelaHerrera_2000BP	0.000624	#REF!	20655	20370	457741
Sudan_EarlyChristian_S	Peru_Cullcunche_Tiwanaku	Venezuela_LasLocas_Ceramic	Colombia_LagunadelaHerrera_2000BP	0.000166	0.519	20996	20919	460831			Sudan_EarlyChristian_S	Peru_Cullcunche_Tiwanaku	Venezuela_LasLocas_Ceramic2	Colombia_LagunadelaHerrera_2000BP	0.000666	#REF!	19796	19505	436718
Sudan_EarlyChristian_S	Peru_Cuncaicha_4200BP	Venezuela_LasLocas_Ceramic	Colombia_LagunadelaHerrera_2000BP	0.000499	1.53	31753	31409	690364			Sudan_EarlyChristian_S	Peru_Cuncaicha_4200BP	Venezuela_LasLocas_Ceramic2	Colombia_LagunadelaHerrera_2000BP	0.000638	#REF!	30032	29612	659245
Sudan_EarlyChristian_S	Peru_Cuncaicha_9000BP	Venezuela_LasLocas_Ceramic	Colombia_LagunadelaHerrera_2000BP	0.000286	0.882	31168	30973	679884			Sudan_EarlyChristian_S	Peru_Cuncaicha_9000BP	Venezuela_LasLocas_Ceramic2	Colombia_LagunadelaHerrera_2000BP	0.000267	#REF!	29437	29264	648736
Sudan_EarlyChristian_S	Peru_EIP_Moche	Venezuela_LasLocas_Ceramic	Colombia_LagunadelaHerrera_2000BP	0.000556	1.496	9590	9474	207983			Sudan_EarlyChristian_S	Peru_EIP_Moche	Venezuela_LasLocas_Ceramic2	Colombia_LagunadelaHerrera_2000BP	0.001105	#REF!	9116	8896	198970
Sudan_EarlyChristian_S	Peru_ElBrujo_EIP_1300BP	Venezuela_LasLocas_Ceramic	Colombia_LagunadelaHerrera_2000BP	0.000213	0.758	27071	26945	590003			Sudan_EarlyChristian_S	Peru_ElBrujo_EIP_1300BP	Venezuela_LasLocas_Ceramic2	Colombia_LagunadelaHerrera_2000BP	0.000781	#REF!	25566	25129	561094
Sudan_EarlyChristian_S	Peru_Highlands_Chinchawas_MH	Venezuela_LasLocas_Ceramic	Colombia_LagunadelaHerrera_2000BP	0.00043	1.172	16635	16479	361602			Sudan_EarlyChristian_S	Peru_Highlands_Chinchawas_MH	Venezuela_LasLocas_Ceramic2	Colombia_LagunadelaHerrera_2000BP	0.000716	#REF!	15873	15624	347727
Sudan_EarlyChristian_S	Peru_Highlands_LIP_Chimu	Venezuela_LasLocas_Ceramic	Colombia_LagunadelaHerrera_2000BP	0.00012	0.452	36490	36394	795158			Sudan_EarlyChristian_S	Peru_Highlands_LIP_Chimu	Venezuela_LasLocas_Ceramic2	Colombia_LagunadelaHerrera_2000BP	0.000628	#REF!	34132	33663	747336
Sudan_EarlyChristian_S	Peru_HuacaPrieta_LA_4500BP	Venezuela_LasLocas_Ceramic	Colombia_LagunadelaHerrera_2000BP	-0.001401	-1.609	889	917	19811			Sudan_EarlyChristian_S	Peru_HuacaPrieta_LA_4500BP	Venezuela_LasLocas_Ceramic2	Colombia_LagunadelaHerrera_2000BP	-0.000335	#REF!	870	876	19415
Sudan_EarlyChristian_S	Peru_Kaillachuro_Unknown,SG	Venezuela_LasLocas_Ceramic	Colombia_LagunadelaHerrera_2000BP	9.8e-05	0.202	6404	6390	139523			Sudan_EarlyChristian_S	Peru_Kaillachuro_Unknown,SG	Venezuela_LasLocas_Ceramic2	Colombia_LagunadelaHerrera_2000BP	0.001025	#REF!	5873	5741	128495
Sudan_EarlyChristian_S	Peru_LaGalgada_4100BP	Venezuela_LasLocas_Ceramic	Colombia_LagunadelaHerrera_2000BP	0.000682	2.094	37601	37044	814998			Sudan_EarlyChristian_S	Peru_LaGalgada_4100BP	Venezuela_LasLocas_Ceramic2	Colombia_LagunadelaHerrera_2000BP	0.000565	#REF!	34667	34237	761732
Sudan_EarlyChristian_S	Peru_Laramate_900BP	Venezuela_LasLocas_Ceramic	Colombia_LagunadelaHerrera_2000BP	0.00028	1.242	39855	39613	868936			Sudan_EarlyChristian_S	Peru_Laramate_900BP	Venezuela_LasLocas_Ceramic2	Colombia_LagunadelaHerrera_2000BP	0.000597	#REF!	36716	36234	806971
Sudan_EarlyChristian_S	Peru_Lauricocha_3500BP	Venezuela_LasLocas_Ceramic	Colombia_LagunadelaHerrera_2000BP	0.00021	0.621	25286	25170	553064			Sudan_EarlyChristian_S	Peru_Lauricocha_3500BP	Venezuela_LasLocas_Ceramic2	Colombia_LagunadelaHerrera_2000BP	0.000799	#REF!	23637	23223	518963
Sudan_EarlyChristian_S	Peru_Lauricocha_5800BP	Venezuela_LasLocas_Ceramic	Colombia_LagunadelaHerrera_2000BP	0.000497	1.442	26406	26121	574448			Sudan_EarlyChristian_S	Peru_Lauricocha_5800BP	Venezuela_LasLocas_Ceramic2	Colombia_LagunadelaHerrera_2000BP	0.000606	#REF!	24420	24094	537652
Sudan_EarlyChristian_S	Peru_Lauricocha_8600BP	Venezuela_LasLocas_Ceramic	Colombia_LagunadelaHerrera_2000BP	2.2e-05	0.079	39185	39166	857208			Sudan_EarlyChristian_S	Peru_Lauricocha_8600BP	Venezuela_LasLocas_Ceramic2	Colombia_LagunadelaHerrera_2000BP	0.000126	#REF!	35895	35795	793667
Sudan_EarlyChristian_S	Peru_LH_Inca	Venezuela_LasLocas_Ceramic	Colombia_LagunadelaHerrera_2000BP	0.000971	2.297	8464	8287	181934			Sudan_EarlyChristian_S	Peru_LH_Inca	Venezuela_LasLocas_Ceramic2	Colombia_LagunadelaHerrera_2000BP	0.00178	#REF!	7967	7661	171980
Sudan_EarlyChristian_S	Peru_Lima_EIP_1450BP	Venezuela_LasLocas_Ceramic	Colombia_LagunadelaHerrera_2000BP	0.000702	2.15	15588	15351	337028			Sudan_EarlyChristian_S	Peru_Lima_EIP_1450BP	Venezuela_LasLocas_Ceramic2	Colombia_LagunadelaHerrera_2000BP	0.000616	#REF!	14580	14383	319307
Sudan_EarlyChristian_S	Peru_Lima_LIP_650BP	Venezuela_LasLocas_Ceramic	Colombia_LagunadelaHerrera_2000BP	0.000548	1.907	37632	37182	822279			Sudan_EarlyChristian_S	Peru_Lima_LIP_650BP	Venezuela_LasLocas_Ceramic2	Colombia_LagunadelaHerrera_2000BP	0.000625	#REF!	34597	34120	763395
Sudan_EarlyChristian_S	Peru_LimaCoast_MH_1000BP	Venezuela_LasLocas_Ceramic	Colombia_LagunadelaHerrera_2000BP	-0.00026	-0.517	4284	4309	94152			Sudan_EarlyChristian_S	Peru_LimaCoast_MH_1000BP	Venezuela_LasLocas_Ceramic2	Colombia_LagunadelaHerrera_2000BP	0.00025	#REF!	4131	4109	91050
Sudan_EarlyChristian_S	Peru_LIP_Botigiriayocc_600BP	Venezuela_LasLocas_Ceramic	Colombia_LagunadelaHerrera_2000BP	0.000511	1.544	39689	39248	862517			Sudan_EarlyChristian_S	Peru_LIP_Botigiriayocc_600BP	Venezuela_LasLocas_Ceramic2	Colombia_LagunadelaHerrera_2000BP	0.000816	#REF!	36377	35727	797548
Sudan_EarlyChristian_S	Peru_LIP_La_Galgada_600BP	Venezuela_LasLocas_Ceramic	Colombia_LagunadelaHerrera_2000BP	0.000348	0.441	1291	1281	28349			Sudan_EarlyChristian_S	Peru_LIP_La_Galgada_600BP	Venezuela_LasLocas_Ceramic2	Colombia_LagunadelaHerrera_2000BP	-0.00086	#REF!	1225	1249	27432
Sudan_EarlyChristian_S	Peru_LIP_Pacapaccari_600BP	Venezuela_LasLocas_Ceramic	Colombia_LagunadelaHerrera_2000BP	0.000228	0.826	34335	34165	746382			Sudan_EarlyChristian_S	Peru_LIP_Pacapaccari_600BP	Venezuela_LasLocas_Ceramic2	Colombia_LagunadelaHerrera_2000BP	0.000148	#REF!	31990	31886	705531
Sudan_EarlyChristian_S	Peru_LIP_Ychsma	Venezuela_LasLocas_Ceramic	Colombia_LagunadelaHerrera_2000BP	-1.2e-05	-0.04	17946	17951	391506			Sudan_EarlyChristian_S	Peru_LIP_Ychsma	Venezuela_LasLocas_Ceramic2	Colombia_LagunadelaHerrera_2000BP	0.000343	#REF!	17069	16941	374748
Sudan_EarlyChristian_S	Peru_Maucallacta_Tiwanaku	Venezuela_LasLocas_Ceramic	Colombia_LagunadelaHerrera_2000BP	0.000384	1.064	20461	20289	446835			Sudan_EarlyChristian_S	Peru_Maucallacta_Tiwanaku	Venezuela_LasLocas_Ceramic2	Colombia_LagunadelaHerrera_2000BP	0.000807	#REF!	19226	18884	423149
Sudan_EarlyChristian_S	Peru_MH_LIP_ElBrujo_850BP	Venezuela_LasLocas_Ceramic	Colombia_LagunadelaHerrera_2000BP	0.000704	1.925	16228	15981	350197			Sudan_EarlyChristian_S	Peru_MH_LIP_ElBrujo_850BP	Venezuela_LasLocas_Ceramic2	Colombia_LagunadelaHerrera_2000BP	0.000136	#REF!	15243	15198	334455
Sudan_EarlyChristian_S	Peru_MH_LIP_Lambayeque	Venezuela_LasLocas_Ceramic	Colombia_LagunadelaHerrera_2000BP	0.000374	1.453	36658	36361	794461			Sudan_EarlyChristian_S	Peru_MH_LIP_Lambayeque	Venezuela_LasLocas_Ceramic2	Colombia_LagunadelaHerrera_2000BP	0.00045	#REF!	33924	33589	742771
Sudan_EarlyChristian_S	Peru_Palpa_LIP_550BP	Venezuela_LasLocas_Ceramic	Colombia_LagunadelaHerrera_2000BP	0.000254	0.908	31202	31029	679479			Sudan_EarlyChristian_S	Peru_Palpa_LIP_550BP	Venezuela_LasLocas_Ceramic2	Colombia_LagunadelaHerrera_2000BP	0.000313	#REF!	29388	29186	646097
Sudan_EarlyChristian_S	Peru_Palpa_MH_950BP	Venezuela_LasLocas_Ceramic	Colombia_LagunadelaHerrera_2000BP	0.001108	1.571	1820	1776	39588			Sudan_EarlyChristian_S	Peru_Palpa_MH_950BP	Venezuela_LasLocas_Ceramic2	Colombia_LagunadelaHerrera_2000BP	0.001209	#REF!	1733	1687	37890
Sudan_EarlyChristian_S	Peru_RioUncallane_1600BP,SG	Venezuela_LasLocas_Ceramic	Colombia_LagunadelaHerrera_2000BP	0.000753	3.042	41653	40977	897664			Sudan_EarlyChristian_S	Peru_RioUncallane_1600BP,SG	Venezuela_LasLocas_Ceramic2	Colombia_LagunadelaHerrera_2000BP	0.000778	#REF!	37875	37232	826585
Sudan_EarlyChristian_S	Peru_SanSebastian_LH_500BP	Venezuela_LasLocas_Ceramic	Colombia_LagunadelaHerrera_2000BP	0.000311	0.917	17784	17663	388118			Sudan_EarlyChristian_S	Peru_SanSebastian_LH_500BP	Venezuela_LasLocas_Ceramic2	Colombia_LagunadelaHerrera_2000BP	0.00038	#REF!	17019	16876	375272
Sudan_EarlyChristian_S	Peru_SanSebastian_LIP_600BP	Venezuela_LasLocas_Ceramic	Colombia_LagunadelaHerrera_2000BP	-7.9e-05	-0.261	31024	31078	678295			Sudan_EarlyChristian_S	Peru_SanSebastian_LIP_600BP	Venezuela_LasLocas_Ceramic2	Colombia_LagunadelaHerrera_2000BP	0.000415	#REF!	29503	29234	648344
Sudan_EarlyChristian_S	Peru_SoroMikayaPatjxa_6800BP,SG	Venezuela_LasLocas_Ceramic	Colombia_LagunadelaHerrera_2000BP	-0.001111	-1.434	1735	1780	39958			Sudan_EarlyChristian_S	Peru_SoroMikayaPatjxa_6800BP,SG	Venezuela_LasLocas_Ceramic2	Colombia_LagunadelaHerrera_2000BP	-0.002171	#REF!	1542	1622	36565
Sudan_EarlyChristian_S	Peru_Ullujaya_EIP_1350BP	Venezuela_LasLocas_Ceramic	Colombia_LagunadelaHerrera_2000BP	0.000351	1.242	25010	24819	544760			Sudan_EarlyChristian_S	Peru_Ullujaya_EIP_1350BP	Venezuela_LasLocas_Ceramic2	Colombia_LagunadelaHerrera_2000BP	0.000456	#REF!	23795	23557	522932
Sudan_EarlyChristian_S	Peru_Ullujaya_MH_950BP	Venezuela_LasLocas_Ceramic	Colombia_LagunadelaHerrera_2000BP	0.000675	2.064	25256	24885	548994			Sudan_EarlyChristian_S	Peru_Ullujaya_MH_950BP	Venezuela_LasLocas_Ceramic2	Colombia_LagunadelaHerrera_2000BP	0.000284	#REF!	23909	23759	526967
Sudan_EarlyChristian_S	PuertoRico_CaboRojo11_Ceramic	Venezuela_LasLocas_Ceramic	Colombia_LagunadelaHerrera_2000BP	0.000808	2.459	34206	33609	738816			Sudan_EarlyChristian_S	PuertoRico_CaboRojo11_Ceramic	Venezuela_LasLocas_Ceramic2	Colombia_LagunadelaHerrera_2000BP	0.000394	#REF!	32036	31760	701593
Sudan_EarlyChristian_S	PuertoRico_CanasColloresMonserrate_Ceramic	Venezuela_LasLocas_Ceramic	Colombia_LagunadelaHerrera_2000BP	0.000843	3	39224	38510	846048			Sudan_EarlyChristian_S	PuertoRico_CanasColloresMonserrate_Ceramic	Venezuela_LasLocas_Ceramic2	Colombia_LagunadelaHerrera_2000BP	0.000501	#REF!	36052	35657	789064
Sudan_EarlyChristian_S	PuertoRico_Collores_Ceramic	Venezuela_LasLocas_Ceramic	Colombia_LagunadelaHerrera_2000BP	0.000585	1.789	33578	33152	727636			Sudan_EarlyChristian_S	PuertoRico_Collores_Ceramic	Venezuela_LasLocas_Ceramic2	Colombia_LagunadelaHerrera_2000BP	0.000115	#REF!	31240	31161	688264
Sudan_EarlyChristian_S	PuertoRico_LosIndios_Ceramic	Venezuela_LasLocas_Ceramic	Colombia_LagunadelaHerrera_2000BP	0.000379	0.824	5470	5425	119298			Sudan_EarlyChristian_S	PuertoRico_LosIndios_Ceramic	Venezuela_LasLocas_Ceramic2	Colombia_LagunadelaHerrera_2000BP	0.000291	#REF!	5183	5150	115227
Sudan_EarlyChristian_S	PuertoRico_Monserrate_Ceramic	Venezuela_LasLocas_Ceramic	Colombia_LagunadelaHerrera_2000BP	0.0006	1.79	32000	31584	692181			Sudan_EarlyChristian_S	PuertoRico_Monserrate_Ceramic	Venezuela_LasLocas_Ceramic2	Colombia_LagunadelaHerrera_2000BP	0.000326	#REF!	29992	29777	657500
Sudan_EarlyChristian_S	PuertoRico_PasodelIndio_Ceramic	Venezuela_LasLocas_Ceramic	Colombia_LagunadelaHerrera_2000BP	0.000466	1.895	40452	40044	875869			Sudan_EarlyChristian_S	PuertoRico_PasodelIndio_Ceramic	Venezuela_LasLocas_Ceramic2	Colombia_LagunadelaHerrera_2000BP	0.000562	#REF!	37003	36548	809856
Sudan_EarlyChristian_S	PuertoRico_PuntaCandelero_Ceramic	Venezuela_LasLocas_Ceramic	Colombia_LagunadelaHerrera_2000BP	0.001054	3.717	25270	24696	544272			Sudan_EarlyChristian_S	PuertoRico_PuntaCandelero_Ceramic	Venezuela_LasLocas_Ceramic2	Colombia_LagunadelaHerrera_2000BP	0.000342	#REF!	23625	23448	518336
Sudan_EarlyChristian_S	PuertoRico_SantaElena_Ceramic	Venezuela_LasLocas_Ceramic	Colombia_LagunadelaHerrera_2000BP	0.000495	1.875	39530	39107	856414			Sudan_EarlyChristian_S	PuertoRico_SantaElena_Ceramic	Venezuela_LasLocas_Ceramic2	Colombia_LagunadelaHerrera_2000BP	0.000245	#REF!	36252	36056	796703
Sudan_EarlyChristian_S	PuertoRico_Tibes_Ceramic	Venezuela_LasLocas_Ceramic	Colombia_LagunadelaHerrera_2000BP	0.000785	2.301	15679	15414	337150			Sudan_EarlyChristian_S	PuertoRico_Tibes_Ceramic	Venezuela_LasLocas_Ceramic2	Colombia_LagunadelaHerrera_2000BP	0.000912	#REF!	14831	14538	321981
Sudan_EarlyChristian_S	StLucia_Lavoutte_Ceramic	Venezuela_LasLocas_Ceramic	Colombia_LagunadelaHerrera_2000BP	0.00063	2.823	41373	40810	893693			Sudan_EarlyChristian_S	StLucia_Lavoutte_Ceramic	Venezuela_LasLocas_Ceramic2	Colombia_LagunadelaHerrera_2000BP	0.000658	#REF!	37705	37163	823650
Sudan_EarlyChristian_S	Uruguay_Rocha_PreColonial,SG	Venezuela_LasLocas_Ceramic	Colombia_LagunadelaHerrera_2000BP	3.8e-05	0.086	7650	7644	167391			Sudan_EarlyChristian_S	Uruguay_Rocha_PreColonial,SG	Venezuela_LasLocas_Ceramic2	Colombia_LagunadelaHerrera_2000BP	0.000127	#REF!	7098	7078	157162
Sudan_EarlyChristian_S	USA_AK_Ancient_Athabaskan_1100BP	Venezuela_LasLocas_Ceramic	Colombia_LagunadelaHerrera_2000BP	9.7e-05	0.357	39923	39837	890873			Sudan_EarlyChristian_S	USA_AK_Ancient_Athabaskan_1100BP	Venezuela_LasLocas_Ceramic2	Colombia_LagunadelaHerrera_2000BP	0.000248	#REF!	36482	36278	822636
Sudan_EarlyChristian_S	USA_AK_Athabskan,SG	Venezuela_LasLocas_Ceramic	Colombia_LagunadelaHerrera_2000BP	0.000663	1.943	19849	19555	442818			Sudan_EarlyChristian_S	USA_AK_Athabskan,SG	Venezuela_LasLocas_Ceramic2	Colombia_LagunadelaHerrera_2000BP	0.00017	#REF!	17852	17784	405002
Sudan_EarlyChristian_S	USA_AK_PaleoAleut	Venezuela_LasLocas_Ceramic	Colombia_LagunadelaHerrera_2000BP	0.000357	1.348	36482	36189	820156			Sudan_EarlyChristian_S	USA_AK_PaleoAleut	Venezuela_LasLocas_Ceramic2	Colombia_LagunadelaHerrera_2000BP	0.000135	#REF!	33517	33414	762391
Sudan_EarlyChristian_S	USA_AK_PaleoAleut,SG	Venezuela_LasLocas_Ceramic	Colombia_LagunadelaHerrera_2000BP	0.000688	2.246	36596	36036	814145			Sudan_EarlyChristian_S	USA_AK_PaleoAleut,SG	Venezuela_LasLocas_Ceramic2	Colombia_LagunadelaHerrera_2000BP	0.000537	#REF!	33325	32922	750849
Sudan_EarlyChristian_S	USA_AK_Prehistoric,SG	Venezuela_LasLocas_Ceramic	Colombia_LagunadelaHerrera_2000BP	-8.9e-05	-0.093	907	909	21040			Sudan_EarlyChristian_S	USA_AK_Prehistoric,SG	Venezuela_LasLocas_Ceramic2	Colombia_LagunadelaHerrera_2000BP	0.00138	#REF!	851	824	19480
Sudan_EarlyChristian_S	USA_Alaska_TrailCreek_9000BP,SG	Venezuela_LasLocas_Ceramic	Colombia_LagunadelaHerrera_2000BP	1e-05	0.027	11301	11299	258617			Sudan_EarlyChristian_S	USA_Alaska_TrailCreek_9000BP,SG	Venezuela_LasLocas_Ceramic2	Colombia_LagunadelaHerrera_2000BP	0.000395	#REF!	10388	10293	239899
Sudan_EarlyChristian_S	USA_Ancient_Beringian,SG	Venezuela_LasLocas_Ceramic	Colombia_LagunadelaHerrera_2000BP	0.00045	1.522	40247	39842	898647			Sudan_EarlyChristian_S	USA_Ancient_Beringian,SG	Venezuela_LasLocas_Ceramic2	Colombia_LagunadelaHerrera_2000BP	0.000665	#REF!	36752	36202	827453
Sudan_EarlyChristian_S	USA_Anzick_realigned,SG	Venezuela_LasLocas_Ceramic	Colombia_LagunadelaHerrera_2000BP	0.000518	1.503	41283	40819	896329			Sudan_EarlyChristian_S	USA_Anzick_realigned,SG	Venezuela_LasLocas_Ceramic2	Colombia_LagunadelaHerrera_2000BP	0.000581	#REF!	37607	37127	825755
Sudan_EarlyChristian_S	USA_CA_Islands,SG	Venezuela_LasLocas_Ceramic	Colombia_LagunadelaHerrera_2000BP	0.000375	1.826	41368	41031	898469			Sudan_EarlyChristian_S	USA_CA_Islands,SG	Venezuela_LasLocas_Ceramic2	Colombia_LagunadelaHerrera_2000BP	0.000372	#REF!	37644	37337	827304
Sudan_EarlyChristian_S	USA_Nevada_LovelockCave_1850BP,SG	Venezuela_LasLocas_Ceramic	Colombia_LagunadelaHerrera_2000BP	0.000519	2.01	41365	40899	898438			Sudan_EarlyChristian_S	USA_Nevada_LovelockCave_1850BP,SG	Venezuela_LasLocas_Ceramic2	Colombia_LagunadelaHerrera_2000BP	0.000879	#REF!	37762	37035	827288
Sudan_EarlyChristian_S	USA_Nevada_LovelockCave_600BP,SG	Venezuela_LasLocas_Ceramic	Colombia_LagunadelaHerrera_2000BP	0.000538	1.645	41408	40924	898345			Sudan_EarlyChristian_S	USA_Nevada_LovelockCave_600BP,SG	Venezuela_LasLocas_Ceramic2	Colombia_LagunadelaHerrera_2000BP	-2e-06	#REF!	37517	37519	827218
Sudan_EarlyChristian_S	USA_Nevada_SpiritCave_11000BP,SG	Venezuela_LasLocas_Ceramic	Colombia_LagunadelaHerrera_2000BP	-0.000237	-0.709	41088	41301	898338			Sudan_EarlyChristian_S	USA_Nevada_SpiritCave_11000BP,SG	Venezuela_LasLocas_Ceramic2	Colombia_LagunadelaHerrera_2000BP	-0.000164	#REF!	37369	37505	827185
Sudan_EarlyChristian_S	USA_NM_Chaco	Venezuela_LasLocas_Ceramic	Colombia_LagunadelaHerrera_2000BP	0.000588	1.696	10425	10290	229166			Sudan_EarlyChristian_S	USA_NM_Chaco	Venezuela_LasLocas_Ceramic2	Colombia_LagunadelaHerrera_2000BP	0.001134	#REF!	9991	9741	220051
Sudan_EarlyChristian_S	USA_PA_Colonist,SG	Venezuela_LasLocas_Ceramic	Colombia_LagunadelaHerrera_2000BP	0.000352	0.955	6405	6348	159697			Sudan_EarlyChristian_S	USA_PA_Colonist,SG	Venezuela_LasLocas_Ceramic2	Colombia_LagunadelaHerrera_2000BP	0.000106	#REF!	5902	5887	148367
Sudan_EarlyChristian_S	USA_WA_Kennewick,SG	Venezuela_LasLocas_Ceramic	Colombia_LagunadelaHerrera_2000BP	-0.000166	-0.45	15997	16056	358296			Sudan_EarlyChristian_S	USA_WA_Kennewick,SG	Venezuela_LasLocas_Ceramic2	Colombia_LagunadelaHerrera_2000BP	0.000289	#REF!	14415	14321	325506
Sudan_EarlyChristian_S	Venezuela_LasLocas_Ceramic2	Venezuela_LasLocas_Ceramic	Colombia_LagunadelaHerrera_2000BP	-0.002505	-8.755	35359	37334	788274			Sudan_EarlyChristian_S	Venezuela_LasLocas_Ceramic	Venezuela_LasLocas_Ceramic2	Colombia_LagunadelaHerrera_2000BP	-0.003574	#REF!	34516	37334	788274
Sudan_EarlyChristian_S	Argentina_Aconcagua_Inca_500BP,SG	Venezuela_LasLocas_Ceramic	Colombia_LasDelicias_1200BP	0.0002	0.497	32834	32692	709469			Sudan_EarlyChristian_S	Argentina_Aconcagua_Inca_500BP,SG	Venezuela_LasLocas_Ceramic2	Colombia_LasDelicias_1200BP	0.000576	#REF!	30289	29909	659340
Sudan_EarlyChristian_S	Argentina_ArroyoSeco2_7200BP	Venezuela_LasLocas_Ceramic	Colombia_LasDelicias_1200BP	0.000321	0.585	8467	8407	184836			Sudan_EarlyChristian_S	Argentina_ArroyoSeco2_7200BP	Venezuela_LasLocas_Ceramic2	Colombia_LasDelicias_1200BP	-2.6e-05	#REF!	7884	7889	174803
Sudan_EarlyChristian_S	Argentina_ArroyoSeco2_7700BP	Venezuela_LasLocas_Ceramic	Colombia_LasDelicias_1200BP	0.000237	0.741	36977	36786	804457			Sudan_EarlyChristian_S	Argentina_ArroyoSeco2_7700BP	Venezuela_LasLocas_Ceramic2	Colombia_LasDelicias_1200BP	-0.000172	#REF!	34166	34295	754129
Sudan_EarlyChristian_S	Argentina_BeagleChannel_Yamana_100BP	Venezuela_LasLocas_Ceramic	Colombia_LasDelicias_1200BP	0.000628	1.698	37861	37346	820731			Sudan_EarlyChristian_S	Argentina_BeagleChannel_Yamana_100BP	Venezuela_LasLocas_Ceramic2	Colombia_LasDelicias_1200BP	-0.000114	#REF!	34880	34968	770357
Sudan_EarlyChristian_S	Argentina_BeagleChannel_Yamana_100BP,SG	Venezuela_LasLocas_Ceramic	Colombia_LasDelicias_1200BP	0.000853	2.344	30401	29836	662375			Sudan_EarlyChristian_S	Argentina_BeagleChannel_Yamana_100BP,SG	Venezuela_LasLocas_Ceramic2	Colombia_LasDelicias_1200BP	0.000357	#REF!	28554	28329	631632
Sudan_EarlyChristian_S	Argentina_BeagleChannel_Yamana_1500BP	Venezuela_LasLocas_Ceramic	Colombia_LasDelicias_1200BP	7e-05	0.161	28022	27979	611990			Sudan_EarlyChristian_S	Argentina_BeagleChannel_Yamana_1500BP	Venezuela_LasLocas_Ceramic2	Colombia_LasDelicias_1200BP	-0.000345	#REF!	26818	27023	592819
Sudan_EarlyChristian_S	Argentina_LagunaChica_1600BP	Venezuela_LasLocas_Ceramic	Colombia_LasDelicias_1200BP	0.000875	2.123	27227	26712	589153			Sudan_EarlyChristian_S	Argentina_LagunaChica_1600BP	Venezuela_LasLocas_Ceramic2	Colombia_LasDelicias_1200BP	0.000256	#REF!	26020	25873	571580
Sudan_EarlyChristian_S	Argentina_LagunaChica_6800BP	Venezuela_LasLocas_Ceramic	Colombia_LasDelicias_1200BP	0.000405	1.025	20762	20578	455312			Sudan_EarlyChristian_S	Argentina_LagunaChica_6800BP	Venezuela_LasLocas_Ceramic2	Colombia_LasDelicias_1200BP	0.000465	#REF!	20133	19926	444839
Sudan_EarlyChristian_S	Argentina_LagunaToro_2400BP	Venezuela_LasLocas_Ceramic	Colombia_LasDelicias_1200BP	0.001409	2.683	8285	8037	176442			Sudan_EarlyChristian_S	Argentina_LagunaToro_2400BP	Venezuela_LasLocas_Ceramic2	Colombia_LasDelicias_1200BP	0.000443	#REF!	7843	7767	170128
Sudan_EarlyChristian_S	Argentina_MitrePeninsula_Haush_400BP	Venezuela_LasLocas_Ceramic	Colombia_LasDelicias_1200BP	6.4e-05	0.198	36906	36854	805205			Sudan_EarlyChristian_S	Argentina_MitrePeninsula_Haush_400BP	Venezuela_LasLocas_Ceramic2	Colombia_LasDelicias_1200BP	-0.000374	#REF!	34237	34520	757845
Sudan_EarlyChristian_S	Argentina_NorthTierradelFiego_Selknam_100BP,SG	Venezuela_LasLocas_Ceramic	Colombia_LasDelicias_1200BP	0.000347	0.844	31657	31417	691881			Sudan_EarlyChristian_S	Argentina_NorthTierradelFiego_Selknam_100BP,SG	Venezuela_LasLocas_Ceramic2	Colombia_LasDelicias_1200BP	0.000135	#REF!	29398	29310	650784
Sudan_EarlyChristian_S	Argentina_NorthTierradelFuego_LaArcillosa2_5800BP	Venezuela_LasLocas_Ceramic	Colombia_LasDelicias_1200BP	0.000263	0.607	32176	31992	700690			Sudan_EarlyChristian_S	Argentina_NorthTierradelFuego_LaArcillosa2_5800BP	Venezuela_LasLocas_Ceramic2	Colombia_LasDelicias_1200BP	-8.9e-05	#REF!	30439	30499	672431
Sudan_EarlyChristian_S	Argentina_NorthTierradelFuego_Selknam_500BP	Venezuela_LasLocas_Ceramic	Colombia_LasDelicias_1200BP	7.4e-05	0.225	38299	38237	833988			Sudan_EarlyChristian_S	Argentina_NorthTierradelFuego_Selknam_500BP	Venezuela_LasLocas_Ceramic2	Colombia_LasDelicias_1200BP	-0.000392	#REF!	35325	35630	780583
Sudan_EarlyChristian_S	Bahamas_AbacoIsl_Ceramic	Venezuela_LasLocas_Ceramic	Colombia_LasDelicias_1200BP	9.8e-05	0.319	37607	37527	816098			Sudan_EarlyChristian_S	Bahamas_AbacoIsl_Ceramic	Venezuela_LasLocas_Ceramic2	Colombia_LasDelicias_1200BP	-8.8e-05	#REF!	34833	34901	765318
Sudan_EarlyChristian_S	Bahamas_CrookedIsl_Ceramic	Venezuela_LasLocas_Ceramic	Colombia_LasDelicias_1200BP	0.000491	1.454	37519	37119	814083			Sudan_EarlyChristian_S	Bahamas_CrookedIsl_Ceramic	Venezuela_LasLocas_Ceramic2	Colombia_LasDelicias_1200BP	0.000242	#REF!	34807	34622	764494
Sudan_EarlyChristian_S	Bahamas_EleutheraIsl_Ceramic	Venezuela_LasLocas_Ceramic	Colombia_LasDelicias_1200BP	0.000204	0.715	38613	38442	838887			Sudan_EarlyChristian_S	Bahamas_EleutheraIsl_Ceramic	Venezuela_LasLocas_Ceramic2	Colombia_LasDelicias_1200BP	2.4e-05	#REF!	35543	35524	782756
Sudan_EarlyChristian_S	Bahamas_LongIsl_Ceramic	Venezuela_LasLocas_Ceramic	Colombia_LasDelicias_1200BP	0.000196	0.589	37553	37393	816383			Sudan_EarlyChristian_S	Bahamas_LongIsl_Ceramic	Venezuela_LasLocas_Ceramic2	Colombia_LasDelicias_1200BP	0.000188	#REF!	34838	34694	765713
Sudan_EarlyChristian_S	Bahamas_SouthAndros_Ceramic	Venezuela_LasLocas_Ceramic	Colombia_LasDelicias_1200BP	4.5e-05	0.154	37746	37709	821672			Sudan_EarlyChristian_S	Bahamas_SouthAndros_Ceramic	Venezuela_LasLocas_Ceramic2	Colombia_LasDelicias_1200BP	0.000139	#REF!	34980	34873	769220
Sudan_EarlyChristian_S	Belize_3600BP	Venezuela_LasLocas_Ceramic	Colombia_LasDelicias_1200BP	-0.000342	-0.719	14320	14428	313392			Sudan_EarlyChristian_S	Belize_3600BP	Venezuela_LasLocas_Ceramic2	Colombia_LasDelicias_1200BP	-0.000485	#REF!	13857	14006	307175
Sudan_EarlyChristian_S	Belize_4000BP	Venezuela_LasLocas_Ceramic	Colombia_LasDelicias_1200BP	-0.000644	-1.238	6744	6841	150147			Sudan_EarlyChristian_S	Belize_4000BP	Venezuela_LasLocas_Ceramic2	Colombia_LasDelicias_1200BP	-0.000747	#REF!	6445	6553	144017
Sudan_EarlyChristian_S	Belize_4600BP	Venezuela_LasLocas_Ceramic	Colombia_LasDelicias_1200BP	2.5e-05	0.079	38135	38115	832227			Sudan_EarlyChristian_S	Belize_4600BP	Venezuela_LasLocas_Ceramic2	Colombia_LasDelicias_1200BP	-0.000308	#REF!	35207	35448	779193
Sudan_EarlyChristian_S	Belize_4600BP	Venezuela_LasLocas_Ceramic	Colombia_LasDelicias_1200BP	2.5e-05	0.079	38135	38115	832227			Sudan_EarlyChristian_S	Belize_4600BP	Venezuela_LasLocas_Ceramic2	Colombia_LasDelicias_1200BP	-0.000308	#REF!	35207	35448	779193
Sudan_EarlyChristian_S	Belize_4900BP	Venezuela_LasLocas_Ceramic	Colombia_LasDelicias_1200BP	0.000116	0.361	38140	38044	828422			Sudan_EarlyChristian_S	Belize_4900BP	Venezuela_LasLocas_Ceramic2	Colombia_LasDelicias_1200BP	-0.00028	#REF!	35118	35334	774162
Sudan_EarlyChristian_S	Belize_5500BP	Venezuela_LasLocas_Ceramic	Colombia_LasDelicias_1200BP	-3.2e-05	-0.076	31431	31453	685322			Sudan_EarlyChristian_S	Belize_5500BP	Venezuela_LasLocas_Ceramic2	Colombia_LasDelicias_1200BP	2.2e-05	#REF!	29783	29768	655017
Sudan_EarlyChristian_S	Belize_7400BP	Venezuela_LasLocas_Ceramic	Colombia_LasDelicias_1200BP	-5e-05	-0.127	24260	24287	529866			Sudan_EarlyChristian_S	Belize_7400BP	Venezuela_LasLocas_Ceramic2	Colombia_LasDelicias_1200BP	-0.000141	#REF!	22971	23042	509126
Sudan_EarlyChristian_S	Belize_8800BP	Venezuela_LasLocas_Ceramic	Colombia_LasDelicias_1200BP	0.000846	1.092	2786	2735	61227			Sudan_EarlyChristian_S	Belize_8800BP	Venezuela_LasLocas_Ceramic2	Colombia_LasDelicias_1200BP	0	#REF!	2594	2594	58928
Sudan_EarlyChristian_S	Belize_9400BP	Venezuela_LasLocas_Ceramic	Colombia_LasDelicias_1200BP	-0.000858	-2.059	20811	21205	459811			Sudan_EarlyChristian_S	Belize_9400BP	Venezuela_LasLocas_Ceramic2	Colombia_LasDelicias_1200BP	-0.000974	#REF!	19649	20077	439415
Sudan_EarlyChristian_S	Bolivia_Akapana_Tiwanaku	Venezuela_LasLocas_Ceramic	Colombia_LasDelicias_1200BP	0.000593	1.831	29696	29315	643401			Sudan_EarlyChristian_S	Bolivia_Akapana_Tiwanaku	Venezuela_LasLocas_Ceramic2	Colombia_LasDelicias_1200BP	0.000472	#REF!	27579	27293	605014
Sudan_EarlyChristian_S	Bolivia_Lukurmata_Tiwanaku	Venezuela_LasLocas_Ceramic	Colombia_LasDelicias_1200BP	0.000756	2.276	38424	37797	828962			Sudan_EarlyChristian_S	Bolivia_Lukurmata_Tiwanaku	Venezuela_LasLocas_Ceramic2	Colombia_LasDelicias_1200BP	0.000667	#REF!	35390	34874	774090
Sudan_EarlyChristian_S	Bolivia_MH_Iroco_1050BP	Venezuela_LasLocas_Ceramic	Colombia_LasDelicias_1200BP	8.3e-05	0.187	23881	23838	521426			Sudan_EarlyChristian_S	Bolivia_MH_Iroco_1050BP	Venezuela_LasLocas_Ceramic2	Colombia_LasDelicias_1200BP	0.000257	#REF!	22417	22290	494884
Sudan_EarlyChristian_S	Bolivia_MH_Miraflores	Venezuela_LasLocas_Ceramic	Colombia_LasDelicias_1200BP	0.000576	1.661	34561	34129	751165			Sudan_EarlyChristian_S	Bolivia_MH_Miraflores	Venezuela_LasLocas_Ceramic2	Colombia_LasDelicias_1200BP	0.000797	#REF!	32295	31732	706441
Sudan_EarlyChristian_S	Bolivia_MH_Tiwanaku	Venezuela_LasLocas_Ceramic	Colombia_LasDelicias_1200BP	9.5e-05	0.249	15629	15596	340211			Sudan_EarlyChristian_S	Bolivia_MH_Tiwanaku	Venezuela_LasLocas_Ceramic2	Colombia_LasDelicias_1200BP	0.000247	#REF!	14902	14821	327658
Sudan_EarlyChristian_S	Bolivia_MiraFlores_MH	Venezuela_LasLocas_Ceramic	Colombia_LasDelicias_1200BP	0.000267	0.621	28497	28332	619730			Sudan_EarlyChristian_S	Bolivia_MiraFlores_MH	Venezuela_LasLocas_Ceramic2	Colombia_LasDelicias_1200BP	-0.000179	#REF!	26572	26678	587288
Sudan_EarlyChristian_S	Bolivia_MonolitoDescabezado_Tiwanaku	Venezuela_LasLocas_Ceramic	Colombia_LasDelicias_1200BP	0.000577	1.432	31353	30962	677549			Sudan_EarlyChristian_S	Bolivia_MonolitoDescabezado_Tiwanaku	Venezuela_LasLocas_Ceramic2	Colombia_LasDelicias_1200BP	0.000827	#REF!	29422	28891	641853
Sudan_EarlyChristian_S	Bolivia_Pumapunku_Tiwanaku	Venezuela_LasLocas_Ceramic	Colombia_LasDelicias_1200BP	0.000332	0.667	11795	11709	257655			Sudan_EarlyChristian_S	Bolivia_Pumapunku_Tiwanaku	Venezuela_LasLocas_Ceramic2	Colombia_LasDelicias_1200BP	0.000276	#REF!	11169	11101	247046
Sudan_EarlyChristian_S	Bolivia_Putuni_Tiwanaku	Venezuela_LasLocas_Ceramic	Colombia_LasDelicias_1200BP	0.000249	0.572	23017	22892	503813			Sudan_EarlyChristian_S	Bolivia_Putuni_Tiwanaku	Venezuela_LasLocas_Ceramic2	Colombia_LasDelicias_1200BP	0.000564	#REF!	21773	21503	479244
Sudan_EarlyChristian_S	Bolivia_Totocachi_Tiwanaku	Venezuela_LasLocas_Ceramic	Colombia_LasDelicias_1200BP	0.000198	0.345	8170	8135	178580			Sudan_EarlyChristian_S	Bolivia_Totocachi_Tiwanaku	Venezuela_LasLocas_Ceramic2	Colombia_LasDelicias_1200BP	0.000195	#REF!	7594	7562	167225
Sudan_EarlyChristian_S	Brazil_Enoque_3500BP,SG	Venezuela_LasLocas_Ceramic	Colombia_LasDelicias_1200BP	0.000977	0.889	1365	1336	30160			Sudan_EarlyChristian_S	Brazil_Enoque_3500BP,SG	Venezuela_LasLocas_Ceramic2	Colombia_LasDelicias_1200BP	0.000838	#REF!	1247	1224	27741
Sudan_EarlyChristian_S	Brazil_LapaDoSanto_9600BP	Venezuela_LasLocas_Ceramic	Colombia_LasDelicias_1200BP	0.000649	2.017	35305	34807	767810			Sudan_EarlyChristian_S	Brazil_LapaDoSanto_9600BP	Venezuela_LasLocas_Ceramic2	Colombia_LasDelicias_1200BP	-0.000372	#REF!	32664	32933	725366
Sudan_EarlyChristian_S	Brazil_Laranjal_6600BP	Venezuela_LasLocas_Ceramic	Colombia_LasDelicias_1200BP	0.000367	0.781	18397	18249	404134			Sudan_EarlyChristian_S	Brazil_Laranjal_6600BP	Venezuela_LasLocas_Ceramic2	Colombia_LasDelicias_1200BP	0.000139	#REF!	17399	17345	388471
Sudan_EarlyChristian_S	Brazil_Laranjal_6800BP	Venezuela_LasLocas_Ceramic	Colombia_LasDelicias_1200BP	0.00096	2.084	14058	13763	307717			Sudan_EarlyChristian_S	Brazil_Laranjal_6800BP	Venezuela_LasLocas_Ceramic2	Colombia_LasDelicias_1200BP	9.4e-05	#REF!	13303	13276	296128
Sudan_EarlyChristian_S	Brazil_Moraes_5800BP	Venezuela_LasLocas_Ceramic	Colombia_LasDelicias_1200BP	-0.000305	-0.616	12238	12321	270594			Sudan_EarlyChristian_S	Brazil_Moraes_5800BP	Venezuela_LasLocas_Ceramic2	Colombia_LasDelicias_1200BP	-0.000221	#REF!	11628	11685	259792
Sudan_EarlyChristian_S	Brazil_PrePottery_1300BP	Venezuela_LasLocas_Ceramic	Colombia_LasDelicias_1200BP	8.6e-05	0.103	1939	1936	43303			Sudan_EarlyChristian_S	Brazil_PrePottery_1300BP	Venezuela_LasLocas_Ceramic2	Colombia_LasDelicias_1200BP	-0.000969	#REF!	1822	1862	41587
Sudan_EarlyChristian_S	Brazil_PrePottery_2200BP	Venezuela_LasLocas_Ceramic	Colombia_LasDelicias_1200BP	-0.000362	-0.74	8850	8922	198958			Sudan_EarlyChristian_S	Brazil_PrePottery_2200BP	Venezuela_LasLocas_Ceramic2	Colombia_LasDelicias_1200BP	-3.8e-05	#REF!	8376	8383	190911
Sudan_EarlyChristian_S	Brazil_PrePottery_2500BP	Venezuela_LasLocas_Ceramic	Colombia_LasDelicias_1200BP	7.5e-05	0.122	4719	4711	104124			Sudan_EarlyChristian_S	Brazil_PrePottery_2500BP	Venezuela_LasLocas_Ceramic2	Colombia_LasDelicias_1200BP	-0.000205	#REF!	4407	4428	99467
Sudan_EarlyChristian_S	Brazil_Sumidouro_10100BP,SG	Venezuela_LasLocas_Ceramic	Colombia_LasDelicias_1200BP	0.00039	1.088	30859	30586	700907			Sudan_EarlyChristian_S	Brazil_Sumidouro_10100BP,SG	Venezuela_LasLocas_Ceramic2	Colombia_LasDelicias_1200BP	-0.000223	#REF!	28076	28221	649493
Sudan_EarlyChristian_S	Brazil_Sumidouro_10200BP,SG	Venezuela_LasLocas_Ceramic	Colombia_LasDelicias_1200BP	0.000458	0.912	9465	9365	219405			Sudan_EarlyChristian_S	Brazil_Sumidouro_10200BP,SG	Venezuela_LasLocas_Ceramic2	Colombia_LasDelicias_1200BP	0.00052	#REF!	8604	8499	202003
Sudan_EarlyChristian_S	Brazil_Sumidouro_10400BP,SG	Venezuela_LasLocas_Ceramic	Colombia_LasDelicias_1200BP	0.000278	0.657	39050	38812	858510			Sudan_EarlyChristian_S	Brazil_Sumidouro_10400BP,SG	Venezuela_LasLocas_Ceramic2	Colombia_LasDelicias_1200BP	-0.000502	#REF!	35520	35920	796680
Sudan_EarlyChristian_S	Brazil_Sumidouro_9800BP,SG	Venezuela_LasLocas_Ceramic	Colombia_LasDelicias_1200BP	0.001033	1.504	3656	3567	85279			Sudan_EarlyChristian_S	Brazil_Sumidouro_9800BP,SG	Venezuela_LasLocas_Ceramic2	Colombia_LasDelicias_1200BP	-0.000295	#REF!	3252	3275	78254
Sudan_EarlyChristian_S	Canada_6500BP,SG	Venezuela_LasLocas_Ceramic	Colombia_LasDelicias_1200BP	0.000408	0.812	10439	10344	233035			Sudan_EarlyChristian_S	Canada_6500BP,SG	Venezuela_LasLocas_Ceramic2	Colombia_LasDelicias_1200BP	0.000227	#REF!	9526	9478	214665
Sudan_EarlyChristian_S	Canada_700BP,SG	Venezuela_LasLocas_Ceramic	Colombia_LasDelicias_1200BP	-0.000323	-0.504	4537	4570	102622			Sudan_EarlyChristian_S	Canada_700BP,SG	Venezuela_LasLocas_Ceramic2	Colombia_LasDelicias_1200BP	-0.000131	#REF!	4306	4319	98452
Sudan_EarlyChristian_S	Canada_ASO,SG	Venezuela_LasLocas_Ceramic	Colombia_LasDelicias_1200BP	0.000672	1.81	31464	31000	690329			Sudan_EarlyChristian_S	Canada_ASO,SG	Venezuela_LasLocas_Ceramic2	Colombia_LasDelicias_1200BP	0.000514	#REF!	28810	28480	641516
Sudan_EarlyChristian_S	Canada_BigBar_5700BP,SG	Venezuela_LasLocas_Ceramic	Colombia_LasDelicias_1200BP	0.000204	0.472	22893	22789	510185			Sudan_EarlyChristian_S	Canada_BigBar_5700BP,SG	Venezuela_LasLocas_Ceramic2	Colombia_LasDelicias_1200BP	-0.000205	#REF!	20881	20978	472984
Sudan_EarlyChristian_S	Canada_LateDorset,SG	Venezuela_LasLocas_Ceramic	Colombia_LasDelicias_1200BP	-0.000376	-0.796	11502	11601	265577			Sudan_EarlyChristian_S	Canada_LateDorset,SG	Venezuela_LasLocas_Ceramic2	Colombia_LasDelicias_1200BP	7e-05	#REF!	10779	10762	250673
Sudan_EarlyChristian_S	Canada_MDorset	Venezuela_LasLocas_Ceramic	Colombia_LasDelicias_1200BP	-0.00042	-0.75	4947	4995	113238			Sudan_EarlyChristian_S	Canada_MDorset	Venezuela_LasLocas_Ceramic2	Colombia_LasDelicias_1200BP	-0.000596	#REF!	4717	4783	109513
Sudan_EarlyChristian_S	Canada_MDorset,SG	Venezuela_LasLocas_Ceramic	Colombia_LasDelicias_1200BP	0.000896	1.051	1853	1815	42323			Sudan_EarlyChristian_S	Canada_MDorset,SG	Venezuela_LasLocas_Ceramic2	Colombia_LasDelicias_1200BP	-0.00111	#REF!	1725	1770	40695
Sudan_EarlyChristian_S	Chile_CaletaHuelen_MH_1100BP	Venezuela_LasLocas_Ceramic	Colombia_LasDelicias_1200BP	0.000222	0.594	21909	21803	476716			Sudan_EarlyChristian_S	Chile_CaletaHuelen_MH_1100BP	Venezuela_LasLocas_Ceramic2	Colombia_LasDelicias_1200BP	0.000269	#REF!	20679	20556	454417
Sudan_EarlyChristian_S	Chile_Conchali_700BP	Venezuela_LasLocas_Ceramic	Colombia_LasDelicias_1200BP	0.000125	0.356	36887	36787	803182			Sudan_EarlyChristian_S	Chile_Conchali_700BP	Venezuela_LasLocas_Ceramic2	Colombia_LasDelicias_1200BP	0.000193	#REF!	34391	34245	756829
Sudan_EarlyChristian_S	Chile_LIP_Pukara_600BP	Venezuela_LasLocas_Ceramic	Colombia_LasDelicias_1200BP	-0.000151	-0.26	6444	6466	141410			Sudan_EarlyChristian_S	Chile_LIP_Pukara_600BP	Venezuela_LasLocas_Ceramic2	Colombia_LasDelicias_1200BP	0.000258	#REF!	6121	6086	135116
Sudan_EarlyChristian_S	Chile_LIP_Pukara_700BP	Venezuela_LasLocas_Ceramic	Colombia_LasDelicias_1200BP	-0.000165	-0.307	8244	8274	180438			Sudan_EarlyChristian_S	Chile_LIP_Pukara_700BP	Venezuela_LasLocas_Ceramic2	Colombia_LasDelicias_1200BP	5e-06	#REF!	7948	7948	174895
Sudan_EarlyChristian_S	Chile_LosRieles_12000BP	Venezuela_LasLocas_Ceramic	Colombia_LasDelicias_1200BP	3e-06	0.006	33134	33132	720138			Sudan_EarlyChristian_S	Chile_LosRieles_12000BP	Venezuela_LasLocas_Ceramic2	Colombia_LasDelicias_1200BP	9.3e-05	#REF!	31162	31098	684336
Sudan_EarlyChristian_S	Chile_LosRieles_5100BP	Venezuela_LasLocas_Ceramic	Colombia_LasDelicias_1200BP	0.000651	1.449	33122	32658	713642			Sudan_EarlyChristian_S	Chile_LosRieles_5100BP	Venezuela_LasLocas_Ceramic2	Colombia_LasDelicias_1200BP	0.000266	#REF!	31137	30957	679715
Sudan_EarlyChristian_S	Chile_NorthTierradelFuego_Selknam_100BP	Venezuela_LasLocas_Ceramic	Colombia_LasDelicias_1200BP	0.000265	0.594	26790	26636	579788			Sudan_EarlyChristian_S	Chile_NorthTierradelFuego_Selknam_100BP	Venezuela_LasLocas_Ceramic2	Colombia_LasDelicias_1200BP	-0.000229	#REF!	24896	25021	546857
Sudan_EarlyChristian_S	Chile_PicaOcho_700BP	Venezuela_LasLocas_Ceramic	Colombia_LasDelicias_1200BP	0.000244	0.563	22148	22030	480343			Sudan_EarlyChristian_S	Chile_PicaOcho_700BP	Venezuela_LasLocas_Ceramic2	Colombia_LasDelicias_1200BP	0.000503	#REF!	21217	20984	464283
Sudan_EarlyChristian_S	Chile_PuntaSantaAna_7300BP,SG	Venezuela_LasLocas_Ceramic	Colombia_LasDelicias_1200BP	0.000438	0.989	28278	28007	618535			Sudan_EarlyChristian_S	Chile_PuntaSantaAna_7300BP,SG	Venezuela_LasLocas_Ceramic2	Colombia_LasDelicias_1200BP	-0.000149	#REF!	25922	26008	577463
Sudan_EarlyChristian_S	Chile_SouthernContinent_Aonikenk_400BP	Venezuela_LasLocas_Ceramic	Colombia_LasDelicias_1200BP	-0.000295	-0.653	19948	20077	437873			Sudan_EarlyChristian_S	Chile_SouthernContinent_Aonikenk_400BP	Venezuela_LasLocas_Ceramic2	Colombia_LasDelicias_1200BP	-0.00094	#REF!	18670	19060	414509
Sudan_EarlyChristian_S	Chile_StraitOfMagellan_Kaweskar_100BP,SG	Venezuela_LasLocas_Ceramic	Colombia_LasDelicias_1200BP	0.000767	1.305	5500	5408	119623			Sudan_EarlyChristian_S	Chile_StraitOfMagellan_Kaweskar_100BP,SG	Venezuela_LasLocas_Ceramic2	Colombia_LasDelicias_1200BP	0.000655	#REF!	5220	5144	115221
Sudan_EarlyChristian_S	Chile_WesternArchipelago_Ayayema_5100BP,SG	Venezuela_LasLocas_Ceramic	Colombia_LasDelicias_1200BP	0.000514	1.161	39641	39199	859521			Sudan_EarlyChristian_S	Chile_WesternArchipelago_Ayayema_5100BP,SG	Venezuela_LasLocas_Ceramic2	Colombia_LasDelicias_1200BP	-0.000303	#REF!	36062	36304	797631
Sudan_EarlyChristian_S	Chile_WesternArchipelago_Kaweskar_1200BP,SG	Venezuela_LasLocas_Ceramic	Colombia_LasDelicias_1200BP	0.000591	1.359	36195	35730	786872			Sudan_EarlyChristian_S	Chile_WesternArchipelago_Kaweskar_1200BP,SG	Venezuela_LasLocas_Ceramic2	Colombia_LasDelicias_1200BP	0.000312	#REF!	33119	32891	731831
Sudan_EarlyChristian_S	Chile_WesternArchipelago_Kaweskar_800BP,SG	Venezuela_LasLocas_Ceramic	Colombia_LasDelicias_1200BP	0.00015	0.351	39523	39395	858266			Sudan_EarlyChristian_S	Chile_WesternArchipelago_Kaweskar_800BP,SG	Venezuela_LasLocas_Ceramic2	Colombia_LasDelicias_1200BP	-0.00031	#REF!	36093	36340	796608
Sudan_EarlyChristian_S	Chile_Yamana_BeagleChannel_800BP,SG	Venezuela_LasLocas_Ceramic	Colombia_LasDelicias_1200BP	0.000996	2.653	39877	39021	860072			Sudan_EarlyChristian_S	Chile_Yamana_BeagleChannel_800BP,SG	Venezuela_LasLocas_Ceramic2	Colombia_LasDelicias_1200BP	0.00012	#REF!	36261	36165	798186
Sudan_EarlyChristian_S	Cuba_CanimarAbajo_Archaic	Venezuela_LasLocas_Ceramic	Colombia_LasDelicias_1200BP	0.000163	0.523	39533	39393	860440			Sudan_EarlyChristian_S	Cuba_CanimarAbajo_Archaic	Venezuela_LasLocas_Ceramic2	Colombia_LasDelicias_1200BP	7.9e-05	#REF!	36219	36157	798516
Sudan_EarlyChristian_S	Cuba_CuevaCalero_Archaic	Venezuela_LasLocas_Ceramic	Colombia_LasDelicias_1200BP	0.000105	0.29	37783	37696	822190			Sudan_EarlyChristian_S	Cuba_CuevaCalero_Archaic	Venezuela_LasLocas_Ceramic2	Colombia_LasDelicias_1200BP	0.000278	#REF!	35034	34820	769102
Sudan_EarlyChristian_S	Cuba_CuevaEsqueletos_Ceramic	Venezuela_LasLocas_Ceramic	Colombia_LasDelicias_1200BP	0.000468	1.558	39397	38998	853934			Sudan_EarlyChristian_S	Cuba_CuevaEsqueletos_Ceramic	Venezuela_LasLocas_Ceramic2	Colombia_LasDelicias_1200BP	0.000211	#REF!	36153	35986	793853
Sudan_EarlyChristian_S	Cuba_CuevaPerico_Archaic	Venezuela_LasLocas_Ceramic	Colombia_LasDelicias_1200BP	7.2e-05	0.211	27386	27343	598752			Sudan_EarlyChristian_S	Cuba_CuevaPerico_Archaic	Venezuela_LasLocas_Ceramic2	Colombia_LasDelicias_1200BP	-3e-06	#REF!	25414	25416	563654
Sudan_EarlyChristian_S	Cuba_ElMorrillo_Ceramic	Venezuela_LasLocas_Ceramic	Colombia_LasDelicias_1200BP	1e-05	0.023	29433	29427	637573			Sudan_EarlyChristian_S	Cuba_ElMorrillo_Ceramic	Venezuela_LasLocas_Ceramic2	Colombia_LasDelicias_1200BP	-0.000334	#REF!	27736	27940	609808
Sudan_EarlyChristian_S	Cuba_GuayaboBlanco_Archaic	Venezuela_LasLocas_Ceramic	Colombia_LasDelicias_1200BP	-1.6e-05	-0.044	36827	36840	804195			Sudan_EarlyChristian_S	Cuba_GuayaboBlanco_Archaic	Venezuela_LasLocas_Ceramic2	Colombia_LasDelicias_1200BP	-1.1e-05	#REF!	34129	34138	753670
Sudan_EarlyChristian_S	Cuba_LasCarolinas_Archaic	Venezuela_LasLocas_Ceramic	Colombia_LasDelicias_1200BP	-0.000124	-0.319	36206	36303	787834			Sudan_EarlyChristian_S	Cuba_LasCarolinas_Archaic	Venezuela_LasLocas_Ceramic2	Colombia_LasDelicias_1200BP	0.000584	#REF!	33900	33467	741133
Sudan_EarlyChristian_S	Cuba_Manuelito_Archaic	Venezuela_LasLocas_Ceramic	Colombia_LasDelicias_1200BP	0.000102	0.227	23126	23074	502070			Sudan_EarlyChristian_S	Cuba_Manuelito_Archaic	Venezuela_LasLocas_Ceramic2	Colombia_LasDelicias_1200BP	6.9e-05	#REF!	22079	22046	484692
Sudan_EarlyChristian_S	Cuba_PlayadelMango_Archaic	Venezuela_LasLocas_Ceramic	Colombia_LasDelicias_1200BP	-0.000606	-1.832	36690	37179	807500			Sudan_EarlyChristian_S	Cuba_PlayadelMango_Archaic	Venezuela_LasLocas_Ceramic2	Colombia_LasDelicias_1200BP	-0.000395	#REF!	34060	34358	756628
Sudan_EarlyChristian_S	Curacao_deSavaan_Ceramic	Venezuela_LasLocas_Ceramic	Colombia_LasDelicias_1200BP	0.000235	0.721	37076	36886	806710			Sudan_EarlyChristian_S	Curacao_deSavaan_Ceramic	Venezuela_LasLocas_Ceramic2	Colombia_LasDelicias_1200BP	0.000102	#REF!	34500	34423	758768
Sudan_EarlyChristian_S	Curacao_SantaCruz_Ceramic	Venezuela_LasLocas_Ceramic	Colombia_LasDelicias_1200BP	0.000646	1.499	36264	35758	782879			Sudan_EarlyChristian_S	Curacao_SantaCruz_Ceramic	Venezuela_LasLocas_Ceramic2	Colombia_LasDelicias_1200BP	0.000398	#REF!	33754	33459	739996
Sudan_EarlyChristian_S	Dominican_Andres_Archaic	Venezuela_LasLocas_Ceramic	Colombia_LasDelicias_1200BP	-0.00029	-0.672	31483	31683	691253			Sudan_EarlyChristian_S	Dominican_Andres_Archaic	Venezuela_LasLocas_Ceramic2	Colombia_LasDelicias_1200BP	-0.000477	#REF!	29840	30156	662145
Sudan_EarlyChristian_S	Dominican_Atajadizo_Ceramic	Venezuela_LasLocas_Ceramic	Colombia_LasDelicias_1200BP	0.000224	0.873	39357	39165	857657			Sudan_EarlyChristian_S	Dominican_Atajadizo_Ceramic	Venezuela_LasLocas_Ceramic2	Colombia_LasDelicias_1200BP	7e-06	#REF!	36109	36103	796874
Sudan_EarlyChristian_S	Dominican_CuevaJuana_Ceramic	Venezuela_LasLocas_Ceramic	Colombia_LasDelicias_1200BP	0.00041	1.391	39356	39007	852158			Sudan_EarlyChristian_S	Dominican_CuevaJuana_Ceramic	Venezuela_LasLocas_Ceramic2	Colombia_LasDelicias_1200BP	0.000249	#REF!	36194	35996	793026
Sudan_EarlyChristian_S	Dominican_CuevaRoja_Archaic	Venezuela_LasLocas_Ceramic	Colombia_LasDelicias_1200BP	-0.00041	-0.637	4579	4620	101343			Sudan_EarlyChristian_S	Dominican_CuevaRoja_Archaic	Venezuela_LasLocas_Ceramic2	Colombia_LasDelicias_1200BP	0.000307	#REF!	4445	4415	98707
Sudan_EarlyChristian_S	Dominican_EdilioCruz_Ceramic	Venezuela_LasLocas_Ceramic	Colombia_LasDelicias_1200BP	0.000468	1.116	33985	33640	736739			Sudan_EarlyChristian_S	Dominican_EdilioCruz_Ceramic	Venezuela_LasLocas_Ceramic2	Colombia_LasDelicias_1200BP	-0.000284	#REF!	31831	32031	702094
Sudan_EarlyChristian_S	Dominican_ElFrances_Ceramic	Venezuela_LasLocas_Ceramic	Colombia_LasDelicias_1200BP	0.000193	0.577	33510	33370	727198			Sudan_EarlyChristian_S	Dominican_ElFrances_Ceramic	Venezuela_LasLocas_Ceramic2	Colombia_LasDelicias_1200BP	3.4e-05	#REF!	31575	31551	694399
Sudan_EarlyChristian_S	Dominican_ElSoco_Ceramic	Venezuela_LasLocas_Ceramic	Colombia_LasDelicias_1200BP	0.000262	1.045	39483	39258	858865			Sudan_EarlyChristian_S	Dominican_ElSoco_Ceramic	Venezuela_LasLocas_Ceramic2	Colombia_LasDelicias_1200BP	0.000107	#REF!	36253	36168	797565
Sudan_EarlyChristian_S	Dominican_ElSoco_Ceramic	Venezuela_LasLocas_Ceramic	Colombia_LasDelicias_1200BP	0.000262	1.045	39483	39258	858865			Sudan_EarlyChristian_S	Dominican_ElSoco_Ceramic	Venezuela_LasLocas_Ceramic2	Colombia_LasDelicias_1200BP	0.000107	#REF!	36253	36168	797565
Sudan_EarlyChristian_S	Dominican_JuanDolio_Ceramic	Venezuela_LasLocas_Ceramic	Colombia_LasDelicias_1200BP	0.000334	1.216	39183	38898	851369			Sudan_EarlyChristian_S	Dominican_JuanDolio_Ceramic	Venezuela_LasLocas_Ceramic2	Colombia_LasDelicias_1200BP	8.5e-05	#REF!	36006	35939	792740
Sudan_EarlyChristian_S	Dominican_LaCaleta_Ceramic	Venezuela_LasLocas_Ceramic	Colombia_LasDelicias_1200BP	0.000229	0.932	39538	39342	860419			Sudan_EarlyChristian_S	Dominican_LaCaleta_Ceramic	Venezuela_LasLocas_Ceramic2	Colombia_LasDelicias_1200BP	4e-05	#REF!	36228	36196	798515
Sudan_EarlyChristian_S	Dominican_LaUnion_Ceramic	Venezuela_LasLocas_Ceramic	Colombia_LasDelicias_1200BP	0.000185	0.605	38718	38562	842713			Sudan_EarlyChristian_S	Dominican_LaUnion_Ceramic	Venezuela_LasLocas_Ceramic2	Colombia_LasDelicias_1200BP	0.000397	#REF!	35829	35517	786100
Sudan_EarlyChristian_S	Dominican_LomaPerenal_Ceramic	Venezuela_LasLocas_Ceramic	Colombia_LasDelicias_1200BP	0.000462	1.142	33403	33067	727052			Sudan_EarlyChristian_S	Dominican_LomaPerenal_Ceramic	Venezuela_LasLocas_Ceramic2	Colombia_LasDelicias_1200BP	0.000152	#REF!	31519	31414	694224
Sudan_EarlyChristian_S	Dominican_LosCorniel_Ceramic	Venezuela_LasLocas_Ceramic	Colombia_LasDelicias_1200BP	0.00022	0.525	33177	33018	722834			Sudan_EarlyChristian_S	Dominican_LosCorniel_Ceramic	Venezuela_LasLocas_Ceramic2	Colombia_LasDelicias_1200BP	0.000244	#REF!	31415	31246	690517
Sudan_EarlyChristian_S	Dominican_LosMuertos_Ceramic	Venezuela_LasLocas_Ceramic	Colombia_LasDelicias_1200BP	0.000297	0.689	36448	36212	792648			Sudan_EarlyChristian_S	Dominican_LosMuertos_Ceramic	Venezuela_LasLocas_Ceramic2	Colombia_LasDelicias_1200BP	6e-06	#REF!	33993	33988	748910
Sudan_EarlyChristian_S	Dominican_Macao_Ceramic	Venezuela_LasLocas_Ceramic	Colombia_LasDelicias_1200BP	0.000507	1.529	38115	37696	825506			Sudan_EarlyChristian_S	Dominican_Macao_Ceramic	Venezuela_LasLocas_Ceramic2	Colombia_LasDelicias_1200BP	0.000137	#REF!	35160	35054	772723
Sudan_EarlyChristian_S	Greenland_Saqqaq,SG	Venezuela_LasLocas_Ceramic	Colombia_LasDelicias_1200BP	0.000447	1.273	36559	36184	840133			Sudan_EarlyChristian_S	Greenland_Saqqaq,SG	Venezuela_LasLocas_Ceramic2	Colombia_LasDelicias_1200BP	7e-05	#REF!	33518	33464	782999
Sudan_EarlyChristian_S	Guadeloupe_AnseGourde_Ceramic	Venezuela_LasLocas_Ceramic	Colombia_LasDelicias_1200BP	0.0011	3.277	24131	23558	521293			Sudan_EarlyChristian_S	Guadeloupe_AnseGourde_Ceramic	Venezuela_LasLocas_Ceramic2	Colombia_LasDelicias_1200BP	0.00099	#REF!	22331	21848	488070
Sudan_EarlyChristian_S	Peru_Antaura_Tiwanaku	Venezuela_LasLocas_Ceramic	Colombia_LasDelicias_1200BP	-0.00017	-0.411	26859	26959	590545			Sudan_EarlyChristian_S	Peru_Antaura_Tiwanaku	Venezuela_LasLocas_Ceramic2	Colombia_LasDelicias_1200BP	0.000319	#REF!	25303	25124	559236
Sudan_EarlyChristian_S	Peru_Chanka_LIP	Venezuela_LasLocas_Ceramic	Colombia_LasDelicias_1200BP	0.000529	1.378	34190	33798	740857			Sudan_EarlyChristian_S	Peru_Chanka_LIP	Venezuela_LasLocas_Ceramic2	Colombia_LasDelicias_1200BP	0.000548	#REF!	32051	31666	701941
Sudan_EarlyChristian_S	Peru_Chincha_LH	Venezuela_LasLocas_Ceramic	Colombia_LasDelicias_1200BP	0.000242	0.845	39690	39482	859872			Sudan_EarlyChristian_S	Peru_Chincha_LH	Venezuela_LasLocas_Ceramic2	Colombia_LasDelicias_1200BP	0.000169	#REF!	36403	36268	797935
Sudan_EarlyChristian_S	Peru_Cotahuasi_Tiwanaku	Venezuela_LasLocas_Ceramic	Colombia_LasDelicias_1200BP	0.000402	0.958	21312	21124	469054			Sudan_EarlyChristian_S	Peru_Cotahuasi_Tiwanaku	Venezuela_LasLocas_Ceramic2	Colombia_LasDelicias_1200BP	0.000209	#REF!	20137	20044	447441
Sudan_EarlyChristian_S	Peru_Cullcunche_Tiwanaku	Venezuela_LasLocas_Ceramic	Colombia_LasDelicias_1200BP	4e-05	0.097	20456	20438	447991			Sudan_EarlyChristian_S	Peru_Cullcunche_Tiwanaku	Venezuela_LasLocas_Ceramic2	Colombia_LasDelicias_1200BP	0.000451	#REF!	19303	19111	426602
Sudan_EarlyChristian_S	Peru_Cuncaicha_4200BP	Venezuela_LasLocas_Ceramic	Colombia_LasDelicias_1200BP	0.000166	0.391	30958	30846	674649			Sudan_EarlyChristian_S	Peru_Cuncaicha_4200BP	Venezuela_LasLocas_Ceramic2	Colombia_LasDelicias_1200BP	0.000277	#REF!	29395	29216	646485
Sudan_EarlyChristian_S	Peru_Cuncaicha_9000BP	Venezuela_LasLocas_Ceramic	Colombia_LasDelicias_1200BP	8.8e-05	0.203	30391	30333	663917			Sudan_EarlyChristian_S	Peru_Cuncaicha_9000BP	Venezuela_LasLocas_Ceramic2	Colombia_LasDelicias_1200BP	-6.5e-05	#REF!	28768	28809	635851
Sudan_EarlyChristian_S	Peru_EIP_Moche	Venezuela_LasLocas_Ceramic	Colombia_LasDelicias_1200BP	0.000584	1.269	9361	9243	203136			Sudan_EarlyChristian_S	Peru_EIP_Moche	Venezuela_LasLocas_Ceramic2	Colombia_LasDelicias_1200BP	0.000835	#REF!	8914	8751	195059
Sudan_EarlyChristian_S	Peru_ElBrujo_EIP_1300BP	Venezuela_LasLocas_Ceramic	Colombia_LasDelicias_1200BP	0.000235	0.637	26320	26185	574236			Sudan_EarlyChristian_S	Peru_ElBrujo_EIP_1300BP	Venezuela_LasLocas_Ceramic2	Colombia_LasDelicias_1200BP	0.000553	#REF!	24971	24668	548410
Sudan_EarlyChristian_S	Peru_Highlands_Chinchawas_MH	Venezuela_LasLocas_Ceramic	Colombia_LasDelicias_1200BP	-0.000311	-0.649	16157	16267	354109			Sudan_EarlyChristian_S	Peru_Highlands_Chinchawas_MH	Venezuela_LasLocas_Ceramic2	Colombia_LasDelicias_1200BP	-9.9e-05	#REF!	15465	15499	341534
Sudan_EarlyChristian_S	Peru_Highlands_LIP_Chimu	Venezuela_LasLocas_Ceramic	Colombia_LasDelicias_1200BP	7.7e-05	0.214	35269	35210	768966			Sudan_EarlyChristian_S	Peru_Highlands_LIP_Chimu	Venezuela_LasLocas_Ceramic2	Colombia_LasDelicias_1200BP	0.00051	#REF!	33136	32765	726656
Sudan_EarlyChristian_S	Peru_HuacaPrieta_LA_4500BP	Venezuela_LasLocas_Ceramic	Colombia_LasDelicias_1200BP	-0.000192	-0.155	905	909	19590			Sudan_EarlyChristian_S	Peru_HuacaPrieta_LA_4500BP	Venezuela_LasLocas_Ceramic2	Colombia_LasDelicias_1200BP	0.000665	#REF!	880	867	19230
Sudan_EarlyChristian_S	Peru_Kaillachuro_Unknown,SG	Venezuela_LasLocas_Ceramic	Colombia_LasDelicias_1200BP	0.000749	1.216	6159	6059	133599			Sudan_EarlyChristian_S	Peru_Kaillachuro_Unknown,SG	Venezuela_LasLocas_Ceramic2	Colombia_LasDelicias_1200BP	0.001644	#REF!	5709	5505	124086
Sudan_EarlyChristian_S	Peru_LaGalgada_4100BP	Venezuela_LasLocas_Ceramic	Colombia_LasDelicias_1200BP	0.000489	1.179	36197	35813	786470			Sudan_EarlyChristian_S	Peru_LaGalgada_4100BP	Venezuela_LasLocas_Ceramic2	Colombia_LasDelicias_1200BP	0.000268	#REF!	33578	33381	739353
Sudan_EarlyChristian_S	Peru_Laramate_900BP	Venezuela_LasLocas_Ceramic	Colombia_LasDelicias_1200BP	0.000226	0.756	38297	38108	835653			Sudan_EarlyChristian_S	Peru_Laramate_900BP	Venezuela_LasLocas_Ceramic2	Colombia_LasDelicias_1200BP	0.000405	#REF!	35497	35181	781133
Sudan_EarlyChristian_S	Peru_Lauricocha_3500BP	Venezuela_LasLocas_Ceramic	Colombia_LasDelicias_1200BP	-9.2e-05	-0.21	24396	24446	535046			Sudan_EarlyChristian_S	Peru_Lauricocha_3500BP	Venezuela_LasLocas_Ceramic2	Colombia_LasDelicias_1200BP	0.000387	#REF!	22861	22666	504902
Sudan_EarlyChristian_S	Peru_Lauricocha_5800BP	Venezuela_LasLocas_Ceramic	Colombia_LasDelicias_1200BP	0.000246	0.542	25395	25259	554775			Sudan_EarlyChristian_S	Peru_Lauricocha_5800BP	Venezuela_LasLocas_Ceramic2	Colombia_LasDelicias_1200BP	0.000123	#REF!	23656	23592	522392
Sudan_EarlyChristian_S	Peru_Lauricocha_8600BP	Venezuela_LasLocas_Ceramic	Colombia_LasDelicias_1200BP	-0.000225	-0.616	37523	37708	823294			Sudan_EarlyChristian_S	Peru_Lauricocha_8600BP	Venezuela_LasLocas_Ceramic2	Colombia_LasDelicias_1200BP	-0.000363	#REF!	34568	34847	767738
Sudan_EarlyChristian_S	Peru_LH_Inca	Venezuela_LasLocas_Ceramic	Colombia_LasDelicias_1200BP	0.000196	0.35	8124	8090	176539			Sudan_EarlyChristian_S	Peru_LH_Inca	Venezuela_LasLocas_Ceramic2	Colombia_LasDelicias_1200BP	0.001197	#REF!	7722	7521	167633
Sudan_EarlyChristian_S	Peru_Lima_EIP_1450BP	Venezuela_LasLocas_Ceramic	Colombia_LasDelicias_1200BP	0.000818	1.895	15139	14871	327511			Sudan_EarlyChristian_S	Peru_Lima_EIP_1450BP	Venezuela_LasLocas_Ceramic2	Colombia_LasDelicias_1200BP	0.000548	#REF!	14256	14085	311849
Sudan_EarlyChristian_S	Peru_Lima_LIP_650BP	Venezuela_LasLocas_Ceramic	Colombia_LasDelicias_1200BP	0.000254	0.652	36070	35869	790897			Sudan_EarlyChristian_S	Peru_Lima_LIP_650BP	Venezuela_LasLocas_Ceramic2	Colombia_LasDelicias_1200BP	0.000219	#REF!	33375	33214	739291
Sudan_EarlyChristian_S	Peru_LimaCoast_MH_1000BP	Venezuela_LasLocas_Ceramic	Colombia_LasDelicias_1200BP	-6.1e-05	-0.098	4204	4209	92298			Sudan_EarlyChristian_S	Peru_LimaCoast_MH_1000BP	Venezuela_LasLocas_Ceramic2	Colombia_LasDelicias_1200BP	0.00035	#REF!	4088	4057	89532
Sudan_EarlyChristian_S	Peru_LIP_Botigiriayocc_600BP	Venezuela_LasLocas_Ceramic	Colombia_LasDelicias_1200BP	0.000439	1.051	38072	37708	828056			Sudan_EarlyChristian_S	Peru_LIP_Botigiriayocc_600BP	Venezuela_LasLocas_Ceramic2	Colombia_LasDelicias_1200BP	0.000674	#REF!	35176	34656	771101
Sudan_EarlyChristian_S	Peru_LIP_La_Galgada_600BP	Venezuela_LasLocas_Ceramic	Colombia_LasDelicias_1200BP	0.000974	0.915	1277	1250	27778			Sudan_EarlyChristian_S	Peru_LIP_La_Galgada_600BP	Venezuela_LasLocas_Ceramic2	Colombia_LasDelicias_1200BP	-0.000197	#REF!	1216	1221	26964
Sudan_EarlyChristian_S	Peru_LIP_Pacapaccari_600BP	Venezuela_LasLocas_Ceramic	Colombia_LasDelicias_1200BP	0.000228	0.611	33345	33180	724191			Sudan_EarlyChristian_S	Peru_LIP_Pacapaccari_600BP	Venezuela_LasLocas_Ceramic2	Colombia_LasDelicias_1200BP	0.00012	#REF!	31239	31156	687760
Sudan_EarlyChristian_S	Peru_LIP_Ychsma	Venezuela_LasLocas_Ceramic	Colombia_LasDelicias_1200BP	-0.000114	-0.294	17552	17596	382211			Sudan_EarlyChristian_S	Peru_LIP_Ychsma	Venezuela_LasLocas_Ceramic2	Colombia_LasDelicias_1200BP	8.2e-05	#REF!	16709	16679	367221
Sudan_EarlyChristian_S	Peru_Maucallacta_Tiwanaku	Venezuela_LasLocas_Ceramic	Colombia_LasDelicias_1200BP	0.000203	0.462	19821	19733	434248			Sudan_EarlyChristian_S	Peru_Maucallacta_Tiwanaku	Venezuela_LasLocas_Ceramic2	Colombia_LasDelicias_1200BP	0.00049	#REF!	18735	18533	413313
Sudan_EarlyChristian_S	Peru_MH_LIP_ElBrujo_850BP	Venezuela_LasLocas_Ceramic	Colombia_LasDelicias_1200BP	0.000599	1.365	15744	15540	341342			Sudan_EarlyChristian_S	Peru_MH_LIP_ElBrujo_850BP	Venezuela_LasLocas_Ceramic2	Colombia_LasDelicias_1200BP	-1.8e-05	#REF!	14889	14894	327376
Sudan_EarlyChristian_S	Peru_MH_LIP_Lambayeque	Venezuela_LasLocas_Ceramic	Colombia_LasDelicias_1200BP	0.000238	0.704	35362	35179	766806			Sudan_EarlyChristian_S	Peru_MH_LIP_Lambayeque	Venezuela_LasLocas_Ceramic2	Colombia_LasDelicias_1200BP	0.000261	#REF!	32957	32769	721236
Sudan_EarlyChristian_S	Peru_Palpa_LIP_550BP	Venezuela_LasLocas_Ceramic	Colombia_LasDelicias_1200BP	-0.0002	-0.569	30235	30366	661063			Sudan_EarlyChristian_S	Peru_Palpa_LIP_550BP	Venezuela_LasLocas_Ceramic2	Colombia_LasDelicias_1200BP	-0.00024	#REF!	28552	28704	631234
Sudan_EarlyChristian_S	Peru_Palpa_MH_950BP	Venezuela_LasLocas_Ceramic	Colombia_LasDelicias_1200BP	-0.000652	-0.695	1752	1777	38641			Sudan_EarlyChristian_S	Peru_Palpa_MH_950BP	Venezuela_LasLocas_Ceramic2	Colombia_LasDelicias_1200BP	-0.001065	#REF!	1662	1702	37167
Sudan_EarlyChristian_S	Peru_RioUncallane_1600BP,SG	Venezuela_LasLocas_Ceramic	Colombia_LasDelicias_1200BP	0.00046	1.469	39773	39377	859513			Sudan_EarlyChristian_S	Peru_RioUncallane_1600BP,SG	Venezuela_LasLocas_Ceramic2	Colombia_LasDelicias_1200BP	0.000325	#REF!	36394	36135	797649
Sudan_EarlyChristian_S	Peru_SanSebastian_LH_500BP	Venezuela_LasLocas_Ceramic	Colombia_LasDelicias_1200BP	-0.000138	-0.31	17405	17457	380805			Sudan_EarlyChristian_S	Peru_SanSebastian_LH_500BP	Venezuela_LasLocas_Ceramic2	Colombia_LasDelicias_1200BP	-6.1e-05	#REF!	16719	16741	369184
Sudan_EarlyChristian_S	Peru_SanSebastian_LIP_600BP	Venezuela_LasLocas_Ceramic	Colombia_LasDelicias_1200BP	-0.000918	-2.236	30014	30622	661791			Sudan_EarlyChristian_S	Peru_SanSebastian_LIP_600BP	Venezuela_LasLocas_Ceramic2	Colombia_LasDelicias_1200BP	-0.000434	#REF!	28636	28911	634750
[truncated: 1,171 more rows]

## Sheet: f4(OG,AX,Ven1,Ven2)
Table S6.F: f4-outgroup-statistics describing the relationship of two ceramic-age Venezuelan groups and Indigenous individuals of the 1240K, implementing a captured ancient African outgroup to correct for sequencing protocols and 1240K batch effect.
[truncated: 163 more rows]

[truncated: 3 more sheets: f4(OG, AX, Ven, Pan), f4(OG, AX, Pan, Col), f4(OG, AX, Col1, Col2)]
