# Supplementary material for: A 6000-year-long genomic transect from the Bogotá Altiplano reveals multiple genetic shifts in the demographic history of Colombia
Source: Sci Adv. 2025 May 28;11(22):eads6284. doi: 10.1126/sciadv.ads6284 (PMC12118548; doi:10.1126/sciadv.ads6284)
Supplement: Supplementary file 2 — Tables S1 to S8 [file sciadv.ads6284_tables_s1_to_s8.zip › ads6284_table_s3.xlsx]

## Sheet: f4(OG, Anzick-1; X, Checua)
Table S3.A: f4-outgroup statistic describing the affinity of Colombia_Checua_6000BP to Anzick-1
Notes:
a) Chile_LosRieles_12000BP maximizes Anzick-1 ancestry
b) Posth et al 2018 (8) report Peru_Lauricocha_8600BP as lacking a significant amount of Anzick-1
Pop1	Pop2	Pop3	Pop4	f4	Z score	ABBA	BABA	SNP
Mbuti.DG	USA_Anzick_realigned.SG	Peru_Lauricocha_8600BP	Colombia_Checua_6000BP	-0.000012	-0.020	32058	32066	682909
Pop1	Pop2	Pop3	Pop4	f4	Z score	ABBA	BABA	SNP
Mbuti.DG	USA_Anzick_realigned.SG	ChileLosRieles12000BP	Colombia_Checua_6000BP	-0.003365	-3161	8255	8766	151919

## Sheet: f4(OG, Cal Channel; X, Checua)
Table S3.B: f4-outgroup statistic describing the affinity of Colombia_Checua_6000BP to the California Channel Islands
Notes:
a) Peru_Cuncaicha_4200BP maximizes California Channel Island ancestry
b) Posth et al 2018 (8) report Peru_Lauricocha_8600BP as lacking California Channel Island ancestry
Pop1	Pop2	Pop3	Pop4	f4	Z score	ABBA	BABA	SNP
Mbuti.DG	USA_CA_Islands.SG	Peru_Lauricocha_8600BP	Colombia_Checua_6000BP	-0.000176	-0.475	32065	32185	683936
Pop1	Pop2	Pop3	Pop4	f4	Z score	ABBA	BABA	SNP
Mbuti.DG	USA_CA_Islands.SG	Peru_Cuncaicha_4200BP	Colombia_Checua_6000BP	-0.001158	-2962	26244	26903	568990

## Sheet: f4(OG;Checua, AnX1, AnX2)
Table S3.C: f4-outgroup statistic exploring Colombia_Checua's relationship with ancient individuals available in the 1240K panel.
Pop1	Pop2	Pop3	Pop4	f4	Z score	ABBA	BABA	SNP
Mbuti.DG	Colombia_Checua_6000BP	Argentina_Aconcagua_Inca_500BP.SG	Argentina_ArroyoSeco2_7200BP	-0.001522	-2.02	6637	6855	142822
Mbuti.DG	Colombia_Checua_6000BP	Argentina_Aconcagua_Inca_500BP.SG	Argentina_ArroyoSeco2_7700BP	-0.000823	-1.816	28809	29314	612741
Mbuti.DG	Colombia_Checua_6000BP	Argentina_Aconcagua_Inca_500BP.SG	Argentina_BeagleChannel_Yamana_100BP	0.000168	0.357	28992	28888	619970
Mbuti.DG	Colombia_Checua_6000BP	Argentina_Aconcagua_Inca_500BP.SG	Argentina_BeagleChannel_Yamana_100BP.SG	-0.001483	-2.982	22992	23733	500251
Mbuti.DG	Colombia_Checua_6000BP	Argentina_Aconcagua_Inca_500BP.SG	Argentina_BeagleChannel_Yamana_1500BP	-0.000925	-1.74	21575	22005	465462
Mbuti.DG	Colombia_Checua_6000BP	Argentina_Aconcagua_Inca_500BP.SG	Argentina_LagunaChica_1600BP	-0.000123	-0.235	20739	20794	447125
Mbuti.DG	Colombia_Checua_6000BP	Argentina_Aconcagua_Inca_500BP.SG	Argentina_LagunaChica_6800BP	-0.002089	-3.878	16179	16909	349411
Mbuti.DG	Colombia_Checua_6000BP	Argentina_Aconcagua_Inca_500BP.SG	Argentina_LagunaToro_2400BP	-0.000107	-0.146	6394	6409	135816
Mbuti.DG	Colombia_Checua_6000BP	Argentina_Aconcagua_Inca_500BP.SG	Argentina_MitrePeninsula_Haush_400BP	-0.000785	-1.682	28226	28703	607367
Mbuti.DG	Colombia_Checua_6000BP	Argentina_Aconcagua_Inca_500BP.SG	Argentina_NorthTierradelFiego_Selknam_100BP.SG	-0.001166	-2.148	24200	24813	525690
Mbuti.DG	Colombia_Checua_6000BP	Argentina_Aconcagua_Inca_500BP.SG	Argentina_NorthTierradelFuego_LaArcillosa2_5800BP	-0.001655	-2.863	24728	25603	528923
Mbuti.DG	Colombia_Checua_6000BP	Argentina_Aconcagua_Inca_500BP.SG	Argentina_NorthTierradelFuego_Selknam_500BP	-0.000542	-1.178	29384	29725	629579
Mbuti.DG	Colombia_Checua_6000BP	Argentina_Aconcagua_Inca_500BP.SG	Bahamas_AbacoIsl_Ceramic	-0.000802	-1.917	28989	29485	619394
Mbuti.DG	Colombia_Checua_6000BP	Argentina_Aconcagua_Inca_500BP.SG	Bahamas_CrookedIsl_Ceramic	-0.000657	-1.439	28720	29125	616234
Mbuti.DG	Colombia_Checua_6000BP	Argentina_Aconcagua_Inca_500BP.SG	Bahamas_EleutheraIsl_Ceramic	-0.000684	-1.687	29895	30333	639046
Mbuti.DG	Colombia_Checua_6000BP	Argentina_Aconcagua_Inca_500BP.SG	Bahamas_LongIsl_Ceramic	-0.000484	-1.131	28825	29125	618560
Mbuti.DG	Colombia_Checua_6000BP	Argentina_Aconcagua_Inca_500BP.SG	Bahamas_SouthAndros_Ceramic	-0.000785	-1.929	29099	29590	624982
Mbuti.DG	Colombia_Checua_6000BP	Argentina_Aconcagua_Inca_500BP.SG	Belize_3600BP	-0.000295	-0.471	11544	11616	244628
Mbuti.DG	Colombia_Checua_6000BP	Argentina_Aconcagua_Inca_500BP.SG	Belize_4000BP	-0.001403	-1.91	5382	5546	117048
Mbuti.DG	Colombia_Checua_6000BP	Argentina_Aconcagua_Inca_500BP.SG	Belize_4600BP	-0.000283	-0.669	29800	29978	630400
Mbuti.DG	Colombia_Checua_6000BP	Argentina_Aconcagua_Inca_500BP.SG	Belize_4600BP	-0.000283	-0.669	29800	29978	630400
Mbuti.DG	Colombia_Checua_6000BP	Argentina_Aconcagua_Inca_500BP.SG	Belize_4900BP	-0.000869	-2.039	29506	30056	632186
Mbuti.DG	Colombia_Checua_6000BP	Argentina_Aconcagua_Inca_500BP.SG	Belize_5500BP	-0.001784	-3.305	24391	25326	523828
Mbuti.DG	Colombia_Checua_6000BP	Argentina_Aconcagua_Inca_500BP.SG	Belize_7400BP	-0.000864	-1.599	19456	19812	412627
Mbuti.DG	Colombia_Checua_6000BP	Argentina_Aconcagua_Inca_500BP.SG	Belize_8800BP	-0.000181	-0.166	2304	2313	48899
Mbuti.DG	Colombia_Checua_6000BP	Argentina_Aconcagua_Inca_500BP.SG	Belize_9400BP	-0.000411	-0.725	17050	17199	362456
Mbuti.DG	Colombia_Checua_6000BP	Argentina_Aconcagua_Inca_500BP.SG	Bolivia_Akapana_Tiwanaku	-0.000732	-1.607	22700	23059	491431
Mbuti.DG	Colombia_Checua_6000BP	Argentina_Aconcagua_Inca_500BP.SG	Bolivia_Lukurmata_Tiwanaku	-0.001019	-2.385	29132	29774	630634
Mbuti.DG	Colombia_Checua_6000BP	Argentina_Aconcagua_Inca_500BP.SG	Bolivia_MH_Iroco_1050BP	-0.000598	-1.094	18844	19087	407255
Mbuti.DG	Colombia_Checua_6000BP	Argentina_Aconcagua_Inca_500BP.SG	Bolivia_MH_Miraflores	-0.000817	-1.817	26726	27198	576698
Mbuti.DG	Colombia_Checua_6000BP	Argentina_Aconcagua_Inca_500BP.SG	Bolivia_MH_Tiwanaku	-0.000444	-0.781	12084	12201	261907
Mbuti.DG	Colombia_Checua_6000BP	Argentina_Aconcagua_Inca_500BP.SG	Bolivia_MiraFlores_MH	0.000124	0.229	22159	22100	477974
Mbuti.DG	Colombia_Checua_6000BP	Argentina_Aconcagua_Inca_500BP.SG	Bolivia_MonolitoDescabezado_Tiwanaku	-0.002331	-4.369	23610	24808	513775
Mbuti.DG	Colombia_Checua_6000BP	Argentina_Aconcagua_Inca_500BP.SG	Bolivia_Pumapunku_Tiwanaku	-0.000106	-0.161	9223	9244	197555
Mbuti.DG	Colombia_Checua_6000BP	Argentina_Aconcagua_Inca_500BP.SG	Bolivia_Putuni_Tiwanaku	-0.00169	-3.11	17655	18305	384633
Mbuti.DG	Colombia_Checua_6000BP	Argentina_Aconcagua_Inca_500BP.SG	Bolivia_Totocachi_Tiwanaku	-0.000726	-1.037	6206	6305	136190
Mbuti.DG	Colombia_Checua_6000BP	Argentina_Aconcagua_Inca_500BP.SG	Brazil_Enoque_3500BP.SG	-0.000806	-0.518	1103	1123	24212
Mbuti.DG	Colombia_Checua_6000BP	Argentina_Aconcagua_Inca_500BP.SG	Brazil_LapaDoSanto_9600BP	-0.00192	-4.66	29229	30428	624339
Mbuti.DG	Colombia_Checua_6000BP	Argentina_Aconcagua_Inca_500BP.SG	Brazil_Laranjal_6600BP	-0.001121	-1.956	14875	15233	319667
Mbuti.DG	Colombia_Checua_6000BP	Argentina_Aconcagua_Inca_500BP.SG	Brazil_Laranjal_6800BP	-0.001365	-2.192	11315	11649	245009
Mbuti.DG	Colombia_Checua_6000BP	Argentina_Aconcagua_Inca_500BP.SG	Brazil_Moraes_5800BP	-0.000534	-0.823	10037	10152	215649
Mbuti.DG	Colombia_Checua_6000BP	Argentina_Aconcagua_Inca_500BP.SG	Brazil_PrePottery_1300BP	-0.00411	-3.123	1511	1648	33371
Mbuti.DG	Colombia_Checua_6000BP	Argentina_Aconcagua_Inca_500BP.SG	Brazil_PrePottery_2200BP	-0.002934	-4.24	7024	7477	154104
Mbuti.DG	Colombia_Checua_6000BP	Argentina_Aconcagua_Inca_500BP.SG	Brazil_PrePottery_2500BP	-0.002556	-2.873	3761	3968	81004
Mbuti.DG	Colombia_Checua_6000BP	Argentina_Aconcagua_Inca_500BP.SG	Brazil_Sumidouro_10100BP.SG	-0.002837	-5.688	24192	25729	541708
Mbuti.DG	Colombia_Checua_6000BP	Argentina_Aconcagua_Inca_500BP.SG	Brazil_Sumidouro_10200BP.SG	-0.00304	-4.647	7600	8130	174295
Mbuti.DG	Colombia_Checua_6000BP	Argentina_Aconcagua_Inca_500BP.SG	Brazil_Sumidouro_10400BP.SG	-0.002107	-3.89	30272	31659	658313
Mbuti.DG	Colombia_Checua_6000BP	Argentina_Aconcagua_Inca_500BP.SG	Brazil_Sumidouro_9800BP.SG	-0.003019	-3.088	2917	3122	67743
Mbuti.DG	Colombia_Checua_6000BP	Argentina_Aconcagua_Inca_500BP.SG	Canada_6500BP.SG	-0.008481	-11.332	8211	9739	180220
Mbuti.DG	Colombia_Checua_6000BP	Argentina_Aconcagua_Inca_500BP.SG	Canada_700BP.SG	-0.009244	-9.88	3560	4285	78436
Mbuti.DG	Colombia_Checua_6000BP	Argentina_Aconcagua_Inca_500BP.SG	Canada_ASO.SG	-0.006214	-11.64	24329	27625	530321
Mbuti.DG	Colombia_Checua_6000BP	Argentina_Aconcagua_Inca_500BP.SG	Canada_BigBar_5700BP.SG	-0.007221	-12.097	18222	21073	394826
Mbuti.DG	Colombia_Checua_6000BP	Argentina_Aconcagua_Inca_500BP.SG	Canada_LateDorset.SG	-0.018617	-25.279	9031	12804	202662
Mbuti.DG	Colombia_Checua_6000BP	Argentina_Aconcagua_Inca_500BP.SG	Canada_MDorset	-0.02016	-21.033	3891	5650	87245
Mbuti.DG	Colombia_Checua_6000BP	Argentina_Aconcagua_Inca_500BP.SG	Canada_MDorset.SG	-0.018703	-13.853	1395	1997	32162
Mbuti.DG	Colombia_Checua_6000BP	Argentina_Aconcagua_Inca_500BP.SG	Chile_CaletaHuelen_MH_1100BP	-0.001018	-1.992	17025	17400	368090
Mbuti.DG	Colombia_Checua_6000BP	Argentina_Aconcagua_Inca_500BP.SG	Chile_Conchali_700BP	2.9e-05	0.061	28443	28426	607075
Mbuti.DG	Colombia_Checua_6000BP	Argentina_Aconcagua_Inca_500BP.SG	Chile_LIP_Pukara_600BP	-0.00115	-1.374	4921	5044	107490
Mbuti.DG	Colombia_Checua_6000BP	Argentina_Aconcagua_Inca_500BP.SG	Chile_LIP_Pukara_700BP	0.000484	0.674	6451	6384	139282
Mbuti.DG	Colombia_Checua_6000BP	Argentina_Aconcagua_Inca_500BP.SG	ChileLosRieles12000BP	-0.000924	-1.603	25871	26382	552459
Mbuti.DG	Colombia_Checua_6000BP	Argentina_Aconcagua_Inca_500BP.SG	Chile_LosRieles_5100BP	-9.2e-05	-0.171	25429	25479	542640
Mbuti.DG	Colombia_Checua_6000BP	Argentina_Aconcagua_Inca_500BP.SG	Chile_NorthTierradelFuego_Selknam_100BP	-0.001013	-1.809	20690	21140	444413
Mbuti.DG	Colombia_Checua_6000BP	Argentina_Aconcagua_Inca_500BP.SG	Chile_PicaOcho_700BP	-9.1e-05	-0.167	17381	17415	373234
Mbuti.DG	Colombia_Checua_6000BP	Argentina_Aconcagua_Inca_500BP.SG	Chile_PuntaSantaAna_7300BP.SG	-0.001774	-3.219	21846	22692	476389
Mbuti.DG	Colombia_Checua_6000BP	Argentina_Aconcagua_Inca_500BP.SG	Chile_SouthernContinent_Aonikenk_400BP	-6.3e-05	-0.105	15579	15600	336288
Mbuti.DG	Colombia_Checua_6000BP	Argentina_Aconcagua_Inca_500BP.SG	Chile_StraitOfMagellan_Kaweskar_100BP.SG	-0.003302	-4.218	4070	4371	91134
Mbuti.DG	Colombia_Checua_6000BP	Argentina_Aconcagua_Inca_500BP.SG	Chile_WesternArchipelago_Ayayema_5100BP.SG	-0.00168	-3.119	30563	31670	658889
Mbuti.DG	Colombia_Checua_6000BP	Argentina_Aconcagua_Inca_500BP.SG	Chile_WesternArchipelago_Kaweskar_1200BP.SG	-0.001878	-3.47	27654	28792	605871
Mbuti.DG	Colombia_Checua_6000BP	Argentina_Aconcagua_Inca_500BP.SG	Chile_WesternArchipelago_Kaweskar_800BP.SG	-0.001473	-2.821	30324	31293	657805
Mbuti.DG	Colombia_Checua_6000BP	Argentina_Aconcagua_Inca_500BP.SG	Chile_Yamana_BeagleChannel_800BP.SG	-0.001362	-2.776	30675	31573	659180
Mbuti.DG	Colombia_Checua_6000BP	Argentina_Aconcagua_Inca_500BP.SG	Cuba_CanimarAbajo_Archaic	-0.001004	-2.372	30854	31516	659206
Mbuti.DG	Colombia_Checua_6000BP	Argentina_Aconcagua_Inca_500BP.SG	Cuba_CuevaCalero_Archaic	-0.001211	-2.519	29210	29968	626316
Mbuti.DG	Colombia_Checua_6000BP	Argentina_Aconcagua_Inca_500BP.SG	Cuba_CuevaEsqueletos_Ceramic	-0.000961	-2.333	30425	31051	652123
Mbuti.DG	Colombia_Checua_6000BP	Argentina_Aconcagua_Inca_500BP.SG	Cuba_CuevaPerico_Archaic	-0.001917	-3.976	21364	22247	460686
Mbuti.DG	Colombia_Checua_6000BP	Argentina_Aconcagua_Inca_500BP.SG	Cuba_ElMorrillo_Ceramic	-0.000487	-0.92	22803	23042	489067
Mbuti.DG	Colombia_Checua_6000BP	Argentina_Aconcagua_Inca_500BP.SG	Cuba_GuayaboBlanco_Archaic	-0.00101	-2.076	28792	29415	615979
Mbuti.DG	Colombia_Checua_6000BP	Argentina_Aconcagua_Inca_500BP.SG	Cuba_LasCarolinas_Archaic	-0.001232	-2.588	28140	28880	600502
Mbuti.DG	Colombia_Checua_6000BP	Argentina_Aconcagua_Inca_500BP.SG	Cuba_Manuelito_Archaic	-0.000319	-0.579	18392	18517	391676
Mbuti.DG	Colombia_Checua_6000BP	Argentina_Aconcagua_Inca_500BP.SG	Cuba_PlayadelMango_Archaic	-0.001112	-2.475	28795	29482	618658
Mbuti.DG	Colombia_Checua_6000BP	Argentina_Aconcagua_Inca_500BP.SG	Curacao_deSavaan_Ceramic	-0.001084	-2.421	28338	29001	611011
Mbuti.DG	Colombia_Checua_6000BP	Argentina_Aconcagua_Inca_500BP.SG	Curacao_SantaCruz_Ceramic	-0.000855	-1.665	27475	27981	592397
Mbuti.DG	Colombia_Checua_6000BP	Argentina_Aconcagua_Inca_500BP.SG	Dominican_Andres_Archaic	-0.000817	-1.546	24738	25169	528081
Mbuti.DG	Colombia_Checua_6000BP	Argentina_Aconcagua_Inca_500BP.SG	Dominican_Atajadizo_Ceramic	-0.000554	-1.458	30417	30779	652728
Mbuti.DG	Colombia_Checua_6000BP	Argentina_Aconcagua_Inca_500BP.SG	Dominican_CuevaJuana_Ceramic	-0.000651	-1.592	30171	30593	648187
Mbuti.DG	Colombia_Checua_6000BP	Argentina_Aconcagua_Inca_500BP.SG	Dominican_CuevaRoja_Archaic	-0.00232	-2.79	3663	3846	79006
Mbuti.DG	Colombia_Checua_6000BP	Argentina_Aconcagua_Inca_500BP.SG	Dominican_EdilioCruz_Ceramic	-0.000892	-1.729	25775	26271	556676
Mbuti.DG	Colombia_Checua_6000BP	Argentina_Aconcagua_Inca_500BP.SG	Dominican_ElFrances_Ceramic	-0.000512	-1.094	25709	25991	552519
Mbuti.DG	Colombia_Checua_6000BP	Argentina_Aconcagua_Inca_500BP.SG	Dominican_ElSoco_Ceramic	-0.000695	-1.793	30493	30948	654969
Mbuti.DG	Colombia_Checua_6000BP	Argentina_Aconcagua_Inca_500BP.SG	Dominican_ElSoco_Ceramic	-0.000695	-1.793	30493	30948	654969
Mbuti.DG	Colombia_Checua_6000BP	Argentina_Aconcagua_Inca_500BP.SG	Dominican_JuanDolio_Ceramic	-0.000458	-1.147	30080	30376	645240
Mbuti.DG	Colombia_Checua_6000BP	Argentina_Aconcagua_Inca_500BP.SG	Dominican_LaCaleta_Ceramic	-0.000538	-1.445	30824	31178	658743
Mbuti.DG	Colombia_Checua_6000BP	Argentina_Aconcagua_Inca_500BP.SG	Dominican_LaUnion_Ceramic	-0.000248	-0.595	29867	30026	639934
Mbuti.DG	Colombia_Checua_6000BP	Argentina_Aconcagua_Inca_500BP.SG	Dominican_LomaPerenal_Ceramic	-0.000507	-0.948	25708	25987	549649
Mbuti.DG	Colombia_Checua_6000BP	Argentina_Aconcagua_Inca_500BP.SG	Dominican_LosCorniel_Ceramic	-0.000636	-1.204	25721	26069	547707
Mbuti.DG	Colombia_Checua_6000BP	Argentina_Aconcagua_Inca_500BP.SG	Dominican_LosMuertos_Ceramic	-0.000623	-1.221	27760	28132	598069
Mbuti.DG	Colombia_Checua_6000BP	Argentina_Aconcagua_Inca_500BP.SG	Dominican_Macao_Ceramic	-0.000683	-1.549	29321	29750	627153
Mbuti.DG	Colombia_Checua_6000BP	Argentina_Aconcagua_Inca_500BP.SG	Greenland_Saqqaq.SG	-0.019216	-31.813	28443	40760	640998
Mbuti.DG	Colombia_Checua_6000BP	Argentina_Aconcagua_Inca_500BP.SG	Guadeloupe_AnseGourde_Ceramic	-0.001394	-3.022	18640	19201	402516
Mbuti.DG	Colombia_Checua_6000BP	Argentina_Aconcagua_Inca_500BP.SG	Panama_IsthmoColombian_PreColonial.SG	-0.001437	-3.233	22660	23364	489869
Mbuti.DG	Colombia_Checua_6000BP	Argentina_Aconcagua_Inca_500BP.SG	Peru_Antaura_Tiwanaku	-0.001729	-3.371	20246	21020	447681
Mbuti.DG	Colombia_Checua_6000BP	Argentina_Aconcagua_Inca_500BP.SG	Peru_Chanka_LIP	-0.000774	-1.579	25880	26316	563536
Mbuti.DG	Colombia_Checua_6000BP	Argentina_Aconcagua_Inca_500BP.SG	Peru_Chincha_LH	-0.000845	-2.249	30043	30600	658988
Mbuti.DG	Colombia_Checua_6000BP	Argentina_Aconcagua_Inca_500BP.SG	Peru_Cotahuasi_Tiwanaku	-0.000365	-0.653	16204	16334	356584
Mbuti.DG	Colombia_Checua_6000BP	Argentina_Aconcagua_Inca_500BP.SG	Peru_Cullcunche_Tiwanaku	-0.001306	-2.381	15536	15982	341039
Mbuti.DG	Colombia_Checua_6000BP	Argentina_Aconcagua_Inca_500BP.SG	Peru_Cuncaicha_4200BP	-0.000972	-1.792	23581	24081	513894
Mbuti.DG	Colombia_Checua_6000BP	Argentina_Aconcagua_Inca_500BP.SG	Peru_Cuncaicha_9000BP	-0.00116	-2.034	23591	24181	508803
Mbuti.DG	Colombia_Checua_6000BP	Argentina_Aconcagua_Inca_500BP.SG	Peru_EIP_Moche	0.000476	0.736	7347	7272	158364
Mbuti.DG	Colombia_Checua_6000BP	Argentina_Aconcagua_Inca_500BP.SG	Peru_ElBrujo_EIP_1300BP	2.6e-05	0.056	20379	20368	443298
Mbuti.DG	Colombia_Checua_6000BP	Argentina_Aconcagua_Inca_500BP.SG	Peru_Highlands_Chinchawas_MH	0.000416	0.733	12692	12577	275259
Mbuti.DG	Colombia_Checua_6000BP	Argentina_Aconcagua_Inca_500BP.SG	Peru_Highlands_LIP_Chimu	-0.000336	-0.799	26687	26883	582083
Mbuti.DG	Colombia_Checua_6000BP	Argentina_Aconcagua_Inca_500BP.SG	Peru_HuacaPrieta_LA_4500BP	-0.000128	-0.07	750	752	15534
Mbuti.DG	Colombia_Checua_6000BP	Argentina_Aconcagua_Inca_500BP.SG	Peru_Kaillachuro_Unknown.SG	-0.001794	-2.325	4707	4893	103573
Mbuti.DG	Colombia_Checua_6000BP	Argentina_Aconcagua_Inca_500BP.SG	Peru_LaGalgada_4100BP	-7.5e-05	-0.157	27426	27471	598805
Mbuti.DG	Colombia_Checua_6000BP	Argentina_Aconcagua_Inca_500BP.SG	Peru_Laramate_900BP	5.1e-05	0.126	29377	29345	633131
Mbuti.DG	Colombia_Checua_6000BP	Argentina_Aconcagua_Inca_500BP.SG	Peru_Lauricocha_3500BP	-0.001056	-1.813	18730	19163	410221
Mbuti.DG	Colombia_Checua_6000BP	Argentina_Aconcagua_Inca_500BP.SG	Peru_Lauricocha_5800BP	-0.000652	-1.242	19348	19626	425558
Mbuti.DG	Colombia_Checua_6000BP	Argentina_Aconcagua_Inca_500BP.SG	Peru_Lauricocha_8600BP	-0.001117	-2.302	29035	29736	627831
Mbuti.DG	Colombia_Checua_6000BP	Argentina_Aconcagua_Inca_500BP.SG	Peru_LH_Inca	-0.00102	-1.463	6151	6289	134535
Mbuti.DG	Colombia_Checua_6000BP	Argentina_Aconcagua_Inca_500BP.SG	Peru_Lima_EIP_1450BP	-0.001385	-2.486	11396	11747	253416
Mbuti.DG	Colombia_Checua_6000BP	Argentina_Aconcagua_Inca_500BP.SG	Peru_Lima_LIP_650BP	-0.000433	-0.936	27477	27739	604053
Mbuti.DG	Colombia_Checua_6000BP	Argentina_Aconcagua_Inca_500BP.SG	Peru_LimaCoast_MH_1000BP	0.001536	1.686	3403	3291	72478
Mbuti.DG	Colombia_Checua_6000BP	Argentina_Aconcagua_Inca_500BP.SG	Peru_LIP_Botigiriayocc_600BP	-0.000561	-1.082	29029	29384	631918
Mbuti.DG	Colombia_Checua_6000BP	Argentina_Aconcagua_Inca_500BP.SG	Peru_LIP_La_Galgada_600BP	0.00074	0.494	991	975	21855
Mbuti.DG	Colombia_Checua_6000BP	Argentina_Aconcagua_Inca_500BP.SG	Peru_LIP_Pacapaccari_600BP	0.000283	0.654	25566	25411	550528
Mbuti.DG	Colombia_Checua_6000BP	Argentina_Aconcagua_Inca_500BP.SG	Peru_LIP_Ychsma	-0.001012	-1.931	13469	13767	295183
Mbuti.DG	Colombia_Checua_6000BP	Argentina_Aconcagua_Inca_500BP.SG	Peru_Maucallacta_Tiwanaku	-0.001429	-2.583	14955	15430	332457
Mbuti.DG	Colombia_Checua_6000BP	Argentina_Aconcagua_Inca_500BP.SG	Peru_MH_LIP_ElBrujo_850BP	-0.000688	-1.155	12216	12399	265796
Mbuti.DG	Colombia_Checua_6000BP	Argentina_Aconcagua_Inca_500BP.SG	Peru_MH_LIP_Lambayeque	-4e-06	-0.009	27083	27086	585183
Mbuti.DG	Colombia_Checua_6000BP	Argentina_Aconcagua_Inca_500BP.SG	Peru_Palpa_LIP_550BP	-0.000193	-0.416	23330	23427	505609
Mbuti.DG	Colombia_Checua_6000BP	Argentina_Aconcagua_Inca_500BP.SG	Peru_Palpa_MH_950BP	0.00024	0.181	1392	1385	30134
Mbuti.DG	Colombia_Checua_6000BP	Argentina_Aconcagua_Inca_500BP.SG	Peru_RioUncallane_1600BP.SG	-0.001085	-2.599	30359	31074	658770
Mbuti.DG	Colombia_Checua_6000BP	Argentina_Aconcagua_Inca_500BP.SG	Peru_SanSebastian_LH_500BP	-0.00052	-0.865	13577	13730	294514
Mbuti.DG	Colombia_Checua_6000BP	Argentina_Aconcagua_Inca_500BP.SG	Peru_SanSebastian_LIP_600BP	-0.000225	-0.447	23093	23206	502527
Mbuti.DG	Colombia_Checua_6000BP	Argentina_Aconcagua_Inca_500BP.SG	Peru_SoroMikayaPatjxa_6800BP.SG	-0.00623	-4.924	1296	1486	30495
Mbuti.DG	Colombia_Checua_6000BP	Argentina_Aconcagua_Inca_500BP.SG	Peru_Ullujaya_EIP_1350BP	-0.000616	-1.296	18880	19133	409918
Mbuti.DG	Colombia_Checua_6000BP	Argentina_Aconcagua_Inca_500BP.SG	Peru_Ullujaya_MH_950BP	-0.000517	-0.938	19003	19216	411662
Mbuti.DG	Colombia_Checua_6000BP	Argentina_Aconcagua_Inca_500BP.SG	PuertoRico_CaboRojo11_Ceramic	-0.000842	-1.652	25244	25704	546068
Mbuti.DG	Colombia_Checua_6000BP	Argentina_Aconcagua_Inca_500BP.SG	PuertoRico_CanasColloresMonserrate_Ceramic	-0.001025	-2.244	28762	29396	618393
Mbuti.DG	Colombia_Checua_6000BP	Argentina_Aconcagua_Inca_500BP.SG	PuertoRico_Collores_Ceramic	-0.000203	-0.388	25365	25475	541205
Mbuti.DG	Colombia_Checua_6000BP	Argentina_Aconcagua_Inca_500BP.SG	PuertoRico_LosIndios_Ceramic	-0.001891	-2.263	4338	4513	92523
Mbuti.DG	Colombia_Checua_6000BP	Argentina_Aconcagua_Inca_500BP.SG	PuertoRico_Monserrate_Ceramic	-0.000427	-0.801	23994	24213	514257
Mbuti.DG	Colombia_Checua_6000BP	Argentina_Aconcagua_Inca_500BP.SG	PuertoRico_PasodelIndio_Ceramic	-0.000781	-1.923	30033	30536	644563
Mbuti.DG	Colombia_Checua_6000BP	Argentina_Aconcagua_Inca_500BP.SG	PuertoRico_PuntaCandelero_Ceramic	-0.000851	-1.704	19135	19485	411185
Mbuti.DG	Colombia_Checua_6000BP	Argentina_Aconcagua_Inca_500BP.SG	PuertoRico_SantaElena_Ceramic	-0.00054	-1.244	29454	29792	626717
Mbuti.DG	Colombia_Checua_6000BP	Argentina_Aconcagua_Inca_500BP.SG	PuertoRico_Tibes_Ceramic	-0.00102	-1.79	12105	12367	256323
Mbuti.DG	Colombia_Checua_6000BP	Argentina_Aconcagua_Inca_500BP.SG	StLucia_Lavoutte_Ceramic	-0.000775	-2.021	30616	31124	656081
Mbuti.DG	Colombia_Checua_6000BP	Argentina_Aconcagua_Inca_500BP.SG	Uruguay_Rocha_PreColonial.SG	-0.002412	-3.166	5665	5963	123473
Mbuti.DG	Colombia_Checua_6000BP	Argentina_Aconcagua_Inca_500BP.SG	USA_AK_Ancient_Athabaskan_1100BP	-0.009251	-17.117	29706	35711	649118
Mbuti.DG	Colombia_Checua_6000BP	Argentina_Aconcagua_Inca_500BP.SG	USA_AK_Athabskan.SG	-0.01077	-17.7	14629	18113	323462
Mbuti.DG	Colombia_Checua_6000BP	Argentina_Aconcagua_Inca_500BP.SG	USA_AK_PaleoAleut	-0.010417	-20.063	27348	33625	602578
Mbuti.DG	Colombia_Checua_6000BP	Argentina_Aconcagua_Inca_500BP.SG	USA_AK_PaleoAleut.SG	-0.010917	-19.136	27179	33698	597176
Mbuti.DG	Colombia_Checua_6000BP	Argentina_Aconcagua_Inca_500BP.SG	USA_AK_Prehistoric.SG	-0.016517	-8.496	665	921	15536
Mbuti.DG	Colombia_Checua_6000BP	Argentina_Aconcagua_Inca_500BP.SG	USA_Alaska_TrailCreek_9000BP.SG	-0.015509	-20.958	8343	11291	190055
Mbuti.DG	Colombia_Checua_6000BP	Argentina_Aconcagua_Inca_500BP.SG	USA_Ancient_Beringian.SG	-0.013542	-22.633	30003	38933	659407
Mbuti.DG	Colombia_Checua_6000BP	Argentina_Aconcagua_Inca_500BP.SG	USA_Anzick_realigned.SG	-0.0046	-7.738	30501	33523	657142
Mbuti.DG	Colombia_Checua_6000BP	Argentina_Aconcagua_Inca_500BP.SG	USA_CA_Islands.SG	-0.002559	-6.503	30571	32259	659383
Mbuti.DG	Colombia_Checua_6000BP	Argentina_Aconcagua_Inca_500BP.SG	USA_Nevada_LovelockCave_1850BP.SG	-0.003108	-6.773	30624	32674	659344
Mbuti.DG	Colombia_Checua_6000BP	Argentina_Aconcagua_Inca_500BP.SG	USA_Nevada_LovelockCave_600BP.SG	-0.002983	-5.974	30359	32326	659297
Mbuti.DG	Colombia_Checua_6000BP	Argentina_Aconcagua_Inca_500BP.SG	USA_Nevada_SpiritCave_11000BP.SG	-0.001587	-2.905	30722	31768	659305
Mbuti.DG	Colombia_Checua_6000BP	Argentina_Aconcagua_Inca_500BP.SG	USA_NM_Chaco	-0.004646	-7.041	7950	8747	171491
Mbuti.DG	Colombia_Checua_6000BP	Argentina_Aconcagua_Inca_500BP.SG	USA_PA_Colonist.SG	-0.031632	-34.835	5047	8757	117285
Mbuti.DG	Colombia_Checua_6000BP	Argentina_Aconcagua_Inca_500BP.SG	USA_WA_Kennewick.SG	-0.006067	-9.247	12150	13767	266560
Mbuti.DG	Colombia_Checua_6000BP	Argentina_Aconcagua_Inca_500BP.SG	Venezuela_LasLocas_Ceramic	-0.00094	-2.352	29266	29856	628200
Mbuti.DG	Colombia_Checua_6000BP	Argentina_ArroyoSeco2_7200BP	Argentina_ArroyoSeco2_7700BP	0.000313	0.531	7505	7454	163701
Mbuti.DG	Colombia_Checua_6000BP	Argentina_ArroyoSeco2_7200BP	Argentina_BeagleChannel_Yamana_100BP	0.001181	1.814	7818	7622	165672
Mbuti.DG	Colombia_Checua_6000BP	Argentina_ArroyoSeco2_7200BP	Argentina_BeagleChannel_Yamana_100BP.SG	0.000649	0.906	6301	6214	133930
Mbuti.DG	Colombia_Checua_6000BP	Argentina_ArroyoSeco2_7200BP	Argentina_BeagleChannel_Yamana_1500BP	0.001241	1.609	6143	5983	128970
Mbuti.DG	Colombia_Checua_6000BP	Argentina_ArroyoSeco2_7200BP	Argentina_LagunaChica_1600BP	0.001562	2.038	5963	5768	124854
Mbuti.DG	Colombia_Checua_6000BP	Argentina_ArroyoSeco2_7200BP	Argentina_LagunaChica_6800BP	0.000619	0.822	4651	4589	99877
Mbuti.DG	Colombia_Checua_6000BP	Argentina_ArroyoSeco2_7200BP	Argentina_LagunaToro_2400BP	0.0022	1.811	1854	1770	38187
Mbuti.DG	Colombia_Checua_6000BP	Argentina_ArroyoSeco2_7200BP	Argentina_MitrePeninsula_Haush_400BP	0.001006	1.61	7679	7516	162681
Mbuti.DG	Colombia_Checua_6000BP	Argentina_ArroyoSeco2_7200BP	Argentina_NorthTierradelFiego_Selknam_100BP.SG	0.001051	1.401	6627	6480	139661
Mbuti.DG	Colombia_Checua_6000BP	Argentina_ArroyoSeco2_7200BP	Argentina_NorthTierradelFuego_LaArcillosa2_5800BP	-8.3e-05	-0.113	6888	6900	145126
Mbuti.DG	Colombia_Checua_6000BP	Argentina_ArroyoSeco2_7200BP	Argentina_NorthTierradelFuego_Selknam_500BP	0.000776	1.292	7894	7764	167322
Mbuti.DG	Colombia_Checua_6000BP	Argentina_ArroyoSeco2_7200BP	Bahamas_AbacoIsl_Ceramic	0.000377	0.613	7858	7796	165391
Mbuti.DG	Colombia_Checua_6000BP	Argentina_ArroyoSeco2_7200BP	Bahamas_CrookedIsl_Ceramic	0.000899	1.448	7891	7743	164954
Mbuti.DG	Colombia_Checua_6000BP	Argentina_ArroyoSeco2_7200BP	Bahamas_EleutheraIsl_Ceramic	0.000788	1.372	8199	8066	168812
Mbuti.DG	Colombia_Checua_6000BP	Argentina_ArroyoSeco2_7200BP	Bahamas_LongIsl_Ceramic	0.000704	1.13	7925	7809	165249
Mbuti.DG	Colombia_Checua_6000BP	Argentina_ArroyoSeco2_7200BP	Bahamas_SouthAndros_Ceramic	0.000462	0.772	8013	7936	166194
Mbuti.DG	Colombia_Checua_6000BP	Argentina_ArroyoSeco2_7200BP	Belize_3600BP	0.000695	0.766	3291	3243	69405
Mbuti.DG	Colombia_Checua_6000BP	Argentina_ArroyoSeco2_7200BP	Belize_4000BP	0.001565	1.22	1565	1513	32980
Mbuti.DG	Colombia_Checua_6000BP	Argentina_ArroyoSeco2_7200BP	Belize_4600BP	0.000903	1.465	8103	7952	167483
Mbuti.DG	Colombia_Checua_6000BP	Argentina_ArroyoSeco2_7200BP	Belize_4600BP	0.000903	1.465	8103	7952	167483
Mbuti.DG	Colombia_Checua_6000BP	Argentina_ArroyoSeco2_7200BP	Belize_4900BP	0.000435	0.726	8056	7983	167710
Mbuti.DG	Colombia_Checua_6000BP	Argentina_ArroyoSeco2_7200BP	Belize_5500BP	-0.000391	-0.536	6850	6907	144769
Mbuti.DG	Colombia_Checua_6000BP	Argentina_ArroyoSeco2_7200BP	Belize_7400BP	0.000109	0.144	5543	5531	115659
Mbuti.DG	Colombia_Checua_6000BP	Argentina_ArroyoSeco2_7200BP	Belize_8800BP	0.002702	1.44	654	617	13655
Mbuti.DG	Colombia_Checua_6000BP	Argentina_ArroyoSeco2_7200BP	Belize_9400BP	0.00072	0.882	4786	4713	101874
Mbuti.DG	Colombia_Checua_6000BP	Argentina_ArroyoSeco2_7200BP	Bolivia_Akapana_Tiwanaku	0.00069	0.987	6315	6225	130332
Mbuti.DG	Colombia_Checua_6000BP	Argentina_ArroyoSeco2_7200BP	Bolivia_Lukurmata_Tiwanaku	0.000361	0.58	7985	7925	165925
Mbuti.DG	Colombia_Checua_6000BP	Argentina_ArroyoSeco2_7200BP	Bolivia_MH_Iroco_1050BP	0.000928	1.138	5438	5333	112713
Mbuti.DG	Colombia_Checua_6000BP	Argentina_ArroyoSeco2_7200BP	Bolivia_MH_Miraflores	0.001107	1.764	7435	7264	154749
Mbuti.DG	Colombia_Checua_6000BP	Argentina_ArroyoSeco2_7200BP	Bolivia_MH_Tiwanaku	0.000644	0.744	3492	3445	72990
Mbuti.DG	Colombia_Checua_6000BP	Argentina_ArroyoSeco2_7200BP	Bolivia_MiraFlores_MH	0.001203	1.541	6274	6116	131041
Mbuti.DG	Colombia_Checua_6000BP	Argentina_ArroyoSeco2_7200BP	Bolivia_MonolitoDescabezado_Tiwanaku	-0.000898	-1.149	6543	6666	137072
Mbuti.DG	Colombia_Checua_6000BP	Argentina_ArroyoSeco2_7200BP	Bolivia_Pumapunku_Tiwanaku	0.000333	0.32	2569	2551	53344
Mbuti.DG	Colombia_Checua_6000BP	Argentina_ArroyoSeco2_7200BP	Bolivia_Putuni_Tiwanaku	0.000355	0.431	4963	4927	103006
Mbuti.DG	Colombia_Checua_6000BP	Argentina_ArroyoSeco2_7200BP	Bolivia_Totocachi_Tiwanaku	-0.000808	-0.606	1692	1721	36239
Mbuti.DG	Colombia_Checua_6000BP	Argentina_ArroyoSeco2_7200BP	Brazil_Enoque_3500BP.SG	0.004841	1.627	326	296	6348
Mbuti.DG	Colombia_Checua_6000BP	Argentina_ArroyoSeco2_7200BP	Brazil_LapaDoSanto_9600BP	-0.000403	-0.694	7913	7980	166083
Mbuti.DG	Colombia_Checua_6000BP	Argentina_ArroyoSeco2_7200BP	Brazil_Laranjal_6600BP	-0.000102	-0.128	4276	4285	90283
Mbuti.DG	Colombia_Checua_6000BP	Argentina_ArroyoSeco2_7200BP	Brazil_Laranjal_6800BP	0.000616	0.632	3394	3351	69424
Mbuti.DG	Colombia_Checua_6000BP	Argentina_ArroyoSeco2_7200BP	Brazil_Moraes_5800BP	0.000415	0.415	2873	2848	60900
Mbuti.DG	Colombia_Checua_6000BP	Argentina_ArroyoSeco2_7200BP	Brazil_PrePottery_1300BP	-0.003439	-1.46	452	485	9695
Mbuti.DG	Colombia_Checua_6000BP	Argentina_ArroyoSeco2_7200BP	Brazil_PrePottery_2200BP	-0.001821	-1.565	2031	2110	43315
Mbuti.DG	Colombia_Checua_6000BP	Argentina_ArroyoSeco2_7200BP	Brazil_PrePottery_2500BP	-0.000936	-0.618	1089	1110	22913
Mbuti.DG	Colombia_Checua_6000BP	Argentina_ArroyoSeco2_7200BP	Brazil_Sumidouro_10100BP.SG	-0.001524	-2.138	6539	6754	141068
Mbuti.DG	Colombia_Checua_6000BP	Argentina_ArroyoSeco2_7200BP	Brazil_Sumidouro_10200BP.SG	-0.003129	-2.742	1950	2091	44966
Mbuti.DG	Colombia_Checua_6000BP	Argentina_ArroyoSeco2_7200BP	Brazil_Sumidouro_10400BP.SG	-0.001268	-1.784	8033	8250	171286
Mbuti.DG	Colombia_Checua_6000BP	Argentina_ArroyoSeco2_7200BP	Brazil_Sumidouro_9800BP.SG	-0.00282	-1.597	750	799	17275
Mbuti.DG	Colombia_Checua_6000BP	Argentina_ArroyoSeco2_7200BP	Canada_6500BP.SG	-0.007229	-6.158	2165	2504	46982
Mbuti.DG	Colombia_Checua_6000BP	Argentina_ArroyoSeco2_7200BP	Canada_700BP.SG	-0.005947	-3.699	989	1114	21016
Mbuti.DG	Colombia_Checua_6000BP	Argentina_ArroyoSeco2_7200BP	Canada_ASO.SG	-0.004893	-6.434	6515	7191	138290
Mbuti.DG	Colombia_Checua_6000BP	Argentina_ArroyoSeco2_7200BP	Canada_BigBar_5700BP.SG	-0.005821	-7.09	4793	5392	102832
Mbuti.DG	Colombia_Checua_6000BP	Argentina_ArroyoSeco2_7200BP	Canada_LateDorset.SG	-0.017049	-14.509	2448	3375	54349
Mbuti.DG	Colombia_Checua_6000BP	Argentina_ArroyoSeco2_7200BP	Canada_MDorset	-0.016157	-10.253	1166	1565	24712
Mbuti.DG	Colombia_Checua_6000BP	Argentina_ArroyoSeco2_7200BP	Canada_MDorset.SG	-0.018002	-7.186	383	539	8663
Mbuti.DG	Colombia_Checua_6000BP	Argentina_ArroyoSeco2_7200BP	Chile_CaletaHuelen_MH_1100BP	0.000871	1.158	4902	4813	102345
Mbuti.DG	Colombia_Checua_6000BP	Argentina_ArroyoSeco2_7200BP	Chile_Conchali_700BP	0.001288	2.057	7816	7606	163027
Mbuti.DG	Colombia_Checua_6000BP	Argentina_ArroyoSeco2_7200BP	Chile_LIP_Pukara_600BP	0.00419	3.051	1474	1350	29555
Mbuti.DG	Colombia_Checua_6000BP	Argentina_ArroyoSeco2_7200BP	Chile_LIP_Pukara_700BP	0.001418	1.145	1920	1864	39422
Mbuti.DG	Colombia_Checua_6000BP	Argentina_ArroyoSeco2_7200BP	ChileLosRieles12000BP	3e-05	0.038	7214	7209	151416
Mbuti.DG	Colombia_Checua_6000BP	Argentina_ArroyoSeco2_7200BP	Chile_LosRieles_5100BP	0.001203	1.602	7081	6902	148966
Mbuti.DG	Colombia_Checua_6000BP	Argentina_ArroyoSeco2_7200BP	Chile_NorthTierradelFuego_Selknam_100BP	0.000608	0.783	5728	5654	121907
Mbuti.DG	Colombia_Checua_6000BP	Argentina_ArroyoSeco2_7200BP	Chile_PicaOcho_700BP	0.001981	2.347	5087	4882	103952
Mbuti.DG	Colombia_Checua_6000BP	Argentina_ArroyoSeco2_7200BP	Chile_PuntaSantaAna_7300BP.SG	-0.000145	-0.185	5943	5961	125066
Mbuti.DG	Colombia_Checua_6000BP	Argentina_ArroyoSeco2_7200BP	Chile_SouthernContinent_Aonikenk_400BP	0.002269	2.638	4344	4135	92114
Mbuti.DG	Colombia_Checua_6000BP	Argentina_ArroyoSeco2_7200BP	Chile_StraitOfMagellan_Kaweskar_100BP.SG	-0.000934	-0.633	1148	1171	24441
Mbuti.DG	Colombia_Checua_6000BP	Argentina_ArroyoSeco2_7200BP	Chile_WesternArchipelago_Ayayema_5100BP.SG	-0.000624	-0.856	8051	8158	171452
Mbuti.DG	Colombia_Checua_6000BP	Argentina_ArroyoSeco2_7200BP	Chile_WesternArchipelago_Kaweskar_1200BP.SG	-0.001099	-1.467	7326	7500	157928
Mbuti.DG	Colombia_Checua_6000BP	Argentina_ArroyoSeco2_7200BP	Chile_WesternArchipelago_Kaweskar_800BP.SG	-0.000762	-1.113	7987	8118	171264
Mbuti.DG	Colombia_Checua_6000BP	Argentina_ArroyoSeco2_7200BP	Chile_Yamana_BeagleChannel_800BP.SG	0.000592	0.884	8144	8043	171525
Mbuti.DG	Colombia_Checua_6000BP	Argentina_ArroyoSeco2_7200BP	Cuba_CanimarAbajo_Archaic	-4e-06	-0.006	8189	8190	171575
Mbuti.DG	Colombia_Checua_6000BP	Argentina_ArroyoSeco2_7200BP	Cuba_CuevaCalero_Archaic	-0.000144	-0.22	7906	7930	166439
Mbuti.DG	Colombia_Checua_6000BP	Argentina_ArroyoSeco2_7200BP	Cuba_CuevaEsqueletos_Ceramic	7.7e-05	0.134	8184	8171	170798
Mbuti.DG	Colombia_Checua_6000BP	Argentina_ArroyoSeco2_7200BP	Cuba_CuevaPerico_Archaic	-0.001117	-1.533	5853	5991	123168
Mbuti.DG	Colombia_Checua_6000BP	Argentina_ArroyoSeco2_7200BP	Cuba_ElMorrillo_Ceramic	0.00103	1.343	6629	6490	135584
Mbuti.DG	Colombia_Checua_6000BP	Argentina_ArroyoSeco2_7200BP	Cuba_GuayaboBlanco_Archaic	-0.000202	-0.294	7826	7859	164620
Mbuti.DG	Colombia_Checua_6000BP	Argentina_ArroyoSeco2_7200BP	Cuba_LasCarolinas_Archaic	0.000139	0.204	7705	7682	161419
Mbuti.DG	Colombia_Checua_6000BP	Argentina_ArroyoSeco2_7200BP	Cuba_Manuelito_Archaic	0.000762	0.936	5388	5303	110573
Mbuti.DG	Colombia_Checua_6000BP	Argentina_ArroyoSeco2_7200BP	Cuba_PlayadelMango_Archaic	-6.5e-05	-0.099	7907	7918	164596
Mbuti.DG	Colombia_Checua_6000BP	Argentina_ArroyoSeco2_7200BP	Curacao_deSavaan_Ceramic	0.000268	0.428	7898	7854	164039
Mbuti.DG	Colombia_Checua_6000BP	Argentina_ArroyoSeco2_7200BP	Curacao_SantaCruz_Ceramic	0.000822	1.166	7746	7615	160127
Mbuti.DG	Colombia_Checua_6000BP	Argentina_ArroyoSeco2_7200BP	Dominican_Andres_Archaic	0.000812	1.085	7000	6882	145462
Mbuti.DG	Colombia_Checua_6000BP	Argentina_ArroyoSeco2_7200BP	Dominican_Atajadizo_Ceramic	0.000724	1.322	8270	8146	171040
Mbuti.DG	Colombia_Checua_6000BP	Argentina_ArroyoSeco2_7200BP	Dominican_CuevaJuana_Ceramic	0.000329	0.572	8171	8115	170374
Mbuti.DG	Colombia_Checua_6000BP	Argentina_ArroyoSeco2_7200BP	Dominican_CuevaRoja_Archaic	-0.000626	-0.412	1074	1088	22411
Mbuti.DG	Colombia_Checua_6000BP	Argentina_ArroyoSeco2_7200BP	Dominican_EdilioCruz_Ceramic	0.000463	0.651	7343	7272	152136
Mbuti.DG	Colombia_Checua_6000BP	Argentina_ArroyoSeco2_7200BP	Dominican_ElFrances_Ceramic	0.000589	0.911	7301	7212	150952
Mbuti.DG	Colombia_Checua_6000BP	Argentina_ArroyoSeco2_7200BP	Dominican_ElSoco_Ceramic	0.000444	0.81	8235	8159	171264
Mbuti.DG	Colombia_Checua_6000BP	Argentina_ArroyoSeco2_7200BP	Dominican_ElSoco_Ceramic	0.000444	0.81	8235	8159	171264
Mbuti.DG	Colombia_Checua_6000BP	Argentina_ArroyoSeco2_7200BP	Dominican_JuanDolio_Ceramic	0.000705	1.257	8192	8072	170052
Mbuti.DG	Colombia_Checua_6000BP	Argentina_ArroyoSeco2_7200BP	Dominican_LaCaleta_Ceramic	0.000423	0.791	8272	8199	171553
Mbuti.DG	Colombia_Checua_6000BP	Argentina_ArroyoSeco2_7200BP	Dominican_LaUnion_Ceramic	0.00075	1.225	8140	8013	169242
Mbuti.DG	Colombia_Checua_6000BP	Argentina_ArroyoSeco2_7200BP	Dominican_LomaPerenal_Ceramic	0.00049	0.665	7233	7159	150642
Mbuti.DG	Colombia_Checua_6000BP	Argentina_ArroyoSeco2_7200BP	Dominican_LosCorniel_Ceramic	0.000622	0.862	7265	7171	150342
Mbuti.DG	Colombia_Checua_6000BP	Argentina_ArroyoSeco2_7200BP	Dominican_LosMuertos_Ceramic	0.000493	0.685	7811	7731	161330
Mbuti.DG	Colombia_Checua_6000BP	Argentina_ArroyoSeco2_7200BP	Dominican_Macao_Ceramic	0.000458	0.734	8073	7996	166924
Mbuti.DG	Colombia_Checua_6000BP	Argentina_ArroyoSeco2_7200BP	Greenland_Saqqaq.SG	-0.018261	-22.065	7516	10580	167801
Mbuti.DG	Colombia_Checua_6000BP	Argentina_ArroyoSeco2_7200BP	Guadeloupe_AnseGourde_Ceramic	-0.000225	-0.3	5164	5189	107747
Mbuti.DG	Colombia_Checua_6000BP	Argentina_ArroyoSeco2_7200BP	Panama_IsthmoColombian_PreColonial.SG	-0.000515	-0.736	6099	6166	128291
Mbuti.DG	Colombia_Checua_6000BP	Argentina_ArroyoSeco2_7200BP	Peru_Antaura_Tiwanaku	-0.000331	-0.434	5709	5749	120025
Mbuti.DG	Colombia_Checua_6000BP	Argentina_ArroyoSeco2_7200BP	Peru_Chanka_LIP	0.000959	1.399	7447	7300	153636
Mbuti.DG	Colombia_Checua_6000BP	Argentina_ArroyoSeco2_7200BP	Peru_Chincha_LH	0.000542	0.97	8257	8164	171505
Mbuti.DG	Colombia_Checua_6000BP	Argentina_ArroyoSeco2_7200BP	Peru_Cotahuasi_Tiwanaku	0.00095	1.134	4557	4466	96009
Mbuti.DG	Colombia_Checua_6000BP	Argentina_ArroyoSeco2_7200BP	Peru_Cullcunche_Tiwanaku	-0.000342	-0.403	4393	4424	91133
Mbuti.DG	Colombia_Checua_6000BP	Argentina_ArroyoSeco2_7200BP	Peru_Cuncaicha_4200BP	0.001166	1.509	6871	6707	141065
Mbuti.DG	Colombia_Checua_6000BP	Argentina_ArroyoSeco2_7200BP	Peru_Cuncaicha_9000BP	0.000459	0.587	6739	6675	140046
Mbuti.DG	Colombia_Checua_6000BP	Argentina_ArroyoSeco2_7200BP	Peru_EIP_Moche	0.000729	0.688	2153	2120	45022
Mbuti.DG	Colombia_Checua_6000BP	Argentina_ArroyoSeco2_7200BP	Peru_ElBrujo_EIP_1300BP	0.001337	1.854	5983	5818	123365
Mbuti.DG	Colombia_Checua_6000BP	Argentina_ArroyoSeco2_7200BP	Peru_Highlands_Chinchawas_MH	0.002685	3	3851	3640	78577
Mbuti.DG	Colombia_Checua_6000BP	Argentina_ArroyoSeco2_7200BP	Peru_Highlands_LIP_Chimu	0.000845	1.31	7597	7464	157892
Mbuti.DG	Colombia_Checua_6000BP	Argentina_ArroyoSeco2_7200BP	Peru_HuacaPrieta_LA_4500BP	0.00596	1.844	244	217	4592
Mbuti.DG	Colombia_Checua_6000BP	Argentina_ArroyoSeco2_7200BP	Peru_Kaillachuro_Unknown.SG	-0.000726	-0.503	1264	1283	27165
Mbuti.DG	Colombia_Checua_6000BP	Argentina_ArroyoSeco2_7200BP	Peru_LaGalgada_4100BP	0.002201	3.135	7772	7417	161118
Mbuti.DG	Colombia_Checua_6000BP	Argentina_ArroyoSeco2_7200BP	Peru_Laramate_900BP	0.001434	2.429	8106	7865	167963
Mbuti.DG	Colombia_Checua_6000BP	Argentina_ArroyoSeco2_7200BP	Peru_Lauricocha_3500BP	-0.000187	-0.227	5362	5383	111894
Mbuti.DG	Colombia_Checua_6000BP	Argentina_ArroyoSeco2_7200BP	Peru_Lauricocha_5800BP	0.000889	1.09	5615	5512	116136
Mbuti.DG	Colombia_Checua_6000BP	Argentina_ArroyoSeco2_7200BP	Peru_Lauricocha_8600BP	-0.000107	-0.159	7973	7991	166168
Mbuti.DG	Colombia_Checua_6000BP	Argentina_ArroyoSeco2_7200BP	Peru_LH_Inca	0.000805	0.64	1793	1763	37513
Mbuti.DG	Colombia_Checua_6000BP	Argentina_ArroyoSeco2_7200BP	Peru_Lima_EIP_1450BP	0.000931	0.985	3396	3330	70442
Mbuti.DG	Colombia_Checua_6000BP	Argentina_ArroyoSeco2_7200BP	Peru_Lima_LIP_650BP	0.001405	2.013	7712	7486	160768
Mbuti.DG	Colombia_Checua_6000BP	Argentina_ArroyoSeco2_7200BP	Peru_LimaCoast_MH_1000BP	0.002634	1.679	990	935	20595
Mbuti.DG	Colombia_Checua_6000BP	Argentina_ArroyoSeco2_7200BP	Peru_LIP_Botigiriayocc_600BP	0.000331	0.45	7960	7905	166950
Mbuti.DG	Colombia_Checua_6000BP	Argentina_ArroyoSeco2_7200BP	Peru_LIP_La_Galgada_600BP	-0.007038	-2.654	256	300	6192
Mbuti.DG	Colombia_Checua_6000BP	Argentina_ArroyoSeco2_7200BP	Peru_LIP_Pacapaccari_600BP	0.001731	2.654	7281	7021	150283
Mbuti.DG	Colombia_Checua_6000BP	Argentina_ArroyoSeco2_7200BP	Peru_LIP_Ychsma	0.001674	1.993	4001	3864	81790
Mbuti.DG	Colombia_Checua_6000BP	Argentina_ArroyoSeco2_7200BP	Peru_Maucallacta_Tiwanaku	0.000261	0.314	4268	4245	89103
Mbuti.DG	Colombia_Checua_6000BP	Argentina_ArroyoSeco2_7200BP	Peru_MH_LIP_ElBrujo_850BP	0.000703	0.765	3621	3568	75691
Mbuti.DG	Colombia_Checua_6000BP	Argentina_ArroyoSeco2_7200BP	Peru_MH_LIP_Lambayeque	0.001313	2.105	7588	7381	158146
Mbuti.DG	Colombia_Checua_6000BP	Argentina_ArroyoSeco2_7200BP	Peru_Palpa_LIP_550BP	0.001183	1.748	6779	6614	139435
Mbuti.DG	Colombia_Checua_6000BP	Argentina_ArroyoSeco2_7200BP	Peru_Palpa_MH_950BP	-0.002076	-0.839	401	418	8401
Mbuti.DG	Colombia_Checua_6000BP	Argentina_ArroyoSeco2_7200BP	Peru_RioUncallane_1600BP.SG	0.00032	0.535	8250	8195	171432
Mbuti.DG	Colombia_Checua_6000BP	Argentina_ArroyoSeco2_7200BP	Peru_SanSebastian_LH_500BP	0.001129	1.264	4089	3995	83276
Mbuti.DG	Colombia_Checua_6000BP	Argentina_ArroyoSeco2_7200BP	Peru_SanSebastian_LIP_600BP	0.001037	1.394	6604	6460	138598
Mbuti.DG	Colombia_Checua_6000BP	Argentina_ArroyoSeco2_7200BP	Peru_SoroMikayaPatjxa_6800BP.SG	-0.003871	-1.555	361	392	7892
Mbuti.DG	Colombia_Checua_6000BP	Argentina_ArroyoSeco2_7200BP	Peru_Ullujaya_EIP_1350BP	0.000638	0.864	5571	5497	114810
Mbuti.DG	Colombia_Checua_6000BP	Argentina_ArroyoSeco2_7200BP	Peru_Ullujaya_MH_950BP	0.001118	1.366	5572	5443	115065
Mbuti.DG	Colombia_Checua_6000BP	Argentina_ArroyoSeco2_7200BP	PuertoRico_CaboRojo11_Ceramic	0.000114	0.16	7148	7131	149821
Mbuti.DG	Colombia_Checua_6000BP	Argentina_ArroyoSeco2_7200BP	PuertoRico_CanasColloresMonserrate_Ceramic	0.000277	0.449	7973	7927	165413
Mbuti.DG	Colombia_Checua_6000BP	Argentina_ArroyoSeco2_7200BP	PuertoRico_Collores_Ceramic	0.001386	1.869	7172	6966	148547
Mbuti.DG	Colombia_Checua_6000BP	Argentina_ArroyoSeco2_7200BP	PuertoRico_LosIndios_Ceramic	-0.001202	-0.856	1286	1318	26393
Mbuti.DG	Colombia_Checua_6000BP	Argentina_ArroyoSeco2_7200BP	PuertoRico_Monserrate_Ceramic	0.000638	0.861	6861	6771	142077
Mbuti.DG	Colombia_Checua_6000BP	Argentina_ArroyoSeco2_7200BP	PuertoRico_PasodelIndio_Ceramic	0.000278	0.47	8187	8140	169474
Mbuti.DG	Colombia_Checua_6000BP	Argentina_ArroyoSeco2_7200BP	PuertoRico_PuntaCandelero_Ceramic	-0.000119	-0.156	5574	5587	114034
Mbuti.DG	Colombia_Checua_6000BP	Argentina_ArroyoSeco2_7200BP	PuertoRico_SantaElena_Ceramic	0.000308	0.504	8067	8015	166880
Mbuti.DG	Colombia_Checua_6000BP	Argentina_ArroyoSeco2_7200BP	PuertoRico_Tibes_Ceramic	0.001049	1.135	3586	3510	72368
Mbuti.DG	Colombia_Checua_6000BP	Argentina_ArroyoSeco2_7200BP	StLucia_Lavoutte_Ceramic	0.00058	1.044	8260	8160	171270
Mbuti.DG	Colombia_Checua_6000BP	Argentina_ArroyoSeco2_7200BP	Uruguay_Rocha_PreColonial.SG	-0.001248	-0.937	1596	1637	32884
Mbuti.DG	Colombia_Checua_6000BP	Argentina_ArroyoSeco2_7200BP	USA_AK_Ancient_Athabaskan_1100BP	-0.008095	-11.011	7962	9343	170563
Mbuti.DG	Colombia_Checua_6000BP	Argentina_ArroyoSeco2_7200BP	USA_AK_Athabskan.SG	-0.009825	-10.352	3905	4738	84771
Mbuti.DG	Colombia_Checua_6000BP	Argentina_ArroyoSeco2_7200BP	USA_AK_PaleoAleut	-0.009192	-12.357	7476	8958	161196
Mbuti.DG	Colombia_Checua_6000BP	Argentina_ArroyoSeco2_7200BP	USA_AK_PaleoAleut.SG	-0.009654	-12.316	7272	8783	156483
Mbuti.DG	Colombia_Checua_6000BP	Argentina_ArroyoSeco2_7200BP	USA_AK_Prehistoric.SG	-0.011439	-3.149	188	236	4190
Mbuti.DG	Colombia_Checua_6000BP	Argentina_ArroyoSeco2_7200BP	USA_Alaska_TrailCreek_9000BP.SG	-0.013539	-11.39	2264	2941	50026
Mbuti.DG	Colombia_Checua_6000BP	Argentina_ArroyoSeco2_7200BP	USA_Ancient_Beringian.SG	-0.012143	-15.57	7932	10015	171571
Mbuti.DG	Colombia_Checua_6000BP	Argentina_ArroyoSeco2_7200BP	USA_Anzick_realigned.SG	-0.002946	-3.909	8080	8584	171192
Mbuti.DG	Colombia_Checua_6000BP	Argentina_ArroyoSeco2_7200BP	USA_CA_Islands.SG	-0.001184	-2.172	8185	8388	171564
Mbuti.DG	Colombia_Checua_6000BP	Argentina_ArroyoSeco2_7200BP	USA_Nevada_LovelockCave_1850BP.SG	-0.001419	-2.268	8158	8402	171554
Mbuti.DG	Colombia_Checua_6000BP	Argentina_ArroyoSeco2_7200BP	USA_Nevada_LovelockCave_600BP.SG	-0.001663	-2.432	8058	8344	171538
Mbuti.DG	Colombia_Checua_6000BP	Argentina_ArroyoSeco2_7200BP	USA_Nevada_SpiritCave_11000BP.SG	-0.000165	-0.216	8188	8216	171541
Mbuti.DG	Colombia_Checua_6000BP	Argentina_ArroyoSeco2_7200BP	USA_NM_Chaco	-0.003669	-3.337	2197	2371	47356
Mbuti.DG	Colombia_Checua_6000BP	Argentina_ArroyoSeco2_7200BP	USA_PA_Colonist.SG	-0.029329	-19.258	1322	2224	30748
Mbuti.DG	Colombia_Checua_6000BP	Argentina_ArroyoSeco2_7200BP	USA_WA_Kennewick.SG	-0.005649	-5.765	3180	3567	68586
Mbuti.DG	Colombia_Checua_6000BP	Argentina_ArroyoSeco2_7200BP	Venezuela_LasLocas_Ceramic	-2e-06	-0.004	7991	7991	167167
Mbuti.DG	Colombia_Checua_6000BP	Argentina_ArroyoSeco2_7700BP	Argentina_BeagleChannel_Yamana_100BP	0.000939	2.46	33214	32548	709000
Mbuti.DG	Colombia_Checua_6000BP	Argentina_ArroyoSeco2_7700BP	Argentina_BeagleChannel_Yamana_100BP.SG	-0.000355	-0.894	26572	26775	573388
Mbuti.DG	Colombia_Checua_6000BP	Argentina_ArroyoSeco2_7700BP	Argentina_BeagleChannel_Yamana_1500BP	0.00029	0.624	25513	25356	542014
Mbuti.DG	Colombia_Checua_6000BP	Argentina_ArroyoSeco2_7700BP	Argentina_LagunaChica_1600BP	0.000916	2.113	24496	24017	523270
Mbuti.DG	Colombia_Checua_6000BP	Argentina_ArroyoSeco2_7700BP	Argentina_LagunaChica_6800BP	-0.000817	-1.969	18740	19077	412521
Mbuti.DG	Colombia_Checua_6000BP	Argentina_ArroyoSeco2_7700BP	Argentina_LagunaToro_2400BP	0.000391	0.644	7422	7361	158032
Mbuti.DG	Colombia_Checua_6000BP	Argentina_ArroyoSeco2_7700BP	Argentina_MitrePeninsula_Haush_400BP	0.000198	0.578	32408	32271	695481
Mbuti.DG	Colombia_Checua_6000BP	Argentina_ArroyoSeco2_7700BP	Argentina_NorthTierradelFiego_Selknam_100BP.SG	-0.000191	-0.419	27689	27803	597757
Mbuti.DG	Colombia_Checua_6000BP	Argentina_ArroyoSeco2_7700BP	Argentina_NorthTierradelFuego_LaArcillosa2_5800BP	-0.000566	-1.156	28794	29141	613259
Mbuti.DG	Colombia_Checua_6000BP	Argentina_ArroyoSeco2_7700BP	Argentina_NorthTierradelFuego_Selknam_500BP	0.000342	0.947	33481	33235	718018
Mbuti.DG	Colombia_Checua_6000BP	Argentina_ArroyoSeco2_7700BP	Bahamas_AbacoIsl_Ceramic	8.7e-05	0.241	33667	33605	707367
Mbuti.DG	Colombia_Checua_6000BP	Argentina_ArroyoSeco2_7700BP	Bahamas_CrookedIsl_Ceramic	5e-05	0.138	33455	33420	705305
Mbuti.DG	Colombia_Checua_6000BP	Argentina_ArroyoSeco2_7700BP	Bahamas_EleutheraIsl_Ceramic	0.000154	0.482	34626	34514	725597
Mbuti.DG	Colombia_Checua_6000BP	Argentina_ArroyoSeco2_7700BP	Bahamas_LongIsl_Ceramic	0.000169	0.453	33504	33384	706904
Mbuti.DG	Colombia_Checua_6000BP	Argentina_ArroyoSeco2_7700BP	Bahamas_SouthAndros_Ceramic	-5.2e-05	-0.154	33851	33888	712221
Mbuti.DG	Colombia_Checua_6000BP	Argentina_ArroyoSeco2_7700BP	Belize_3600BP	0.000375	0.713	13701	13594	286356
Mbuti.DG	Colombia_Checua_6000BP	Argentina_ArroyoSeco2_7700BP	Belize_4000BP	0.000448	0.75	6408	6348	135284
Mbuti.DG	Colombia_Checua_6000BP	Argentina_ArroyoSeco2_7700BP	Belize_4600BP	0.000485	1.374	34304	33955	719596
Mbuti.DG	Colombia_Checua_6000BP	Argentina_ArroyoSeco2_7700BP	Belize_4600BP	0.000485	1.374	34304	33955	719596
Mbuti.DG	Colombia_Checua_6000BP	Argentina_ArroyoSeco2_7700BP	Belize_4900BP	-0.00013	-0.369	34048	34142	719654
Mbuti.DG	Colombia_Checua_6000BP	Argentina_ArroyoSeco2_7700BP	Belize_5500BP	-0.000821	-1.799	28459	28958	607727
Mbuti.DG	Colombia_Checua_6000BP	Argentina_ArroyoSeco2_7700BP	Belize_7400BP	0.000158	0.341	22866	22790	479670
Mbuti.DG	Colombia_Checua_6000BP	Argentina_ArroyoSeco2_7700BP	Belize_8800BP	0.000211	0.247	2644	2632	55868
Mbuti.DG	Colombia_Checua_6000BP	Argentina_ArroyoSeco2_7700BP	Belize_9400BP	6.1e-05	0.126	19861	19835	418111
Mbuti.DG	Colombia_Checua_6000BP	Argentina_ArroyoSeco2_7700BP	Bolivia_Akapana_Tiwanaku	0.000105	0.278	26382	26324	556633
Mbuti.DG	Colombia_Checua_6000BP	Argentina_ArroyoSeco2_7700BP	Bolivia_Lukurmata_Tiwanaku	-0.000175	-0.493	34004	34129	713170
Mbuti.DG	Colombia_Checua_6000BP	Argentina_ArroyoSeco2_7700BP	Bolivia_MH_Iroco_1050BP	0.000273	0.552	22104	21976	467908
Mbuti.DG	Colombia_Checua_6000BP	Argentina_ArroyoSeco2_7700BP	Bolivia_MH_Miraflores	-4.6e-05	-0.118	31159	31189	658136
Mbuti.DG	Colombia_Checua_6000BP	Argentina_ArroyoSeco2_7700BP	Bolivia_MH_Tiwanaku	0.000668	1.434	14545	14342	303847
Mbuti.DG	Colombia_Checua_6000BP	Argentina_ArroyoSeco2_7700BP	Bolivia_MiraFlores_MH	0.000696	1.465	26135	25753	548763
Mbuti.DG	Colombia_Checua_6000BP	Argentina_ArroyoSeco2_7700BP	Bolivia_MonolitoDescabezado_Tiwanaku	-0.001562	-3.32	27785	28699	585149
Mbuti.DG	Colombia_Checua_6000BP	Argentina_ArroyoSeco2_7700BP	Bolivia_Pumapunku_Tiwanaku	0.000503	0.906	10667	10554	225210
Mbuti.DG	Colombia_Checua_6000BP	Argentina_ArroyoSeco2_7700BP	Bolivia_Putuni_Tiwanaku	-0.000784	-1.571	20757	21100	438568
Mbuti.DG	Colombia_Checua_6000BP	Argentina_ArroyoSeco2_7700BP	Bolivia_Totocachi_Tiwanaku	0.000438	0.712	7240	7172	154200
Mbuti.DG	Colombia_Checua_6000BP	Argentina_ArroyoSeco2_7700BP	Brazil_Enoque_3500BP.SG	-0.001903	-1.514	1206	1257	26403
Mbuti.DG	Colombia_Checua_6000BP	Argentina_ArroyoSeco2_7700BP	Brazil_LapaDoSanto_9600BP	-0.00096	-2.921	33614	34298	712658
Mbuti.DG	Colombia_Checua_6000BP	Argentina_ArroyoSeco2_7700BP	Brazil_Laranjal_6600BP	-0.000154	-0.305	17446	17503	369444
Mbuti.DG	Colombia_Checua_6000BP	Argentina_ArroyoSeco2_7700BP	Brazil_Laranjal_6800BP	-0.000951	-1.797	13167	13436	282891
Mbuti.DG	Colombia_Checua_6000BP	Argentina_ArroyoSeco2_7700BP	Brazil_Moraes_5800BP	0.000369	0.656	11668	11576	248275
Mbuti.DG	Colombia_Checua_6000BP	Argentina_ArroyoSeco2_7700BP	Brazil_PrePottery_1300BP	-0.002235	-2.166	1802	1889	39003
Mbuti.DG	Colombia_Checua_6000BP	Argentina_ArroyoSeco2_7700BP	Brazil_PrePottery_2200BP	-0.002149	-3.884	8312	8697	179037
Mbuti.DG	Colombia_Checua_6000BP	Argentina_ArroyoSeco2_7700BP	Brazil_PrePottery_2500BP	-0.002024	-2.766	4397	4587	94026
Mbuti.DG	Colombia_Checua_6000BP	Argentina_ArroyoSeco2_7700BP	Brazil_Sumidouro_10100BP.SG	-0.00219	-5.252	27553	28881	606090
Mbuti.DG	Colombia_Checua_6000BP	Argentina_ArroyoSeco2_7700BP	Brazil_Sumidouro_10200BP.SG	-0.002775	-4.874	8473	9005	191775
Mbuti.DG	Colombia_Checua_6000BP	Argentina_ArroyoSeco2_7700BP	Brazil_Sumidouro_10400BP.SG	-0.001409	-2.987	34562	35604	739476
Mbuti.DG	Colombia_Checua_6000BP	Argentina_ArroyoSeco2_7700BP	Brazil_Sumidouro_9800BP.SG	-0.002253	-2.626	3253	3421	74332
Mbuti.DG	Colombia_Checua_6000BP	Argentina_ArroyoSeco2_7700BP	Canada_6500BP.SG	-0.007515	-11.465	9265	10780	201553
Mbuti.DG	Colombia_Checua_6000BP	Argentina_ArroyoSeco2_7700BP	Canada_700BP.SG	-0.008231	-10.447	4047	4783	89359
Mbuti.DG	Colombia_Checua_6000BP	Argentina_ArroyoSeco2_7700BP	Canada_ASO.SG	-0.005543	-12.385	27645	30944	595086
Mbuti.DG	Colombia_Checua_6000BP	Argentina_ArroyoSeco2_7700BP	Canada_BigBar_5700BP.SG	-0.006327	-12.171	20508	23302	441594
Mbuti.DG	Colombia_Checua_6000BP	Argentina_ArroyoSeco2_7700BP	Canada_LateDorset.SG	-0.017373	-27.021	10357	14353	230004
Mbuti.DG	Colombia_Checua_6000BP	Argentina_ArroyoSeco2_7700BP	Canada_MDorset	-0.019236	-23.309	4609	6569	101861
Mbuti.DG	Colombia_Checua_6000BP	Argentina_ArroyoSeco2_7700BP	Canada_MDorset.SG	-0.019684	-16.877	1599	2324	36795
Mbuti.DG	Colombia_Checua_6000BP	Argentina_ArroyoSeco2_7700BP	Chile_CaletaHuelen_MH_1100BP	-7.8e-05	-0.176	20204	20237	427356
Mbuti.DG	Colombia_Checua_6000BP	Argentina_ArroyoSeco2_7700BP	Chile_Conchali_700BP	0.000735	1.97	32802	32289	697697
Mbuti.DG	Colombia_Checua_6000BP	Argentina_ArroyoSeco2_7700BP	Chile_LIP_Pukara_600BP	0.000447	0.622	5936	5880	124312
Mbuti.DG	Colombia_Checua_6000BP	Argentina_ArroyoSeco2_7700BP	Chile_LIP_Pukara_700BP	0.000965	1.622	7748	7590	162994
Mbuti.DG	Colombia_Checua_6000BP	Argentina_ArroyoSeco2_7700BP	ChileLosRieles12000BP	-4.4e-05	-0.084	30235	30263	637843
Mbuti.DG	Colombia_Checua_6000BP	Argentina_ArroyoSeco2_7700BP	Chile_LosRieles_5100BP	0.000872	1.908	29553	29004	629439
Mbuti.DG	Colombia_Checua_6000BP	Argentina_ArroyoSeco2_7700BP	Chile_NorthTierradelFuego_Selknam_100BP	-0.000219	-0.463	23787	23899	510862
Mbuti.DG	Colombia_Checua_6000BP	Argentina_ArroyoSeco2_7700BP	Chile_PicaOcho_700BP	0.000912	1.926	20593	20198	433281
Mbuti.DG	Colombia_Checua_6000BP	Argentina_ArroyoSeco2_7700BP	Chile_PuntaSantaAna_7300BP.SG	-0.000813	-1.685	25028	25463	535595
Mbuti.DG	Colombia_Checua_6000BP	Argentina_ArroyoSeco2_7700BP	Chile_SouthernContinent_Aonikenk_400BP	0.00088	1.771	17969	17629	386287
Mbuti.DG	Colombia_Checua_6000BP	Argentina_ArroyoSeco2_7700BP	Chile_StraitOfMagellan_Kaweskar_100BP.SG	-0.001144	-1.672	4762	4881	104182
Mbuti.DG	Colombia_Checua_6000BP	Argentina_ArroyoSeco2_7700BP	Chile_WesternArchipelago_Ayayema_5100BP.SG	-0.000971	-2.111	34569	35288	740197
Mbuti.DG	Colombia_Checua_6000BP	Argentina_ArroyoSeco2_7700BP	Chile_WesternArchipelago_Kaweskar_1200BP.SG	-0.00112	-2.36	31469	32230	679258
Mbuti.DG	Colombia_Checua_6000BP	Argentina_ArroyoSeco2_7700BP	Chile_WesternArchipelago_Kaweskar_800BP.SG	-0.000724	-1.63	34325	34860	739165
Mbuti.DG	Colombia_Checua_6000BP	Argentina_ArroyoSeco2_7700BP	Chile_Yamana_BeagleChannel_800BP.SG	-0.000481	-1.211	34657	35013	740628
Mbuti.DG	Colombia_Checua_6000BP	Argentina_ArroyoSeco2_7700BP	Cuba_CanimarAbajo_Archaic	-0.000269	-0.765	35234	35434	740896
Mbuti.DG	Colombia_Checua_6000BP	Argentina_ArroyoSeco2_7700BP	Cuba_CuevaCalero_Archaic	-0.0003	-0.734	33741	33956	712995
Mbuti.DG	Colombia_Checua_6000BP	Argentina_ArroyoSeco2_7700BP	Cuba_CuevaEsqueletos_Ceramic	-0.000141	-0.421	34860	34964	736310
Mbuti.DG	Colombia_Checua_6000BP	Argentina_ArroyoSeco2_7700BP	Cuba_CuevaPerico_Archaic	-0.000832	-2.027	24911	25347	524553
Mbuti.DG	Colombia_Checua_6000BP	Argentina_ArroyoSeco2_7700BP	Cuba_ElMorrillo_Ceramic	0.000501	1.083	27211	26926	567295
Mbuti.DG	Colombia_Checua_6000BP	Argentina_ArroyoSeco2_7700BP	Cuba_GuayaboBlanco_Archaic	-0.000255	-0.63	33380	33560	702769
Mbuti.DG	Colombia_Checua_6000BP	Argentina_ArroyoSeco2_7700BP	Cuba_LasCarolinas_Archaic	-0.000371	-0.866	32769	33025	687953
Mbuti.DG	Colombia_Checua_6000BP	Argentina_ArroyoSeco2_7700BP	Cuba_Manuelito_Archaic	0.000706	1.475	21914	21592	456786
Mbuti.DG	Colombia_Checua_6000BP	Argentina_ArroyoSeco2_7700BP	Cuba_PlayadelMango_Archaic	-0.000329	-0.884	33535	33766	704565
Mbuti.DG	Colombia_Checua_6000BP	Argentina_ArroyoSeco2_7700BP	Curacao_deSavaan_Ceramic	-0.000167	-0.45	33166	33283	700519
Mbuti.DG	Colombia_Checua_6000BP	Argentina_ArroyoSeco2_7700BP	Curacao_SantaCruz_Ceramic	-0.000145	-0.313	32353	32452	681628
Mbuti.DG	Colombia_Checua_6000BP	Argentina_ArroyoSeco2_7700BP	Dominican_Andres_Archaic	0.000199	0.428	29239	29117	613785
Mbuti.DG	Colombia_Checua_6000BP	Argentina_ArroyoSeco2_7700BP	Dominican_Atajadizo_Ceramic	0.000182	0.591	35128	34994	737602
Mbuti.DG	Colombia_Checua_6000BP	Argentina_ArroyoSeco2_7700BP	Dominican_CuevaJuana_Ceramic	0.000114	0.331	34908	34824	733998
Mbuti.DG	Colombia_Checua_6000BP	Argentina_ArroyoSeco2_7700BP	Dominican_CuevaRoja_Archaic	-0.001384	-1.931	4319	4446	92043
Mbuti.DG	Colombia_Checua_6000BP	Argentina_ArroyoSeco2_7700BP	Dominican_EdilioCruz_Ceramic	0.000112	0.25	30472	30400	644090
Mbuti.DG	Colombia_Checua_6000BP	Argentina_ArroyoSeco2_7700BP	Dominican_ElFrances_Ceramic	0.000345	0.861	30501	30280	639073
Mbuti.DG	Colombia_Checua_6000BP	Argentina_ArroyoSeco2_7700BP	Dominican_ElSoco_Ceramic	0.000121	0.391	35084	34994	738952
Mbuti.DG	Colombia_Checua_6000BP	Argentina_ArroyoSeco2_7700BP	Dominican_ElSoco_Ceramic	0.000121	0.391	35084	34994	738952
Mbuti.DG	Colombia_Checua_6000BP	Argentina_ArroyoSeco2_7700BP	Dominican_JuanDolio_Ceramic	0.000266	0.827	34793	34598	732248
Mbuti.DG	Colombia_Checua_6000BP	Argentina_ArroyoSeco2_7700BP	Dominican_LaCaleta_Ceramic	0.000186	0.623	35304	35166	740768
Mbuti.DG	Colombia_Checua_6000BP	Argentina_ArroyoSeco2_7700BP	Dominican_LaUnion_Ceramic	0.000516	1.449	34726	34350	727219
Mbuti.DG	Colombia_Checua_6000BP	Argentina_ArroyoSeco2_7700BP	Dominican_LomaPerenal_Ceramic	0.000618	1.382	30285	29891	637000
Mbuti.DG	Colombia_Checua_6000BP	Argentina_ArroyoSeco2_7700BP	Dominican_LosCorniel_Ceramic	0.000289	0.65	30237	30053	634330
Mbuti.DG	Colombia_Checua_6000BP	Argentina_ArroyoSeco2_7700BP	Dominican_LosMuertos_Ceramic	0.000329	0.753	32594	32368	687583
Mbuti.DG	Colombia_Checua_6000BP	Argentina_ArroyoSeco2_7700BP	Dominican_Macao_Ceramic	0.000127	0.336	34189	34098	715305
Mbuti.DG	Colombia_Checua_6000BP	Argentina_ArroyoSeco2_7700BP	Greenland_Saqqaq.SG	-0.018348	-35.986	32337	45608	723270
Mbuti.DG	Colombia_Checua_6000BP	Argentina_ArroyoSeco2_7700BP	Guadeloupe_AnseGourde_Ceramic	-0.000636	-1.643	21543	21834	457032
Mbuti.DG	Colombia_Checua_6000BP	Argentina_ArroyoSeco2_7700BP	Panama_IsthmoColombian_PreColonial.SG	-0.001008	-2.773	25817	26371	550036
Mbuti.DG	Colombia_Checua_6000BP	Argentina_ArroyoSeco2_7700BP	Peru_Antaura_Tiwanaku	-0.000385	-0.858	24072	24268	510877
Mbuti.DG	Colombia_Checua_6000BP	Argentina_ArroyoSeco2_7700BP	Peru_Chanka_LIP	0.000412	1	30970	30701	652173
Mbuti.DG	Colombia_Checua_6000BP	Argentina_ArroyoSeco2_7700BP	Peru_Chincha_LH	-6.2e-05	-0.195	35325	35371	740529
Mbuti.DG	Colombia_Checua_6000BP	Argentina_ArroyoSeco2_7700BP	Peru_Cotahuasi_Tiwanaku	0.000622	1.286	19362	19108	408132
Mbuti.DG	Colombia_Checua_6000BP	Argentina_ArroyoSeco2_7700BP	Peru_Cullcunche_Tiwanaku	-0.000214	-0.448	18373	18456	389014
Mbuti.DG	Colombia_Checua_6000BP	Argentina_ArroyoSeco2_7700BP	Peru_Cuncaicha_4200BP	0.000229	0.466	28213	28077	595752
Mbuti.DG	Colombia_Checua_6000BP	Argentina_ArroyoSeco2_7700BP	Peru_Cuncaicha_9000BP	-0.000146	-0.302	27935	28021	589827
Mbuti.DG	Colombia_Checua_6000BP	Argentina_ArroyoSeco2_7700BP	Peru_EIP_Moche	0.000814	1.475	8826	8676	185023
Mbuti.DG	Colombia_Checua_6000BP	Argentina_ArroyoSeco2_7700BP	Peru_ElBrujo_EIP_1300BP	0.001267	3.25	24601	23949	514671
Mbuti.DG	Colombia_Checua_6000BP	Argentina_ArroyoSeco2_7700BP	Peru_Highlands_Chinchawas_MH	0.0017	3.351	15566	15017	322751
Mbuti.DG	Colombia_Checua_6000BP	Argentina_ArroyoSeco2_7700BP	Peru_Highlands_LIP_Chimu	0.00056	1.584	31760	31383	672411
Mbuti.DG	Colombia_Checua_6000BP	Argentina_ArroyoSeco2_7700BP	Peru_HuacaPrieta_LA_4500BP	0.002165	1.516	912	872	18387
Mbuti.DG	Colombia_Checua_6000BP	Argentina_ArroyoSeco2_7700BP	Peru_Kaillachuro_Unknown.SG	-0.000688	-1.025	5455	5535	115736
Mbuti.DG	Colombia_Checua_6000BP	Argentina_ArroyoSeco2_7700BP	Peru_LaGalgada_4100BP	0.000837	1.909	32616	32040	688053
Mbuti.DG	Colombia_Checua_6000BP	Argentina_ArroyoSeco2_7700BP	Peru_Laramate_900BP	0.000718	2.208	34325	33807	722310
Mbuti.DG	Colombia_Checua_6000BP	Argentina_ArroyoSeco2_7700BP	Peru_Lauricocha_3500BP	-0.00038	-0.739	22064	22243	471171
Mbuti.DG	Colombia_Checua_6000BP	Argentina_ArroyoSeco2_7700BP	Peru_Lauricocha_5800BP	0.000379	0.778	23187	23002	487974
Mbuti.DG	Colombia_Checua_6000BP	Argentina_ArroyoSeco2_7700BP	Peru_Lauricocha_8600BP	-0.00024	-0.588	33703	33874	712973
Mbuti.DG	Colombia_Checua_6000BP	Argentina_ArroyoSeco2_7700BP	Peru_LH_Inca	0.000343	0.569	7462	7409	156746
Mbuti.DG	Colombia_Checua_6000BP	Argentina_ArroyoSeco2_7700BP	Peru_Lima_EIP_1450BP	-1.4e-05	-0.03	13827	13832	292585
Mbuti.DG	Colombia_Checua_6000BP	Argentina_ArroyoSeco2_7700BP	Peru_Lima_LIP_650BP	0.000481	1.206	32302	31971	687237
Mbuti.DG	Colombia_Checua_6000BP	Argentina_ArroyoSeco2_7700BP	Peru_LimaCoast_MH_1000BP	0.001469	2.107	4043	3919	84313
Mbuti.DG	Colombia_Checua_6000BP	Argentina_ArroyoSeco2_7700BP	Peru_LIP_Botigiriayocc_600BP	0.000432	0.912	34137	33828	716478
Mbuti.DG	Colombia_Checua_6000BP	Argentina_ArroyoSeco2_7700BP	Peru_LIP_La_Galgada_600BP	0.000204	0.166	1183	1178	25524
Mbuti.DG	Colombia_Checua_6000BP	Argentina_ArroyoSeco2_7700BP	Peru_LIP_Pacapaccari_600BP	0.001093	2.875	30361	29665	637159
Mbuti.DG	Colombia_Checua_6000BP	Argentina_ArroyoSeco2_7700BP	Peru_LIP_Ychsma	0.000124	0.288	16225	16182	341936
Mbuti.DG	Colombia_Checua_6000BP	Argentina_ArroyoSeco2_7700BP	Peru_Maucallacta_Tiwanaku	-0.000491	-1.031	17741	17927	378280
Mbuti.DG	Colombia_Checua_6000BP	Argentina_ArroyoSeco2_7700BP	Peru_MH_LIP_ElBrujo_850BP	0.000668	1.347	14742	14535	310260
Mbuti.DG	Colombia_Checua_6000BP	Argentina_ArroyoSeco2_7700BP	Peru_MH_LIP_Lambayeque	0.000833	2.204	32029	31468	673107
Mbuti.DG	Colombia_Checua_6000BP	Argentina_ArroyoSeco2_7700BP	Peru_Palpa_LIP_550BP	0.000817	1.995	28152	27673	586934
Mbuti.DG	Colombia_Checua_6000BP	Argentina_ArroyoSeco2_7700BP	Peru_Palpa_MH_950BP	-0.000581	-0.57	1632	1652	34948
Mbuti.DG	Colombia_Checua_6000BP	Argentina_ArroyoSeco2_7700BP	Peru_RioUncallane_1600BP.SG	-0.000272	-0.744	35215	35416	740182
Mbuti.DG	Colombia_Checua_6000BP	Argentina_ArroyoSeco2_7700BP	Peru_SanSebastian_LH_500BP	0.000508	0.981	16435	16260	344631
Mbuti.DG	Colombia_Checua_6000BP	Argentina_ArroyoSeco2_7700BP	Peru_SanSebastian_LIP_600BP	0.000781	1.835	28025	27568	585364
Mbuti.DG	Colombia_Checua_6000BP	Argentina_ArroyoSeco2_7700BP	Peru_SoroMikayaPatjxa_6800BP.SG	-0.006005	-4.959	1497	1698	33492
Mbuti.DG	Colombia_Checua_6000BP	Argentina_ArroyoSeco2_7700BP	Peru_Ullujaya_EIP_1350BP	0.000339	0.87	22811	22649	478609
Mbuti.DG	Colombia_Checua_6000BP	Argentina_ArroyoSeco2_7700BP	Peru_Ullujaya_MH_950BP	0.000806	1.722	23051	22664	480835
Mbuti.DG	Colombia_Checua_6000BP	Argentina_ArroyoSeco2_7700BP	PuertoRico_CaboRojo11_Ceramic	0.000177	0.392	29914	29802	632734
Mbuti.DG	Colombia_Checua_6000BP	Argentina_ArroyoSeco2_7700BP	PuertoRico_CanasColloresMonserrate_Ceramic	-0.00023	-0.586	33514	33677	707105
Mbuti.DG	Colombia_Checua_6000BP	Argentina_ArroyoSeco2_7700BP	PuertoRico_Collores_Ceramic	0.000669	1.53	30088	29670	625373
Mbuti.DG	Colombia_Checua_6000BP	Argentina_ArroyoSeco2_7700BP	PuertoRico_LosIndios_Ceramic	-0.00231	-3.467	5083	5332	107928
Mbuti.DG	Colombia_Checua_6000BP	Argentina_ArroyoSeco2_7700BP	PuertoRico_Monserrate_Ceramic	0.00029	0.631	28331	28158	596284
Mbuti.DG	Colombia_Checua_6000BP	Argentina_ArroyoSeco2_7700BP	PuertoRico_PasodelIndio_Ceramic	-4.5e-05	-0.134	34708	34741	729107
Mbuti.DG	Colombia_Checua_6000BP	Argentina_ArroyoSeco2_7700BP	PuertoRico_PuntaCandelero_Ceramic	-0.000158	-0.369	22643	22719	475727
Mbuti.DG	Colombia_Checua_6000BP	Argentina_ArroyoSeco2_7700BP	PuertoRico_SantaElena_Ceramic	0.000153	0.417	34038	33929	714884
Mbuti.DG	Colombia_Checua_6000BP	Argentina_ArroyoSeco2_7700BP	PuertoRico_Tibes_Ceramic	-0.000217	-0.46	14298	14363	298186
Mbuti.DG	Colombia_Checua_6000BP	Argentina_ArroyoSeco2_7700BP	StLucia_Lavoutte_Ceramic	-4.4e-05	-0.139	35142	35175	738902
Mbuti.DG	Colombia_Checua_6000BP	Argentina_ArroyoSeco2_7700BP	Uruguay_Rocha_PreColonial.SG	-0.000923	-1.487	6618	6748	140614
Mbuti.DG	Colombia_Checua_6000BP	Argentina_ArroyoSeco2_7700BP	USA_AK_Ancient_Athabaskan_1100BP	-0.008527	-18.823	33991	40259	735052
Mbuti.DG	Colombia_Checua_6000BP	Argentina_ArroyoSeco2_7700BP	USA_AK_Athabskan.SG	-0.009944	-18.136	16773	20403	365026
Mbuti.DG	Colombia_Checua_6000BP	Argentina_ArroyoSeco2_7700BP	USA_AK_PaleoAleut	-0.009628	-21.37	31605	38223	687391
Mbuti.DG	Colombia_Checua_6000BP	Argentina_ArroyoSeco2_7700BP	USA_AK_PaleoAleut.SG	-0.010117	-19.901	31056	37868	673297
Mbuti.DG	Colombia_Checua_6000BP	Argentina_ArroyoSeco2_7700BP	USA_AK_Prehistoric.SG	-0.013961	-8.815	760	1004	17514
Mbuti.DG	Colombia_Checua_6000BP	Argentina_ArroyoSeco2_7700BP	USA_Alaska_TrailCreek_9000BP.SG	-0.014251	-21.585	9612	12673	214767
Mbuti.DG	Colombia_Checua_6000BP	Argentina_ArroyoSeco2_7700BP	USA_Ancient_Beringian.SG	-0.012682	-23.791	34113	43508	740897
Mbuti.DG	Colombia_Checua_6000BP	Argentina_ArroyoSeco2_7700BP	USA_Anzick_realigned.SG	-0.003651	-7.296	34466	37164	738993
Mbuti.DG	Colombia_Checua_6000BP	Argentina_ArroyoSeco2_7700BP	USA_CA_Islands.SG	-0.001751	-5.698	35076	36373	740885
Mbuti.DG	Colombia_Checua_6000BP	Argentina_ArroyoSeco2_7700BP	USA_Nevada_LovelockCave_1850BP.SG	-0.002227	-5.911	34882	36531	740769
Mbuti.DG	Colombia_Checua_6000BP	Argentina_ArroyoSeco2_7700BP	USA_Nevada_LovelockCave_600BP.SG	-0.002212	-5.131	34723	36361	740705
Mbuti.DG	Colombia_Checua_6000BP	Argentina_ArroyoSeco2_7700BP	USA_Nevada_SpiritCave_11000BP.SG	-0.000714	-1.468	34915	35444	740711
Mbuti.DG	Colombia_Checua_6000BP	Argentina_ArroyoSeco2_7700BP	USA_NM_Chaco	-0.003312	-6.147	9411	10073	199983
Mbuti.DG	Colombia_Checua_6000BP	Argentina_ArroyoSeco2_7700BP	USA_PA_Colonist.SG	-0.03054	-37.602	5747	9796	132603
Mbuti.DG	Colombia_Checua_6000BP	Argentina_ArroyoSeco2_7700BP	USA_WA_Kennewick.SG	-0.005745	-10.21	13499	15198	295613
Mbuti.DG	Colombia_Checua_6000BP	Argentina_ArroyoSeco2_7700BP	Venezuela_LasLocas_Ceramic	-0.000182	-0.564	33971	34102	717617
Mbuti.DG	Colombia_Checua_6000BP	Argentina_BeagleChannel_Yamana_100BP	Argentina_BeagleChannel_Yamana_100BP.SG	-0.001341	-4.092	22905	23690	585477
Mbuti.DG	Colombia_Checua_6000BP	Argentina_BeagleChannel_Yamana_100BP	Argentina_BeagleChannel_Yamana_1500BP	-0.000736	-1.75	22276	22682	552488
Mbuti.DG	Colombia_Checua_6000BP	Argentina_BeagleChannel_Yamana_100BP	Argentina_LagunaChica_1600BP	0.000125	0.267	24611	24544	532665
Mbuti.DG	Colombia_Checua_6000BP	Argentina_BeagleChannel_Yamana_100BP	Argentina_LagunaChica_6800BP	-0.001966	-4.384	18962	19786	419056
Mbuti.DG	Colombia_Checua_6000BP	Argentina_BeagleChannel_Yamana_100BP	Argentina_LagunaToro_2400BP	-0.001308	-2.06	7374	7584	160409
Mbuti.DG	Colombia_Checua_6000BP	Argentina_BeagleChannel_Yamana_100BP	Argentina_MitrePeninsula_Haush_400BP	-0.000709	-2.459	28443	28944	707341
Mbuti.DG	Colombia_Checua_6000BP	Argentina_BeagleChannel_Yamana_100BP	Argentina_NorthTierradelFiego_Selknam_100BP.SG	-0.001314	-2.974	25300	26098	607798
Mbuti.DG	Colombia_Checua_6000BP	Argentina_BeagleChannel_Yamana_100BP	Argentina_NorthTierradelFuego_LaArcillosa2_5800BP	-0.001378	-2.863	27685	28546	625214
Mbuti.DG	Colombia_Checua_6000BP	Argentina_BeagleChannel_Yamana_100BP	Argentina_NorthTierradelFuego_Selknam_500BP	-0.000567	-1.822	30374	30788	729446
Mbuti.DG	Colombia_Checua_6000BP	Argentina_BeagleChannel_Yamana_100BP	Bahamas_AbacoIsl_Ceramic	-0.00093	-2.47	33330	33999	718307
Mbuti.DG	Colombia_Checua_6000BP	Argentina_BeagleChannel_Yamana_100BP	Bahamas_CrookedIsl_Ceramic	-0.000827	-2.01	33169	33762	716738
Mbuti.DG	Colombia_Checua_6000BP	Argentina_BeagleChannel_Yamana_100BP	Bahamas_EleutheraIsl_Ceramic	-0.000804	-2.28	34260	34852	735534
Mbuti.DG	Colombia_Checua_6000BP	Argentina_BeagleChannel_Yamana_100BP	Bahamas_LongIsl_Ceramic	-0.000774	-2.035	33224	33780	718103
Mbuti.DG	Colombia_Checua_6000BP	Argentina_BeagleChannel_Yamana_100BP	Bahamas_SouthAndros_Ceramic	-0.000868	-2.48	33536	34163	722608
Mbuti.DG	Colombia_Checua_6000BP	Argentina_BeagleChannel_Yamana_100BP	Belize_3600BP	-0.000315	-0.578	13661	13752	290923
Mbuti.DG	Colombia_Checua_6000BP	Argentina_BeagleChannel_Yamana_100BP	Belize_4000BP	-0.000769	-1.249	6333	6439	136969
Mbuti.DG	Colombia_Checua_6000BP	Argentina_BeagleChannel_Yamana_100BP	Belize_4600BP	-0.000421	-1.158	34031	34338	729503
Mbuti.DG	Colombia_Checua_6000BP	Argentina_BeagleChannel_Yamana_100BP	Belize_4600BP	-0.000421	-1.158	34031	34338	729503
Mbuti.DG	Colombia_Checua_6000BP	Argentina_BeagleChannel_Yamana_100BP	Belize_4900BP	-0.001022	-2.691	33934	34679	728830
Mbuti.DG	Colombia_Checua_6000BP	Argentina_BeagleChannel_Yamana_100BP	Belize_5500BP	-0.00167	-3.404	28345	29375	617243
Mbuti.DG	Colombia_Checua_6000BP	Argentina_BeagleChannel_Yamana_100BP	Belize_7400BP	-0.001181	-2.401	22782	23354	484715
Mbuti.DG	Colombia_Checua_6000BP	Argentina_BeagleChannel_Yamana_100BP	Belize_8800BP	2.6e-05	0.03	2641	2639	56466
Mbuti.DG	Colombia_Checua_6000BP	Argentina_BeagleChannel_Yamana_100BP	Belize_9400BP	-0.000711	-1.399	19627	19927	422210
Mbuti.DG	Colombia_Checua_6000BP	Argentina_BeagleChannel_Yamana_100BP	Bolivia_Akapana_Tiwanaku	-0.000958	-2.373	26454	26996	565756
Mbuti.DG	Colombia_Checua_6000BP	Argentina_BeagleChannel_Yamana_100BP	Bolivia_Lukurmata_Tiwanaku	-0.001135	-3.104	33638	34460	723958
Mbuti.DG	Colombia_Checua_6000BP	Argentina_BeagleChannel_Yamana_100BP	Bolivia_MH_Iroco_1050BP	-0.000744	-1.44	22088	22440	473024
Mbuti.DG	Colombia_Checua_6000BP	Argentina_BeagleChannel_Yamana_100BP	Bolivia_MH_Miraflores	-0.000916	-2.198	30990	31602	667017
Mbuti.DG	Colombia_Checua_6000BP	Argentina_BeagleChannel_Yamana_100BP	Bolivia_MH_Tiwanaku	-0.000409	-0.821	14356	14482	307874
Mbuti.DG	Colombia_Checua_6000BP	Argentina_BeagleChannel_Yamana_100BP	Bolivia_MiraFlores_MH	-0.000158	-0.328	25765	25853	556006
Mbuti.DG	Colombia_Checua_6000BP	Argentina_BeagleChannel_Yamana_100BP	Bolivia_MonolitoDescabezado_Tiwanaku	-0.002443	-5.015	27425	28882	596401
Mbuti.DG	Colombia_Checua_6000BP	Argentina_BeagleChannel_Yamana_100BP	Bolivia_Pumapunku_Tiwanaku	-0.000406	-0.727	10631	10724	229822
Mbuti.DG	Colombia_Checua_6000BP	Argentina_BeagleChannel_Yamana_100BP	Bolivia_Putuni_Tiwanaku	-0.001519	-2.986	20688	21367	446787
Mbuti.DG	Colombia_Checua_6000BP	Argentina_BeagleChannel_Yamana_100BP	Bolivia_Totocachi_Tiwanaku	-0.000432	-0.681	7256	7323	156434
Mbuti.DG	Colombia_Checua_6000BP	Argentina_BeagleChannel_Yamana_100BP	Brazil_Enoque_3500BP.SG	-0.001671	-1.302	1206	1250	26495
Mbuti.DG	Colombia_Checua_6000BP	Argentina_BeagleChannel_Yamana_100BP	Brazil_LapaDoSanto_9600BP	-0.001867	-5.241	33556	34905	722561
Mbuti.DG	Colombia_Checua_6000BP	Argentina_BeagleChannel_Yamana_100BP	Brazil_Laranjal_6600BP	-0.00099	-1.95	17365	17736	373844
Mbuti.DG	Colombia_Checua_6000BP	Argentina_BeagleChannel_Yamana_100BP	Brazil_Laranjal_6800BP	-0.001559	-2.725	13225	13670	285861
Mbuti.DG	Colombia_Checua_6000BP	Argentina_BeagleChannel_Yamana_100BP	Brazil_Moraes_5800BP	-0.000547	-0.963	11584	11721	250638
Mbuti.DG	Colombia_Checua_6000BP	Argentina_BeagleChannel_Yamana_100BP	Brazil_PrePottery_1300BP	-0.00404	-3.84	1791	1951	39447
Mbuti.DG	Colombia_Checua_6000BP	Argentina_BeagleChannel_Yamana_100BP	Brazil_PrePottery_2200BP	-0.003041	-5.358	8215	8767	181223
Mbuti.DG	Colombia_Checua_6000BP	Argentina_BeagleChannel_Yamana_100BP	Brazil_PrePottery_2500BP	-0.002664	-3.502	4396	4649	95082
Mbuti.DG	Colombia_Checua_6000BP	Argentina_BeagleChannel_Yamana_100BP	Brazil_Sumidouro_10100BP.SG	-0.003004	-6.791	27385	29225	612548
Mbuti.DG	Colombia_Checua_6000BP	Argentina_BeagleChannel_Yamana_100BP	Brazil_Sumidouro_10200BP.SG	-0.00363	-5.823	8372	9073	192895
Mbuti.DG	Colombia_Checua_6000BP	Argentina_BeagleChannel_Yamana_100BP	Brazil_Sumidouro_10400BP.SG	-0.002299	-4.392	34441	36161	748265
Mbuti.DG	Colombia_Checua_6000BP	Argentina_BeagleChannel_Yamana_100BP	Brazil_Sumidouro_9800BP.SG	-0.003632	-4.238	3177	3449	74899
Mbuti.DG	Colombia_Checua_6000BP	Argentina_BeagleChannel_Yamana_100BP	Canada_6500BP.SG	-0.008798	-13.015	9070	10856	203017
Mbuti.DG	Colombia_Checua_6000BP	Argentina_BeagleChannel_Yamana_100BP	Canada_700BP.SG	-0.009016	-11.818	4104	4927	91267
Mbuti.DG	Colombia_Checua_6000BP	Argentina_BeagleChannel_Yamana_100BP	Canada_ASO.SG	-0.006507	-13.712	27552	31472	602387
Mbuti.DG	Colombia_Checua_6000BP	Argentina_BeagleChannel_Yamana_100BP	Canada_BigBar_5700BP.SG	-0.007413	-13.711	20263	23570	446195
Mbuti.DG	Colombia_Checua_6000BP	Argentina_BeagleChannel_Yamana_100BP	Canada_LateDorset.SG	-0.018774	-28.938	10383	14777	234078
Mbuti.DG	Colombia_Checua_6000BP	Argentina_BeagleChannel_Yamana_100BP	Canada_MDorset	-0.019419	-24.133	4621	6628	103341
Mbuti.DG	Colombia_Checua_6000BP	Argentina_BeagleChannel_Yamana_100BP	Canada_MDorset.SG	-0.019277	-16.326	1645	2370	37572
Mbuti.DG	Colombia_Checua_6000BP	Argentina_BeagleChannel_Yamana_100BP	Chile_CaletaHuelen_MH_1100BP	-0.000781	-1.735	19834	20171	431416
Mbuti.DG	Colombia_Checua_6000BP	Argentina_BeagleChannel_Yamana_100BP	Chile_Conchali_700BP	-0.00015	-0.386	32439	32545	707766
Mbuti.DG	Colombia_Checua_6000BP	Argentina_BeagleChannel_Yamana_100BP	Chile_LIP_Pukara_600BP	-0.001059	-1.475	5831	5965	126279
Mbuti.DG	Colombia_Checua_6000BP	Argentina_BeagleChannel_Yamana_100BP	Chile_LIP_Pukara_700BP	9e-06	0.014	7744	7742	165389
Mbuti.DG	Colombia_Checua_6000BP	Argentina_BeagleChannel_Yamana_100BP	ChileLosRieles12000BP	-0.001119	-2.067	30223	30947	647048
Mbuti.DG	Colombia_Checua_6000BP	Argentina_BeagleChannel_Yamana_100BP	Chile_LosRieles_5100BP	-9.7e-05	-0.208	29332	29394	638030
Mbuti.DG	Colombia_Checua_6000BP	Argentina_BeagleChannel_Yamana_100BP	Chile_NorthTierradelFuego_Selknam_100BP	-0.001213	-2.821	21312	21940	517692
Mbuti.DG	Colombia_Checua_6000BP	Argentina_BeagleChannel_Yamana_100BP	Chile_PicaOcho_700BP	1.7e-05	0.035	20497	20489	439442
Mbuti.DG	Colombia_Checua_6000BP	Argentina_BeagleChannel_Yamana_100BP	Chile_PuntaSantaAna_7300BP.SG	-0.001692	-3.513	23981	24900	542644
Mbuti.DG	Colombia_Checua_6000BP	Argentina_BeagleChannel_Yamana_100BP	Chile_SouthernContinent_Aonikenk_400BP	-3.2e-05	-0.067	16756	16768	391927
Mbuti.DG	Colombia_Checua_6000BP	Argentina_BeagleChannel_Yamana_100BP	Chile_StraitOfMagellan_Kaweskar_100BP.SG	-0.001891	-2.875	4415	4617	106602
Mbuti.DG	Colombia_Checua_6000BP	Argentina_BeagleChannel_Yamana_100BP	Chile_WesternArchipelago_Ayayema_5100BP.SG	-0.001902	-4.207	32707	34132	749036
Mbuti.DG	Colombia_Checua_6000BP	Argentina_BeagleChannel_Yamana_100BP	Chile_WesternArchipelago_Kaweskar_1200BP.SG	-0.002093	-4.654	28958	30397	687696
Mbuti.DG	Colombia_Checua_6000BP	Argentina_BeagleChannel_Yamana_100BP	Chile_WesternArchipelago_Kaweskar_800BP.SG	-0.001723	-4.156	31372	32661	748051
Mbuti.DG	Colombia_Checua_6000BP	Argentina_BeagleChannel_Yamana_100BP	Chile_Yamana_BeagleChannel_800BP.SG	-0.001491	-4.519	29538	30655	749489
Mbuti.DG	Colombia_Checua_6000BP	Argentina_BeagleChannel_Yamana_100BP	Cuba_CanimarAbajo_Archaic	-0.00119	-3.161	34778	35670	749804
Mbuti.DG	Colombia_Checua_6000BP	Argentina_BeagleChannel_Yamana_100BP	Cuba_CuevaCalero_Archaic	-0.001274	-2.946	33366	34287	723096
Mbuti.DG	Colombia_Checua_6000BP	Argentina_BeagleChannel_Yamana_100BP	Cuba_CuevaEsqueletos_Ceramic	-0.00105	-2.88	34583	35366	745788
Mbuti.DG	Colombia_Checua_6000BP	Argentina_BeagleChannel_Yamana_100BP	Cuba_CuevaPerico_Archaic	-0.002011	-4.573	24527	25596	531680
Mbuti.DG	Colombia_Checua_6000BP	Argentina_BeagleChannel_Yamana_100BP	Cuba_ElMorrillo_Ceramic	-0.000451	-0.949	27028	27288	575904
Mbuti.DG	Colombia_Checua_6000BP	Argentina_BeagleChannel_Yamana_100BP	Cuba_GuayaboBlanco_Archaic	-0.001193	-2.799	33019	33868	711884
Mbuti.DG	Colombia_Checua_6000BP	Argentina_BeagleChannel_Yamana_100BP	Cuba_LasCarolinas_Archaic	-0.001326	-3.016	32472	33398	698104
Mbuti.DG	Colombia_Checua_6000BP	Argentina_BeagleChannel_Yamana_100BP	Cuba_Manuelito_Archaic	-0.000248	-0.477	21691	21805	462656
Mbuti.DG	Colombia_Checua_6000BP	Argentina_BeagleChannel_Yamana_100BP	Cuba_PlayadelMango_Archaic	-0.001247	-3.078	33065	33955	713982
Mbuti.DG	Colombia_Checua_6000BP	Argentina_BeagleChannel_Yamana_100BP	Curacao_deSavaan_Ceramic	-0.001031	-2.601	32898	33632	711678
Mbuti.DG	Colombia_Checua_6000BP	Argentina_BeagleChannel_Yamana_100BP	Curacao_SantaCruz_Ceramic	-0.001028	-2.204	32059	32772	692936
Mbuti.DG	Colombia_Checua_6000BP	Argentina_BeagleChannel_Yamana_100BP	Dominican_Andres_Archaic	-0.000749	-1.517	28977	29443	622612
Mbuti.DG	Colombia_Checua_6000BP	Argentina_BeagleChannel_Yamana_100BP	Dominican_Atajadizo_Ceramic	-0.000734	-2.216	34729	35277	747562
Mbuti.DG	Colombia_Checua_6000BP	Argentina_BeagleChannel_Yamana_100BP	Dominican_CuevaJuana_Ceramic	-0.000925	-2.619	34433	35121	744147
Mbuti.DG	Colombia_Checua_6000BP	Argentina_BeagleChannel_Yamana_100BP	Dominican_CuevaRoja_Archaic	-0.002694	-3.574	4297	4549	93629
Mbuti.DG	Colombia_Checua_6000BP	Argentina_BeagleChannel_Yamana_100BP	Dominican_EdilioCruz_Ceramic	-0.000932	-1.925	30230	30841	655715
Mbuti.DG	Colombia_Checua_6000BP	Argentina_BeagleChannel_Yamana_100BP	Dominican_ElFrances_Ceramic	-0.000515	-1.289	30233	30567	649100
Mbuti.DG	Colombia_Checua_6000BP	Argentina_BeagleChannel_Yamana_100BP	Dominican_ElSoco_Ceramic	-0.000904	-2.712	34641	35318	748556
Mbuti.DG	Colombia_Checua_6000BP	Argentina_BeagleChannel_Yamana_100BP	Dominican_ElSoco_Ceramic	-0.000904	-2.712	34641	35318	748556
Mbuti.DG	Colombia_Checua_6000BP	Argentina_BeagleChannel_Yamana_100BP	Dominican_JuanDolio_Ceramic	-0.000696	-2.029	34404	34922	743158
Mbuti.DG	Colombia_Checua_6000BP	Argentina_BeagleChannel_Yamana_100BP	Dominican_LaCaleta_Ceramic	-0.000792	-2.454	34852	35446	749752
Mbuti.DG	Colombia_Checua_6000BP	Argentina_BeagleChannel_Yamana_100BP	Dominican_LaUnion_Ceramic	-0.000453	-1.173	34213	34547	737790
Mbuti.DG	Colombia_Checua_6000BP	Argentina_BeagleChannel_Yamana_100BP	Dominican_LomaPerenal_Ceramic	-0.000262	-0.57	29976	30146	648603
Mbuti.DG	Colombia_Checua_6000BP	Argentina_BeagleChannel_Yamana_100BP	Dominican_LosCorniel_Ceramic	-0.000728	-1.586	29866	30336	645844
Mbuti.DG	Colombia_Checua_6000BP	Argentina_BeagleChannel_Yamana_100BP	Dominican_LosMuertos_Ceramic	-0.000599	-1.341	32341	32761	699957
Mbuti.DG	Colombia_Checua_6000BP	Argentina_BeagleChannel_Yamana_100BP	Dominican_Macao_Ceramic	-0.000769	-1.923	33815	34374	725641
Mbuti.DG	Colombia_Checua_6000BP	Argentina_BeagleChannel_Yamana_100BP	Greenland_Saqqaq.SG	-0.019292	-35.487	32083	46228	733214
Mbuti.DG	Colombia_Checua_6000BP	Argentina_BeagleChannel_Yamana_100BP	Guadeloupe_AnseGourde_Ceramic	-0.001396	-3.391	21403	22049	462143
Mbuti.DG	Colombia_Checua_6000BP	Argentina_BeagleChannel_Yamana_100BP	Panama_IsthmoColombian_PreColonial.SG	-0.001914	-4.952	25539	26604	556428
Mbuti.DG	Colombia_Checua_6000BP	Argentina_BeagleChannel_Yamana_100BP	Peru_Antaura_Tiwanaku	-0.001423	-2.963	24055	24796	520445
Mbuti.DG	Colombia_Checua_6000BP	Argentina_BeagleChannel_Yamana_100BP	Peru_Chanka_LIP	-0.000417	-0.934	30897	31173	659763
Mbuti.DG	Colombia_Checua_6000BP	Argentina_BeagleChannel_Yamana_100BP	Peru_Chincha_LH	-0.000969	-2.811	34870	35596	749392
Mbuti.DG	Colombia_Checua_6000BP	Argentina_BeagleChannel_Yamana_100BP	Peru_Cotahuasi_Tiwanaku	-0.000255	-0.51	19226	19332	415912
Mbuti.DG	Colombia_Checua_6000BP	Argentina_BeagleChannel_Yamana_100BP	Peru_Cullcunche_Tiwanaku	-0.001145	-2.34	18339	18793	396647
Mbuti.DG	Colombia_Checua_6000BP	Argentina_BeagleChannel_Yamana_100BP	Peru_Cuncaicha_4200BP	-0.000762	-1.501	27869	28331	606531
Mbuti.DG	Colombia_Checua_6000BP	Argentina_BeagleChannel_Yamana_100BP	Peru_Cuncaicha_9000BP	-0.001298	-2.478	27634	28411	599147
Mbuti.DG	Colombia_Checua_6000BP	Argentina_BeagleChannel_Yamana_100BP	Peru_EIP_Moche	0.00025	0.46	8712	8666	186584
Mbuti.DG	Colombia_Checua_6000BP	Argentina_BeagleChannel_Yamana_100BP	Peru_ElBrujo_EIP_1300BP	0.000243	0.566	24163	24036	519957
Mbuti.DG	Colombia_Checua_6000BP	Argentina_BeagleChannel_Yamana_100BP	Peru_Highlands_Chinchawas_MH	0.00055	1.049	15326	15147	325516
Mbuti.DG	Colombia_Checua_6000BP	Argentina_BeagleChannel_Yamana_100BP	Peru_Highlands_LIP_Chimu	-0.000367	-0.987	31604	31854	680986
Mbuti.DG	Colombia_Checua_6000BP	Argentina_BeagleChannel_Yamana_100BP	Peru_HuacaPrieta_LA_4500BP	-0.000739	-0.514	875	889	18513
Mbuti.DG	Colombia_Checua_6000BP	Argentina_BeagleChannel_Yamana_100BP	Peru_Kaillachuro_Unknown.SG	-0.00145	-2.11	5425	5595	117196
Mbuti.DG	Colombia_Checua_6000BP	Argentina_BeagleChannel_Yamana_100BP	Peru_LaGalgada_4100BP	8e-06	0.017	32586	32580	695770
Mbuti.DG	Colombia_Checua_6000BP	Argentina_BeagleChannel_Yamana_100BP	Peru_Laramate_900BP	-0.00019	-0.526	34131	34269	731738
Mbuti.DG	Colombia_Checua_6000BP	Argentina_BeagleChannel_Yamana_100BP	Peru_Lauricocha_3500BP	-0.001235	-2.301	21877	22466	476858
Mbuti.DG	Colombia_Checua_6000BP	Argentina_BeagleChannel_Yamana_100BP	Peru_Lauricocha_5800BP	-0.000515	-0.982	22876	23130	493404
Mbuti.DG	Colombia_Checua_6000BP	Argentina_BeagleChannel_Yamana_100BP	Peru_Lauricocha_8600BP	-0.001272	-2.953	33506	34425	721801
Mbuti.DG	Colombia_Checua_6000BP	Argentina_BeagleChannel_Yamana_100BP	Peru_LH_Inca	-0.000881	-1.425	7274	7414	158362
Mbuti.DG	Colombia_Checua_6000BP	Argentina_BeagleChannel_Yamana_100BP	Peru_Lima_EIP_1450BP	-0.001271	-2.606	13684	14060	295873
Mbuti.DG	Colombia_Checua_6000BP	Argentina_BeagleChannel_Yamana_100BP	Peru_Lima_LIP_650BP	-0.000596	-1.37	31918	32332	695905
Mbuti.DG	Colombia_Checua_6000BP	Argentina_BeagleChannel_Yamana_100BP	Peru_LimaCoast_MH_1000BP	0.001225	1.631	4016	3912	85239
Mbuti.DG	Colombia_Checua_6000BP	Argentina_BeagleChannel_Yamana_100BP	Peru_LIP_Botigiriayocc_600BP	-0.000641	-1.321	33592	34057	725250
Mbuti.DG	Colombia_Checua_6000BP	Argentina_BeagleChannel_Yamana_100BP	Peru_LIP_La_Galgada_600BP	-0.001241	-0.999	1169	1201	25700
Mbuti.DG	Colombia_Checua_6000BP	Argentina_BeagleChannel_Yamana_100BP	Peru_LIP_Pacapaccari_600BP	0.000242	0.59	30111	29955	645421
Mbuti.DG	Colombia_Checua_6000BP	Argentina_BeagleChannel_Yamana_100BP	Peru_LIP_Ychsma	-0.001198	-2.636	15993	16408	346205
Mbuti.DG	Colombia_Checua_6000BP	Argentina_BeagleChannel_Yamana_100BP	Peru_Maucallacta_Tiwanaku	-0.001487	-3.067	17642	18216	385627
Mbuti.DG	Colombia_Checua_6000BP	Argentina_BeagleChannel_Yamana_100BP	Peru_MH_LIP_ElBrujo_850BP	-0.000363	-0.707	14558	14672	312654
Mbuti.DG	Colombia_Checua_6000BP	Argentina_BeagleChannel_Yamana_100BP	Peru_MH_LIP_Lambayeque	-3.5e-05	-0.086	31780	31804	679981
Mbuti.DG	Colombia_Checua_6000BP	Argentina_BeagleChannel_Yamana_100BP	Peru_Palpa_LIP_550BP	-0.000144	-0.352	27827	27912	594078
Mbuti.DG	Colombia_Checua_6000BP	Argentina_BeagleChannel_Yamana_100BP	Peru_Palpa_MH_950BP	0.000248	0.234	1654	1645	35351
Mbuti.DG	Colombia_Checua_6000BP	Argentina_BeagleChannel_Yamana_100BP	Peru_RioUncallane_1600BP.SG	-0.001283	-3.465	34724	35685	749026
Mbuti.DG	Colombia_Checua_6000BP	Argentina_BeagleChannel_Yamana_100BP	Peru_SanSebastian_LH_500BP	-0.000486	-0.913	16230	16399	348846
Mbuti.DG	Colombia_Checua_6000BP	Argentina_BeagleChannel_Yamana_100BP	Peru_SanSebastian_LIP_600BP	-8.7e-05	-0.193	27622	27674	593813
Mbuti.DG	Colombia_Checua_6000BP	Argentina_BeagleChannel_Yamana_100BP	Peru_SoroMikayaPatjxa_6800BP.SG	-0.005104	-4.098	1520	1692	33675
Mbuti.DG	Colombia_Checua_6000BP	Argentina_BeagleChannel_Yamana_100BP	Peru_Ullujaya_EIP_1350BP	-0.000635	-1.415	22635	22942	484238
Mbuti.DG	Colombia_Checua_6000BP	Argentina_BeagleChannel_Yamana_100BP	Peru_Ullujaya_MH_950BP	-0.000176	-0.352	22929	23015	487152
Mbuti.DG	Colombia_Checua_6000BP	Argentina_BeagleChannel_Yamana_100BP	PuertoRico_CaboRojo11_Ceramic	-0.000805	-1.658	29850	30368	643634
Mbuti.DG	Colombia_Checua_6000BP	Argentina_BeagleChannel_Yamana_100BP	PuertoRico_CanasColloresMonserrate_Ceramic	-0.001127	-2.777	33270	34079	717946
Mbuti.DG	Colombia_Checua_6000BP	Argentina_BeagleChannel_Yamana_100BP	PuertoRico_Collores_Ceramic	-0.000243	-0.526	29589	29744	634422
Mbuti.DG	Colombia_Checua_6000BP	Argentina_BeagleChannel_Yamana_100BP	PuertoRico_LosIndios_Ceramic	-0.003283	-4.685	5032	5390	108998
Mbuti.DG	Colombia_Checua_6000BP	Argentina_BeagleChannel_Yamana_100BP	PuertoRico_Monserrate_Ceramic	-0.000663	-1.372	28210	28611	605550
Mbuti.DG	Colombia_Checua_6000BP	Argentina_BeagleChannel_Yamana_100BP	PuertoRico_PasodelIndio_Ceramic	-0.000937	-2.632	34297	34988	737816
Mbuti.DG	Colombia_Checua_6000BP	Argentina_BeagleChannel_Yamana_100BP	PuertoRico_PuntaCandelero_Ceramic	-0.001083	-2.445	22486	23008	482187
Mbuti.DG	Colombia_Checua_6000BP	Argentina_BeagleChannel_Yamana_100BP	PuertoRico_SantaElena_Ceramic	-0.000643	-1.728	33744	34211	725253
Mbuti.DG	Colombia_Checua_6000BP	Argentina_BeagleChannel_Yamana_100BP	PuertoRico_Tibes_Ceramic	-0.001203	-2.414	14057	14420	301666
Mbuti.DG	Colombia_Checua_6000BP	Argentina_BeagleChannel_Yamana_100BP	StLucia_Lavoutte_Ceramic	-0.000997	-2.983	34738	35484	747705
Mbuti.DG	Colombia_Checua_6000BP	Argentina_BeagleChannel_Yamana_100BP	Uruguay_Rocha_PreColonial.SG	-0.002593	-4.036	6483	6853	142770
Mbuti.DG	Colombia_Checua_6000BP	Argentina_BeagleChannel_Yamana_100BP	USA_AK_Ancient_Athabaskan_1100BP	-0.009309	-20.62	33648	40584	745186
Mbuti.DG	Colombia_Checua_6000BP	Argentina_BeagleChannel_Yamana_100BP	USA_AK_Athabskan.SG	-0.011188	-20.227	16331	20451	368232
Mbuti.DG	Colombia_Checua_6000BP	Argentina_BeagleChannel_Yamana_100BP	USA_AK_PaleoAleut	-0.010676	-24.519	31142	38570	695798
Mbuti.DG	Colombia_Checua_6000BP	Argentina_BeagleChannel_Yamana_100BP	USA_AK_PaleoAleut.SG	-0.011036	-22.387	30575	38095	681408
Mbuti.DG	Colombia_Checua_6000BP	Argentina_BeagleChannel_Yamana_100BP	USA_AK_Prehistoric.SG	-0.015511	-9.29	770	1046	17801
Mbuti.DG	Colombia_Checua_6000BP	Argentina_BeagleChannel_Yamana_100BP	USA_Alaska_TrailCreek_9000BP.SG	-0.0153	-22.495	9651	12985	217918
Mbuti.DG	Colombia_Checua_6000BP	Argentina_BeagleChannel_Yamana_100BP	USA_Ancient_Beringian.SG	-0.013616	-24.856	33733	43942	749796
Mbuti.DG	Colombia_Checua_6000BP	Argentina_BeagleChannel_Yamana_100BP	USA_Anzick_realigned.SG	-0.004634	-8.581	34422	37889	748122
Mbuti.DG	Colombia_Checua_6000BP	Argentina_BeagleChannel_Yamana_100BP	USA_CA_Islands.SG	-0.002696	-8.363	34653	36674	749773
Mbuti.DG	Colombia_Checua_6000BP	Argentina_BeagleChannel_Yamana_100BP	USA_Nevada_LovelockCave_1850BP.SG	-0.003174	-8.111	34514	36894	749648
Mbuti.DG	Colombia_Checua_6000BP	Argentina_BeagleChannel_Yamana_100BP	USA_Nevada_LovelockCave_600BP.SG	-0.003177	-7.049	34341	36723	749574
Mbuti.DG	Colombia_Checua_6000BP	Argentina_BeagleChannel_Yamana_100BP	USA_Nevada_SpiritCave_11000BP.SG	-0.001684	-3.227	34854	36116	749570
Mbuti.DG	Colombia_Checua_6000BP	Argentina_BeagleChannel_Yamana_100BP	USA_NM_Chaco	-0.004547	-7.988	9357	10281	203231
Mbuti.DG	Colombia_Checua_6000BP	Argentina_BeagleChannel_Yamana_100BP	USA_PA_Colonist.SG	-0.031521	-39.75	5721	9957	134379
Mbuti.DG	Colombia_Checua_6000BP	Argentina_BeagleChannel_Yamana_100BP	USA_WA_Kennewick.SG	-0.006327	-10.853	13331	15210	296927
Mbuti.DG	Colombia_Checua_6000BP	Argentina_BeagleChannel_Yamana_100BP	Venezuela_LasLocas_Ceramic	-0.001039	-2.95	33867	34625	729186
Mbuti.DG	Colombia_Checua_6000BP	Argentina_BeagleChannel_Yamana_100BP.SG	Argentina_BeagleChannel_Yamana_1500BP	0.000455	1.096	19681	19463	478728
Mbuti.DG	Colombia_Checua_6000BP	Argentina_BeagleChannel_Yamana_100BP.SG	Argentina_LagunaChica_1600BP	0.001423	2.979	21709	21049	463637
Mbuti.DG	Colombia_Checua_6000BP	Argentina_BeagleChannel_Yamana_100BP.SG	Argentina_LagunaChica_6800BP	-0.000316	-0.676	17023	17140	370130
Mbuti.DG	Colombia_Checua_6000BP	Argentina_BeagleChannel_Yamana_100BP.SG	Argentina_LagunaToro_2400BP	0.000774	1.145	6429	6324	136330
Mbuti.DG	Colombia_Checua_6000BP	Argentina_BeagleChannel_Yamana_100BP.SG	Argentina_MitrePeninsula_Haush_400BP	0.000621	2.059	23862	23503	578694
Mbuti.DG	Colombia_Checua_6000BP	Argentina_BeagleChannel_Yamana_100BP.SG	Argentina_NorthTierradelFiego_Selknam_100BP.SG	0.000219	0.507	21681	21569	511239
Mbuti.DG	Colombia_Checua_6000BP	Argentina_BeagleChannel_Yamana_100BP.SG	Argentina_NorthTierradelFuego_LaArcillosa2_5800BP	-0.000287	-0.555	23850	24002	529503
Mbuti.DG	Colombia_Checua_6000BP	Argentina_BeagleChannel_Yamana_100BP.SG	Argentina_NorthTierradelFuego_Selknam_500BP	0.000803	2.467	25169	24694	591208
Mbuti.DG	Colombia_Checua_6000BP	Argentina_BeagleChannel_Yamana_100BP.SG	Bahamas_AbacoIsl_Ceramic	0.000474	1.221	27315	27040	580561
Mbuti.DG	Colombia_Checua_6000BP	Argentina_BeagleChannel_Yamana_100BP.SG	Bahamas_CrookedIsl_Ceramic	0.000547	1.299	27178	26861	580676
Mbuti.DG	Colombia_Checua_6000BP	Argentina_BeagleChannel_Yamana_100BP.SG	Bahamas_EleutheraIsl_Ceramic	0.00049	1.32	27887	27597	591856
Mbuti.DG	Colombia_Checua_6000BP	Argentina_BeagleChannel_Yamana_100BP.SG	Bahamas_LongIsl_Ceramic	0.000356	0.908	27160	26953	581159
Mbuti.DG	Colombia_Checua_6000BP	Argentina_BeagleChannel_Yamana_100BP.SG	Bahamas_SouthAndros_Ceramic	0.000399	1.078	27461	27228	583043
Mbuti.DG	Colombia_Checua_6000BP	Argentina_BeagleChannel_Yamana_100BP.SG	Belize_3600BP	0.000999	1.761	12467	12206	261859
Mbuti.DG	Colombia_Checua_6000BP	Argentina_BeagleChannel_Yamana_100BP.SG	Belize_4000BP	0.000585	0.853	5430	5363	114989
Mbuti.DG	Colombia_Checua_6000BP	Argentina_BeagleChannel_Yamana_100BP.SG	Belize_4600BP	0.000844	2.195	27998	27500	590202
Mbuti.DG	Colombia_Checua_6000BP	Argentina_BeagleChannel_Yamana_100BP.SG	Belize_4600BP	0.000844	2.195	27998	27500	590202
Mbuti.DG	Colombia_Checua_6000BP	Argentina_BeagleChannel_Yamana_100BP.SG	Belize_4900BP	0.00022	0.558	27674	27545	586447
Mbuti.DG	Colombia_Checua_6000BP	Argentina_BeagleChannel_Yamana_100BP.SG	Belize_5500BP	-0.000337	-0.692	23941	24114	512382
Mbuti.DG	Colombia_Checua_6000BP	Argentina_BeagleChannel_Yamana_100BP.SG	Belize_7400BP	0.000402	0.774	19433	19270	406654
Mbuti.DG	Colombia_Checua_6000BP	Argentina_BeagleChannel_Yamana_100BP.SG	Belize_8800BP	0.002398	2.451	2315	2199	48258
Mbuti.DG	Colombia_Checua_6000BP	Argentina_BeagleChannel_Yamana_100BP.SG	Belize_9400BP	0.000484	0.893	16416	16249	346300
Mbuti.DG	Colombia_Checua_6000BP	Argentina_BeagleChannel_Yamana_100BP.SG	Bolivia_Akapana_Tiwanaku	0.00041	1.005	22126	21932	473823
Mbuti.DG	Colombia_Checua_6000BP	Argentina_BeagleChannel_Yamana_100BP.SG	Bolivia_Lukurmata_Tiwanaku	0.000206	0.534	27831	27709	592492
Mbuti.DG	Colombia_Checua_6000BP	Argentina_BeagleChannel_Yamana_100BP.SG	Bolivia_MH_Iroco_1050BP	0.0006	1.106	18137	17906	384132
Mbuti.DG	Colombia_Checua_6000BP	Argentina_BeagleChannel_Yamana_100BP.SG	Bolivia_MH_Miraflores	0.000444	1.029	25339	25099	540738
Mbuti.DG	Colombia_Checua_6000BP	Argentina_BeagleChannel_Yamana_100BP.SG	Bolivia_MH_Tiwanaku	0.000934	1.885	12416	12169	264526
Mbuti.DG	Colombia_Checua_6000BP	Argentina_BeagleChannel_Yamana_100BP.SG	Bolivia_MiraFlores_MH	0.001214	2.376	21440	20889	454399
Mbuti.DG	Colombia_Checua_6000BP	Argentina_BeagleChannel_Yamana_100BP.SG	Bolivia_MonolitoDescabezado_Tiwanaku	-0.001019	-2.035	23637	24159	511550
Mbuti.DG	Colombia_Checua_6000BP	Argentina_BeagleChannel_Yamana_100BP.SG	Bolivia_Pumapunku_Tiwanaku	0.000682	1.163	9552	9412	204994
Mbuti.DG	Colombia_Checua_6000BP	Argentina_BeagleChannel_Yamana_100BP.SG	Bolivia_Putuni_Tiwanaku	-4.8e-05	-0.095	18131	18150	388387
Mbuti.DG	Colombia_Checua_6000BP	Argentina_BeagleChannel_Yamana_100BP.SG	Bolivia_Totocachi_Tiwanaku	0.000675	0.952	6017	5930	128524
Mbuti.DG	Colombia_Checua_6000BP	Argentina_BeagleChannel_Yamana_100BP.SG	Brazil_Enoque_3500BP.SG	-0.000905	-0.639	883	901	20087
Mbuti.DG	Colombia_Checua_6000BP	Argentina_BeagleChannel_Yamana_100BP.SG	Brazil_LapaDoSanto_9600BP	-0.00051	-1.379	27571	27870	585920
Mbuti.DG	Colombia_Checua_6000BP	Argentina_BeagleChannel_Yamana_100BP.SG	Brazil_Laranjal_6600BP	5.3e-05	0.098	14733	14716	315377
Mbuti.DG	Colombia_Checua_6000BP	Argentina_BeagleChannel_Yamana_100BP.SG	Brazil_Laranjal_6800BP	-0.000697	-1.173	11227	11396	241443
Mbuti.DG	Colombia_Checua_6000BP	Argentina_BeagleChannel_Yamana_100BP.SG	Brazil_Moraes_5800BP	0.001341	2.295	9845	9563	209975
Mbuti.DG	Colombia_Checua_6000BP	Argentina_BeagleChannel_Yamana_100BP.SG	Brazil_PrePottery_1300BP	-0.003627	-3.139	1537	1659	33587
Mbuti.DG	Colombia_Checua_6000BP	Argentina_BeagleChannel_Yamana_100BP.SG	Brazil_PrePottery_2200BP	-0.001762	-2.951	7020	7287	151769
Mbuti.DG	Colombia_Checua_6000BP	Argentina_BeagleChannel_Yamana_100BP.SG	Brazil_PrePottery_2500BP	-0.000714	-0.863	3741	3798	79027
Mbuti.DG	Colombia_Checua_6000BP	Argentina_BeagleChannel_Yamana_100BP.SG	Brazil_Sumidouro_10100BP.SG	-0.001948	-4.139	21915	22868	488847
Mbuti.DG	Colombia_Checua_6000BP	Argentina_BeagleChannel_Yamana_100BP.SG	Brazil_Sumidouro_10200BP.SG	-0.001902	-2.786	6687	6974	151008
Mbuti.DG	Colombia_Checua_6000BP	Argentina_BeagleChannel_Yamana_100BP.SG	Brazil_Sumidouro_10400BP.SG	-0.000861	-1.607	28138	28656	601357
Mbuti.DG	Colombia_Checua_6000BP	Argentina_BeagleChannel_Yamana_100BP.SG	Brazil_Sumidouro_9800BP.SG	-0.002141	-2.202	2503	2627	57735
Mbuti.DG	Colombia_Checua_6000BP	Argentina_BeagleChannel_Yamana_100BP.SG	Canada_6500BP.SG	-0.007035	-9.945	7197	8315	158913
Mbuti.DG	Colombia_Checua_6000BP	Argentina_BeagleChannel_Yamana_100BP.SG	Canada_700BP.SG	-0.007805	-9.392	3737	4385	82984
Mbuti.DG	Colombia_Checua_6000BP	Argentina_BeagleChannel_Yamana_100BP.SG	Canada_ASO.SG	-0.004932	-10.089	22382	24773	484767
Mbuti.DG	Colombia_Checua_6000BP	Argentina_BeagleChannel_Yamana_100BP.SG	Canada_BigBar_5700BP.SG	-0.005917	-10.311	16336	18445	356505
Mbuti.DG	Colombia_Checua_6000BP	Argentina_BeagleChannel_Yamana_100BP.SG	Canada_LateDorset.SG	-0.017442	-24.714	8920	12415	200390
Mbuti.DG	Colombia_Checua_6000BP	Argentina_BeagleChannel_Yamana_100BP.SG	Canada_MDorset	-0.018634	-21.365	3939	5570	87531
Mbuti.DG	Colombia_Checua_6000BP	Argentina_BeagleChannel_Yamana_100BP.SG	Canada_MDorset.SG	-0.018077	-14.583	1511	2131	34299
Mbuti.DG	Colombia_Checua_6000BP	Argentina_BeagleChannel_Yamana_100BP.SG	Chile_CaletaHuelen_MH_1100BP	0.000481	0.991	16760	16587	358472
Mbuti.DG	Colombia_Checua_6000BP	Argentina_BeagleChannel_Yamana_100BP.SG	Chile_Conchali_700BP	0.000993	2.44	26773	26201	576446
Mbuti.DG	Colombia_Checua_6000BP	Argentina_BeagleChannel_Yamana_100BP.SG	Chile_LIP_Pukara_600BP	0.000346	0.466	5044	5007	107488
Mbuti.DG	Colombia_Checua_6000BP	Argentina_BeagleChannel_Yamana_100BP.SG	Chile_LIP_Pukara_700BP	0.001584	2.337	6804	6576	144331
Mbuti.DG	Colombia_Checua_6000BP	Argentina_BeagleChannel_Yamana_100BP.SG	ChileLosRieles12000BP	0.000324	0.585	25121	24950	528120
Mbuti.DG	Colombia_Checua_6000BP	Argentina_BeagleChannel_Yamana_100BP.SG	Chile_LosRieles_5100BP	0.001143	2.329	24541	23940	526117
Mbuti.DG	Colombia_Checua_6000BP	Argentina_BeagleChannel_Yamana_100BP.SG	Chile_NorthTierradelFuego_Selknam_100BP	0.000274	0.621	17701	17586	416455
Mbuti.DG	Colombia_Checua_6000BP	Argentina_BeagleChannel_Yamana_100BP.SG	Chile_PicaOcho_700BP	0.001134	2.181	17932	17501	380719
Mbuti.DG	Colombia_Checua_6000BP	Argentina_BeagleChannel_Yamana_100BP.SG	Chile_PuntaSantaAna_7300BP.SG	-0.000309	-0.626	19832	19969	443812
Mbuti.DG	Colombia_Checua_6000BP	Argentina_BeagleChannel_Yamana_100BP.SG	Chile_SouthernContinent_Aonikenk_400BP	0.00133	2.761	13924	13500	318827
Mbuti.DG	Colombia_Checua_6000BP	Argentina_BeagleChannel_Yamana_100BP.SG	Chile_StraitOfMagellan_Kaweskar_100BP.SG	-0.000336	-0.517	4009	4042	97788
Mbuti.DG	Colombia_Checua_6000BP	Argentina_BeagleChannel_Yamana_100BP.SG	Chile_WesternArchipelago_Ayayema_5100BP.SG	-0.000601	-1.307	26545	26907	602039
Mbuti.DG	Colombia_Checua_6000BP	Argentina_BeagleChannel_Yamana_100BP.SG	Chile_WesternArchipelago_Kaweskar_1200BP.SG	-0.000579	-1.274	23404	23725	556106
Mbuti.DG	Colombia_Checua_6000BP	Argentina_BeagleChannel_Yamana_100BP.SG	Chile_WesternArchipelago_Kaweskar_800BP.SG	-0.000501	-1.157	25420	25722	601535
Mbuti.DG	Colombia_Checua_6000BP	Argentina_BeagleChannel_Yamana_100BP.SG	Chile_Yamana_BeagleChannel_800BP.SG	2.4e-05	0.07	23986	23972	602433
Mbuti.DG	Colombia_Checua_6000BP	Argentina_BeagleChannel_Yamana_100BP.SG	Cuba_CanimarAbajo_Archaic	0.000183	0.482	28384	28274	602527
Mbuti.DG	Colombia_Checua_6000BP	Argentina_BeagleChannel_Yamana_100BP.SG	Cuba_CuevaCalero_Archaic	5e-06	0.012	27363	27360	582999
Mbuti.DG	Colombia_Checua_6000BP	Argentina_BeagleChannel_Yamana_100BP.SG	Cuba_CuevaEsqueletos_Ceramic	0.000251	0.665	28133	27983	599209
Mbuti.DG	Colombia_Checua_6000BP	Argentina_BeagleChannel_Yamana_100BP.SG	Cuba_CuevaPerico_Archaic	-0.000539	-1.213	20436	20672	436486
Mbuti.DG	Colombia_Checua_6000BP	Argentina_BeagleChannel_Yamana_100BP.SG	Cuba_ElMorrillo_Ceramic	0.000838	1.651	22639	22238	477857
Mbuti.DG	Colombia_Checua_6000BP	Argentina_BeagleChannel_Yamana_100BP.SG	Cuba_GuayaboBlanco_Archaic	0.000193	0.454	26936	26825	572824
Mbuti.DG	Colombia_Checua_6000BP	Argentina_BeagleChannel_Yamana_100BP.SG	Cuba_LasCarolinas_Archaic	-0.000103	-0.232	26575	26633	565725
Mbuti.DG	Colombia_Checua_6000BP	Argentina_BeagleChannel_Yamana_100BP.SG	Cuba_Manuelito_Archaic	0.000753	1.467	18497	18203	389473
Mbuti.DG	Colombia_Checua_6000BP	Argentina_BeagleChannel_Yamana_100BP.SG	Cuba_PlayadelMango_Archaic	1.3e-05	0.032	27143	27136	577942
Mbuti.DG	Colombia_Checua_6000BP	Argentina_BeagleChannel_Yamana_100BP.SG	Curacao_deSavaan_Ceramic	0.000261	0.638	27015	26864	577810
Mbuti.DG	Colombia_Checua_6000BP	Argentina_BeagleChannel_Yamana_100BP.SG	Curacao_SantaCruz_Ceramic	0.000153	0.316	26483	26396	565769
Mbuti.DG	Colombia_Checua_6000BP	Argentina_BeagleChannel_Yamana_100BP.SG	Dominican_Andres_Archaic	0.000394	0.804	24517	24312	519655
Mbuti.DG	Colombia_Checua_6000BP	Argentina_BeagleChannel_Yamana_100BP.SG	Dominican_Atajadizo_Ceramic	0.000562	1.642	28226	27887	601221
Mbuti.DG	Colombia_Checua_6000BP	Argentina_BeagleChannel_Yamana_100BP.SG	Dominican_CuevaJuana_Ceramic	0.000391	1.063	28013	27779	598496
Mbuti.DG	Colombia_Checua_6000BP	Argentina_BeagleChannel_Yamana_100BP.SG	Dominican_CuevaRoja_Archaic	-0.000805	-1.014	3952	4019	84389
Mbuti.DG	Colombia_Checua_6000BP	Argentina_BeagleChannel_Yamana_100BP.SG	Dominican_EdilioCruz_Ceramic	0.000467	0.948	25450	25196	543447
Mbuti.DG	Colombia_Checua_6000BP	Argentina_BeagleChannel_Yamana_100BP.SG	Dominican_ElFrances_Ceramic	0.000789	1.931	25513	25088	538735
Mbuti.DG	Colombia_Checua_6000BP	Argentina_BeagleChannel_Yamana_100BP.SG	Dominican_ElSoco_Ceramic	0.000429	1.24	28195	27937	601716
Mbuti.DG	Colombia_Checua_6000BP	Argentina_BeagleChannel_Yamana_100BP.SG	Dominican_ElSoco_Ceramic	0.000429	1.24	28195	27937	601716
Mbuti.DG	Colombia_Checua_6000BP	Argentina_BeagleChannel_Yamana_100BP.SG	Dominican_JuanDolio_Ceramic	0.000571	1.582	28083	27741	598709
Mbuti.DG	Colombia_Checua_6000BP	Argentina_BeagleChannel_Yamana_100BP.SG	Dominican_LaCaleta_Ceramic	0.000495	1.476	28347	28049	602481
Mbuti.DG	Colombia_Checua_6000BP	Argentina_BeagleChannel_Yamana_100BP.SG	Dominican_LaUnion_Ceramic	0.000951	2.475	27886	27321	593921
Mbuti.DG	Colombia_Checua_6000BP	Argentina_BeagleChannel_Yamana_100BP.SG	Dominican_LomaPerenal_Ceramic	0.000977	2.073	25266	24738	539504
Mbuti.DG	Colombia_Checua_6000BP	Argentina_BeagleChannel_Yamana_100BP.SG	Dominican_LosCorniel_Ceramic	0.000581	1.217	25316	25004	536855
Mbuti.DG	Colombia_Checua_6000BP	Argentina_BeagleChannel_Yamana_100BP.SG	Dominican_LosMuertos_Ceramic	0.000697	1.463	26864	26465	573175
Mbuti.DG	Colombia_Checua_6000BP	Argentina_BeagleChannel_Yamana_100BP.SG	Dominican_Macao_Ceramic	0.00047	1.125	27633	27357	585198
Mbuti.DG	Colombia_Checua_6000BP	Argentina_BeagleChannel_Yamana_100BP.SG	Greenland_Saqqaq.SG	-0.017956	-32.581	26250	36978	597432
Mbuti.DG	Colombia_Checua_6000BP	Argentina_BeagleChannel_Yamana_100BP.SG	Guadeloupe_AnseGourde_Ceramic	-2.8e-05	-0.063	17434	17444	372147
Mbuti.DG	Colombia_Checua_6000BP	Argentina_BeagleChannel_Yamana_100BP.SG	Panama_IsthmoColombian_PreColonial.SG	-0.000471	-1.152	20918	21130	449808
Mbuti.DG	Colombia_Checua_6000BP	Argentina_BeagleChannel_Yamana_100BP.SG	Peru_Antaura_Tiwanaku	-0.000365	-0.746	20572	20734	445353
Mbuti.DG	Colombia_Checua_6000BP	Argentina_BeagleChannel_Yamana_100BP.SG	Peru_Chanka_LIP	0.000741	1.624	25476	25078	537769
Mbuti.DG	Colombia_Checua_6000BP	Argentina_BeagleChannel_Yamana_100BP.SG	Peru_Chincha_LH	0.000397	1.118	28297	28058	602135
Mbuti.DG	Colombia_Checua_6000BP	Argentina_BeagleChannel_Yamana_100BP.SG	Peru_Cotahuasi_Tiwanaku	0.000834	1.603	16952	16648	365341
Mbuti.DG	Colombia_Checua_6000BP	Argentina_BeagleChannel_Yamana_100BP.SG	Peru_Cullcunche_Tiwanaku	0.000326	0.653	16176	16062	347926
Mbuti.DG	Colombia_Checua_6000BP	Argentina_BeagleChannel_Yamana_100BP.SG	Peru_Cuncaicha_4200BP	0.000596	1.135	23967	23661	513076
Mbuti.DG	Colombia_Checua_6000BP	Argentina_BeagleChannel_Yamana_100BP.SG	Peru_Cuncaicha_9000BP	-3e-05	-0.058	23408	23423	502285
Mbuti.DG	Colombia_Checua_6000BP	Argentina_BeagleChannel_Yamana_100BP.SG	Peru_EIP_Moche	0.001821	3.051	7376	7094	154893
Mbuti.DG	Colombia_Checua_6000BP	Argentina_BeagleChannel_Yamana_100BP.SG	Peru_ElBrujo_EIP_1300BP	0.001646	3.686	20420	19710	431018
Mbuti.DG	Colombia_Checua_6000BP	Argentina_BeagleChannel_Yamana_100BP.SG	Peru_Highlands_Chinchawas_MH	0.001841	3.312	13007	12506	271996
Mbuti.DG	Colombia_Checua_6000BP	Argentina_BeagleChannel_Yamana_100BP.SG	Peru_Highlands_LIP_Chimu	0.000923	2.355	26089	25577	554523
Mbuti.DG	Colombia_Checua_6000BP	Argentina_BeagleChannel_Yamana_100BP.SG	Peru_HuacaPrieta_LA_4500BP	0.001749	1.097	791	762	16223
Mbuti.DG	Colombia_Checua_6000BP	Argentina_BeagleChannel_Yamana_100BP.SG	Peru_Kaillachuro_Unknown.SG	0.000101	0.128	4358	4349	94044
Mbuti.DG	Colombia_Checua_6000BP	Argentina_BeagleChannel_Yamana_100BP.SG	Peru_LaGalgada_4100BP	0.001176	2.459	26562	25901	562016
Mbuti.DG	Colombia_Checua_6000BP	Argentina_BeagleChannel_Yamana_100BP.SG	Peru_Laramate_900BP	0.001181	3.3	27860	27161	591126
Mbuti.DG	Colombia_Checua_6000BP	Argentina_BeagleChannel_Yamana_100BP.SG	Peru_Lauricocha_3500BP	4.4e-05	0.081	18148	18131	388742
Mbuti.DG	Colombia_Checua_6000BP	Argentina_BeagleChannel_Yamana_100BP.SG	Peru_Lauricocha_5800BP	0.001186	2.252	18926	18451	399650
Mbuti.DG	Colombia_Checua_6000BP	Argentina_BeagleChannel_Yamana_100BP.SG	Peru_Lauricocha_8600BP	0.000184	0.407	27307	27200	580537
Mbuti.DG	Colombia_Checua_6000BP	Argentina_BeagleChannel_Yamana_100BP.SG	Peru_LH_Inca	-0.000249	-0.376	5906	5938	128220
Mbuti.DG	Colombia_Checua_6000BP	Argentina_BeagleChannel_Yamana_100BP.SG	Peru_Lima_EIP_1450BP	2.8e-05	0.052	11524	11518	245735
Mbuti.DG	Colombia_Checua_6000BP	Argentina_BeagleChannel_Yamana_100BP.SG	Peru_Lima_LIP_650BP	0.000809	1.913	26088	25633	561835
Mbuti.DG	Colombia_Checua_6000BP	Argentina_BeagleChannel_Yamana_100BP.SG	Peru_LimaCoast_MH_1000BP	0.002285	2.828	3552	3382	74247
Mbuti.DG	Colombia_Checua_6000BP	Argentina_BeagleChannel_Yamana_100BP.SG	Peru_LIP_Botigiriayocc_600BP	0.000739	1.459	27484	27053	583205
Mbuti.DG	Colombia_Checua_6000BP	Argentina_BeagleChannel_Yamana_100BP.SG	Peru_LIP_La_Galgada_600BP	-0.000284	-0.202	1014	1020	21841
Mbuti.DG	Colombia_Checua_6000BP	Argentina_BeagleChannel_Yamana_100BP.SG	Peru_LIP_Pacapaccari_600BP	0.001585	3.833	25133	24292	531126
Mbuti.DG	Colombia_Checua_6000BP	Argentina_BeagleChannel_Yamana_100BP.SG	Peru_LIP_Ychsma	0.00036	0.739	14011	13904	297589
Mbuti.DG	Colombia_Checua_6000BP	Argentina_BeagleChannel_Yamana_100BP.SG	Peru_Maucallacta_Tiwanaku	-5.4e-05	-0.103	15560	15578	336255
Mbuti.DG	Colombia_Checua_6000BP	Argentina_BeagleChannel_Yamana_100BP.SG	Peru_MH_LIP_ElBrujo_850BP	0.000976	1.776	12190	11940	255939
Mbuti.DG	Colombia_Checua_6000BP	Argentina_BeagleChannel_Yamana_100BP.SG	Peru_MH_LIP_Lambayeque	0.001419	3.417	26103	25325	548381
Mbuti.DG	Colombia_Checua_6000BP	Argentina_BeagleChannel_Yamana_100BP.SG	Peru_Palpa_LIP_550BP	0.001061	2.458	23460	22936	494128
Mbuti.DG	Colombia_Checua_6000BP	Argentina_BeagleChannel_Yamana_100BP.SG	Peru_Palpa_MH_950BP	0.000215	0.172	1425	1419	30250
Mbuti.DG	Colombia_Checua_6000BP	Argentina_BeagleChannel_Yamana_100BP.SG	Peru_RioUncallane_1600BP.SG	0.000192	0.5	28278	28162	601975
Mbuti.DG	Colombia_Checua_6000BP	Argentina_BeagleChannel_Yamana_100BP.SG	Peru_SanSebastian_LH_500BP	0.001313	2.439	14363	13965	303216
Mbuti.DG	Colombia_Checua_6000BP	Argentina_BeagleChannel_Yamana_100BP.SG	Peru_SanSebastian_LIP_600BP	0.001235	2.656	23698	23079	501008
Mbuti.DG	Colombia_Checua_6000BP	Argentina_BeagleChannel_Yamana_100BP.SG	Peru_SoroMikayaPatjxa_6800BP.SG	-0.00484	-3.602	1188	1314	26112
Mbuti.DG	Colombia_Checua_6000BP	Argentina_BeagleChannel_Yamana_100BP.SG	Peru_Ullujaya_EIP_1350BP	0.000749	1.608	19298	18991	409785
Mbuti.DG	Colombia_Checua_6000BP	Argentina_BeagleChannel_Yamana_100BP.SG	Peru_Ullujaya_MH_950BP	0.001018	1.957	19627	19208	412188
Mbuti.DG	Colombia_Checua_6000BP	Argentina_BeagleChannel_Yamana_100BP.SG	PuertoRico_CaboRojo11_Ceramic	0.000405	0.81	24900	24684	532365
Mbuti.DG	Colombia_Checua_6000BP	Argentina_BeagleChannel_Yamana_100BP.SG	PuertoRico_CanasColloresMonserrate_Ceramic	0.000169	0.402	27260	27163	579989
Mbuti.DG	Colombia_Checua_6000BP	Argentina_BeagleChannel_Yamana_100BP.SG	PuertoRico_Collores_Ceramic	0.001017	2.1	24606	24078	519047
Mbuti.DG	Colombia_Checua_6000BP	Argentina_BeagleChannel_Yamana_100BP.SG	PuertoRico_LosIndios_Ceramic	-0.002492	-3.356	4330	4562	92869
Mbuti.DG	Colombia_Checua_6000BP	Argentina_BeagleChannel_Yamana_100BP.SG	PuertoRico_Monserrate_Ceramic	0.000887	1.761	23611	23168	499754
Mbuti.DG	Colombia_Checua_6000BP	Argentina_BeagleChannel_Yamana_100BP.SG	PuertoRico_PasodelIndio_Ceramic	0.000356	0.964	27866	27655	592539
Mbuti.DG	Colombia_Checua_6000BP	Argentina_BeagleChannel_Yamana_100BP.SG	PuertoRico_PuntaCandelero_Ceramic	0.000342	0.718	19057	18919	402631
Mbuti.DG	Colombia_Checua_6000BP	Argentina_BeagleChannel_Yamana_100BP.SG	PuertoRico_SantaElena_Ceramic	0.000732	1.818	27750	27321	585387
Mbuti.DG	Colombia_Checua_6000BP	Argentina_BeagleChannel_Yamana_100BP.SG	PuertoRico_Tibes_Ceramic	-0.000122	-0.224	11762	11792	250319
Mbuti.DG	Colombia_Checua_6000BP	Argentina_BeagleChannel_Yamana_100BP.SG	StLucia_Lavoutte_Ceramic	0.000378	1.087	28323	28096	600334
Mbuti.DG	Colombia_Checua_6000BP	Argentina_BeagleChannel_Yamana_100BP.SG	Uruguay_Rocha_PreColonial.SG	-0.000518	-0.76	5614	5676	120687
Mbuti.DG	Colombia_Checua_6000BP	Argentina_BeagleChannel_Yamana_100BP.SG	USA_AK_Ancient_Athabaskan_1100BP	-0.008101	-16.876	27243	32100	599637
Mbuti.DG	Colombia_Checua_6000BP	Argentina_BeagleChannel_Yamana_100BP.SG	USA_AK_Athabskan.SG	-0.009859	-17.269	12951	15805	289394
Mbuti.DG	Colombia_Checua_6000BP	Argentina_BeagleChannel_Yamana_100BP.SG	USA_AK_PaleoAleut	-0.009385	-20.118	25298	30554	560123
Mbuti.DG	Colombia_Checua_6000BP	Argentina_BeagleChannel_Yamana_100BP.SG	USA_AK_PaleoAleut.SG	-0.009777	-18.756	24765	30128	548508
Mbuti.DG	Colombia_Checua_6000BP	Argentina_BeagleChannel_Yamana_100BP.SG	USA_AK_Prehistoric.SG	-0.013412	-7.424	630	826	14622
Mbuti.DG	Colombia_Checua_6000BP	Argentina_BeagleChannel_Yamana_100BP.SG	USA_Alaska_TrailCreek_9000BP.SG	-0.013544	-18.997	7924	10338	178234
Mbuti.DG	Colombia_Checua_6000BP	Argentina_BeagleChannel_Yamana_100BP.SG	USA_Ancient_Beringian.SG	-0.012073	-21.348	27507	34782	602575
Mbuti.DG	Colombia_Checua_6000BP	Argentina_BeagleChannel_Yamana_100BP.SG	USA_Anzick_realigned.SG	-0.003288	-6.027	27945	29925	602199
Mbuti.DG	Colombia_Checua_6000BP	Argentina_BeagleChannel_Yamana_100BP.SG	USA_CA_Islands.SG	-0.001233	-3.618	28185	28928	602564
Mbuti.DG	Colombia_Checua_6000BP	Argentina_BeagleChannel_Yamana_100BP.SG	USA_Nevada_LovelockCave_1850BP.SG	-0.00179	-4.418	27965	29044	602521
Mbuti.DG	Colombia_Checua_6000BP	Argentina_BeagleChannel_Yamana_100BP.SG	USA_Nevada_LovelockCave_600BP.SG	-0.00176	-3.804	27916	28976	602476
Mbuti.DG	Colombia_Checua_6000BP	Argentina_BeagleChannel_Yamana_100BP.SG	USA_Nevada_SpiritCave_11000BP.SG	-0.000335	-0.643	28284	28486	602469
Mbuti.DG	Colombia_Checua_6000BP	Argentina_BeagleChannel_Yamana_100BP.SG	USA_NM_Chaco	-0.00352	-6.006	8250	8880	178945
Mbuti.DG	Colombia_Checua_6000BP	Argentina_BeagleChannel_Yamana_100BP.SG	USA_PA_Colonist.SG	-0.029652	-35.421	4697	7947	109610
Mbuti.DG	Colombia_Checua_6000BP	Argentina_BeagleChannel_Yamana_100BP.SG	USA_WA_Kennewick.SG	-0.004985	-7.714	10369	11504	227784
Mbuti.DG	Colombia_Checua_6000BP	Argentina_BeagleChannel_Yamana_100BP.SG	Venezuela_LasLocas_Ceramic	0.000259	0.721	27867	27714	591822
Mbuti.DG	Colombia_Checua_6000BP	Argentina_BeagleChannel_Yamana_1500BP	Argentina_LagunaChica_1600BP	0.00063	1.135	21149	20865	451673
Mbuti.DG	Colombia_Checua_6000BP	Argentina_BeagleChannel_Yamana_1500BP	Argentina_LagunaChica_6800BP	-0.000934	-1.737	16786	17127	364890
Mbuti.DG	Colombia_Checua_6000BP	Argentina_BeagleChannel_Yamana_1500BP	Argentina_LagunaToro_2400BP	0.000328	0.439	6360	6316	134682
Mbuti.DG	Colombia_Checua_6000BP	Argentina_BeagleChannel_Yamana_1500BP	Argentina_MitrePeninsula_Haush_400BP	-3.2e-05	-0.08	22736	22753	547741
Mbuti.DG	Colombia_Checua_6000BP	Argentina_BeagleChannel_Yamana_1500BP	Argentina_NorthTierradelFiego_Selknam_100BP.SG	-0.00031	-0.616	20265	20412	474919
Mbuti.DG	Colombia_Checua_6000BP	Argentina_BeagleChannel_Yamana_1500BP	Argentina_NorthTierradelFuego_LaArcillosa2_5800BP	-0.00087	-1.55	23124	23572	514089
Mbuti.DG	Colombia_Checua_6000BP	Argentina_BeagleChannel_Yamana_1500BP	Argentina_NorthTierradelFuego_Selknam_500BP	0.000282	0.705	23716	23559	555932
Mbuti.DG	Colombia_Checua_6000BP	Argentina_BeagleChannel_Yamana_1500BP	Bahamas_AbacoIsl_Ceramic	2.7e-05	0.059	26014	26000	549262
Mbuti.DG	Colombia_Checua_6000BP	Argentina_BeagleChannel_Yamana_1500BP	Bahamas_CrookedIsl_Ceramic	8.6e-05	0.174	26006	25959	549733
Mbuti.DG	Colombia_Checua_6000BP	Argentina_BeagleChannel_Yamana_1500BP	Bahamas_EleutheraIsl_Ceramic	-0.000141	-0.318	26304	26383	555769
Mbuti.DG	Colombia_Checua_6000BP	Argentina_BeagleChannel_Yamana_1500BP	Bahamas_LongIsl_Ceramic	-8.7e-05	-0.185	25779	25826	549530
Mbuti.DG	Colombia_Checua_6000BP	Argentina_BeagleChannel_Yamana_1500BP	Bahamas_SouthAndros_Ceramic	-0.000129	-0.287	26125	26197	550778
Mbuti.DG	Colombia_Checua_6000BP	Argentina_BeagleChannel_Yamana_1500BP	Belize_3600BP	0.000444	0.684	12241	12127	257300
Mbuti.DG	Colombia_Checua_6000BP	Argentina_BeagleChannel_Yamana_1500BP	Belize_4000BP	0.000424	0.557	5376	5328	112434
Mbuti.DG	Colombia_Checua_6000BP	Argentina_BeagleChannel_Yamana_1500BP	Belize_4600BP	0.000219	0.477	26475	26354	555303
Mbuti.DG	Colombia_Checua_6000BP	Argentina_BeagleChannel_Yamana_1500BP	Belize_4600BP	0.000219	0.477	26475	26354	555303
Mbuti.DG	Colombia_Checua_6000BP	Argentina_BeagleChannel_Yamana_1500BP	Belize_4900BP	-0.000333	-0.72	26273	26456	552405
Mbuti.DG	Colombia_Checua_6000BP	Argentina_BeagleChannel_Yamana_1500BP	Belize_5500BP	-0.00093	-1.676	23278	23741	497510
Mbuti.DG	Colombia_Checua_6000BP	Argentina_BeagleChannel_Yamana_1500BP	Belize_7400BP	-0.000177	-0.31	18984	19054	397131
Mbuti.DG	Colombia_Checua_6000BP	Argentina_BeagleChannel_Yamana_1500BP	Belize_8800BP	0.000282	0.267	2228	2214	46843
Mbuti.DG	Colombia_Checua_6000BP	Argentina_BeagleChannel_Yamana_1500BP	Belize_9400BP	8.9e-05	0.156	16097	16067	339861
Mbuti.DG	Colombia_Checua_6000BP	Argentina_BeagleChannel_Yamana_1500BP	Bolivia_Akapana_Tiwanaku	-4.7e-05	-0.096	20879	20900	441399
Mbuti.DG	Colombia_Checua_6000BP	Argentina_BeagleChannel_Yamana_1500BP	Bolivia_Lukurmata_Tiwanaku	-0.000254	-0.544	26146	26286	551149
Mbuti.DG	Colombia_Checua_6000BP	Argentina_BeagleChannel_Yamana_1500BP	Bolivia_MH_Iroco_1050BP	-9.3e-05	-0.155	17687	17722	373695
Mbuti.DG	Colombia_Checua_6000BP	Argentina_BeagleChannel_Yamana_1500BP	Bolivia_MH_Miraflores	-0.00013	-0.262	24326	24393	514270
Mbuti.DG	Colombia_Checua_6000BP	Argentina_BeagleChannel_Yamana_1500BP	Bolivia_MH_Tiwanaku	0.000847	1.459	12292	12075	256822
Mbuti.DG	Colombia_Checua_6000BP	Argentina_BeagleChannel_Yamana_1500BP	Bolivia_MiraFlores_MH	0.00067	1.171	20747	20453	438710
Mbuti.DG	Colombia_Checua_6000BP	Argentina_BeagleChannel_Yamana_1500BP	Bolivia_MonolitoDescabezado_Tiwanaku	-0.001566	-2.812	22275	23021	476506
Mbuti.DG	Colombia_Checua_6000BP	Argentina_BeagleChannel_Yamana_1500BP	Bolivia_Pumapunku_Tiwanaku	0.000405	0.631	9026	8948	191773
Mbuti.DG	Colombia_Checua_6000BP	Argentina_BeagleChannel_Yamana_1500BP	Bolivia_Putuni_Tiwanaku	-0.000647	-1.102	17165	17399	362068
Mbuti.DG	Colombia_Checua_6000BP	Argentina_BeagleChannel_Yamana_1500BP	Bolivia_Totocachi_Tiwanaku	0.000707	0.929	5615	5530	119871
Mbuti.DG	Colombia_Checua_6000BP	Argentina_BeagleChannel_Yamana_1500BP	Brazil_Enoque_3500BP.SG	-0.003179	-1.986	823	882	18661
Mbuti.DG	Colombia_Checua_6000BP	Argentina_BeagleChannel_Yamana_1500BP	Brazil_LapaDoSanto_9600BP	-0.001146	-2.591	26038	26670	551246
Mbuti.DG	Colombia_Checua_6000BP	Argentina_BeagleChannel_Yamana_1500BP	Brazil_Laranjal_6600BP	-0.000304	-0.506	14397	14490	308096
Mbuti.DG	Colombia_Checua_6000BP	Argentina_BeagleChannel_Yamana_1500BP	Brazil_Laranjal_6800BP	-0.000556	-0.845	11107	11238	236100
Mbuti.DG	Colombia_Checua_6000BP	Argentina_BeagleChannel_Yamana_1500BP	Brazil_Moraes_5800BP	0.000496	0.753	9617	9516	204542
Mbuti.DG	Colombia_Checua_6000BP	Argentina_BeagleChannel_Yamana_1500BP	Brazil_PrePottery_1300BP	-0.001905	-1.453	1551	1613	32828
Mbuti.DG	Colombia_Checua_6000BP	Argentina_BeagleChannel_Yamana_1500BP	Brazil_PrePottery_2200BP	-0.002969	-4.152	6881	7321	148079
Mbuti.DG	Colombia_Checua_6000BP	Argentina_BeagleChannel_Yamana_1500BP	Brazil_PrePottery_2500BP	-0.002283	-2.555	3583	3758	76864
Mbuti.DG	Colombia_Checua_6000BP	Argentina_BeagleChannel_Yamana_1500BP	Brazil_Sumidouro_10100BP.SG	-0.002227	-4.125	20706	21716	453783
Mbuti.DG	Colombia_Checua_6000BP	Argentina_BeagleChannel_Yamana_1500BP	Brazil_Sumidouro_10200BP.SG	-0.002914	-3.976	6171	6577	139279
Mbuti.DG	Colombia_Checua_6000BP	Argentina_BeagleChannel_Yamana_1500BP	Brazil_Sumidouro_10400BP.SG	-0.001439	-2.421	26245	27050	559460
Mbuti.DG	Colombia_Checua_6000BP	Argentina_BeagleChannel_Yamana_1500BP	Brazil_Sumidouro_9800BP.SG	-0.001971	-1.781	2353	2458	53478
Mbuti.DG	Colombia_Checua_6000BP	Argentina_BeagleChannel_Yamana_1500BP	Canada_6500BP.SG	-0.008142	-9.991	6732	7930	147159
Mbuti.DG	Colombia_Checua_6000BP	Argentina_BeagleChannel_Yamana_1500BP	Canada_700BP.SG	-0.00894	-9.819	3442	4125	76426
Mbuti.DG	Colombia_Checua_6000BP	Argentina_BeagleChannel_Yamana_1500BP	Canada_ASO.SG	-0.005466	-9.934	20985	23452	451363
Mbuti.DG	Colombia_Checua_6000BP	Argentina_BeagleChannel_Yamana_1500BP	Canada_BigBar_5700BP.SG	-0.006465	-10.357	15508	17654	331916
Mbuti.DG	Colombia_Checua_6000BP	Argentina_BeagleChannel_Yamana_1500BP	Canada_LateDorset.SG	-0.018131	-23.153	8295	11651	185113
Mbuti.DG	Colombia_Checua_6000BP	Argentina_BeagleChannel_Yamana_1500BP	Canada_MDorset	-0.019038	-20.985	4004	5681	88084
Mbuti.DG	Colombia_Checua_6000BP	Argentina_BeagleChannel_Yamana_1500BP	Canada_MDorset.SG	-0.019919	-14.064	1398	2029	31669
Mbuti.DG	Colombia_Checua_6000BP	Argentina_BeagleChannel_Yamana_1500BP	Chile_CaletaHuelen_MH_1100BP	-6e-05	-0.106	16318	16339	347488
Mbuti.DG	Colombia_Checua_6000BP	Argentina_BeagleChannel_Yamana_1500BP	Chile_Conchali_700BP	0.000549	1.147	25404	25104	547272
Mbuti.DG	Colombia_Checua_6000BP	Argentina_BeagleChannel_Yamana_1500BP	Chile_LIP_Pukara_600BP	0.000161	0.197	4835	4818	102842
Mbuti.DG	Colombia_Checua_6000BP	Argentina_BeagleChannel_Yamana_1500BP	Chile_LIP_Pukara_700BP	0.001646	2.301	6719	6486	141511
Mbuti.DG	Colombia_Checua_6000BP	Argentina_BeagleChannel_Yamana_1500BP	ChileLosRieles12000BP	-0.00016	-0.265	24548	24630	511227
Mbuti.DG	Colombia_Checua_6000BP	Argentina_BeagleChannel_Yamana_1500BP	Chile_LosRieles_5100BP	0.000606	1.091	23891	23582	509161
Mbuti.DG	Colombia_Checua_6000BP	Argentina_BeagleChannel_Yamana_1500BP	Chile_NorthTierradelFuego_Selknam_100BP	-0.000419	-0.829	17034	17203	403689
Mbuti.DG	Colombia_Checua_6000BP	Argentina_BeagleChannel_Yamana_1500BP	Chile_PicaOcho_700BP	0.000721	1.215	17660	17390	373644
Mbuti.DG	Colombia_Checua_6000BP	Argentina_BeagleChannel_Yamana_1500BP	Chile_PuntaSantaAna_7300BP.SG	-0.000841	-1.519	18627	18975	413619
Mbuti.DG	Colombia_Checua_6000BP	Argentina_BeagleChannel_Yamana_1500BP	Chile_SouthernContinent_Aonikenk_400BP	0.000935	1.69	13475	13185	309448
Mbuti.DG	Colombia_Checua_6000BP	Argentina_BeagleChannel_Yamana_1500BP	Chile_StraitOfMagellan_Kaweskar_100BP.SG	-0.000663	-0.856	3867	3927	91068
Mbuti.DG	Colombia_Checua_6000BP	Argentina_BeagleChannel_Yamana_1500BP	Chile_WesternArchipelago_Ayayema_5100BP.SG	-0.000811	-1.545	25085	25539	560094
Mbuti.DG	Colombia_Checua_6000BP	Argentina_BeagleChannel_Yamana_1500BP	Chile_WesternArchipelago_Kaweskar_1200BP.SG	-0.001429	-2.717	22157	22897	518171
Mbuti.DG	Colombia_Checua_6000BP	Argentina_BeagleChannel_Yamana_1500BP	Chile_WesternArchipelago_Kaweskar_800BP.SG	-0.000717	-1.495	24036	24437	559709
Mbuti.DG	Colombia_Checua_6000BP	Argentina_BeagleChannel_Yamana_1500BP	Chile_Yamana_BeagleChannel_800BP.SG	-0.000382	-0.883	22999	23213	560535
Mbuti.DG	Colombia_Checua_6000BP	Argentina_BeagleChannel_Yamana_1500BP	Cuba_CanimarAbajo_Archaic	-0.000345	-0.76	26520	26714	560732
Mbuti.DG	Colombia_Checua_6000BP	Argentina_BeagleChannel_Yamana_1500BP	Cuba_CuevaCalero_Archaic	-0.000402	-0.808	25872	26093	549976
Mbuti.DG	Colombia_Checua_6000BP	Argentina_BeagleChannel_Yamana_1500BP	Cuba_CuevaEsqueletos_Ceramic	-0.000329	-0.72	26376	26560	559351
Mbuti.DG	Colombia_Checua_6000BP	Argentina_BeagleChannel_Yamana_1500BP	Cuba_CuevaPerico_Archaic	-0.001131	-2.209	19485	19954	414969
Mbuti.DG	Colombia_Checua_6000BP	Argentina_BeagleChannel_Yamana_1500BP	Cuba_ElMorrillo_Ceramic	0.000221	0.396	22391	22287	467568
Mbuti.DG	Colombia_Checua_6000BP	Argentina_BeagleChannel_Yamana_1500BP	Cuba_GuayaboBlanco_Archaic	-0.000402	-0.788	25663	25881	542669
Mbuti.DG	Colombia_Checua_6000BP	Argentina_BeagleChannel_Yamana_1500BP	Cuba_LasCarolinas_Archaic	-0.000536	-1.043	25382	25671	538900
Mbuti.DG	Colombia_Checua_6000BP	Argentina_BeagleChannel_Yamana_1500BP	Cuba_Manuelito_Archaic	0.000225	0.389	18307	18219	387189
Mbuti.DG	Colombia_Checua_6000BP	Argentina_BeagleChannel_Yamana_1500BP	Cuba_PlayadelMango_Archaic	-0.000458	-0.948	25792	26042	544975
Mbuti.DG	Colombia_Checua_6000BP	Argentina_BeagleChannel_Yamana_1500BP	Curacao_deSavaan_Ceramic	-0.000444	-0.925	25688	25931	547672
Mbuti.DG	Colombia_Checua_6000BP	Argentina_BeagleChannel_Yamana_1500BP	Curacao_SantaCruz_Ceramic	-0.000435	-0.783	25571	25806	540553
Mbuti.DG	Colombia_Checua_6000BP	Argentina_BeagleChannel_Yamana_1500BP	Dominican_Andres_Archaic	-9e-05	-0.155	23854	23899	503734
Mbuti.DG	Colombia_Checua_6000BP	Argentina_BeagleChannel_Yamana_1500BP	Dominican_Atajadizo_Ceramic	4.5e-05	0.105	26510	26485	560391
Mbuti.DG	Colombia_Checua_6000BP	Argentina_BeagleChannel_Yamana_1500BP	Dominican_CuevaJuana_Ceramic	-0.000258	-0.564	26379	26523	559254
Mbuti.DG	Colombia_Checua_6000BP	Argentina_BeagleChannel_Yamana_1500BP	Dominican_CuevaRoja_Archaic	-0.001143	-1.328	3888	3982	81853
Mbuti.DG	Colombia_Checua_6000BP	Argentina_BeagleChannel_Yamana_1500BP	Dominican_EdilioCruz_Ceramic	-0.000312	-0.561	24479	24642	523995
Mbuti.DG	Colombia_Checua_6000BP	Argentina_BeagleChannel_Yamana_1500BP	Dominican_ElFrances_Ceramic	6.8e-05	0.138	24548	24512	520526
Mbuti.DG	Colombia_Checua_6000BP	Argentina_BeagleChannel_Yamana_1500BP	Dominican_ElSoco_Ceramic	-0.000187	-0.437	26411	26516	560537
Mbuti.DG	Colombia_Checua_6000BP	Argentina_BeagleChannel_Yamana_1500BP	Dominican_ElSoco_Ceramic	-0.000187	-0.437	26411	26516	560537
Mbuti.DG	Colombia_Checua_6000BP	Argentina_BeagleChannel_Yamana_1500BP	Dominican_JuanDolio_Ceramic	-2.7e-05	-0.061	26442	26458	559421
Mbuti.DG	Colombia_Checua_6000BP	Argentina_BeagleChannel_Yamana_1500BP	Dominican_LaCaleta_Ceramic	-7.2e-05	-0.171	26517	26558	560733
Mbuti.DG	Colombia_Checua_6000BP	Argentina_BeagleChannel_Yamana_1500BP	Dominican_LaUnion_Ceramic	0.000367	0.779	26425	26221	557170
Mbuti.DG	Colombia_Checua_6000BP	Argentina_BeagleChannel_Yamana_1500BP	Dominican_LomaPerenal_Ceramic	0.00029	0.541	24657	24506	521054
Mbuti.DG	Colombia_Checua_6000BP	Argentina_BeagleChannel_Yamana_1500BP	Dominican_LosCorniel_Ceramic	3.1e-05	0.057	24512	24496	519274
Mbuti.DG	Colombia_Checua_6000BP	Argentina_BeagleChannel_Yamana_1500BP	Dominican_LosMuertos_Ceramic	0.000129	0.24	25794	25724	545007
Mbuti.DG	Colombia_Checua_6000BP	Argentina_BeagleChannel_Yamana_1500BP	Dominican_Macao_Ceramic	-0.000122	-0.249	26148	26215	552089
Mbuti.DG	Colombia_Checua_6000BP	Argentina_BeagleChannel_Yamana_1500BP	Greenland_Saqqaq.SG	-0.018579	-30.477	24684	34999	555207
Mbuti.DG	Colombia_Checua_6000BP	Argentina_BeagleChannel_Yamana_1500BP	Guadeloupe_AnseGourde_Ceramic	-0.000496	-0.983	16622	16797	352164
Mbuti.DG	Colombia_Checua_6000BP	Argentina_BeagleChannel_Yamana_1500BP	Panama_IsthmoColombian_PreColonial.SG	-0.000865	-1.708	19783	20146	419252
Mbuti.DG	Colombia_Checua_6000BP	Argentina_BeagleChannel_Yamana_1500BP	Peru_Antaura_Tiwanaku	-0.000742	-1.321	19471	19779	414933
Mbuti.DG	Colombia_Checua_6000BP	Argentina_BeagleChannel_Yamana_1500BP	Peru_Chanka_LIP	0.000135	0.253	24721	24651	518114
Mbuti.DG	Colombia_Checua_6000BP	Argentina_BeagleChannel_Yamana_1500BP	Peru_Chincha_LH	-7.4e-05	-0.169	26463	26505	560355
Mbuti.DG	Colombia_Checua_6000BP	Argentina_BeagleChannel_Yamana_1500BP	Peru_Cotahuasi_Tiwanaku	0.000677	1.159	16067	15836	340659
Mbuti.DG	Colombia_Checua_6000BP	Argentina_BeagleChannel_Yamana_1500BP	Peru_Cullcunche_Tiwanaku	-0.000163	-0.282	15214	15267	325246
Mbuti.DG	Colombia_Checua_6000BP	Argentina_BeagleChannel_Yamana_1500BP	Peru_Cuncaicha_4200BP	0.000153	0.268	23296	23220	496283
Mbuti.DG	Colombia_Checua_6000BP	Argentina_BeagleChannel_Yamana_1500BP	Peru_Cuncaicha_9000BP	-0.000516	-0.864	22725	22976	486846
Mbuti.DG	Colombia_Checua_6000BP	Argentina_BeagleChannel_Yamana_1500BP	Peru_EIP_Moche	0.000636	0.951	7244	7146	153722
Mbuti.DG	Colombia_Checua_6000BP	Argentina_BeagleChannel_Yamana_1500BP	Peru_ElBrujo_EIP_1300BP	0.000923	1.889	19893	19505	420671
Mbuti.DG	Colombia_Checua_6000BP	Argentina_BeagleChannel_Yamana_1500BP	Peru_Highlands_Chinchawas_MH	0.000773	1.264	13020	12810	272330
Mbuti.DG	Colombia_Checua_6000BP	Argentina_BeagleChannel_Yamana_1500BP	Peru_Highlands_LIP_Chimu	0.000444	0.941	25077	24841	530572
Mbuti.DG	Colombia_Checua_6000BP	Argentina_BeagleChannel_Yamana_1500BP	Peru_HuacaPrieta_LA_4500BP	0.000419	0.244	804	797	16631
Mbuti.DG	Colombia_Checua_6000BP	Argentina_BeagleChannel_Yamana_1500BP	Peru_Kaillachuro_Unknown.SG	-0.001627	-1.858	4075	4217	87691
Mbuti.DG	Colombia_Checua_6000BP	Argentina_BeagleChannel_Yamana_1500BP	Peru_LaGalgada_4100BP	0.00076	1.368	25521	25114	535362
Mbuti.DG	Colombia_Checua_6000BP	Argentina_BeagleChannel_Yamana_1500BP	Peru_Laramate_900BP	0.000666	1.475	26283	25913	555649
Mbuti.DG	Colombia_Checua_6000BP	Argentina_BeagleChannel_Yamana_1500BP	Peru_Lauricocha_3500BP	-0.000631	-1.026	17448	17684	372851
Mbuti.DG	Colombia_Checua_6000BP	Argentina_BeagleChannel_Yamana_1500BP	Peru_Lauricocha_5800BP	0.000197	0.331	18115	18040	382570
Mbuti.DG	Colombia_Checua_6000BP	Argentina_BeagleChannel_Yamana_1500BP	Peru_Lauricocha_8600BP	-0.000581	-1.12	25943	26260	544549
Mbuti.DG	Colombia_Checua_6000BP	Argentina_BeagleChannel_Yamana_1500BP	Peru_LH_Inca	-0.000552	-0.726	5813	5882	124866
Mbuti.DG	Colombia_Checua_6000BP	Argentina_BeagleChannel_Yamana_1500BP	Peru_Lima_EIP_1450BP	-0.000285	-0.476	11243	11311	238189
Mbuti.DG	Colombia_Checua_6000BP	Argentina_BeagleChannel_Yamana_1500BP	Peru_Lima_LIP_650BP	0.000163	0.329	24665	24579	528114
Mbuti.DG	Colombia_Checua_6000BP	Argentina_BeagleChannel_Yamana_1500BP	Peru_LimaCoast_MH_1000BP	0.001238	1.361	3456	3366	72977
Mbuti.DG	Colombia_Checua_6000BP	Argentina_BeagleChannel_Yamana_1500BP	Peru_LIP_Botigiriayocc_600BP	6.1e-05	0.106	25607	25574	545606
Mbuti.DG	Colombia_Checua_6000BP	Argentina_BeagleChannel_Yamana_1500BP	Peru_LIP_La_Galgada_600BP	-0.000316	-0.211	1022	1029	21731
Mbuti.DG	Colombia_Checua_6000BP	Argentina_BeagleChannel_Yamana_1500BP	Peru_LIP_Pacapaccari_600BP	0.001063	2.152	24358	23814	511104
Mbuti.DG	Colombia_Checua_6000BP	Argentina_BeagleChannel_Yamana_1500BP	Peru_LIP_Ychsma	0.000445	0.792	13885	13757	289338
Mbuti.DG	Colombia_Checua_6000BP	Argentina_BeagleChannel_Yamana_1500BP	Peru_Maucallacta_Tiwanaku	-0.000533	-0.904	14765	14932	314798
Mbuti.DG	Colombia_Checua_6000BP	Argentina_BeagleChannel_Yamana_1500BP	Peru_MH_LIP_ElBrujo_850BP	0.000421	0.679	12139	12031	255400
Mbuti.DG	Colombia_Checua_6000BP	Argentina_BeagleChannel_Yamana_1500BP	Peru_MH_LIP_Lambayeque	0.000662	1.388	24879	24532	523457
Mbuti.DG	Colombia_Checua_6000BP	Argentina_BeagleChannel_Yamana_1500BP	Peru_Palpa_LIP_550BP	0.000506	1.005	22764	22522	478338
Mbuti.DG	Colombia_Checua_6000BP	Argentina_BeagleChannel_Yamana_1500BP	Peru_Palpa_MH_950BP	0.000622	0.463	1431	1412	29264
Mbuti.DG	Colombia_Checua_6000BP	Argentina_BeagleChannel_Yamana_1500BP	Peru_RioUncallane_1600BP.SG	-0.000387	-0.834	26554	26771	560124
Mbuti.DG	Colombia_Checua_6000BP	Argentina_BeagleChannel_Yamana_1500BP	Peru_SanSebastian_LH_500BP	0.000492	0.819	13986	13841	295924
Mbuti.DG	Colombia_Checua_6000BP	Argentina_BeagleChannel_Yamana_1500BP	Peru_SanSebastian_LIP_600BP	0.000683	1.254	22934	22603	485134
Mbuti.DG	Colombia_Checua_6000BP	Argentina_BeagleChannel_Yamana_1500BP	Peru_SoroMikayaPatjxa_6800BP.SG	-0.005327	-3.436	1089	1219	24272
Mbuti.DG	Colombia_Checua_6000BP	Argentina_BeagleChannel_Yamana_1500BP	Peru_Ullujaya_EIP_1350BP	-7.3e-05	-0.14	18955	18984	400771
Mbuti.DG	Colombia_Checua_6000BP	Argentina_BeagleChannel_Yamana_1500BP	Peru_Ullujaya_MH_950BP	0.000142	0.245	19130	19073	404005
Mbuti.DG	Colombia_Checua_6000BP	Argentina_BeagleChannel_Yamana_1500BP	PuertoRico_CaboRojo11_Ceramic	-0.000269	-0.462	24267	24406	515665
Mbuti.DG	Colombia_Checua_6000BP	Argentina_BeagleChannel_Yamana_1500BP	PuertoRico_CanasColloresMonserrate_Ceramic	-0.000541	-1.118	25882	26179	549326
Mbuti.DG	Colombia_Checua_6000BP	Argentina_BeagleChannel_Yamana_1500BP	PuertoRico_Collores_Ceramic	0.00042	0.778	24035	23823	502948
Mbuti.DG	Colombia_Checua_6000BP	Argentina_BeagleChannel_Yamana_1500BP	PuertoRico_LosIndios_Ceramic	-0.002006	-2.4	4387	4573	92453
Mbuti.DG	Colombia_Checua_6000BP	Argentina_BeagleChannel_Yamana_1500BP	PuertoRico_Monserrate_Ceramic	2.6e-05	0.048	22959	22946	486518
Mbuti.DG	Colombia_Checua_6000BP	Argentina_BeagleChannel_Yamana_1500BP	PuertoRico_PasodelIndio_Ceramic	-0.000158	-0.359	26225	26313	554935
Mbuti.DG	Colombia_Checua_6000BP	Argentina_BeagleChannel_Yamana_1500BP	PuertoRico_PuntaCandelero_Ceramic	-0.000411	-0.767	18684	18845	392294
Mbuti.DG	Colombia_Checua_6000BP	Argentina_BeagleChannel_Yamana_1500BP	PuertoRico_SantaElena_Ceramic	0.00027	0.584	26217	26067	552207
Mbuti.DG	Colombia_Checua_6000BP	Argentina_BeagleChannel_Yamana_1500BP	PuertoRico_Tibes_Ceramic	-0.000308	-0.505	11810	11887	248000
Mbuti.DG	Colombia_Checua_6000BP	Argentina_BeagleChannel_Yamana_1500BP	StLucia_Lavoutte_Ceramic	-0.00017	-0.391	26471	26566	559621
Mbuti.DG	Colombia_Checua_6000BP	Argentina_BeagleChannel_Yamana_1500BP	Uruguay_Rocha_PreColonial.SG	-0.001263	-1.594	5286	5428	112373
Mbuti.DG	Colombia_Checua_6000BP	Argentina_BeagleChannel_Yamana_1500BP	USA_AK_Ancient_Athabaskan_1100BP	-0.008628	-15.926	25640	30470	559834
Mbuti.DG	Colombia_Checua_6000BP	Argentina_BeagleChannel_Yamana_1500BP	USA_AK_Athabskan.SG	-0.010617	-16.477	12130	14978	268258
Mbuti.DG	Colombia_Checua_6000BP	Argentina_BeagleChannel_Yamana_1500BP	USA_AK_PaleoAleut	-0.009942	-18.227	24094	29351	528750
Mbuti.DG	Colombia_Checua_6000BP	Argentina_BeagleChannel_Yamana_1500BP	USA_AK_PaleoAleut.SG	-0.010239	-17.159	23360	28588	510617
Mbuti.DG	Colombia_Checua_6000BP	Argentina_BeagleChannel_Yamana_1500BP	USA_AK_Prehistoric.SG	-0.014055	-6.954	601	794	13763
Mbuti.DG	Colombia_Checua_6000BP	Argentina_BeagleChannel_Yamana_1500BP	USA_Alaska_TrailCreek_9000BP.SG	-0.014413	-17.549	7523	9918	166209
Mbuti.DG	Colombia_Checua_6000BP	Argentina_BeagleChannel_Yamana_1500BP	USA_Ancient_Beringian.SG	-0.012704	-20.339	25768	32891	560698
Mbuti.DG	Colombia_Checua_6000BP	Argentina_BeagleChannel_Yamana_1500BP	USA_Anzick_realigned.SG	-0.003852	-6.327	26087	28244	560186
Mbuti.DG	Colombia_Checua_6000BP	Argentina_BeagleChannel_Yamana_1500BP	USA_CA_Islands.SG	-0.001809	-4.237	26406	27420	560690
Mbuti.DG	Colombia_Checua_6000BP	Argentina_BeagleChannel_Yamana_1500BP	USA_Nevada_LovelockCave_1850BP.SG	-0.002207	-4.526	26402	27639	560595
Mbuti.DG	Colombia_Checua_6000BP	Argentina_BeagleChannel_Yamana_1500BP	USA_Nevada_LovelockCave_600BP.SG	-0.002235	-4.134	26310	27563	560542
Mbuti.DG	Colombia_Checua_6000BP	Argentina_BeagleChannel_Yamana_1500BP	USA_Nevada_SpiritCave_11000BP.SG	-0.000769	-1.335	26647	27078	560550
Mbuti.DG	Colombia_Checua_6000BP	Argentina_BeagleChannel_Yamana_1500BP	USA_NM_Chaco	-0.003594	-5.357	8154	8776	172952
Mbuti.DG	Colombia_Checua_6000BP	Argentina_BeagleChannel_Yamana_1500BP	USA_PA_Colonist.SG	-0.030709	-32.654	4440	7599	102860
Mbuti.DG	Colombia_Checua_6000BP	Argentina_BeagleChannel_Yamana_1500BP	USA_WA_Kennewick.SG	-0.005212	-7.209	9787	10890	211592
Mbuti.DG	Colombia_Checua_6000BP	Argentina_BeagleChannel_Yamana_1500BP	Venezuela_LasLocas_Ceramic	-0.000414	-0.933	26146	26376	556245
Mbuti.DG	Colombia_Checua_6000BP	Argentina_LagunaChica_1600BP	Argentina_LagunaChica_6800BP	-0.001748	-3.411	16313	16947	362533
Mbuti.DG	Colombia_Checua_6000BP	Argentina_LagunaChica_1600BP	Argentina_LagunaToro_2400BP	-0.000243	-0.347	5814	5846	129964
Mbuti.DG	Colombia_Checua_6000BP	Argentina_LagunaChica_1600BP	Argentina_MitrePeninsula_Haush_400BP	-0.000871	-1.964	24022	24482	528007
Mbuti.DG	Colombia_Checua_6000BP	Argentina_LagunaChica_1600BP	Argentina_NorthTierradelFiego_Selknam_100BP.SG	-0.001225	-2.231	20871	21434	459555
Mbuti.DG	Colombia_Checua_6000BP	Argentina_LagunaChica_1600BP	Argentina_NorthTierradelFuego_LaArcillosa2_5800BP	-0.001576	-2.911	22601	23380	494237
Mbuti.DG	Colombia_Checua_6000BP	Argentina_LagunaChica_1600BP	Argentina_NorthTierradelFuego_Selknam_500BP	-0.000523	-1.11	24535	24816	535478
Mbuti.DG	Colombia_Checua_6000BP	Argentina_LagunaChica_1600BP	Bahamas_AbacoIsl_Ceramic	-0.00087	-2.064	24451	24913	529951
Mbuti.DG	Colombia_Checua_6000BP	Argentina_LagunaChica_1600BP	Bahamas_CrookedIsl_Ceramic	-0.000644	-1.397	24537	24879	530717
Mbuti.DG	Colombia_Checua_6000BP	Argentina_LagunaChica_1600BP	Bahamas_EleutheraIsl_Ceramic	-0.0008	-1.881	24869	25298	535573
Mbuti.DG	Colombia_Checua_6000BP	Argentina_LagunaChica_1600BP	Bahamas_LongIsl_Ceramic	-0.000756	-1.747	24350	24750	529985
Mbuti.DG	Colombia_Checua_6000BP	Argentina_LagunaChica_1600BP	Bahamas_SouthAndros_Ceramic	-0.000683	-1.615	24623	24985	531094
Mbuti.DG	Colombia_Checua_6000BP	Argentina_LagunaChica_1600BP	Belize_3600BP	-0.000498	-0.813	11684	11808	250204
Mbuti.DG	Colombia_Checua_6000BP	Argentina_LagunaChica_1600BP	Belize_4000BP	-0.000303	-0.413	5072	5105	109088
Mbuti.DG	Colombia_Checua_6000BP	Argentina_LagunaChica_1600BP	Belize_4600BP	-0.0005	-1.213	24877	25144	535231
Mbuti.DG	Colombia_Checua_6000BP	Argentina_LagunaChica_1600BP	Belize_4600BP	-0.0005	-1.213	24877	25144	535231
Mbuti.DG	Colombia_Checua_6000BP	Argentina_LagunaChica_1600BP	Belize_4900BP	-0.000988	-2.326	24746	25272	532151
Mbuti.DG	Colombia_Checua_6000BP	Argentina_LagunaChica_1600BP	Belize_5500BP	-0.001445	-2.694	22289	22985	481735
Mbuti.DG	Colombia_Checua_6000BP	Argentina_LagunaChica_1600BP	Belize_7400BP	-0.001092	-2.017	17989	18408	384538
Mbuti.DG	Colombia_Checua_6000BP	Argentina_LagunaChica_1600BP	Belize_8800BP	-0.000958	-0.885	2077	2120	45143
Mbuti.DG	Colombia_Checua_6000BP	Argentina_LagunaChica_1600BP	Belize_9400BP	-0.000959	-1.712	15286	15600	327398
Mbuti.DG	Colombia_Checua_6000BP	Argentina_LagunaChica_1600BP	Bolivia_Akapana_Tiwanaku	-0.000515	-1.113	19857	20076	426541
Mbuti.DG	Colombia_Checua_6000BP	Argentina_LagunaChica_1600BP	Bolivia_Lukurmata_Tiwanaku	-0.001003	-2.268	24693	25226	531571
Mbuti.DG	Colombia_Checua_6000BP	Argentina_LagunaChica_1600BP	Bolivia_MH_Iroco_1050BP	-0.000671	-1.175	16828	17071	362776
Mbuti.DG	Colombia_Checua_6000BP	Argentina_LagunaChica_1600BP	Bolivia_MH_Miraflores	-0.000977	-2.05	22855	23342	497565
Mbuti.DG	Colombia_Checua_6000BP	Argentina_LagunaChica_1600BP	Bolivia_MH_Tiwanaku	-0.000138	-0.247	11735	11770	250747
Mbuti.DG	Colombia_Checua_6000BP	Argentina_LagunaChica_1600BP	Bolivia_MiraFlores_MH	4.2e-05	0.076	19882	19864	426086
Mbuti.DG	Colombia_Checua_6000BP	Argentina_LagunaChica_1600BP	Bolivia_MonolitoDescabezado_Tiwanaku	-0.002286	-4.427	21293	22349	462007
Mbuti.DG	Colombia_Checua_6000BP	Argentina_LagunaChica_1600BP	Bolivia_Pumapunku_Tiwanaku	-0.000795	-1.262	8666	8814	186731
Mbuti.DG	Colombia_Checua_6000BP	Argentina_LagunaChica_1600BP	Bolivia_Putuni_Tiwanaku	-0.001408	-2.56	16095	16589	351178
Mbuti.DG	Colombia_Checua_6000BP	Argentina_LagunaChica_1600BP	Bolivia_Totocachi_Tiwanaku	-0.000461	-0.608	5422	5476	115963
Mbuti.DG	Colombia_Checua_6000BP	Argentina_LagunaChica_1600BP	Brazil_Enoque_3500BP.SG	-0.003284	-1.946	793	852	18136
Mbuti.DG	Colombia_Checua_6000BP	Argentina_LagunaChica_1600BP	Brazil_LapaDoSanto_9600BP	-0.001894	-4.477	24580	25588	531886
Mbuti.DG	Colombia_Checua_6000BP	Argentina_LagunaChica_1600BP	Brazil_Laranjal_6600BP	-0.000963	-1.67	13702	13988	297600
Mbuti.DG	Colombia_Checua_6000BP	Argentina_LagunaChica_1600BP	Brazil_Laranjal_6800BP	-0.001435	-2.279	10597	10925	228213
Mbuti.DG	Colombia_Checua_6000BP	Argentina_LagunaChica_1600BP	Brazil_Moraes_5800BP	-0.000908	-1.381	9150	9329	197032
Mbuti.DG	Colombia_Checua_6000BP	Argentina_LagunaChica_1600BP	Brazil_PrePottery_1300BP	-0.002717	-2.17	1456	1543	32001
Mbuti.DG	Colombia_Checua_6000BP	Argentina_LagunaChica_1600BP	Brazil_PrePottery_2200BP	-0.003351	-5.041	6538	7022	144327
Mbuti.DG	Colombia_Checua_6000BP	Argentina_LagunaChica_1600BP	Brazil_PrePottery_2500BP	-0.003033	-3.328	3398	3624	74593
Mbuti.DG	Colombia_Checua_6000BP	Argentina_LagunaChica_1600BP	Brazil_Sumidouro_10100BP.SG	-0.002951	-5.819	19331	20621	436784
Mbuti.DG	Colombia_Checua_6000BP	Argentina_LagunaChica_1600BP	Brazil_Sumidouro_10200BP.SG	-0.003271	-4.659	5720	6155	133078
Mbuti.DG	Colombia_Checua_6000BP	Argentina_LagunaChica_1600BP	Brazil_Sumidouro_10400BP.SG	-0.002161	-4.002	24727	25890	538248
Mbuti.DG	Colombia_Checua_6000BP	Argentina_LagunaChica_1600BP	Brazil_Sumidouro_9800BP.SG	-0.002546	-2.409	2203	2334	51292
Mbuti.DG	Colombia_Checua_6000BP	Argentina_LagunaChica_1600BP	Canada_6500BP.SG	-0.008294	-10.429	6433	7606	141467
Mbuti.DG	Colombia_Checua_6000BP	Argentina_LagunaChica_1600BP	Canada_700BP.SG	-0.008819	-9.282	3297	3948	73894
Mbuti.DG	Colombia_Checua_6000BP	Argentina_LagunaChica_1600BP	Canada_ASO.SG	-0.006028	-11.514	19827	22449	434926
Mbuti.DG	Colombia_Checua_6000BP	Argentina_LagunaChica_1600BP	Canada_BigBar_5700BP.SG	-0.007298	-11.481	14496	16821	318623
Mbuti.DG	Colombia_Checua_6000BP	Argentina_LagunaChica_1600BP	Canada_LateDorset.SG	-0.018674	-24.053	7889	11231	178948
Mbuti.DG	Colombia_Checua_6000BP	Argentina_LagunaChica_1600BP	Canada_MDorset	-0.019494	-21.352	3761	5423	85235
Mbuti.DG	Colombia_Checua_6000BP	Argentina_LagunaChica_1600BP	Canada_MDorset.SG	-0.01931	-13.652	1350	1944	30750
Mbuti.DG	Colombia_Checua_6000BP	Argentina_LagunaChica_1600BP	Chile_CaletaHuelen_MH_1100BP	-0.000885	-1.719	15479	15777	336697
Mbuti.DG	Colombia_Checua_6000BP	Argentina_LagunaChica_1600BP	Chile_Conchali_700BP	-0.000193	-0.422	24372	24474	528397
Mbuti.DG	Colombia_Checua_6000BP	Argentina_LagunaChica_1600BP	Chile_LIP_Pukara_600BP	-0.001354	-1.529	4614	4750	99927
Mbuti.DG	Colombia_Checua_6000BP	Argentina_LagunaChica_1600BP	Chile_LIP_Pukara_700BP	0.00028	0.407	6348	6309	137222
Mbuti.DG	Colombia_Checua_6000BP	Argentina_LagunaChica_1600BP	ChileLosRieles12000BP	-0.000915	-1.563	22958	23410	493795
Mbuti.DG	Colombia_Checua_6000BP	Argentina_LagunaChica_1600BP	Chile_LosRieles_5100BP	5.2e-05	0.098	22819	22794	493033
Mbuti.DG	Colombia_Checua_6000BP	Argentina_LagunaChica_1600BP	Chile_NorthTierradelFuego_Selknam_100BP	-0.000779	-1.384	17923	18226	389695
Mbuti.DG	Colombia_Checua_6000BP	Argentina_LagunaChica_1600BP	Chile_PicaOcho_700BP	0.000344	0.598	16793	16670	359059
Mbuti.DG	Colombia_Checua_6000BP	Argentina_LagunaChica_1600BP	Chile_PuntaSantaAna_7300BP.SG	-0.002139	-3.783	18135	18987	398326
Mbuti.DG	Colombia_Checua_6000BP	Argentina_LagunaChica_1600BP	Chile_SouthernContinent_Aonikenk_400BP	-2.8e-05	-0.048	13744	13752	299230
Mbuti.DG	Colombia_Checua_6000BP	Argentina_LagunaChica_1600BP	Chile_StraitOfMagellan_Kaweskar_100BP.SG	-0.001786	-2.146	3964	4121	87925
Mbuti.DG	Colombia_Checua_6000BP	Argentina_LagunaChica_1600BP	Chile_WesternArchipelago_Ayayema_5100BP.SG	-0.0018	-3.314	24749	25719	538898
Mbuti.DG	Colombia_Checua_6000BP	Argentina_LagunaChica_1600BP	Chile_WesternArchipelago_Kaweskar_1200BP.SG	-0.001732	-3.15	22821	23683	498038
Mbuti.DG	Colombia_Checua_6000BP	Argentina_LagunaChica_1600BP	Chile_WesternArchipelago_Kaweskar_800BP.SG	-0.001506	-2.88	24621	25432	538566
Mbuti.DG	Colombia_Checua_6000BP	Argentina_LagunaChica_1600BP	Chile_Yamana_BeagleChannel_800BP.SG	-0.00128	-2.615	24926	25616	539283
Mbuti.DG	Colombia_Checua_6000BP	Argentina_LagunaChica_1600BP	Cuba_CanimarAbajo_Archaic	-0.00105	-2.423	25082	25649	539446
Mbuti.DG	Colombia_Checua_6000BP	Argentina_LagunaChica_1600BP	Cuba_CuevaCalero_Archaic	-0.001312	-2.728	24595	25291	530559
Mbuti.DG	Colombia_Checua_6000BP	Argentina_LagunaChica_1600BP	Cuba_CuevaEsqueletos_Ceramic	-0.001041	-2.443	24884	25445	538416
Mbuti.DG	Colombia_Checua_6000BP	Argentina_LagunaChica_1600BP	Cuba_CuevaPerico_Archaic	-0.001461	-2.919	18589	19172	399663
Mbuti.DG	Colombia_Checua_6000BP	Argentina_LagunaChica_1600BP	Cuba_ElMorrillo_Ceramic	-0.00048	-0.918	21270	21488	454164
Mbuti.DG	Colombia_Checua_6000BP	Argentina_LagunaChica_1600BP	Cuba_GuayaboBlanco_Archaic	-0.001204	-2.439	24343	24973	523468
Mbuti.DG	Colombia_Checua_6000BP	Argentina_LagunaChica_1600BP	Cuba_LasCarolinas_Archaic	-0.001347	-2.628	24300	25001	520174
Mbuti.DG	Colombia_Checua_6000BP	Argentina_LagunaChica_1600BP	Cuba_Manuelito_Archaic	-0.000104	-0.182	17777	17816	375869
Mbuti.DG	Colombia_Checua_6000BP	Argentina_LagunaChica_1600BP	Cuba_PlayadelMango_Archaic	-0.001247	-2.734	24434	25088	524906
Mbuti.DG	Colombia_Checua_6000BP	Argentina_LagunaChica_1600BP	Curacao_deSavaan_Ceramic	-0.00117	-2.537	24391	25009	528309
Mbuti.DG	Colombia_Checua_6000BP	Argentina_LagunaChica_1600BP	Curacao_SantaCruz_Ceramic	-0.001287	-2.437	24113	24784	521373
Mbuti.DG	Colombia_Checua_6000BP	Argentina_LagunaChica_1600BP	Dominican_Andres_Archaic	-0.000839	-1.556	22659	23069	488797
Mbuti.DG	Colombia_Checua_6000BP	Argentina_LagunaChica_1600BP	Dominican_Atajadizo_Ceramic	-0.000756	-1.924	24952	25359	539267
Mbuti.DG	Colombia_Checua_6000BP	Argentina_LagunaChica_1600BP	Dominican_CuevaJuana_Ceramic	-0.000862	-2.073	24863	25327	538480
Mbuti.DG	Colombia_Checua_6000BP	Argentina_LagunaChica_1600BP	Dominican_CuevaRoja_Archaic	-0.002532	-2.96	3676	3879	79916
Mbuti.DG	Colombia_Checua_6000BP	Argentina_LagunaChica_1600BP	Dominican_EdilioCruz_Ceramic	-0.000996	-1.907	23442	23947	506904
Mbuti.DG	Colombia_Checua_6000BP	Argentina_LagunaChica_1600BP	Dominican_ElFrances_Ceramic	-0.000722	-1.567	23398	23761	502478
Mbuti.DG	Colombia_Checua_6000BP	Argentina_LagunaChica_1600BP	Dominican_ElSoco_Ceramic	-0.00088	-2.201	24861	25335	539353
Mbuti.DG	Colombia_Checua_6000BP	Argentina_LagunaChica_1600BP	Dominican_ElSoco_Ceramic	-0.00088	-2.201	24861	25335	539353
Mbuti.DG	Colombia_Checua_6000BP	Argentina_LagunaChica_1600BP	Dominican_JuanDolio_Ceramic	-0.000633	-1.538	24930	25271	538649
Mbuti.DG	Colombia_Checua_6000BP	Argentina_LagunaChica_1600BP	Dominican_LaCaleta_Ceramic	-0.000785	-2.016	25004	25428	539455
Mbuti.DG	Colombia_Checua_6000BP	Argentina_LagunaChica_1600BP	Dominican_LaUnion_Ceramic	-0.000369	-0.829	24933	25131	536683
Mbuti.DG	Colombia_Checua_6000BP	Argentina_LagunaChica_1600BP	Dominican_LomaPerenal_Ceramic	-0.000148	-0.29	23377	23452	504479
Mbuti.DG	Colombia_Checua_6000BP	Argentina_LagunaChica_1600BP	Dominican_LosCorniel_Ceramic	-0.000789	-1.491	23266	23662	502126
Mbuti.DG	Colombia_Checua_6000BP	Argentina_LagunaChica_1600BP	Dominican_LosMuertos_Ceramic	-0.000434	-0.861	24326	24554	525832
Mbuti.DG	Colombia_Checua_6000BP	Argentina_LagunaChica_1600BP	Dominican_Macao_Ceramic	-0.000789	-1.771	24762	25182	532355
Mbuti.DG	Colombia_Checua_6000BP	Argentina_LagunaChica_1600BP	Greenland_Saqqaq.SG	-0.019403	-31.636	23370	33759	535475
Mbuti.DG	Colombia_Checua_6000BP	Argentina_LagunaChica_1600BP	Guadeloupe_AnseGourde_Ceramic	-0.001449	-2.941	15589	16080	338911
Mbuti.DG	Colombia_Checua_6000BP	Argentina_LagunaChica_1600BP	Panama_IsthmoColombian_PreColonial.SG	-0.00182	-3.888	18539	19273	403284
Mbuti.DG	Colombia_Checua_6000BP	Argentina_LagunaChica_1600BP	Peru_Antaura_Tiwanaku	-0.001449	-2.727	18594	19177	402833
Mbuti.DG	Colombia_Checua_6000BP	Argentina_LagunaChica_1600BP	Peru_Chanka_LIP	-0.000506	-0.995	23414	23668	502601
Mbuti.DG	Colombia_Checua_6000BP	Argentina_LagunaChica_1600BP	Peru_Chincha_LH	-0.000757	-1.818	25064	25472	539104
Mbuti.DG	Colombia_Checua_6000BP	Argentina_LagunaChica_1600BP	Peru_Cotahuasi_Tiwanaku	-0.000251	-0.427	15268	15351	330826
Mbuti.DG	Colombia_Checua_6000BP	Argentina_LagunaChica_1600BP	Peru_Cullcunche_Tiwanaku	-0.001039	-1.86	14566	14892	314494
Mbuti.DG	Colombia_Checua_6000BP	Argentina_LagunaChica_1600BP	Peru_Cuncaicha_4200BP	-0.000647	-1.187	22255	22566	480550
Mbuti.DG	Colombia_Checua_6000BP	Argentina_LagunaChica_1600BP	Peru_Cuncaicha_9000BP	-0.001366	-2.525	21717	22364	473134
Mbuti.DG	Colombia_Checua_6000BP	Argentina_LagunaChica_1600BP	Peru_EIP_Moche	0.0001	0.152	6963	6948	149070
Mbuti.DG	Colombia_Checua_6000BP	Argentina_LagunaChica_1600BP	Peru_ElBrujo_EIP_1300BP	0.000231	0.475	19060	18966	407831
Mbuti.DG	Colombia_Checua_6000BP	Argentina_LagunaChica_1600BP	Peru_Highlands_Chinchawas_MH	0.000457	0.76	12442	12321	264219
Mbuti.DG	Colombia_Checua_6000BP	Argentina_LagunaChica_1600BP	Peru_Highlands_LIP_Chimu	-0.000336	-0.753	23867	24040	514564
Mbuti.DG	Colombia_Checua_6000BP	Argentina_LagunaChica_1600BP	Peru_HuacaPrieta_LA_4500BP	0.001646	0.963	807	780	16216
Mbuti.DG	Colombia_Checua_6000BP	Argentina_LagunaChica_1600BP	Peru_Kaillachuro_Unknown.SG	-0.001915	-2.257	3843	4004	84189
Mbuti.DG	Colombia_Checua_6000BP	Argentina_LagunaChica_1600BP	Peru_LaGalgada_4100BP	-0.000212	-0.41	24016	24126	517552
Mbuti.DG	Colombia_Checua_6000BP	Argentina_LagunaChica_1600BP	Peru_Laramate_900BP	-0.000163	-0.404	24850	24937	535980
Mbuti.DG	Colombia_Checua_6000BP	Argentina_LagunaChica_1600BP	Peru_Lauricocha_3500BP	-0.001605	-2.76	16629	17210	361884
Mbuti.DG	Colombia_Checua_6000BP	Argentina_LagunaChica_1600BP	Peru_Lauricocha_5800BP	-0.000382	-0.666	17254	17396	371278
Mbuti.DG	Colombia_Checua_6000BP	Argentina_LagunaChica_1600BP	Peru_Lauricocha_8600BP	-0.001208	-2.42	24437	25073	526144
Mbuti.DG	Colombia_Checua_6000BP	Argentina_LagunaChica_1600BP	Peru_LH_Inca	-0.00144	-1.923	5625	5801	122043
Mbuti.DG	Colombia_Checua_6000BP	Argentina_LagunaChica_1600BP	Peru_Lima_EIP_1450BP	-0.001035	-1.823	10663	10902	230910
Mbuti.DG	Colombia_Checua_6000BP	Argentina_LagunaChica_1600BP	Peru_Lima_LIP_650BP	-0.000452	-0.967	23398	23629	510925
Mbuti.DG	Colombia_Checua_6000BP	Argentina_LagunaChica_1600BP	Peru_LimaCoast_MH_1000BP	0.001031	1.135	3320	3247	70828
Mbuti.DG	Colombia_Checua_6000BP	Argentina_LagunaChica_1600BP	Peru_LIP_Botigiriayocc_600BP	-0.000368	-0.682	24536	24730	526929
Mbuti.DG	Colombia_Checua_6000BP	Argentina_LagunaChica_1600BP	Peru_LIP_La_Galgada_600BP	-0.001148	-0.756	964	988	21179
Mbuti.DG	Colombia_Checua_6000BP	Argentina_LagunaChica_1600BP	Peru_LIP_Pacapaccari_600BP	0.000119	0.254	23069	23010	495061
Mbuti.DG	Colombia_Checua_6000BP	Argentina_LagunaChica_1600BP	Peru_LIP_Ychsma	-0.000708	-1.325	13101	13300	280664
Mbuti.DG	Colombia_Checua_6000BP	Argentina_LagunaChica_1600BP	Peru_Maucallacta_Tiwanaku	-0.001195	-2.039	14078	14442	303877
Mbuti.DG	Colombia_Checua_6000BP	Argentina_LagunaChica_1600BP	Peru_MH_LIP_ElBrujo_850BP	-0.000707	-1.185	11392	11567	246754
Mbuti.DG	Colombia_Checua_6000BP	Argentina_LagunaChica_1600BP	Peru_MH_LIP_Lambayeque	-2.9e-05	-0.062	23699	23713	506115
Mbuti.DG	Colombia_Checua_6000BP	Argentina_LagunaChica_1600BP	Peru_Palpa_LIP_550BP	-0.000282	-0.571	21678	21809	463274
Mbuti.DG	Colombia_Checua_6000BP	Argentina_LagunaChica_1600BP	Peru_Palpa_MH_950BP	-0.001178	-0.901	1300	1334	28549
Mbuti.DG	Colombia_Checua_6000BP	Argentina_LagunaChica_1600BP	Peru_RioUncallane_1600BP.SG	-0.001058	-2.423	25052	25622	538901
Mbuti.DG	Colombia_Checua_6000BP	Argentina_LagunaChica_1600BP	Peru_SanSebastian_LH_500BP	-0.000443	-0.735	13532	13660	288340
Mbuti.DG	Colombia_Checua_6000BP	Argentina_LagunaChica_1600BP	Peru_SanSebastian_LIP_600BP	-0.000291	-0.568	21989	22126	472396
Mbuti.DG	Colombia_Checua_6000BP	Argentina_LagunaChica_1600BP	Peru_SoroMikayaPatjxa_6800BP.SG	-0.009066	-5.976	993	1201	22932
Mbuti.DG	Colombia_Checua_6000BP	Argentina_LagunaChica_1600BP	Peru_Ullujaya_EIP_1350BP	-0.000553	-1.125	18103	18318	389524
Mbuti.DG	Colombia_Checua_6000BP	Argentina_LagunaChica_1600BP	Peru_Ullujaya_MH_950BP	-0.000457	-0.84	18401	18580	392503
Mbuti.DG	Colombia_Checua_6000BP	Argentina_LagunaChica_1600BP	PuertoRico_CaboRojo11_Ceramic	-0.000825	-1.555	22737	23148	499126
Mbuti.DG	Colombia_Checua_6000BP	Argentina_LagunaChica_1600BP	PuertoRico_CanasColloresMonserrate_Ceramic	-0.001176	-2.556	24319	24942	530034
Mbuti.DG	Colombia_Checua_6000BP	Argentina_LagunaChica_1600BP	PuertoRico_Collores_Ceramic	-0.000288	-0.538	22812	22952	485853
Mbuti.DG	Colombia_Checua_6000BP	Argentina_LagunaChica_1600BP	PuertoRico_LosIndios_Ceramic	-0.003111	-3.859	4132	4412	90038
Mbuti.DG	Colombia_Checua_6000BP	Argentina_LagunaChica_1600BP	PuertoRico_Monserrate_Ceramic	-0.000607	-1.14	22047	22334	471696
Mbuti.DG	Colombia_Checua_6000BP	Argentina_LagunaChica_1600BP	PuertoRico_PasodelIndio_Ceramic	-0.000929	-2.211	24827	25323	534342
Mbuti.DG	Colombia_Checua_6000BP	Argentina_LagunaChica_1600BP	PuertoRico_PuntaCandelero_Ceramic	-0.001436	-2.698	17524	18070	380058
Mbuti.DG	Colombia_Checua_6000BP	Argentina_LagunaChica_1600BP	PuertoRico_SantaElena_Ceramic	-0.000763	-1.715	24800	25206	531942
Mbuti.DG	Colombia_Checua_6000BP	Argentina_LagunaChica_1600BP	PuertoRico_Tibes_Ceramic	-0.001237	-2.154	11238	11537	241959
Mbuti.DG	Colombia_Checua_6000BP	Argentina_LagunaChica_1600BP	StLucia_Lavoutte_Ceramic	-0.000929	-2.318	24964	25465	538613
Mbuti.DG	Colombia_Checua_6000BP	Argentina_LagunaChica_1600BP	Uruguay_Rocha_PreColonial.SG	-0.001283	-1.671	4993	5133	108853
Mbuti.DG	Colombia_Checua_6000BP	Argentina_LagunaChica_1600BP	USA_AK_Ancient_Athabaskan_1100BP	-0.009392	-17.805	24296	29357	538902
Mbuti.DG	Colombia_Checua_6000BP	Argentina_LagunaChica_1600BP	USA_AK_Athabskan.SG	-0.011357	-17.692	11480	14425	259285
Mbuti.DG	Colombia_Checua_6000BP	Argentina_LagunaChica_1600BP	USA_AK_PaleoAleut	-0.010607	-19.514	23085	28511	511512
Mbuti.DG	Colombia_Checua_6000BP	Argentina_LagunaChica_1600BP	USA_AK_PaleoAleut.SG	-0.010931	-18.511	22337	27715	492000
Mbuti.DG	Colombia_Checua_6000BP	Argentina_LagunaChica_1600BP	USA_AK_Prehistoric.SG	-0.01368	-7.071	558	739	13207
Mbuti.DG	Colombia_Checua_6000BP	Argentina_LagunaChica_1600BP	USA_Alaska_TrailCreek_9000BP.SG	-0.015492	-20.284	7028	9522	161007
Mbuti.DG	Colombia_Checua_6000BP	Argentina_LagunaChica_1600BP	USA_Ancient_Beringian.SG	-0.01339	-21.93	24440	31663	539411
Mbuti.DG	Colombia_Checua_6000BP	Argentina_LagunaChica_1600BP	USA_Anzick_realigned.SG	-0.004488	-7.687	24937	27357	539086
Mbuti.DG	Colombia_Checua_6000BP	Argentina_LagunaChica_1600BP	USA_CA_Islands.SG	-0.002522	-6.301	25071	26432	539409
Mbuti.DG	Colombia_Checua_6000BP	Argentina_LagunaChica_1600BP	USA_Nevada_LovelockCave_1850BP.SG	-0.002899	-6.185	24748	26311	539345
Mbuti.DG	Colombia_Checua_6000BP	Argentina_LagunaChica_1600BP	USA_Nevada_LovelockCave_600BP.SG	-0.002905	-5.728	24761	26328	539282
Mbuti.DG	Colombia_Checua_6000BP	Argentina_LagunaChica_1600BP	USA_Nevada_SpiritCave_11000BP.SG	-0.001604	-2.776	25046	25910	539290
Mbuti.DG	Colombia_Checua_6000BP	Argentina_LagunaChica_1600BP	USA_NM_Chaco	-0.004665	-7.495	7632	8410	166784
Mbuti.DG	Colombia_Checua_6000BP	Argentina_LagunaChica_1600BP	USA_PA_Colonist.SG	-0.031756	-33.4	4189	7346	99412
Mbuti.DG	Colombia_Checua_6000BP	Argentina_LagunaChica_1600BP	USA_WA_Kennewick.SG	-0.006626	-9.758	8992	10325	201294
Mbuti.DG	Colombia_Checua_6000BP	Argentina_LagunaChica_1600BP	Venezuela_LasLocas_Ceramic	-0.001086	-2.71	24819	25401	535891
Mbuti.DG	Colombia_Checua_6000BP	Argentina_LagunaChica_6800BP	Argentina_LagunaToro_2400BP	0.001336	1.917	4962	4820	106184
Mbuti.DG	Colombia_Checua_6000BP	Argentina_LagunaChica_6800BP	Argentina_MitrePeninsula_Haush_400BP	0.000976	2.257	19500	19094	415920
Mbuti.DG	Colombia_Checua_6000BP	Argentina_LagunaChica_6800BP	Argentina_NorthTierradelFiego_Selknam_100BP.SG	0.000444	0.877	16931	16769	364794
Mbuti.DG	Colombia_Checua_6000BP	Argentina_LagunaChica_6800BP	Argentina_NorthTierradelFuego_LaArcillosa2_5800BP	1.5e-05	0.029	18381	18375	394362
Mbuti.DG	Colombia_Checua_6000BP	Argentina_LagunaChica_6800BP	Argentina_NorthTierradelFuego_Selknam_500BP	0.001361	3.128	19735	19163	420561
Mbuti.DG	Colombia_Checua_6000BP	Argentina_LagunaChica_6800BP	Bahamas_AbacoIsl_Ceramic	0.000965	2.281	19902	19499	417624
Mbuti.DG	Colombia_Checua_6000BP	Argentina_LagunaChica_6800BP	Bahamas_CrookedIsl_Ceramic	0.000999	2.19	19877	19459	418207
Mbuti.DG	Colombia_Checua_6000BP	Argentina_LagunaChica_6800BP	Bahamas_EleutheraIsl_Ceramic	0.001049	2.647	20125	19684	420870
Mbuti.DG	Colombia_Checua_6000BP	Argentina_LagunaChica_6800BP	Bahamas_LongIsl_Ceramic	0.001133	2.554	19908	19435	417594
Mbuti.DG	Colombia_Checua_6000BP	Argentina_LagunaChica_6800BP	Bahamas_SouthAndros_Ceramic	0.001021	2.477	19983	19556	418056
Mbuti.DG	Colombia_Checua_6000BP	Argentina_LagunaChica_6800BP	Belize_3600BP	0.001247	2.044	10057	9796	209445
Mbuti.DG	Colombia_Checua_6000BP	Argentina_LagunaChica_6800BP	Belize_4000BP	0.001158	1.543	4230	4126	89478
Mbuti.DG	Colombia_Checua_6000BP	Argentina_LagunaChica_6800BP	Belize_4600BP	0.001387	3.343	20162	19579	420587
Mbuti.DG	Colombia_Checua_6000BP	Argentina_LagunaChica_6800BP	Belize_4600BP	0.001387	3.343	20162	19579	420587
Mbuti.DG	Colombia_Checua_6000BP	Argentina_LagunaChica_6800BP	Belize_4900BP	0.000765	1.879	19991	19670	418949
Mbuti.DG	Colombia_Checua_6000BP	Argentina_LagunaChica_6800BP	Belize_5500BP	0.000209	0.4	18275	18194	387099
Mbuti.DG	Colombia_Checua_6000BP	Argentina_LagunaChica_6800BP	Belize_7400BP	0.000727	1.361	15008	14781	312761
Mbuti.DG	Colombia_Checua_6000BP	Argentina_LagunaChica_6800BP	Belize_8800BP	0.000348	0.311	1751	1738	37191
Mbuti.DG	Colombia_Checua_6000BP	Argentina_LagunaChica_6800BP	Belize_9400BP	0.000748	1.336	12726	12525	267458
Mbuti.DG	Colombia_Checua_6000BP	Argentina_LagunaChica_6800BP	Bolivia_Akapana_Tiwanaku	0.00104	2.295	16129	15778	337916
Mbuti.DG	Colombia_Checua_6000BP	Argentina_LagunaChica_6800BP	Bolivia_Lukurmata_Tiwanaku	0.000628	1.434	20066	19803	417635
Mbuti.DG	Colombia_Checua_6000BP	Argentina_LagunaChica_6800BP	Bolivia_MH_Iroco_1050BP	0.000918	1.597	14091	13821	294283
Mbuti.DG	Colombia_Checua_6000BP	Argentina_LagunaChica_6800BP	Bolivia_MH_Miraflores	0.000764	1.646	18806	18504	395384
Mbuti.DG	Colombia_Checua_6000BP	Argentina_LagunaChica_6800BP	Bolivia_MH_Tiwanaku	0.001844	3.235	9849	9472	204675
Mbuti.DG	Colombia_Checua_6000BP	Argentina_LagunaChica_6800BP	Bolivia_MiraFlores_MH	0.001837	3.374	16333	15702	343216
Mbuti.DG	Colombia_Checua_6000BP	Argentina_LagunaChica_6800BP	Bolivia_MonolitoDescabezado_Tiwanaku	-0.000578	-1.077	17551	17763	367543
Mbuti.DG	Colombia_Checua_6000BP	Argentina_LagunaChica_6800BP	Bolivia_Pumapunku_Tiwanaku	0.001608	2.367	7292	7049	151161
Mbuti.DG	Colombia_Checua_6000BP	Argentina_LagunaChica_6800BP	Bolivia_Putuni_Tiwanaku	0.00038	0.683	13423	13316	280905
Mbuti.DG	Colombia_Checua_6000BP	Argentina_LagunaChica_6800BP	Bolivia_Totocachi_Tiwanaku	0.001436	1.899	4296	4166	90926
Mbuti.DG	Colombia_Checua_6000BP	Argentina_LagunaChica_6800BP	Brazil_Enoque_3500BP.SG	0.000802	0.453	682	671	14231
Mbuti.DG	Colombia_Checua_6000BP	Argentina_LagunaChica_6800BP	Brazil_LapaDoSanto_9600BP	-3.6e-05	-0.09	19761	19776	418605
Mbuti.DG	Colombia_Checua_6000BP	Argentina_LagunaChica_6800BP	Brazil_Laranjal_6600BP	0.000259	0.446	11553	11490	244717
Mbuti.DG	Colombia_Checua_6000BP	Argentina_LagunaChica_6800BP	Brazil_Laranjal_6800BP	0.000368	0.551	8885	8816	188128
Mbuti.DG	Colombia_Checua_6000BP	Argentina_LagunaChica_6800BP	Brazil_Moraes_5800BP	0.001365	2.068	7697	7476	161842
Mbuti.DG	Colombia_Checua_6000BP	Argentina_LagunaChica_6800BP	Brazil_PrePottery_1300BP	0.000761	0.558	1257	1236	26332
Mbuti.DG	Colombia_Checua_6000BP	Argentina_LagunaChica_6800BP	Brazil_PrePottery_2200BP	-0.001605	-2.353	5526	5716	118613
Mbuti.DG	Colombia_Checua_6000BP	Argentina_LagunaChica_6800BP	Brazil_PrePottery_2500BP	-0.000629	-0.658	2878	2916	60818
Mbuti.DG	Colombia_Checua_6000BP	Argentina_LagunaChica_6800BP	Brazil_Sumidouro_10100BP.SG	-0.001099	-2.153	15520	15896	342269
Mbuti.DG	Colombia_Checua_6000BP	Argentina_LagunaChica_6800BP	Brazil_Sumidouro_10200BP.SG	-0.002201	-2.951	4518	4745	103195
Mbuti.DG	Colombia_Checua_6000BP	Argentina_LagunaChica_6800BP	Brazil_Sumidouro_10400BP.SG	-0.000495	-0.9	19860	20069	422131
Mbuti.DG	Colombia_Checua_6000BP	Argentina_LagunaChica_6800BP	Brazil_Sumidouro_9800BP.SG	-0.001036	-0.935	1749	1790	39958
Mbuti.DG	Colombia_Checua_6000BP	Argentina_LagunaChica_6800BP	Canada_6500BP.SG	-0.005967	-7.431	5129	5786	110131
Mbuti.DG	Colombia_Checua_6000BP	Argentina_LagunaChica_6800BP	Canada_700BP.SG	-0.007161	-7.487	2724	3150	59411
Mbuti.DG	Colombia_Checua_6000BP	Argentina_LagunaChica_6800BP	Canada_ASO.SG	-0.004302	-8.316	15952	17421	341426
Mbuti.DG	Colombia_Checua_6000BP	Argentina_LagunaChica_6800BP	Canada_BigBar_5700BP.SG	-0.005379	-8.506	11654	12995	249274
Mbuti.DG	Colombia_Checua_6000BP	Argentina_LagunaChica_6800BP	Canada_LateDorset.SG	-0.016862	-22.198	6388	8778	141746
Mbuti.DG	Colombia_Checua_6000BP	Argentina_LagunaChica_6800BP	Canada_MDorset	-0.018401	-19.533	3154	4442	69949
Mbuti.DG	Colombia_Checua_6000BP	Argentina_LagunaChica_6800BP	Canada_MDorset.SG	-0.018442	-12.01	1103	1559	24724
Mbuti.DG	Colombia_Checua_6000BP	Argentina_LagunaChica_6800BP	Chile_CaletaHuelen_MH_1100BP	0.000647	1.233	12870	12694	271815
Mbuti.DG	Colombia_Checua_6000BP	Argentina_LagunaChica_6800BP	Chile_Conchali_700BP	0.001572	3.481	19769	19115	416199
Mbuti.DG	Colombia_Checua_6000BP	Argentina_LagunaChica_6800BP	Chile_LIP_Pukara_600BP	0.000729	0.86	3841	3782	80339
Mbuti.DG	Colombia_Checua_6000BP	Argentina_LagunaChica_6800BP	Chile_LIP_Pukara_700BP	0.0021	2.831	5453	5214	113804
Mbuti.DG	Colombia_Checua_6000BP	Argentina_LagunaChica_6800BP	ChileLosRieles12000BP	0.000897	1.569	18865	18511	394703
Mbuti.DG	Colombia_Checua_6000BP	Argentina_LagunaChica_6800BP	Chile_LosRieles_5100BP	0.001678	3.112	18818	18159	393018
Mbuti.DG	Colombia_Checua_6000BP	Argentina_LagunaChica_6800BP	Chile_NorthTierradelFuego_Selknam_100BP	0.000903	1.644	14599	14318	311948
Mbuti.DG	Colombia_Checua_6000BP	Argentina_LagunaChica_6800BP	Chile_PicaOcho_700BP	0.001934	3.536	13979	13414	292392
Mbuti.DG	Colombia_Checua_6000BP	Argentina_LagunaChica_6800BP	Chile_PuntaSantaAna_7300BP.SG	-4.6e-05	-0.078	14672	14686	313988
Mbuti.DG	Colombia_Checua_6000BP	Argentina_LagunaChica_6800BP	Chile_SouthernContinent_Aonikenk_400BP	0.001961	3.418	11335	10864	240361
Mbuti.DG	Colombia_Checua_6000BP	Argentina_LagunaChica_6800BP	Chile_StraitOfMagellan_Kaweskar_100BP.SG	-6.5e-05	-0.079	3316	3321	71010
Mbuti.DG	Colombia_Checua_6000BP	Argentina_LagunaChica_6800BP	Chile_WesternArchipelago_Ayayema_5100BP.SG	0.000133	0.251	19799	19742	422678
Mbuti.DG	Colombia_Checua_6000BP	Argentina_LagunaChica_6800BP	Chile_WesternArchipelago_Kaweskar_1200BP.SG	-0.000326	-0.575	18208	18335	390887
Mbuti.DG	Colombia_Checua_6000BP	Argentina_LagunaChica_6800BP	Chile_WesternArchipelago_Kaweskar_800BP.SG	0.00022	0.415	19872	19779	422432
Mbuti.DG	Colombia_Checua_6000BP	Argentina_LagunaChica_6800BP	Chile_Yamana_BeagleChannel_800BP.SG	0.000752	1.592	19967	19649	422960
Mbuti.DG	Colombia_Checua_6000BP	Argentina_LagunaChica_6800BP	Cuba_CanimarAbajo_Archaic	0.000658	1.566	20189	19911	423101
Mbuti.DG	Colombia_Checua_6000BP	Argentina_LagunaChica_6800BP	Cuba_CuevaCalero_Archaic	0.000388	0.814	19861	19699	417800
Mbuti.DG	Colombia_Checua_6000BP	Argentina_LagunaChica_6800BP	Cuba_CuevaEsqueletos_Ceramic	0.000678	1.642	20101	19815	422534
Mbuti.DG	Colombia_Checua_6000BP	Argentina_LagunaChica_6800BP	Cuba_CuevaPerico_Archaic	0.000198	0.406	15116	15053	318428
Mbuti.DG	Colombia_Checua_6000BP	Argentina_LagunaChica_6800BP	Cuba_ElMorrillo_Ceramic	0.001245	2.387	17556	17100	366076
Mbuti.DG	Colombia_Checua_6000BP	Argentina_LagunaChica_6800BP	Cuba_GuayaboBlanco_Archaic	0.000563	1.19	19794	19561	413501
Mbuti.DG	Colombia_Checua_6000BP	Argentina_LagunaChica_6800BP	Cuba_LasCarolinas_Archaic	0.000288	0.605	19626	19508	411463
Mbuti.DG	Colombia_Checua_6000BP	Argentina_LagunaChica_6800BP	Cuba_Manuelito_Archaic	0.001484	2.65	14856	14397	309522
Mbuti.DG	Colombia_Checua_6000BP	Argentina_LagunaChica_6800BP	Cuba_PlayadelMango_Archaic	0.000443	0.99	19702	19519	414342
Mbuti.DG	Colombia_Checua_6000BP	Argentina_LagunaChica_6800BP	Curacao_deSavaan_Ceramic	0.000616	1.376	19845	19588	416823
Mbuti.DG	Colombia_Checua_6000BP	Argentina_LagunaChica_6800BP	Curacao_SantaCruz_Ceramic	0.000738	1.365	19689	19385	412639
Mbuti.DG	Colombia_Checua_6000BP	Argentina_LagunaChica_6800BP	Dominican_Andres_Archaic	0.001091	2.041	18775	18348	391649
Mbuti.DG	Colombia_Checua_6000BP	Argentina_LagunaChica_6800BP	Dominican_Atajadizo_Ceramic	0.001018	2.664	20151	19721	422998
Mbuti.DG	Colombia_Checua_6000BP	Argentina_LagunaChica_6800BP	Dominican_CuevaJuana_Ceramic	0.000959	2.414	20089	19683	422551
Mbuti.DG	Colombia_Checua_6000BP	Argentina_LagunaChica_6800BP	Dominican_CuevaRoja_Archaic	-0.000686	-0.812	3161	3207	66988
Mbuti.DG	Colombia_Checua_6000BP	Argentina_LagunaChica_6800BP	Dominican_EdilioCruz_Ceramic	0.000854	1.65	19225	18880	403421
Mbuti.DG	Colombia_Checua_6000BP	Argentina_LagunaChica_6800BP	Dominican_ElFrances_Ceramic	0.000964	2.139	19054	18669	400117
Mbuti.DG	Colombia_Checua_6000BP	Argentina_LagunaChica_6800BP	Dominican_ElSoco_Ceramic	0.000863	2.267	20133	19768	423053
Mbuti.DG	Colombia_Checua_6000BP	Argentina_LagunaChica_6800BP	Dominican_ElSoco_Ceramic	0.000863	2.267	20133	19768	423053
Mbuti.DG	Colombia_Checua_6000BP	Argentina_LagunaChica_6800BP	Dominican_JuanDolio_Ceramic	0.001148	2.914	20098	19613	422659
Mbuti.DG	Colombia_Checua_6000BP	Argentina_LagunaChica_6800BP	Dominican_LaCaleta_Ceramic	0.000963	2.577	20181	19773	423098
Mbuti.DG	Colombia_Checua_6000BP	Argentina_LagunaChica_6800BP	Dominican_LaUnion_Ceramic	0.001381	3.203	20139	19557	421621
Mbuti.DG	Colombia_Checua_6000BP	Argentina_LagunaChica_6800BP	Dominican_LomaPerenal_Ceramic	0.001558	3.072	19189	18563	401963
Mbuti.DG	Colombia_Checua_6000BP	Argentina_LagunaChica_6800BP	Dominican_LosCorniel_Ceramic	0.001114	2.17	19163	18717	400233
Mbuti.DG	Colombia_Checua_6000BP	Argentina_LagunaChica_6800BP	Dominican_LosMuertos_Ceramic	0.001252	2.455	19712	19192	415316
Mbuti.DG	Colombia_Checua_6000BP	Argentina_LagunaChica_6800BP	Dominican_Macao_Ceramic	0.001149	2.611	20115	19633	419114
Mbuti.DG	Colombia_Checua_6000BP	Argentina_LagunaChica_6800BP	Greenland_Saqqaq.SG	-0.017403	-30.101	18726	26044	420496
Mbuti.DG	Colombia_Checua_6000BP	Argentina_LagunaChica_6800BP	Guadeloupe_AnseGourde_Ceramic	0.000464	0.907	12765	12640	268395
Mbuti.DG	Colombia_Checua_6000BP	Argentina_LagunaChica_6800BP	Panama_IsthmoColombian_PreColonial.SG	-0.000168	-0.366	14971	15025	317639
Mbuti.DG	Colombia_Checua_6000BP	Argentina_LagunaChica_6800BP	Peru_Antaura_Tiwanaku	0.000384	0.717	15179	15056	320127
Mbuti.DG	Colombia_Checua_6000BP	Argentina_LagunaChica_6800BP	Peru_Chanka_LIP	0.001205	2.501	19006	18526	399065
Mbuti.DG	Colombia_Checua_6000BP	Argentina_LagunaChica_6800BP	Peru_Chincha_LH	0.000849	2.18	20263	19904	422840
Mbuti.DG	Colombia_Checua_6000BP	Argentina_LagunaChica_6800BP	Peru_Cotahuasi_Tiwanaku	0.001371	2.407	12673	12308	265741
Mbuti.DG	Colombia_Checua_6000BP	Argentina_LagunaChica_6800BP	Peru_Cullcunche_Tiwanaku	0.000975	1.776	12040	11794	252433
Mbuti.DG	Colombia_Checua_6000BP	Argentina_LagunaChica_6800BP	Peru_Cuncaicha_4200BP	0.000905	1.687	18100	17753	384209
Mbuti.DG	Colombia_Checua_6000BP	Argentina_LagunaChica_6800BP	Peru_Cuncaicha_9000BP	0.000532	0.976	18071	17870	379359
Mbuti.DG	Colombia_Checua_6000BP	Argentina_LagunaChica_6800BP	Peru_EIP_Moche	0.001983	2.925	5900	5658	122344
Mbuti.DG	Colombia_Checua_6000BP	Argentina_LagunaChica_6800BP	Peru_ElBrujo_EIP_1300BP	0.001823	3.975	15746	15144	330155
Mbuti.DG	Colombia_Checua_6000BP	Argentina_LagunaChica_6800BP	Peru_Highlands_Chinchawas_MH	0.002526	4.374	10457	9907	217501
Mbuti.DG	Colombia_Checua_6000BP	Argentina_LagunaChica_6800BP	Peru_Highlands_LIP_Chimu	0.001403	3.185	19411	18840	407373
Mbuti.DG	Colombia_Checua_6000BP	Argentina_LagunaChica_6800BP	Peru_HuacaPrieta_LA_4500BP	0.002981	1.642	689	648	13958
Mbuti.DG	Colombia_Checua_6000BP	Argentina_LagunaChica_6800BP	Peru_Kaillachuro_Unknown.SG	3.6e-05	0.041	3097	3095	65909
Mbuti.DG	Colombia_Checua_6000BP	Argentina_LagunaChica_6800BP	Peru_LaGalgada_4100BP	0.00155	2.999	19452	18819	408701
Mbuti.DG	Colombia_Checua_6000BP	Argentina_LagunaChica_6800BP	Peru_Laramate_900BP	0.001585	3.936	20087	19419	420860
Mbuti.DG	Colombia_Checua_6000BP	Argentina_LagunaChica_6800BP	Peru_Lauricocha_3500BP	0.000614	1.038	13761	13583	289636
Mbuti.DG	Colombia_Checua_6000BP	Argentina_LagunaChica_6800BP	Peru_Lauricocha_5800BP	0.001318	2.341	14111	13721	295852
Mbuti.DG	Colombia_Checua_6000BP	Argentina_LagunaChica_6800BP	Peru_Lauricocha_8600BP	0.000619	1.267	19730	19473	414408
Mbuti.DG	Colombia_Checua_6000BP	Argentina_LagunaChica_6800BP	Peru_LH_Inca	0.000843	1.118	4617	4534	97580
Mbuti.DG	Colombia_Checua_6000BP	Argentina_LagunaChica_6800BP	Peru_Lima_EIP_1450BP	0.000467	0.782	8904	8816	187398
Mbuti.DG	Colombia_Checua_6000BP	Argentina_LagunaChica_6800BP	Peru_Lima_LIP_650BP	0.001391	2.905	19137	18575	403583
Mbuti.DG	Colombia_Checua_6000BP	Argentina_LagunaChica_6800BP	Peru_LimaCoast_MH_1000BP	0.002393	2.713	2819	2678	59068
Mbuti.DG	Colombia_Checua_6000BP	Argentina_LagunaChica_6800BP	Peru_LIP_Botigiriayocc_600BP	0.001625	3.061	19786	19113	414581
Mbuti.DG	Colombia_Checua_6000BP	Argentina_LagunaChica_6800BP	Peru_LIP_La_Galgada_600BP	-3.7e-05	-0.024	816	817	17518
Mbuti.DG	Colombia_Checua_6000BP	Argentina_LagunaChica_6800BP	Peru_LIP_Pacapaccari_600BP	0.001794	3.901	18746	18041	393176
Mbuti.DG	Colombia_Checua_6000BP	Argentina_LagunaChica_6800BP	Peru_LIP_Ychsma	0.000736	1.369	10886	10717	229323
Mbuti.DG	Colombia_Checua_6000BP	Argentina_LagunaChica_6800BP	Peru_Maucallacta_Tiwanaku	0.000465	0.865	11488	11374	243854
Mbuti.DG	Colombia_Checua_6000BP	Argentina_LagunaChica_6800BP	Peru_MH_LIP_ElBrujo_850BP	0.001055	1.739	9534	9321	201230
Mbuti.DG	Colombia_Checua_6000BP	Argentina_LagunaChica_6800BP	Peru_MH_LIP_Lambayeque	0.001641	3.711	19242	18585	400291
Mbuti.DG	Colombia_Checua_6000BP	Argentina_LagunaChica_6800BP	Peru_Palpa_LIP_550BP	0.001397	3.051	17821	17303	371101
Mbuti.DG	Colombia_Checua_6000BP	Argentina_LagunaChica_6800BP	Peru_Palpa_MH_950BP	-0.00014	-0.1	1109	1112	23401
Mbuti.DG	Colombia_Checua_6000BP	Argentina_LagunaChica_6800BP	Peru_RioUncallane_1600BP.SG	0.000691	1.616	20256	19964	422673
Mbuti.DG	Colombia_Checua_6000BP	Argentina_LagunaChica_6800BP	Peru_SanSebastian_LH_500BP	0.001477	2.477	11290	10941	235987
Mbuti.DG	Colombia_Checua_6000BP	Argentina_LagunaChica_6800BP	Peru_SanSebastian_LIP_600BP	0.00187	3.727	18167	17460	378527
Mbuti.DG	Colombia_Checua_6000BP	Argentina_LagunaChica_6800BP	Peru_SoroMikayaPatjxa_6800BP.SG	-0.004618	-2.71	814	896	17696
Mbuti.DG	Colombia_Checua_6000BP	Argentina_LagunaChica_6800BP	Peru_Ullujaya_EIP_1350BP	0.000833	1.682	14983	14719	316335
Mbuti.DG	Colombia_Checua_6000BP	Argentina_LagunaChica_6800BP	Peru_Ullujaya_MH_950BP	0.000959	1.796	15294	14988	318698
Mbuti.DG	Colombia_Checua_6000BP	Argentina_LagunaChica_6800BP	PuertoRico_CaboRojo11_Ceramic	0.000831	1.577	18825	18493	398830
Mbuti.DG	Colombia_Checua_6000BP	Argentina_LagunaChica_6800BP	PuertoRico_CanasColloresMonserrate_Ceramic	0.000743	1.616	19917	19606	417834
Mbuti.DG	Colombia_Checua_6000BP	Argentina_LagunaChica_6800BP	PuertoRico_Collores_Ceramic	0.001483	2.842	18745	18168	389203
Mbuti.DG	Colombia_Checua_6000BP	Argentina_LagunaChica_6800BP	PuertoRico_LosIndios_Ceramic	-0.001451	-1.762	3583	3692	75543
Mbuti.DG	Colombia_Checua_6000BP	Argentina_LagunaChica_6800BP	PuertoRico_Monserrate_Ceramic	0.001127	2.109	18187	17759	379975
Mbuti.DG	Colombia_Checua_6000BP	Argentina_LagunaChica_6800BP	PuertoRico_PasodelIndio_Ceramic	0.000968	2.374	20111	19704	420018
Mbuti.DG	Colombia_Checua_6000BP	Argentina_LagunaChica_6800BP	PuertoRico_PuntaCandelero_Ceramic	0.000913	1.83	14886	14604	308957
Mbuti.DG	Colombia_Checua_6000BP	Argentina_LagunaChica_6800BP	PuertoRico_SantaElena_Ceramic	0.001052	2.408	20042	19601	419129
Mbuti.DG	Colombia_Checua_6000BP	Argentina_LagunaChica_6800BP	PuertoRico_Tibes_Ceramic	0.000767	1.32	9706	9553	199941
Mbuti.DG	Colombia_Checua_6000BP	Argentina_LagunaChica_6800BP	StLucia_Lavoutte_Ceramic	0.00086	2.248	20197	19833	422653
Mbuti.DG	Colombia_Checua_6000BP	Argentina_LagunaChica_6800BP	Uruguay_Rocha_PreColonial.SG	-0.000165	-0.205	4049	4063	86990
Mbuti.DG	Colombia_Checua_6000BP	Argentina_LagunaChica_6800BP	USA_AK_Ancient_Athabaskan_1100BP	-0.007551	-14.664	19486	22678	422787
Mbuti.DG	Colombia_Checua_6000BP	Argentina_LagunaChica_6800BP	USA_AK_Athabskan.SG	-0.009603	-14.534	9173	11115	202284
Mbuti.DG	Colombia_Checua_6000BP	Argentina_LagunaChica_6800BP	USA_AK_PaleoAleut	-0.008991	-17.41	18539	22173	404164
Mbuti.DG	Colombia_Checua_6000BP	Argentina_LagunaChica_6800BP	USA_AK_PaleoAleut.SG	-0.009155	-15.819	17795	21332	386342
Mbuti.DG	Colombia_Checua_6000BP	Argentina_LagunaChica_6800BP	USA_AK_Prehistoric.SG	-0.01215	-5.838	478	607	10615
Mbuti.DG	Colombia_Checua_6000BP	Argentina_LagunaChica_6800BP	USA_Alaska_TrailCreek_9000BP.SG	-0.013446	-17.445	5679	7402	128127
Mbuti.DG	Colombia_Checua_6000BP	Argentina_LagunaChica_6800BP	USA_Ancient_Beringian.SG	-0.011528	-19.732	19565	24442	423072
Mbuti.DG	Colombia_Checua_6000BP	Argentina_LagunaChica_6800BP	USA_Anzick_realigned.SG	-0.002664	-4.844	19771	20897	422822
Mbuti.DG	Colombia_Checua_6000BP	Argentina_LagunaChica_6800BP	USA_CA_Islands.SG	-0.000805	-2.152	20129	20470	423073
Mbuti.DG	Colombia_Checua_6000BP	Argentina_LagunaChica_6800BP	USA_Nevada_LovelockCave_1850BP.SG	-0.001228	-2.83	19942	20462	423011
Mbuti.DG	Colombia_Checua_6000BP	Argentina_LagunaChica_6800BP	USA_Nevada_LovelockCave_600BP.SG	-0.00143	-2.91	20012	20617	422971
Mbuti.DG	Colombia_Checua_6000BP	Argentina_LagunaChica_6800BP	USA_Nevada_SpiritCave_11000BP.SG	0.000261	0.467	20040	19930	422968
Mbuti.DG	Colombia_Checua_6000BP	Argentina_LagunaChica_6800BP	USA_NM_Chaco	-0.002935	-4.48	6445	6847	136761
Mbuti.DG	Colombia_Checua_6000BP	Argentina_LagunaChica_6800BP	USA_PA_Colonist.SG	-0.029456	-29.752	3379	5707	79006
Mbuti.DG	Colombia_Checua_6000BP	Argentina_LagunaChica_6800BP	USA_WA_Kennewick.SG	-0.003926	-5.737	7153	7761	154909
Mbuti.DG	Colombia_Checua_6000BP	Argentina_LagunaChica_6800BP	Venezuela_LasLocas_Ceramic	0.000795	2.051	20015	19681	421005
Mbuti.DG	Colombia_Checua_6000BP	Argentina_LagunaToro_2400BP	Argentina_MitrePeninsula_Haush_400BP	-9.2e-05	-0.15	7415	7429	158614
Mbuti.DG	Colombia_Checua_6000BP	Argentina_LagunaToro_2400BP	Argentina_NorthTierradelFiego_Selknam_100BP.SG	-0.000602	-0.796	6350	6433	137325
Mbuti.DG	Colombia_Checua_6000BP	Argentina_LagunaToro_2400BP	Argentina_NorthTierradelFuego_LaArcillosa2_5800BP	-0.001601	-2.185	6812	7048	147126
Mbuti.DG	Colombia_Checua_6000BP	Argentina_LagunaToro_2400BP	Argentina_NorthTierradelFuego_Selknam_500BP	0.000151	0.248	7598	7574	161383
Mbuti.DG	Colombia_Checua_6000BP	Argentina_LagunaToro_2400BP	Bahamas_AbacoIsl_Ceramic	-0.00042	-0.725	7500	7567	159756
Mbuti.DG	Colombia_Checua_6000BP	Argentina_LagunaToro_2400BP	Bahamas_CrookedIsl_Ceramic	-0.000356	-0.569	7538	7595	159905
Mbuti.DG	Colombia_Checua_6000BP	Argentina_LagunaToro_2400BP	Bahamas_EleutheraIsl_Ceramic	-0.000466	-0.809	7622	7697	161809
Mbuti.DG	Colombia_Checua_6000BP	Argentina_LagunaToro_2400BP	Bahamas_LongIsl_Ceramic	-0.000595	-0.98	7457	7552	159979
Mbuti.DG	Colombia_Checua_6000BP	Argentina_LagunaToro_2400BP	Bahamas_SouthAndros_Ceramic	-0.000763	-1.335	7533	7655	160362
Mbuti.DG	Colombia_Checua_6000BP	Argentina_LagunaToro_2400BP	Belize_3600BP	-6e-06	-0.006	3534	3534	74829
Mbuti.DG	Colombia_Checua_6000BP	Argentina_LagunaToro_2400BP	Belize_4000BP	-0.001648	-1.317	1545	1600	33199
Mbuti.DG	Colombia_Checua_6000BP	Argentina_LagunaToro_2400BP	Belize_4600BP	-7.6e-05	-0.132	7667	7680	161275
Mbuti.DG	Colombia_Checua_6000BP	Argentina_LagunaToro_2400BP	Belize_4600BP	-7.6e-05	-0.132	7667	7680	161275
Mbuti.DG	Colombia_Checua_6000BP	Argentina_LagunaToro_2400BP	Belize_4900BP	-0.000334	-0.551	7635	7689	160970
Mbuti.DG	Colombia_Checua_6000BP	Argentina_LagunaToro_2400BP	Belize_5500BP	-0.000792	-1.103	6788	6903	144724
Mbuti.DG	Colombia_Checua_6000BP	Argentina_LagunaToro_2400BP	Belize_7400BP	-0.001675	-2.264	5473	5668	116546
Mbuti.DG	Colombia_Checua_6000BP	Argentina_LagunaToro_2400BP	Belize_8800BP	0.001917	0.994	665	638	13778
Mbuti.DG	Colombia_Checua_6000BP	Argentina_LagunaToro_2400BP	Belize_9400BP	-0.000287	-0.359	4811	4840	100936
Mbuti.DG	Colombia_Checua_6000BP	Argentina_LagunaToro_2400BP	Bolivia_Akapana_Tiwanaku	-0.000723	-1.056	5992	6084	127584
Mbuti.DG	Colombia_Checua_6000BP	Argentina_LagunaToro_2400BP	Bolivia_Lukurmata_Tiwanaku	-0.00026	-0.426	7579	7621	159861
Mbuti.DG	Colombia_Checua_6000BP	Argentina_LagunaToro_2400BP	Bolivia_MH_Iroco_1050BP	-0.000695	-0.904	5212	5289	110853
Mbuti.DG	Colombia_Checua_6000BP	Argentina_LagunaToro_2400BP	Bolivia_MH_Miraflores	-0.00085	-1.318	6985	7113	150436
Mbuti.DG	Colombia_Checua_6000BP	Argentina_LagunaToro_2400BP	Bolivia_MH_Tiwanaku	-0.000143	-0.171	3521	3532	75154
Mbuti.DG	Colombia_Checua_6000BP	Argentina_LagunaToro_2400BP	Bolivia_MiraFlores_MH	0.000525	0.732	6098	6030	128928
Mbuti.DG	Colombia_Checua_6000BP	Argentina_LagunaToro_2400BP	Bolivia_MonolitoDescabezado_Tiwanaku	-0.002641	-3.645	6378	6739	136613
Mbuti.DG	Colombia_Checua_6000BP	Argentina_LagunaToro_2400BP	Bolivia_Pumapunku_Tiwanaku	0.000102	0.099	2578	2572	54973
Mbuti.DG	Colombia_Checua_6000BP	Argentina_LagunaToro_2400BP	Bolivia_Putuni_Tiwanaku	-0.000758	-0.945	4863	4942	104043
Mbuti.DG	Colombia_Checua_6000BP	Argentina_LagunaToro_2400BP	Bolivia_Totocachi_Tiwanaku	-0.000784	-0.626	1635	1662	34980
Mbuti.DG	Colombia_Checua_6000BP	Argentina_LagunaToro_2400BP	Brazil_Enoque_3500BP.SG	0.001127	0.393	258	252	5564
Mbuti.DG	Colombia_Checua_6000BP	Argentina_LagunaToro_2400BP	Brazil_LapaDoSanto_9600BP	-0.001482	-2.504	7540	7777	160044
Mbuti.DG	Colombia_Checua_6000BP	Argentina_LagunaToro_2400BP	Brazil_Laranjal_6600BP	-0.000637	-0.724	4255	4313	90898
Mbuti.DG	Colombia_Checua_6000BP	Argentina_LagunaToro_2400BP	Brazil_Laranjal_6800BP	-0.001281	-1.369	3263	3352	69855
Mbuti.DG	Colombia_Checua_6000BP	Argentina_LagunaToro_2400BP	Brazil_Moraes_5800BP	-0.000372	-0.359	2853	2875	60602
Mbuti.DG	Colombia_Checua_6000BP	Argentina_LagunaToro_2400BP	Brazil_PrePottery_1300BP	-0.005819	-2.655	431	487	9546
Mbuti.DG	Colombia_Checua_6000BP	Argentina_LagunaToro_2400BP	Brazil_PrePottery_2200BP	-0.003459	-3.125	1996	2147	43623
Mbuti.DG	Colombia_Checua_6000BP	Argentina_LagunaToro_2400BP	Brazil_PrePottery_2500BP	7.2e-05	0.049	1067	1066	22606
Mbuti.DG	Colombia_Checua_6000BP	Argentina_LagunaToro_2400BP	Brazil_Sumidouro_10100BP.SG	-0.002851	-4.005	6019	6398	132713
Mbuti.DG	Colombia_Checua_6000BP	Argentina_LagunaToro_2400BP	Brazil_Sumidouro_10200BP.SG	-0.001691	-1.476	1855	1924	41194
Mbuti.DG	Colombia_Checua_6000BP	Argentina_LagunaToro_2400BP	Brazil_Sumidouro_10400BP.SG	-0.001313	-1.879	7651	7865	162877
Mbuti.DG	Colombia_Checua_6000BP	Argentina_LagunaToro_2400BP	Brazil_Sumidouro_9800BP.SG	-0.005152	-2.891	660	743	16010
Mbuti.DG	Colombia_Checua_6000BP	Argentina_LagunaToro_2400BP	Canada_6500BP.SG	-0.008317	-6.856	1964	2323	43201
Mbuti.DG	Colombia_Checua_6000BP	Argentina_LagunaToro_2400BP	Canada_700BP.SG	-0.006788	-4.216	981	1129	21755
Mbuti.DG	Colombia_Checua_6000BP	Argentina_LagunaToro_2400BP	Canada_ASO.SG	-0.00544	-7.127	6173	6891	131947
Mbuti.DG	Colombia_Checua_6000BP	Argentina_LagunaToro_2400BP	Canada_BigBar_5700BP.SG	-0.006945	-7.591	4522	5196	97042
Mbuti.DG	Colombia_Checua_6000BP	Argentina_LagunaToro_2400BP	Canada_LateDorset.SG	-0.017925	-15.409	2467	3423	53347
Mbuti.DG	Colombia_Checua_6000BP	Argentina_LagunaToro_2400BP	Canada_MDorset	-0.018758	-12.501	1184	1682	26564
Mbuti.DG	Colombia_Checua_6000BP	Argentina_LagunaToro_2400BP	Canada_MDorset.SG	-0.022567	-8.593	399	604	9088
Mbuti.DG	Colombia_Checua_6000BP	Argentina_LagunaToro_2400BP	Chile_CaletaHuelen_MH_1100BP	-0.000511	-0.673	4817	4869	102117
Mbuti.DG	Colombia_Checua_6000BP	Argentina_LagunaToro_2400BP	Chile_Conchali_700BP	0.000278	0.442	7475	7431	158906
Mbuti.DG	Colombia_Checua_6000BP	Argentina_LagunaToro_2400BP	Chile_LIP_Pukara_600BP	0.000103	0.078	1405	1402	29796
Mbuti.DG	Colombia_Checua_6000BP	Argentina_LagunaToro_2400BP	Chile_LIP_Pukara_700BP	0.000111	0.092	1967	1962	41671
Mbuti.DG	Colombia_Checua_6000BP	Argentina_LagunaToro_2400BP	ChileLosRieles12000BP	-0.001285	-1.628	7053	7244	149175
Mbuti.DG	Colombia_Checua_6000BP	Argentina_LagunaToro_2400BP	Chile_LosRieles_5100BP	-2.5e-05	-0.033	7028	7032	148136
Mbuti.DG	Colombia_Checua_6000BP	Argentina_LagunaToro_2400BP	Chile_NorthTierradelFuego_Selknam_100BP	-0.000286	-0.366	5638	5672	119602
Mbuti.DG	Colombia_Checua_6000BP	Argentina_LagunaToro_2400BP	Chile_PicaOcho_700BP	0.000945	1.195	5091	4989	108052
Mbuti.DG	Colombia_Checua_6000BP	Argentina_LagunaToro_2400BP	Chile_PuntaSantaAna_7300BP.SG	-0.001311	-1.641	5555	5712	120185
Mbuti.DG	Colombia_Checua_6000BP	Argentina_LagunaToro_2400BP	Chile_SouthernContinent_Aonikenk_400BP	0.001236	1.403	4264	4151	91334
Mbuti.DG	Colombia_Checua_6000BP	Argentina_LagunaToro_2400BP	Chile_StraitOfMagellan_Kaweskar_100BP.SG	-0.001972	-1.455	1171	1222	25917
Mbuti.DG	Colombia_Checua_6000BP	Argentina_LagunaToro_2400BP	Chile_WesternArchipelago_Ayayema_5100BP.SG	-0.000752	-1.113	7658	7781	163044
Mbuti.DG	Colombia_Checua_6000BP	Argentina_LagunaToro_2400BP	Chile_WesternArchipelago_Kaweskar_1200BP.SG	-0.001372	-1.898	6928	7134	150732
Mbuti.DG	Colombia_Checua_6000BP	Argentina_LagunaToro_2400BP	Chile_WesternArchipelago_Kaweskar_800BP.SG	-0.000612	-0.865	7575	7675	162894
Mbuti.DG	Colombia_Checua_6000BP	Argentina_LagunaToro_2400BP	Chile_Yamana_BeagleChannel_800BP.SG	-0.000248	-0.371	7644	7685	163140
Mbuti.DG	Colombia_Checua_6000BP	Argentina_LagunaToro_2400BP	Cuba_CanimarAbajo_Archaic	-0.000555	-0.949	7761	7851	163195
Mbuti.DG	Colombia_Checua_6000BP	Argentina_LagunaToro_2400BP	Cuba_CuevaCalero_Archaic	-0.000703	-1.068	7546	7659	160180
Mbuti.DG	Colombia_Checua_6000BP	Argentina_LagunaToro_2400BP	Cuba_CuevaEsqueletos_Ceramic	-0.000573	-1.03	7638	7732	162862
Mbuti.DG	Colombia_Checua_6000BP	Argentina_LagunaToro_2400BP	Cuba_CuevaPerico_Archaic	-0.000439	-0.611	5757	5810	120978
Mbuti.DG	Colombia_Checua_6000BP	Argentina_LagunaToro_2400BP	Cuba_ElMorrillo_Ceramic	-1.4e-05	-0.019	6479	6481	136559
Mbuti.DG	Colombia_Checua_6000BP	Argentina_LagunaToro_2400BP	Cuba_GuayaboBlanco_Archaic	-0.000327	-0.5	7538	7590	158311
Mbuti.DG	Colombia_Checua_6000BP	Argentina_LagunaToro_2400BP	Cuba_LasCarolinas_Archaic	-0.001075	-1.576	7380	7549	157000
Mbuti.DG	Colombia_Checua_6000BP	Argentina_LagunaToro_2400BP	Cuba_Manuelito_Archaic	-0.000369	-0.471	5452	5494	113979
Mbuti.DG	Colombia_Checua_6000BP	Argentina_LagunaToro_2400BP	Cuba_PlayadelMango_Archaic	-0.000953	-1.507	7536	7687	158531
Mbuti.DG	Colombia_Checua_6000BP	Argentina_LagunaToro_2400BP	Curacao_deSavaan_Ceramic	-0.000487	-0.804	7529	7606	159217
Mbuti.DG	Colombia_Checua_6000BP	Argentina_LagunaToro_2400BP	Curacao_SantaCruz_Ceramic	0.000138	0.19	7449	7427	156963
Mbuti.DG	Colombia_Checua_6000BP	Argentina_LagunaToro_2400BP	Dominican_Andres_Archaic	-0.001182	-1.549	6889	7061	145821
Mbuti.DG	Colombia_Checua_6000BP	Argentina_LagunaToro_2400BP	Dominican_Atajadizo_Ceramic	-0.000198	-0.367	7705	7738	163044
Mbuti.DG	Colombia_Checua_6000BP	Argentina_LagunaToro_2400BP	Dominican_CuevaJuana_Ceramic	-0.000714	-1.263	7656	7773	162725
Mbuti.DG	Colombia_Checua_6000BP	Argentina_LagunaToro_2400BP	Dominican_CuevaRoja_Archaic	-0.001851	-1.217	1087	1130	23397
Mbuti.DG	Colombia_Checua_6000BP	Argentina_LagunaToro_2400BP	Dominican_EdilioCruz_Ceramic	-0.000339	-0.477	7096	7148	151850
Mbuti.DG	Colombia_Checua_6000BP	Argentina_LagunaToro_2400BP	Dominican_ElFrances_Ceramic	-0.0009	-1.431	7053	7189	150500
Mbuti.DG	Colombia_Checua_6000BP	Argentina_LagunaToro_2400BP	Dominican_ElSoco_Ceramic	-0.000282	-0.513	7689	7735	163125
Mbuti.DG	Colombia_Checua_6000BP	Argentina_LagunaToro_2400BP	Dominican_ElSoco_Ceramic	-0.000282	-0.513	7689	7735	163125
Mbuti.DG	Colombia_Checua_6000BP	Argentina_LagunaToro_2400BP	Dominican_JuanDolio_Ceramic	-0.000169	-0.306	7677	7705	162696
Mbuti.DG	Colombia_Checua_6000BP	Argentina_LagunaToro_2400BP	Dominican_LaCaleta_Ceramic	-0.000358	-0.685	7695	7753	163191
Mbuti.DG	Colombia_Checua_6000BP	Argentina_LagunaToro_2400BP	Dominican_LaUnion_Ceramic	0.000302	0.513	7711	7662	162160
Mbuti.DG	Colombia_Checua_6000BP	Argentina_LagunaToro_2400BP	Dominican_LomaPerenal_Ceramic	0.000522	0.756	7177	7098	150781
Mbuti.DG	Colombia_Checua_6000BP	Argentina_LagunaToro_2400BP	Dominican_LosCorniel_Ceramic	-0.000194	-0.276	7081	7110	149981
Mbuti.DG	Colombia_Checua_6000BP	Argentina_LagunaToro_2400BP	Dominican_LosMuertos_Ceramic	0.000535	0.761	7498	7413	157925
Mbuti.DG	Colombia_Checua_6000BP	Argentina_LagunaToro_2400BP	Dominican_Macao_Ceramic	-0.000294	-0.49	7667	7715	160724
Mbuti.DG	Colombia_Checua_6000BP	Argentina_LagunaToro_2400BP	Greenland_Saqqaq.SG	-0.018686	-23.067	7137	10145	160998
Mbuti.DG	Colombia_Checua_6000BP	Argentina_LagunaToro_2400BP	Guadeloupe_AnseGourde_Ceramic	-0.001277	-1.711	4863	4995	103671
Mbuti.DG	Colombia_Checua_6000BP	Argentina_LagunaToro_2400BP	Panama_IsthmoColombian_PreColonial.SG	-0.000863	-1.243	5707	5812	122525
Mbuti.DG	Colombia_Checua_6000BP	Argentina_LagunaToro_2400BP	Peru_Antaura_Tiwanaku	-0.001768	-2.181	5556	5767	119345
Mbuti.DG	Colombia_Checua_6000BP	Argentina_LagunaToro_2400BP	Peru_Chanka_LIP	0.000117	0.176	7149	7131	151411
Mbuti.DG	Colombia_Checua_6000BP	Argentina_LagunaToro_2400BP	Peru_Chincha_LH	-0.000425	-0.776	7718	7787	163106
Mbuti.DG	Colombia_Checua_6000BP	Argentina_LagunaToro_2400BP	Peru_Cotahuasi_Tiwanaku	-0.000183	-0.222	4583	4601	97683
Mbuti.DG	Colombia_Checua_6000BP	Argentina_LagunaToro_2400BP	Peru_Cullcunche_Tiwanaku	-0.001129	-1.337	4321	4426	92754
Mbuti.DG	Colombia_Checua_6000BP	Argentina_LagunaToro_2400BP	Peru_Cuncaicha_4200BP	-0.000346	-0.462	6673	6723	142621
Mbuti.DG	Colombia_Checua_6000BP	Argentina_LagunaToro_2400BP	Peru_Cuncaicha_9000BP	-0.001106	-1.477	6635	6791	140847
Mbuti.DG	Colombia_Checua_6000BP	Argentina_LagunaToro_2400BP	Peru_EIP_Moche	0.000267	0.249	2146	2133	45933
Mbuti.DG	Colombia_Checua_6000BP	Argentina_LagunaToro_2400BP	Peru_ElBrujo_EIP_1300BP	0.000242	0.345	5872	5842	123628
Mbuti.DG	Colombia_Checua_6000BP	Argentina_LagunaToro_2400BP	Peru_Highlands_Chinchawas_MH	0.000772	0.873	3853	3790	80840
Mbuti.DG	Colombia_Checua_6000BP	Argentina_LagunaToro_2400BP	Peru_Highlands_LIP_Chimu	-0.000301	-0.494	7295	7341	154734
Mbuti.DG	Colombia_Checua_6000BP	Argentina_LagunaToro_2400BP	Peru_HuacaPrieta_LA_4500BP	-0.001113	-0.368	230	235	4950
Mbuti.DG	Colombia_Checua_6000BP	Argentina_LagunaToro_2400BP	Peru_Kaillachuro_Unknown.SG	-0.00111	-0.783	1174	1203	25713
Mbuti.DG	Colombia_Checua_6000BP	Argentina_LagunaToro_2400BP	Peru_LaGalgada_4100BP	0.000794	1.1	7382	7258	156290
Mbuti.DG	Colombia_Checua_6000BP	Argentina_LagunaToro_2400BP	Peru_Laramate_900BP	0.000523	0.907	7640	7555	161458
Mbuti.DG	Colombia_Checua_6000BP	Argentina_LagunaToro_2400BP	Peru_Lauricocha_3500BP	-0.000928	-1.109	5181	5283	109667
Mbuti.DG	Colombia_Checua_6000BP	Argentina_LagunaToro_2400BP	Peru_Lauricocha_5800BP	0.000582	0.73	5389	5323	112783
Mbuti.DG	Colombia_Checua_6000BP	Argentina_LagunaToro_2400BP	Peru_Lauricocha_8600BP	-0.000883	-1.307	7526	7666	159099
Mbuti.DG	Colombia_Checua_6000BP	Argentina_LagunaToro_2400BP	Peru_LH_Inca	0.000288	0.234	1769	1759	36988
Mbuti.DG	Colombia_Checua_6000BP	Argentina_LagunaToro_2400BP	Peru_Lima_EIP_1450BP	-0.001967	-2.24	3216	3354	69967
Mbuti.DG	Colombia_Checua_6000BP	Argentina_LagunaToro_2400BP	Peru_Lima_LIP_650BP	-0.000246	-0.356	7234	7272	154218
Mbuti.DG	Colombia_Checua_6000BP	Argentina_LagunaToro_2400BP	Peru_LimaCoast_MH_1000BP	0.000482	0.317	1027	1017	21478
Mbuti.DG	Colombia_Checua_6000BP	Argentina_LagunaToro_2400BP	Peru_LIP_Botigiriayocc_600BP	0.000234	0.323	7595	7558	159394
Mbuti.DG	Colombia_Checua_6000BP	Argentina_LagunaToro_2400BP	Peru_LIP_La_Galgada_600BP	-0.000538	-0.202	305	309	6599
Mbuti.DG	Colombia_Checua_6000BP	Argentina_LagunaToro_2400BP	Peru_LIP_Pacapaccari_600BP	0.000225	0.352	7051	7018	148703
Mbuti.DG	Colombia_Checua_6000BP	Argentina_LagunaToro_2400BP	Peru_LIP_Ychsma	-0.00083	-1.005	4016	4086	84368
Mbuti.DG	Colombia_Checua_6000BP	Argentina_LagunaToro_2400BP	Peru_Maucallacta_Tiwanaku	-0.000891	-1.044	4187	4267	89941
Mbuti.DG	Colombia_Checua_6000BP	Argentina_LagunaToro_2400BP	Peru_MH_LIP_ElBrujo_850BP	-0.000739	-0.826	3622	3678	76279
Mbuti.DG	Colombia_Checua_6000BP	Argentina_LagunaToro_2400BP	Peru_MH_LIP_Lambayeque	0.000876	1.351	7306	7172	153520
Mbuti.DG	Colombia_Checua_6000BP	Argentina_LagunaToro_2400BP	Peru_Palpa_LIP_550BP	0.000363	0.543	6597	6546	139029
Mbuti.DG	Colombia_Checua_6000BP	Argentina_LagunaToro_2400BP	Peru_Palpa_MH_950BP	-0.001616	-0.699	403	417	8610
Mbuti.DG	Colombia_Checua_6000BP	Argentina_LagunaToro_2400BP	Peru_RioUncallane_1600BP.SG	-0.000588	-1.01	7684	7780	163055
Mbuti.DG	Colombia_Checua_6000BP	Argentina_LagunaToro_2400BP	Peru_SanSebastian_LH_500BP	-0.000413	-0.494	4041	4077	86169
Mbuti.DG	Colombia_Checua_6000BP	Argentina_LagunaToro_2400BP	Peru_SanSebastian_LIP_600BP	0.000359	0.52	6666	6616	140494
Mbuti.DG	Colombia_Checua_6000BP	Argentina_LagunaToro_2400BP	Peru_SoroMikayaPatjxa_6800BP.SG	-0.006429	-2.372	326	372	7189
Mbuti.DG	Colombia_Checua_6000BP	Argentina_LagunaToro_2400BP	Peru_Ullujaya_EIP_1350BP	-0.000751	-1.091	5436	5524	116953
Mbuti.DG	Colombia_Checua_6000BP	Argentina_LagunaToro_2400BP	Peru_Ullujaya_MH_950BP	-0.00043	-0.549	5540	5590	117666
Mbuti.DG	Colombia_Checua_6000BP	Argentina_LagunaToro_2400BP	PuertoRico_CaboRojo11_Ceramic	-0.000944	-1.307	6911	7052	149452
Mbuti.DG	Colombia_Checua_6000BP	Argentina_LagunaToro_2400BP	PuertoRico_CanasColloresMonserrate_Ceramic	-0.000533	-0.835	7541	7626	159969
Mbuti.DG	Colombia_Checua_6000BP	Argentina_LagunaToro_2400BP	PuertoRico_Collores_Ceramic	-9e-05	-0.125	6974	6987	146906
Mbuti.DG	Colombia_Checua_6000BP	Argentina_LagunaToro_2400BP	PuertoRico_LosIndios_Ceramic	-0.001316	-0.971	1302	1338	27484
Mbuti.DG	Colombia_Checua_6000BP	Argentina_LagunaToro_2400BP	PuertoRico_Monserrate_Ceramic	8.5e-05	0.114	6778	6766	141997
Mbuti.DG	Colombia_Checua_6000BP	Argentina_LagunaToro_2400BP	PuertoRico_PasodelIndio_Ceramic	-0.000582	-0.982	7665	7759	161769
Mbuti.DG	Colombia_Checua_6000BP	Argentina_LagunaToro_2400BP	PuertoRico_PuntaCandelero_Ceramic	-0.001187	-1.65	5396	5532	114831
Mbuti.DG	Colombia_Checua_6000BP	Argentina_LagunaToro_2400BP	PuertoRico_SantaElena_Ceramic	-0.000193	-0.321	7632	7663	160690
Mbuti.DG	Colombia_Checua_6000BP	Argentina_LagunaToro_2400BP	PuertoRico_Tibes_Ceramic	0.00031	0.352	3542	3519	73560
Mbuti.DG	Colombia_Checua_6000BP	Argentina_LagunaToro_2400BP	StLucia_Lavoutte_Ceramic	-0.000447	-0.822	7715	7788	162977
Mbuti.DG	Colombia_Checua_6000BP	Argentina_LagunaToro_2400BP	Uruguay_Rocha_PreColonial.SG	-0.001252	-0.963	1503	1544	32749
Mbuti.DG	Colombia_Checua_6000BP	Argentina_LagunaToro_2400BP	USA_AK_Ancient_Athabaskan_1100BP	-0.009211	-13.587	7446	8946	162828
Mbuti.DG	Colombia_Checua_6000BP	Argentina_LagunaToro_2400BP	USA_AK_Athabskan.SG	-0.010909	-11.145	3597	4458	78980
Mbuti.DG	Colombia_Checua_6000BP	Argentina_LagunaToro_2400BP	USA_AK_PaleoAleut	-0.010012	-14.271	7121	8670	154757
Mbuti.DG	Colombia_Checua_6000BP	Argentina_LagunaToro_2400BP	USA_AK_PaleoAleut.SG	-0.010228	-13.185	6943	8469	149174
Mbuti.DG	Colombia_Checua_6000BP	Argentina_LagunaToro_2400BP	USA_AK_Prehistoric.SG	-0.015552	-4.261	172	234	3998
Mbuti.DG	Colombia_Checua_6000BP	Argentina_LagunaToro_2400BP	USA_Alaska_TrailCreek_9000BP.SG	-0.014355	-11.866	2188	2882	48384
Mbuti.DG	Colombia_Checua_6000BP	Argentina_LagunaToro_2400BP	USA_Ancient_Beringian.SG	-0.012939	-16.566	7498	9609	163185
Mbuti.DG	Colombia_Checua_6000BP	Argentina_LagunaToro_2400BP	USA_Anzick_realigned.SG	-0.004336	-5.73	7548	8255	162992
Mbuti.DG	Colombia_Checua_6000BP	Argentina_LagunaToro_2400BP	USA_CA_Islands.SG	-0.002202	-4.131	7668	8027	163189
Mbuti.DG	Colombia_Checua_6000BP	Argentina_LagunaToro_2400BP	USA_Nevada_LovelockCave_1850BP.SG	-0.002853	-4.528	7602	8068	163160
Mbuti.DG	Colombia_Checua_6000BP	Argentina_LagunaToro_2400BP	USA_Nevada_LovelockCave_600BP.SG	-0.002512	-3.525	7666	8076	163167
Mbuti.DG	Colombia_Checua_6000BP	Argentina_LagunaToro_2400BP	USA_Nevada_SpiritCave_11000BP.SG	-0.001238	-1.666	7775	7977	163159
Mbuti.DG	Colombia_Checua_6000BP	Argentina_LagunaToro_2400BP	USA_NM_Chaco	-0.005432	-5.363	2268	2536	49382
Mbuti.DG	Colombia_Checua_6000BP	Argentina_LagunaToro_2400BP	USA_PA_Colonist.SG	-0.031024	-20.927	1315	2247	30040
Mbuti.DG	Colombia_Checua_6000BP	Argentina_LagunaToro_2400BP	USA_WA_Kennewick.SG	-0.005634	-5.448	2914	3267	62653
Mbuti.DG	Colombia_Checua_6000BP	Argentina_LagunaToro_2400BP	Venezuela_LasLocas_Ceramic	-0.000787	-1.43	7592	7719	161369
Mbuti.DG	Colombia_Checua_6000BP	Argentina_MitrePeninsula_Haush_400BP	Argentina_NorthTierradelFiego_Selknam_100BP.SG	-0.000451	-1.145	24403	24673	597865
Mbuti.DG	Colombia_Checua_6000BP	Argentina_MitrePeninsula_Haush_400BP	Argentina_NorthTierradelFuego_LaArcillosa2_5800BP	-0.00065	-1.428	27696	28097	617842
Mbuti.DG	Colombia_Checua_6000BP	Argentina_MitrePeninsula_Haush_400BP	Argentina_NorthTierradelFuego_Selknam_500BP	0.000235	0.89	29076	28908	715635
Mbuti.DG	Colombia_Checua_6000BP	Argentina_MitrePeninsula_Haush_400BP	Bahamas_AbacoIsl_Ceramic	-8.9e-05	-0.255	33131	33194	704093
Mbuti.DG	Colombia_Checua_6000BP	Argentina_MitrePeninsula_Haush_400BP	Bahamas_CrookedIsl_Ceramic	1.3e-05	0.032	33055	33047	703014
Mbuti.DG	Colombia_Checua_6000BP	Argentina_MitrePeninsula_Haush_400BP	Bahamas_EleutheraIsl_Ceramic	-9.5e-05	-0.302	33842	33911	720370
Mbuti.DG	Colombia_Checua_6000BP	Argentina_MitrePeninsula_Haush_400BP	Bahamas_LongIsl_Ceramic	-0.000155	-0.432	32850	32960	704154
Mbuti.DG	Colombia_Checua_6000BP	Argentina_MitrePeninsula_Haush_400BP	Bahamas_SouthAndros_Ceramic	-0.000107	-0.324	33365	33440	708392
Mbuti.DG	Colombia_Checua_6000BP	Argentina_MitrePeninsula_Haush_400BP	Belize_3600BP	0.000499	0.971	13762	13618	289046
Mbuti.DG	Colombia_Checua_6000BP	Argentina_MitrePeninsula_Haush_400BP	Belize_4000BP	0.000113	0.189	6368	6352	135295
Mbuti.DG	Colombia_Checua_6000BP	Argentina_MitrePeninsula_Haush_400BP	Belize_4600BP	0.000242	0.71	33706	33533	715407
Mbuti.DG	Colombia_Checua_6000BP	Argentina_MitrePeninsula_Haush_400BP	Belize_4600BP	0.000242	0.71	33706	33533	715407
Mbuti.DG	Colombia_Checua_6000BP	Argentina_MitrePeninsula_Haush_400BP	Belize_4900BP	-0.000338	-0.981	33628	33869	713811
Mbuti.DG	Colombia_Checua_6000BP	Argentina_MitrePeninsula_Haush_400BP	Belize_5500BP	-0.001008	-2.229	28244	28857	608061
Mbuti.DG	Colombia_Checua_6000BP	Argentina_MitrePeninsula_Haush_400BP	Belize_7400BP	-0.000179	-0.384	22769	22854	478460
Mbuti.DG	Colombia_Checua_6000BP	Argentina_MitrePeninsula_Haush_400BP	Belize_8800BP	2e-06	0.002	2616	2616	55862
Mbuti.DG	Colombia_Checua_6000BP	Argentina_MitrePeninsula_Haush_400BP	Belize_9400BP	0.00016	0.339	19554	19488	415297
Mbuti.DG	Colombia_Checua_6000BP	Argentina_MitrePeninsula_Haush_400BP	Bolivia_Akapana_Tiwanaku	-0.000179	-0.488	26132	26231	556556
Mbuti.DG	Colombia_Checua_6000BP	Argentina_MitrePeninsula_Haush_400BP	Bolivia_Lukurmata_Tiwanaku	-0.000353	-1.052	33456	33707	710393
Mbuti.DG	Colombia_Checua_6000BP	Argentina_MitrePeninsula_Haush_400BP	Bolivia_MH_Iroco_1050BP	-6.2e-05	-0.125	21811	21840	464633
Mbuti.DG	Colombia_Checua_6000BP	Argentina_MitrePeninsula_Haush_400BP	Bolivia_MH_Miraflores	-0.00016	-0.397	30796	30900	654257
Mbuti.DG	Colombia_Checua_6000BP	Argentina_MitrePeninsula_Haush_400BP	Bolivia_MH_Tiwanaku	0.000499	1.082	14367	14215	304449
Mbuti.DG	Colombia_Checua_6000BP	Argentina_MitrePeninsula_Haush_400BP	Bolivia_MiraFlores_MH	0.000556	1.238	25763	25459	546349
Mbuti.DG	Colombia_Checua_6000BP	Argentina_MitrePeninsula_Haush_400BP	Bolivia_MonolitoDescabezado_Tiwanaku	-0.001784	-3.812	27310	28359	588420
Mbuti.DG	Colombia_Checua_6000BP	Argentina_MitrePeninsula_Haush_400BP	Bolivia_Pumapunku_Tiwanaku	0.000551	0.994	10716	10591	227774
Mbuti.DG	Colombia_Checua_6000BP	Argentina_MitrePeninsula_Haush_400BP	Bolivia_Putuni_Tiwanaku	-0.000691	-1.431	20676	20981	441366
Mbuti.DG	Colombia_Checua_6000BP	Argentina_MitrePeninsula_Haush_400BP	Bolivia_Totocachi_Tiwanaku	0.000342	0.565	7222	7170	153645
Mbuti.DG	Colombia_Checua_6000BP	Argentina_MitrePeninsula_Haush_400BP	Brazil_Enoque_3500BP.SG	-0.000318	-0.242	1208	1216	25844
Mbuti.DG	Colombia_Checua_6000BP	Argentina_MitrePeninsula_Haush_400BP	Brazil_LapaDoSanto_9600BP	-0.00114	-3.487	33219	34026	708420
Mbuti.DG	Colombia_Checua_6000BP	Argentina_MitrePeninsula_Haush_400BP	Brazil_Laranjal_6600BP	-0.000591	-1.225	17189	17407	368702
Mbuti.DG	Colombia_Checua_6000BP	Argentina_MitrePeninsula_Haush_400BP	Brazil_Laranjal_6800BP	-0.000987	-1.839	13039	13317	281744
Mbuti.DG	Colombia_Checua_6000BP	Argentina_MitrePeninsula_Haush_400BP	Brazil_Moraes_5800BP	-0.000175	-0.326	11469	11512	246871
Mbuti.DG	Colombia_Checua_6000BP	Argentina_MitrePeninsula_Haush_400BP	Brazil_PrePottery_1300BP	-0.002456	-2.424	1812	1908	39001
Mbuti.DG	Colombia_Checua_6000BP	Argentina_MitrePeninsula_Haush_400BP	Brazil_PrePottery_2200BP	-0.002643	-4.796	8176	8648	178716
Mbuti.DG	Colombia_Checua_6000BP	Argentina_MitrePeninsula_Haush_400BP	Brazil_PrePottery_2500BP	-0.001732	-2.346	4354	4516	93596
Mbuti.DG	Colombia_Checua_6000BP	Argentina_MitrePeninsula_Haush_400BP	Brazil_Sumidouro_10100BP.SG	-0.002345	-5.508	26985	28390	599076
Mbuti.DG	Colombia_Checua_6000BP	Argentina_MitrePeninsula_Haush_400BP	Brazil_Sumidouro_10200BP.SG	-0.00278	-4.702	8241	8764	188290
Mbuti.DG	Colombia_Checua_6000BP	Argentina_MitrePeninsula_Haush_400BP	Brazil_Sumidouro_10400BP.SG	-0.001585	-3.185	34101	35262	732555
Mbuti.DG	Colombia_Checua_6000BP	Argentina_MitrePeninsula_Haush_400BP	Brazil_Sumidouro_9800BP.SG	-0.002664	-2.965	3171	3365	72925
Mbuti.DG	Colombia_Checua_6000BP	Argentina_MitrePeninsula_Haush_400BP	Canada_6500BP.SG	-0.007683	-11.693	9037	10561	198360
Mbuti.DG	Colombia_Checua_6000BP	Argentina_MitrePeninsula_Haush_400BP	Canada_700BP.SG	-0.008415	-10.925	4067	4827	90394
Mbuti.DG	Colombia_Checua_6000BP	Argentina_MitrePeninsula_Haush_400BP	Canada_ASO.SG	-0.005636	-12.275	27278	30603	589838
Mbuti.DG	Colombia_Checua_6000BP	Argentina_MitrePeninsula_Haush_400BP	Canada_BigBar_5700BP.SG	-0.006494	-12.588	20061	22897	436783
Mbuti.DG	Colombia_Checua_6000BP	Argentina_MitrePeninsula_Haush_400BP	Canada_LateDorset.SG	-0.018206	-27.574	10340	14536	230466
Mbuti.DG	Colombia_Checua_6000BP	Argentina_MitrePeninsula_Haush_400BP	Canada_MDorset	-0.018612	-24.059	4624	6528	102338
Mbuti.DG	Colombia_Checua_6000BP	Argentina_MitrePeninsula_Haush_400BP	Canada_MDorset.SG	-0.019306	-16.138	1647	2365	37187
Mbuti.DG	Colombia_Checua_6000BP	Argentina_MitrePeninsula_Haush_400BP	Chile_CaletaHuelen_MH_1100BP	0.000102	0.231	19897	19854	425072
Mbuti.DG	Colombia_Checua_6000BP	Argentina_MitrePeninsula_Haush_400BP	Chile_Conchali_700BP	0.000518	1.415	32130	31770	695107
Mbuti.DG	Colombia_Checua_6000BP	Argentina_MitrePeninsula_Haush_400BP	Chile_LIP_Pukara_600BP	-0.000617	-0.921	5797	5874	124756
Mbuti.DG	Colombia_Checua_6000BP	Argentina_MitrePeninsula_Haush_400BP	Chile_LIP_Pukara_700BP	0.00137	2.241	7745	7521	163776
Mbuti.DG	Colombia_Checua_6000BP	Argentina_MitrePeninsula_Haush_400BP	ChileLosRieles12000BP	-0.000231	-0.446	29936	30083	635976
Mbuti.DG	Colombia_Checua_6000BP	Argentina_MitrePeninsula_Haush_400BP	Chile_LosRieles_5100BP	0.000608	1.358	29224	28842	628439
Mbuti.DG	Colombia_Checua_6000BP	Argentina_MitrePeninsula_Haush_400BP	Chile_NorthTierradelFuego_Selknam_100BP	-0.000374	-0.954	20420	20610	508010
Mbuti.DG	Colombia_Checua_6000BP	Argentina_MitrePeninsula_Haush_400BP	Chile_PicaOcho_700BP	0.000786	1.617	20503	20161	435002
Mbuti.DG	Colombia_Checua_6000BP	Argentina_MitrePeninsula_Haush_400BP	Chile_PuntaSantaAna_7300BP.SG	-0.000702	-1.541	23712	24086	532206
Mbuti.DG	Colombia_Checua_6000BP	Argentina_MitrePeninsula_Haush_400BP	Chile_SouthernContinent_Aonikenk_400BP	0.000779	1.79	16281	15981	385238
Mbuti.DG	Colombia_Checua_6000BP	Argentina_MitrePeninsula_Haush_400BP	Chile_StraitOfMagellan_Kaweskar_100BP.SG	-0.001124	-1.763	4461	4580	105737
Mbuti.DG	Colombia_Checua_6000BP	Argentina_MitrePeninsula_Haush_400BP	Chile_WesternArchipelago_Ayayema_5100BP.SG	-0.001185	-2.652	32913	33783	733315
Mbuti.DG	Colombia_Checua_6000BP	Argentina_MitrePeninsula_Haush_400BP	Chile_WesternArchipelago_Kaweskar_1200BP.SG	-0.00141	-3.311	29116	30066	673915
Mbuti.DG	Colombia_Checua_6000BP	Argentina_MitrePeninsula_Haush_400BP	Chile_WesternArchipelago_Kaweskar_800BP.SG	-0.00097	-2.542	31154	31865	732399
Mbuti.DG	Colombia_Checua_6000BP	Argentina_MitrePeninsula_Haush_400BP	Chile_Yamana_BeagleChannel_800BP.SG	-0.000644	-2.044	30148	30620	733778
Mbuti.DG	Colombia_Checua_6000BP	Argentina_MitrePeninsula_Haush_400BP	Cuba_CanimarAbajo_Archaic	-0.000391	-1.136	34659	34946	734069
Mbuti.DG	Colombia_Checua_6000BP	Argentina_MitrePeninsula_Haush_400BP	Cuba_CuevaCalero_Archaic	-0.000492	-1.183	33282	33631	708471
Mbuti.DG	Colombia_Checua_6000BP	Argentina_MitrePeninsula_Haush_400BP	Cuba_CuevaEsqueletos_Ceramic	-0.000343	-1.031	34237	34487	730084
Mbuti.DG	Colombia_Checua_6000BP	Argentina_MitrePeninsula_Haush_400BP	Cuba_CuevaPerico_Archaic	-0.001107	-2.709	24494	25072	522220
Mbuti.DG	Colombia_Checua_6000BP	Argentina_MitrePeninsula_Haush_400BP	Cuba_ElMorrillo_Ceramic	0.000324	0.717	26892	26708	567479
Mbuti.DG	Colombia_Checua_6000BP	Argentina_MitrePeninsula_Haush_400BP	Cuba_GuayaboBlanco_Archaic	-0.000475	-1.199	32869	33200	697200
Mbuti.DG	Colombia_Checua_6000BP	Argentina_MitrePeninsula_Haush_400BP	Cuba_LasCarolinas_Archaic	-0.000624	-1.516	32301	32729	685095
Mbuti.DG	Colombia_Checua_6000BP	Argentina_MitrePeninsula_Haush_400BP	Cuba_Manuelito_Archaic	0.000357	0.739	21813	21650	456968
Mbuti.DG	Colombia_Checua_6000BP	Argentina_MitrePeninsula_Haush_400BP	Cuba_PlayadelMango_Archaic	-0.000444	-1.167	32966	33277	699854
Mbuti.DG	Colombia_Checua_6000BP	Argentina_MitrePeninsula_Haush_400BP	Curacao_deSavaan_Ceramic	-0.000305	-0.83	32720	32933	698347
Mbuti.DG	Colombia_Checua_6000BP	Argentina_MitrePeninsula_Haush_400BP	Curacao_SantaCruz_Ceramic	-0.000402	-0.903	31847	32120	680835
Mbuti.DG	Colombia_Checua_6000BP	Argentina_MitrePeninsula_Haush_400BP	Dominican_Andres_Archaic	4e-05	0.085	29064	29039	614163
Mbuti.DG	Colombia_Checua_6000BP	Argentina_MitrePeninsula_Haush_400BP	Dominican_Atajadizo_Ceramic	2.1e-05	0.07	34363	34348	731924
Mbuti.DG	Colombia_Checua_6000BP	Argentina_MitrePeninsula_Haush_400BP	Dominican_CuevaJuana_Ceramic	-0.000187	-0.573	34072	34208	728536
Mbuti.DG	Colombia_Checua_6000BP	Argentina_MitrePeninsula_Haush_400BP	Dominican_CuevaRoja_Archaic	-0.001592	-2.239	4357	4505	92977
Mbuti.DG	Colombia_Checua_6000BP	Argentina_MitrePeninsula_Haush_400BP	Dominican_EdilioCruz_Ceramic	-0.000169	-0.373	30252	30361	645895
Mbuti.DG	Colombia_Checua_6000BP	Argentina_MitrePeninsula_Haush_400BP	Dominican_ElFrances_Ceramic	0.000276	0.742	30259	30083	640038
Mbuti.DG	Colombia_Checua_6000BP	Argentina_MitrePeninsula_Haush_400BP	Dominican_ElSoco_Ceramic	-0.000113	-0.374	34349	34432	732865
Mbuti.DG	Colombia_Checua_6000BP	Argentina_MitrePeninsula_Haush_400BP	Dominican_ElSoco_Ceramic	-0.000113	-0.374	34349	34432	732865
Mbuti.DG	Colombia_Checua_6000BP	Argentina_MitrePeninsula_Haush_400BP	Dominican_JuanDolio_Ceramic	1.4e-05	0.045	34092	34082	727714
Mbuti.DG	Colombia_Checua_6000BP	Argentina_MitrePeninsula_Haush_400BP	Dominican_LaCaleta_Ceramic	-2.8e-05	-0.094	34531	34551	734014
Mbuti.DG	Colombia_Checua_6000BP	Argentina_MitrePeninsula_Haush_400BP	Dominican_LaUnion_Ceramic	0.000343	0.983	33934	33686	722646
Mbuti.DG	Colombia_Checua_6000BP	Argentina_MitrePeninsula_Haush_400BP	Dominican_LomaPerenal_Ceramic	0.000465	1.068	29972	29675	639237
Mbuti.DG	Colombia_Checua_6000BP	Argentina_MitrePeninsula_Haush_400BP	Dominican_LosCorniel_Ceramic	-6.3e-05	-0.147	29768	29809	636433
Mbuti.DG	Colombia_Checua_6000BP	Argentina_MitrePeninsula_Haush_400BP	Dominican_LosMuertos_Ceramic	0.000165	0.377	32178	32065	687784
Mbuti.DG	Colombia_Checua_6000BP	Argentina_MitrePeninsula_Haush_400BP	Dominican_Macao_Ceramic	-6.6e-05	-0.176	33507	33554	711123
Mbuti.DG	Colombia_Checua_6000BP	Argentina_MitrePeninsula_Haush_400BP	Greenland_Saqqaq.SG	-0.018489	-35.618	31999	45292	718988
Mbuti.DG	Colombia_Checua_6000BP	Argentina_MitrePeninsula_Haush_400BP	Guadeloupe_AnseGourde_Ceramic	-0.000565	-1.484	21220	21476	452872
Mbuti.DG	Colombia_Checua_6000BP	Argentina_MitrePeninsula_Haush_400BP	Panama_IsthmoColombian_PreColonial.SG	-0.001173	-3.142	25398	26037	544996
Mbuti.DG	Colombia_Checua_6000BP	Argentina_MitrePeninsula_Haush_400BP	Peru_Antaura_Tiwanaku	-0.000633	-1.437	23839	24164	513256
Mbuti.DG	Colombia_Checua_6000BP	Argentina_MitrePeninsula_Haush_400BP	Peru_Chanka_LIP	0.000209	0.506	30501	30366	648674
Mbuti.DG	Colombia_Checua_6000BP	Argentina_MitrePeninsula_Haush_400BP	Peru_Chincha_LH	-0.00022	-0.708	34408	34569	733650
Mbuti.DG	Colombia_Checua_6000BP	Argentina_MitrePeninsula_Haush_400BP	Peru_Cotahuasi_Tiwanaku	0.00035	0.719	19215	19071	411287
Mbuti.DG	Colombia_Checua_6000BP	Argentina_MitrePeninsula_Haush_400BP	Peru_Cullcunche_Tiwanaku	-0.000306	-0.686	18277	18397	392057
Mbuti.DG	Colombia_Checua_6000BP	Argentina_MitrePeninsula_Haush_400BP	Peru_Cuncaicha_4200BP	-1e-05	-0.022	27812	27818	598364
Mbuti.DG	Colombia_Checua_6000BP	Argentina_MitrePeninsula_Haush_400BP	Peru_Cuncaicha_9000BP	-0.000533	-1.081	27514	27829	590563
Mbuti.DG	Colombia_Checua_6000BP	Argentina_MitrePeninsula_Haush_400BP	Peru_EIP_Moche	0.00112	2.181	8716	8510	184116
Mbuti.DG	Colombia_Checua_6000BP	Argentina_MitrePeninsula_Haush_400BP	Peru_ElBrujo_EIP_1300BP	0.000957	2.442	24142	23651	512413
Mbuti.DG	Colombia_Checua_6000BP	Argentina_MitrePeninsula_Haush_400BP	Peru_Highlands_Chinchawas_MH	0.001202	2.384	15266	14880	321557
Mbuti.DG	Colombia_Checua_6000BP	Argentina_MitrePeninsula_Haush_400BP	Peru_Highlands_LIP_Chimu	0.000377	1.095	31367	31115	669300
Mbuti.DG	Colombia_Checua_6000BP	Argentina_MitrePeninsula_Haush_400BP	Peru_HuacaPrieta_LA_4500BP	0.00168	1.204	901	870	18395
Mbuti.DG	Colombia_Checua_6000BP	Argentina_MitrePeninsula_Haush_400BP	Peru_Kaillachuro_Unknown.SG	-0.000271	-0.392	5404	5435	114737
Mbuti.DG	Colombia_Checua_6000BP	Argentina_MitrePeninsula_Haush_400BP	Peru_LaGalgada_4100BP	0.000566	1.279	32131	31745	682757
Mbuti.DG	Colombia_Checua_6000BP	Argentina_MitrePeninsula_Haush_400BP	Peru_Laramate_900BP	0.000535	1.657	33792	33408	717635
Mbuti.DG	Colombia_Checua_6000BP	Argentina_MitrePeninsula_Haush_400BP	Peru_Lauricocha_3500BP	-0.000682	-1.341	21714	22033	468432
Mbuti.DG	Colombia_Checua_6000BP	Argentina_MitrePeninsula_Haush_400BP	Peru_Lauricocha_5800BP	0.000128	0.262	22746	22684	484566
Mbuti.DG	Colombia_Checua_6000BP	Argentina_MitrePeninsula_Haush_400BP	Peru_Lauricocha_8600BP	-0.000523	-1.286	33263	33633	706743
Mbuti.DG	Colombia_Checua_6000BP	Argentina_MitrePeninsula_Haush_400BP	Peru_LH_Inca	-0.000217	-0.369	7266	7300	155691
Mbuti.DG	Colombia_Checua_6000BP	Argentina_MitrePeninsula_Haush_400BP	Peru_Lima_EIP_1450BP	-0.000495	-1.052	13674	13818	291413
Mbuti.DG	Colombia_Checua_6000BP	Argentina_MitrePeninsula_Haush_400BP	Peru_Lima_LIP_650BP	0.00019	0.489	31638	31508	681587
Mbuti.DG	Colombia_Checua_6000BP	Argentina_MitrePeninsula_Haush_400BP	Peru_LimaCoast_MH_1000BP	0.001724	2.428	3998	3852	84381
Mbuti.DG	Colombia_Checua_6000BP	Argentina_MitrePeninsula_Haush_400BP	Peru_LIP_Botigiriayocc_600BP	0.000214	0.452	33255	33103	710107
Mbuti.DG	Colombia_Checua_6000BP	Argentina_MitrePeninsula_Haush_400BP	Peru_LIP_La_Galgada_600BP	-0.000972	-0.786	1169	1193	25413
Mbuti.DG	Colombia_Checua_6000BP	Argentina_MitrePeninsula_Haush_400BP	Peru_LIP_Pacapaccari_600BP	0.000907	2.357	29980	29403	635391
Mbuti.DG	Colombia_Checua_6000BP	Argentina_MitrePeninsula_Haush_400BP	Peru_LIP_Ychsma	-1.2e-05	-0.028	16070	16074	342417
Mbuti.DG	Colombia_Checua_6000BP	Argentina_MitrePeninsula_Haush_400BP	Peru_Maucallacta_Tiwanaku	-0.000791	-1.673	17599	17901	380921
Mbuti.DG	Colombia_Checua_6000BP	Argentina_MitrePeninsula_Haush_400BP	Peru_MH_LIP_ElBrujo_850BP	0.000356	0.721	14557	14448	308369
Mbuti.DG	Colombia_Checua_6000BP	Argentina_MitrePeninsula_Haush_400BP	Peru_MH_LIP_Lambayeque	0.00077	1.968	31557	31043	667388
Mbuti.DG	Colombia_Checua_6000BP	Argentina_MitrePeninsula_Haush_400BP	Peru_Palpa_LIP_550BP	0.000622	1.596	27719	27354	585876
Mbuti.DG	Colombia_Checua_6000BP	Argentina_MitrePeninsula_Haush_400BP	Peru_Palpa_MH_950BP	0.000779	0.743	1665	1638	34912
Mbuti.DG	Colombia_Checua_6000BP	Argentina_MitrePeninsula_Haush_400BP	Peru_RioUncallane_1600BP.SG	-0.000475	-1.365	34492	34840	733326
Mbuti.DG	Colombia_Checua_6000BP	Argentina_MitrePeninsula_Haush_400BP	Peru_SanSebastian_LH_500BP	0.000599	1.236	16341	16134	345751
Mbuti.DG	Colombia_Checua_6000BP	Argentina_MitrePeninsula_Haush_400BP	Peru_SanSebastian_LIP_600BP	0.000614	1.415	27622	27263	586403
Mbuti.DG	Colombia_Checua_6000BP	Argentina_MitrePeninsula_Haush_400BP	Peru_SoroMikayaPatjxa_6800BP.SG	-0.006067	-5.034	1454	1653	32803
Mbuti.DG	Colombia_Checua_6000BP	Argentina_MitrePeninsula_Haush_400BP	Peru_Ullujaya_EIP_1350BP	0.000241	0.578	22529	22414	478745
Mbuti.DG	Colombia_Checua_6000BP	Argentina_MitrePeninsula_Haush_400BP	Peru_Ullujaya_MH_950BP	0.000703	1.451	22943	22604	481300
Mbuti.DG	Colombia_Checua_6000BP	Argentina_MitrePeninsula_Haush_400BP	PuertoRico_CaboRojo11_Ceramic	-0.000112	-0.241	29473	29543	633515
Mbuti.DG	Colombia_Checua_6000BP	Argentina_MitrePeninsula_Haush_400BP	PuertoRico_CanasColloresMonserrate_Ceramic	-0.000388	-1.022	33020	33293	703790
Mbuti.DG	Colombia_Checua_6000BP	Argentina_MitrePeninsula_Haush_400BP	PuertoRico_Collores_Ceramic	0.000541	1.199	29522	29185	623541
Mbuti.DG	Colombia_Checua_6000BP	Argentina_MitrePeninsula_Haush_400BP	PuertoRico_LosIndios_Ceramic	-0.002181	-3.36	5021	5255	107692
Mbuti.DG	Colombia_Checua_6000BP	Argentina_MitrePeninsula_Haush_400BP	PuertoRico_Monserrate_Ceramic	0.000112	0.247	28183	28116	596319
Mbuti.DG	Colombia_Checua_6000BP	Argentina_MitrePeninsula_Haush_400BP	PuertoRico_PasodelIndio_Ceramic	-0.000259	-0.779	33976	34163	722343
Mbuti.DG	Colombia_Checua_6000BP	Argentina_MitrePeninsula_Haush_400BP	PuertoRico_PuntaCandelero_Ceramic	-0.000309	-0.724	22466	22613	475066
Mbuti.DG	Colombia_Checua_6000BP	Argentina_MitrePeninsula_Haush_400BP	PuertoRico_SantaElena_Ceramic	8.6e-05	0.243	33582	33521	710625
Mbuti.DG	Colombia_Checua_6000BP	Argentina_MitrePeninsula_Haush_400BP	PuertoRico_Tibes_Ceramic	-0.000433	-0.891	14049	14177	297381
Mbuti.DG	Colombia_Checua_6000BP	Argentina_MitrePeninsula_Haush_400BP	StLucia_Lavoutte_Ceramic	-0.000191	-0.632	34450	34589	731907
Mbuti.DG	Colombia_Checua_6000BP	Argentina_MitrePeninsula_Haush_400BP	Uruguay_Rocha_PreColonial.SG	-0.001687	-2.607	6522	6760	140590
Mbuti.DG	Colombia_Checua_6000BP	Argentina_MitrePeninsula_Haush_400BP	USA_AK_Ancient_Athabaskan_1100BP	-0.008623	-19.635	33338	39631	729779
Mbuti.DG	Colombia_Checua_6000BP	Argentina_MitrePeninsula_Haush_400BP	USA_AK_Athabskan.SG	-0.010081	-18.702	16217	19839	359348
Mbuti.DG	Colombia_Checua_6000BP	Argentina_MitrePeninsula_Haush_400BP	USA_AK_PaleoAleut	-0.009923	-22.505	30926	37688	681417
Mbuti.DG	Colombia_Checua_6000BP	Argentina_MitrePeninsula_Haush_400BP	USA_AK_PaleoAleut.SG	-0.010266	-20.551	30309	37160	667296
Mbuti.DG	Colombia_Checua_6000BP	Argentina_MitrePeninsula_Haush_400BP	USA_AK_Prehistoric.SG	-0.01371	-8.42	763	1003	17507
Mbuti.DG	Colombia_Checua_6000BP	Argentina_MitrePeninsula_Haush_400BP	USA_Alaska_TrailCreek_9000BP.SG	-0.014275	-21.81	9551	12602	213718
Mbuti.DG	Colombia_Checua_6000BP	Argentina_MitrePeninsula_Haush_400BP	USA_Ancient_Beringian.SG	-0.012829	-24.444	33468	42885	734057
Mbuti.DG	Colombia_Checua_6000BP	Argentina_MitrePeninsula_Haush_400BP	USA_Anzick_realigned.SG	-0.00389	-7.524	33945	36794	732557
Mbuti.DG	Colombia_Checua_6000BP	Argentina_MitrePeninsula_Haush_400BP	USA_CA_Islands.SG	-0.001898	-6.477	34332	35725	734039
Mbuti.DG	Colombia_Checua_6000BP	Argentina_MitrePeninsula_Haush_400BP	USA_Nevada_LovelockCave_1850BP.SG	-0.002405	-6.392	34088	35853	733917
Mbuti.DG	Colombia_Checua_6000BP	Argentina_MitrePeninsula_Haush_400BP	USA_Nevada_LovelockCave_600BP.SG	-0.002429	-5.732	34008	35791	733846
Mbuti.DG	Colombia_Checua_6000BP	Argentina_MitrePeninsula_Haush_400BP	USA_Nevada_SpiritCave_11000BP.SG	-0.000885	-1.79	34465	35115	733839
Mbuti.DG	Colombia_Checua_6000BP	Argentina_MitrePeninsula_Haush_400BP	USA_NM_Chaco	-0.003397	-6.349	9353	10037	201315
Mbuti.DG	Colombia_Checua_6000BP	Argentina_MitrePeninsula_Haush_400BP	USA_PA_Colonist.SG	-0.03098	-39.217	5689	9774	131853
Mbuti.DG	Colombia_Checua_6000BP	Argentina_MitrePeninsula_Haush_400BP	USA_WA_Kennewick.SG	-0.005583	-9.614	13134	14749	289261
Mbuti.DG	Colombia_Checua_6000BP	Argentina_MitrePeninsula_Haush_400BP	Venezuela_LasLocas_Ceramic	-0.000247	-0.758	33647	33824	715422
Mbuti.DG	Colombia_Checua_6000BP	Argentina_NorthTierradelFiego_Selknam_100BP.SG	Argentina_NorthTierradelFuego_LaArcillosa2_5800BP	-0.00028	-0.51	23953	24102	533144
Mbuti.DG	Colombia_Checua_6000BP	Argentina_NorthTierradelFiego_Selknam_100BP.SG	Argentina_NorthTierradelFuego_Selknam_500BP	0.000592	1.547	24562	24198	615250
Mbuti.DG	Colombia_Checua_6000BP	Argentina_NorthTierradelFiego_Selknam_100BP.SG	Bahamas_AbacoIsl_Ceramic	0.000405	0.89	28484	28239	605026
Mbuti.DG	Colombia_Checua_6000BP	Argentina_NorthTierradelFiego_Selknam_100BP.SG	Bahamas_CrookedIsl_Ceramic	0.000391	0.805	28353	28118	603625
Mbuti.DG	Colombia_Checua_6000BP	Argentina_NorthTierradelFiego_Selknam_100BP.SG	Bahamas_EleutheraIsl_Ceramic	0.000319	0.727	29254	29056	620369
Mbuti.DG	Colombia_Checua_6000BP	Argentina_NorthTierradelFiego_Selknam_100BP.SG	Bahamas_LongIsl_Ceramic	0.000338	0.72	28360	28156	604864
Mbuti.DG	Colombia_Checua_6000BP	Argentina_NorthTierradelFiego_Selknam_100BP.SG	Bahamas_SouthAndros_Ceramic	0.00032	0.715	28763	28569	608973
Mbuti.DG	Colombia_Checua_6000BP	Argentina_NorthTierradelFiego_Selknam_100BP.SG	Belize_3600BP	0.00084	1.337	12159	11943	256162
Mbuti.DG	Colombia_Checua_6000BP	Argentina_NorthTierradelFiego_Selknam_100BP.SG	Belize_4000BP	0.000545	0.692	5543	5479	117249
Mbuti.DG	Colombia_Checua_6000BP	Argentina_NorthTierradelFiego_Selknam_100BP.SG	Belize_4600BP	0.000701	1.551	29147	28716	615003
Mbuti.DG	Colombia_Checua_6000BP	Argentina_NorthTierradelFiego_Selknam_100BP.SG	Belize_4600BP	0.000701	1.551	29147	28716	615003
Mbuti.DG	Colombia_Checua_6000BP	Argentina_NorthTierradelFiego_Selknam_100BP.SG	Belize_4900BP	1.9e-05	0.041	29006	28994	614199
Mbuti.DG	Colombia_Checua_6000BP	Argentina_NorthTierradelFiego_Selknam_100BP.SG	Belize_5500BP	-0.000722	-1.368	24410	24787	522028
Mbuti.DG	Colombia_Checua_6000BP	Argentina_NorthTierradelFiego_Selknam_100BP.SG	Belize_7400BP	-0.000111	-0.197	19598	19644	412757
Mbuti.DG	Colombia_Checua_6000BP	Argentina_NorthTierradelFiego_Selknam_100BP.SG	Belize_8800BP	0.00046	0.431	2285	2262	48805
Mbuti.DG	Colombia_Checua_6000BP	Argentina_NorthTierradelFiego_Selknam_100BP.SG	Belize_9400BP	0.000181	0.31	16914	16850	356529
Mbuti.DG	Colombia_Checua_6000BP	Argentina_NorthTierradelFiego_Selknam_100BP.SG	Bolivia_Akapana_Tiwanaku	0.000164	0.341	22773	22693	486347
Mbuti.DG	Colombia_Checua_6000BP	Argentina_NorthTierradelFiego_Selknam_100BP.SG	Bolivia_Lukurmata_Tiwanaku	-5.6e-05	-0.123	28893	28927	615918
Mbuti.DG	Colombia_Checua_6000BP	Argentina_NorthTierradelFiego_Selknam_100BP.SG	Bolivia_MH_Iroco_1050BP	0.000757	1.255	18817	18515	398111
Mbuti.DG	Colombia_Checua_6000BP	Argentina_NorthTierradelFiego_Selknam_100BP.SG	Bolivia_MH_Miraflores	0.000315	0.655	26377	26200	562905
Mbuti.DG	Colombia_Checua_6000BP	Argentina_NorthTierradelFiego_Selknam_100BP.SG	Bolivia_MH_Tiwanaku	0.001202	2.047	12563	12244	264907
Mbuti.DG	Colombia_Checua_6000BP	Argentina_NorthTierradelFiego_Selknam_100BP.SG	Bolivia_MiraFlores_MH	0.001015	1.788	22142	21665	469493
Mbuti.DG	Colombia_Checua_6000BP	Argentina_NorthTierradelFiego_Selknam_100BP.SG	Bolivia_MonolitoDescabezado_Tiwanaku	-0.001314	-2.432	24039	24716	515518
Mbuti.DG	Colombia_Checua_6000BP	Argentina_NorthTierradelFiego_Selknam_100BP.SG	Bolivia_Pumapunku_Tiwanaku	0.001093	1.629	9508	9286	202589
Mbuti.DG	Colombia_Checua_6000BP	Argentina_NorthTierradelFiego_Selknam_100BP.SG	Bolivia_Putuni_Tiwanaku	-0.000508	-0.903	18213	18410	389279
Mbuti.DG	Colombia_Checua_6000BP	Argentina_NorthTierradelFiego_Selknam_100BP.SG	Bolivia_Totocachi_Tiwanaku	0.000375	0.493	6295	6245	133628
Mbuti.DG	Colombia_Checua_6000BP	Argentina_NorthTierradelFiego_Selknam_100BP.SG	Brazil_Enoque_3500BP.SG	0.000721	0.476	1022	1006	22107
Mbuti.DG	Colombia_Checua_6000BP	Argentina_NorthTierradelFiego_Selknam_100BP.SG	Brazil_LapaDoSanto_9600BP	-0.000876	-1.959	28673	29208	609941
Mbuti.DG	Colombia_Checua_6000BP	Argentina_NorthTierradelFiego_Selknam_100BP.SG	Brazil_Laranjal_6600BP	8.8e-05	0.146	15086	15058	319709
Mbuti.DG	Colombia_Checua_6000BP	Argentina_NorthTierradelFiego_Selknam_100BP.SG	Brazil_Laranjal_6800BP	-0.000385	-0.599	11512	11606	244669
Mbuti.DG	Colombia_Checua_6000BP	Argentina_NorthTierradelFiego_Selknam_100BP.SG	Brazil_Moraes_5800BP	0.001004	1.517	10087	9872	214086
Mbuti.DG	Colombia_Checua_6000BP	Argentina_NorthTierradelFiego_Selknam_100BP.SG	Brazil_PrePottery_1300BP	-0.002906	-2.315	1552	1651	33988
Mbuti.DG	Colombia_Checua_6000BP	Argentina_NorthTierradelFiego_Selknam_100BP.SG	Brazil_PrePottery_2200BP	-0.001613	-2.342	7176	7425	154579
Mbuti.DG	Colombia_Checua_6000BP	Argentina_NorthTierradelFiego_Selknam_100BP.SG	Brazil_PrePottery_2500BP	-0.001642	-1.818	3758	3891	80776
Mbuti.DG	Colombia_Checua_6000BP	Argentina_NorthTierradelFiego_Selknam_100BP.SG	Brazil_Sumidouro_10100BP.SG	-0.001994	-3.867	23268	24302	518900
Mbuti.DG	Colombia_Checua_6000BP	Argentina_NorthTierradelFiego_Selknam_100BP.SG	Brazil_Sumidouro_10200BP.SG	-0.002416	-3.476	7080	7473	162972
Mbuti.DG	Colombia_Checua_6000BP	Argentina_NorthTierradelFiego_Selknam_100BP.SG	Brazil_Sumidouro_10400BP.SG	-0.001268	-2.151	29404	30208	634193
Mbuti.DG	Colombia_Checua_6000BP	Argentina_NorthTierradelFiego_Selknam_100BP.SG	Brazil_Sumidouro_9800BP.SG	-0.000806	-0.801	2758	2808	62937
Mbuti.DG	Colombia_Checua_6000BP	Argentina_NorthTierradelFiego_Selknam_100BP.SG	Canada_6500BP.SG	-0.006503	-8.194	7919	9030	170895
Mbuti.DG	Colombia_Checua_6000BP	Argentina_NorthTierradelFiego_Selknam_100BP.SG	Canada_700BP.SG	-0.007342	-7.987	3682	4274	80719
Mbuti.DG	Colombia_Checua_6000BP	Argentina_NorthTierradelFiego_Selknam_100BP.SG	Canada_ASO.SG	-0.005106	-9.117	23823	26434	511444
Mbuti.DG	Colombia_Checua_6000BP	Argentina_NorthTierradelFiego_Selknam_100BP.SG	Canada_BigBar_5700BP.SG	-0.006217	-9.961	17414	19764	378037
Mbuti.DG	Colombia_Checua_6000BP	Argentina_NorthTierradelFiego_Selknam_100BP.SG	Canada_LateDorset.SG	-0.01854	-24.486	9082	12844	202915
Mbuti.DG	Colombia_Checua_6000BP	Argentina_NorthTierradelFiego_Selknam_100BP.SG	Canada_MDorset	-0.018041	-18.889	4033	5622	88034
Mbuti.DG	Colombia_Checua_6000BP	Argentina_NorthTierradelFiego_Selknam_100BP.SG	Canada_MDorset.SG	-0.019384	-14.093	1451	2097	33301
Mbuti.DG	Colombia_Checua_6000BP	Argentina_NorthTierradelFiego_Selknam_100BP.SG	Chile_CaletaHuelen_MH_1100BP	0.000224	0.411	17152	17069	366824
Mbuti.DG	Colombia_Checua_6000BP	Argentina_NorthTierradelFiego_Selknam_100BP.SG	Chile_Conchali_700BP	0.000984	2.054	27695	27109	596204
Mbuti.DG	Colombia_Checua_6000BP	Argentina_NorthTierradelFiego_Selknam_100BP.SG	Chile_LIP_Pukara_600BP	-0.00053	-0.635	5105	5163	108923
Mbuti.DG	Colombia_Checua_6000BP	Argentina_NorthTierradelFiego_Selknam_100BP.SG	Chile_LIP_Pukara_700BP	0.001305	1.71	6749	6562	143427
Mbuti.DG	Colombia_Checua_6000BP	Argentina_NorthTierradelFiego_Selknam_100BP.SG	ChileLosRieles12000BP	-0.000184	-0.3	25686	25787	544738
Mbuti.DG	Colombia_Checua_6000BP	Argentina_NorthTierradelFiego_Selknam_100BP.SG	Chile_LosRieles_5100BP	0.000968	1.713	25292	24770	538476
Mbuti.DG	Colombia_Checua_6000BP	Argentina_NorthTierradelFiego_Selknam_100BP.SG	Chile_NorthTierradelFuego_Selknam_100BP	-4.5e-05	-0.087	17396	17415	434764
Mbuti.DG	Colombia_Checua_6000BP	Argentina_NorthTierradelFiego_Selknam_100BP.SG	Chile_PicaOcho_700BP	0.001085	1.833	17899	17488	379506
Mbuti.DG	Colombia_Checua_6000BP	Argentina_NorthTierradelFiego_Selknam_100BP.SG	Chile_PuntaSantaAna_7300BP.SG	-0.000411	-0.786	20725	20915	463564
Mbuti.DG	Colombia_Checua_6000BP	Argentina_NorthTierradelFiego_Selknam_100BP.SG	Chile_SouthernContinent_Aonikenk_400BP	0.001083	1.958	13738	13380	331000
Mbuti.DG	Colombia_Checua_6000BP	Argentina_NorthTierradelFiego_Selknam_100BP.SG	Chile_StraitOfMagellan_Kaweskar_100BP.SG	1.6e-05	0.022	3996	3994	95191
Mbuti.DG	Colombia_Checua_6000BP	Argentina_NorthTierradelFiego_Selknam_100BP.SG	Chile_WesternArchipelago_Ayayema_5100BP.SG	-0.000788	-1.508	28783	29284	634865
Mbuti.DG	Colombia_Checua_6000BP	Argentina_NorthTierradelFiego_Selknam_100BP.SG	Chile_WesternArchipelago_Kaweskar_1200BP.SG	-0.001128	-2.138	25592	26251	584733
Mbuti.DG	Colombia_Checua_6000BP	Argentina_NorthTierradelFiego_Selknam_100BP.SG	Chile_WesternArchipelago_Kaweskar_800BP.SG	-0.000558	-1.14	26830	27184	634108
Mbuti.DG	Colombia_Checua_6000BP	Argentina_NorthTierradelFiego_Selknam_100BP.SG	Chile_Yamana_BeagleChannel_800BP.SG	-0.00033	-0.72	27295	27505	635210
Mbuti.DG	Colombia_Checua_6000BP	Argentina_NorthTierradelFiego_Selknam_100BP.SG	Cuba_CanimarAbajo_Archaic	1.5e-05	0.033	29926	29917	635271
Mbuti.DG	Colombia_Checua_6000BP	Argentina_NorthTierradelFiego_Selknam_100BP.SG	Cuba_CuevaCalero_Archaic	-0.000115	-0.234	28599	28670	609555
Mbuti.DG	Colombia_Checua_6000BP	Argentina_NorthTierradelFiego_Selknam_100BP.SG	Cuba_CuevaEsqueletos_Ceramic	0.000139	0.306	29629	29541	630458
Mbuti.DG	Colombia_Checua_6000BP	Argentina_NorthTierradelFiego_Selknam_100BP.SG	Cuba_CuevaPerico_Archaic	-0.000722	-1.464	21187	21513	452339
Mbuti.DG	Colombia_Checua_6000BP	Argentina_NorthTierradelFiego_Selknam_100BP.SG	Cuba_ElMorrillo_Ceramic	0.000686	1.245	23037	22702	487589
Mbuti.DG	Colombia_Checua_6000BP	Argentina_NorthTierradelFiego_Selknam_100BP.SG	Cuba_GuayaboBlanco_Archaic	4.2e-05	0.086	28265	28240	598972
Mbuti.DG	Colombia_Checua_6000BP	Argentina_NorthTierradelFiego_Selknam_100BP.SG	Cuba_LasCarolinas_Archaic	-0.000102	-0.201	27797	27857	588030
Mbuti.DG	Colombia_Checua_6000BP	Argentina_NorthTierradelFiego_Selknam_100BP.SG	Cuba_Manuelito_Archaic	0.00054	0.942	18630	18417	394223
Mbuti.DG	Colombia_Checua_6000BP	Argentina_NorthTierradelFiego_Selknam_100BP.SG	Cuba_PlayadelMango_Archaic	-2.2e-05	-0.048	28376	28389	603073
Mbuti.DG	Colombia_Checua_6000BP	Argentina_NorthTierradelFiego_Selknam_100BP.SG	Curacao_deSavaan_Ceramic	9.8e-05	0.201	28092	28033	599600
Mbuti.DG	Colombia_Checua_6000BP	Argentina_NorthTierradelFiego_Selknam_100BP.SG	Curacao_SantaCruz_Ceramic	0.000105	0.196	27187	27126	583944
Mbuti.DG	Colombia_Checua_6000BP	Argentina_NorthTierradelFiego_Selknam_100BP.SG	Dominican_Andres_Archaic	0.000257	0.458	25007	24871	528384
Mbuti.DG	Colombia_Checua_6000BP	Argentina_NorthTierradelFiego_Selknam_100BP.SG	Dominican_Atajadizo_Ceramic	0.000444	1.069	29730	29449	631897
Mbuti.DG	Colombia_Checua_6000BP	Argentina_NorthTierradelFiego_Selknam_100BP.SG	Dominican_CuevaJuana_Ceramic	0.000228	0.52	29456	29313	628369
Mbuti.DG	Colombia_Checua_6000BP	Argentina_NorthTierradelFiego_Selknam_100BP.SG	Dominican_CuevaRoja_Archaic	-0.000593	-0.682	3924	3973	83319
Mbuti.DG	Colombia_Checua_6000BP	Argentina_NorthTierradelFiego_Selknam_100BP.SG	Dominican_EdilioCruz_Ceramic	0.000259	0.481	25862	25718	554606
Mbuti.DG	Colombia_Checua_6000BP	Argentina_NorthTierradelFiego_Selknam_100BP.SG	Dominican_ElFrances_Ceramic	0.000626	1.282	25898	25554	549567
Mbuti.DG	Colombia_Checua_6000BP	Argentina_NorthTierradelFiego_Selknam_100BP.SG	Dominican_ElSoco_Ceramic	0.000258	0.61	29694	29531	633166
Mbuti.DG	Colombia_Checua_6000BP	Argentina_NorthTierradelFiego_Selknam_100BP.SG	Dominican_ElSoco_Ceramic	0.000258	0.61	29694	29531	633166
Mbuti.DG	Colombia_Checua_6000BP	Argentina_NorthTierradelFiego_Selknam_100BP.SG	Dominican_JuanDolio_Ceramic	0.000576	1.35	29489	29128	627046
Mbuti.DG	Colombia_Checua_6000BP	Argentina_NorthTierradelFiego_Selknam_100BP.SG	Dominican_LaCaleta_Ceramic	0.000382	0.914	29913	29671	635050
Mbuti.DG	Colombia_Checua_6000BP	Argentina_NorthTierradelFiego_Selknam_100BP.SG	Dominican_LaUnion_Ceramic	0.000644	1.457	29071	28670	622055
Mbuti.DG	Colombia_Checua_6000BP	Argentina_NorthTierradelFiego_Selknam_100BP.SG	Dominican_LomaPerenal_Ceramic	0.000714	1.344	25651	25259	549256
Mbuti.DG	Colombia_Checua_6000BP	Argentina_NorthTierradelFiego_Selknam_100BP.SG	Dominican_LosCorniel_Ceramic	0.000325	0.619	25530	25352	546938
Mbuti.DG	Colombia_Checua_6000BP	Argentina_NorthTierradelFiego_Selknam_100BP.SG	Dominican_LosMuertos_Ceramic	0.000605	1.145	27830	27472	590504
Mbuti.DG	Colombia_Checua_6000BP	Argentina_NorthTierradelFiego_Selknam_100BP.SG	Dominican_Macao_Ceramic	0.000367	0.76	28868	28644	611265
Mbuti.DG	Colombia_Checua_6000BP	Argentina_NorthTierradelFiego_Selknam_100BP.SG	Greenland_Saqqaq.SG	-0.018058	-29.863	27606	38852	622804
Mbuti.DG	Colombia_Checua_6000BP	Argentina_NorthTierradelFiego_Selknam_100BP.SG	Guadeloupe_AnseGourde_Ceramic	-0.000166	-0.328	18259	18323	390182
Mbuti.DG	Colombia_Checua_6000BP	Argentina_NorthTierradelFiego_Selknam_100BP.SG	Panama_IsthmoColombian_PreColonial.SG	-0.001097	-2.273	21983	22502	473774
Mbuti.DG	Colombia_Checua_6000BP	Argentina_NorthTierradelFiego_Selknam_100BP.SG	Peru_Antaura_Tiwanaku	-0.000176	-0.32	20926	21005	449949
Mbuti.DG	Colombia_Checua_6000BP	Argentina_NorthTierradelFiego_Selknam_100BP.SG	Peru_Chanka_LIP	0.000623	1.188	26319	25973	555028
Mbuti.DG	Colombia_Checua_6000BP	Argentina_NorthTierradelFiego_Selknam_100BP.SG	Peru_Chincha_LH	0.000218	0.517	29874	29736	634946
Mbuti.DG	Colombia_Checua_6000BP	Argentina_NorthTierradelFiego_Selknam_100BP.SG	Peru_Cotahuasi_Tiwanaku	0.001302	2.26	16973	16499	363512
Mbuti.DG	Colombia_Checua_6000BP	Argentina_NorthTierradelFiego_Selknam_100BP.SG	Peru_Cullcunche_Tiwanaku	0.000572	1.006	16250	16052	346980
Mbuti.DG	Colombia_Checua_6000BP	Argentina_NorthTierradelFiego_Selknam_100BP.SG	Peru_Cuncaicha_4200BP	0.000717	1.289	24357	23986	517248
Mbuti.DG	Colombia_Checua_6000BP	Argentina_NorthTierradelFiego_Selknam_100BP.SG	Peru_Cuncaicha_9000BP	-5.1e-05	-0.088	23747	23773	509436
Mbuti.DG	Colombia_Checua_6000BP	Argentina_NorthTierradelFiego_Selknam_100BP.SG	Peru_EIP_Moche	0.000813	1.235	7435	7306	158074
Mbuti.DG	Colombia_Checua_6000BP	Argentina_NorthTierradelFiego_Selknam_100BP.SG	Peru_ElBrujo_EIP_1300BP	0.001201	2.368	20809	20280	440530
Mbuti.DG	Colombia_Checua_6000BP	Argentina_NorthTierradelFiego_Selknam_100BP.SG	Peru_Highlands_Chinchawas_MH	0.002018	3.34	13234	12677	275871
Mbuti.DG	Colombia_Checua_6000BP	Argentina_NorthTierradelFiego_Selknam_100BP.SG	Peru_Highlands_LIP_Chimu	0.000827	1.768	27118	26645	573038
Mbuti.DG	Colombia_Checua_6000BP	Argentina_NorthTierradelFiego_Selknam_100BP.SG	Peru_HuacaPrieta_LA_4500BP	-0.000822	-0.493	761	774	16153
Mbuti.DG	Colombia_Checua_6000BP	Argentina_NorthTierradelFiego_Selknam_100BP.SG	Peru_Kaillachuro_Unknown.SG	-0.000384	-0.45	4664	4702	99598
Mbuti.DG	Colombia_Checua_6000BP	Argentina_NorthTierradelFiego_Selknam_100BP.SG	Peru_LaGalgada_4100BP	0.000894	1.692	27437	26914	585107
Mbuti.DG	Colombia_Checua_6000BP	Argentina_NorthTierradelFiego_Selknam_100BP.SG	Peru_Laramate_900BP	0.000997	2.223	29127	28511	617190
Mbuti.DG	Colombia_Checua_6000BP	Argentina_NorthTierradelFiego_Selknam_100BP.SG	Peru_Lauricocha_3500BP	-0.000118	-0.2	18717	18765	402994
Mbuti.DG	Colombia_Checua_6000BP	Argentina_NorthTierradelFiego_Selknam_100BP.SG	Peru_Lauricocha_5800BP	0.000846	1.418	19726	19374	416255
Mbuti.DG	Colombia_Checua_6000BP	Argentina_NorthTierradelFiego_Selknam_100BP.SG	Peru_Lauricocha_8600BP	-0.000283	-0.564	28559	28731	609146
Mbuti.DG	Colombia_Checua_6000BP	Argentina_NorthTierradelFiego_Selknam_100BP.SG	Peru_LH_Inca	0.000132	0.173	6299	6281	133501
Mbuti.DG	Colombia_Checua_6000BP	Argentina_NorthTierradelFiego_Selknam_100BP.SG	Peru_Lima_EIP_1450BP	0.000133	0.216	11850	11816	251627
Mbuti.DG	Colombia_Checua_6000BP	Argentina_NorthTierradelFiego_Selknam_100BP.SG	Peru_Lima_LIP_650BP	0.000579	1.161	27119	26779	587802
Mbuti.DG	Colombia_Checua_6000BP	Argentina_NorthTierradelFiego_Selknam_100BP.SG	Peru_LimaCoast_MH_1000BP	0.001888	2.204	3483	3344	74012
Mbuti.DG	Colombia_Checua_6000BP	Argentina_NorthTierradelFiego_Selknam_100BP.SG	Peru_LIP_Botigiriayocc_600BP	0.000492	0.853	28885	28583	612423
Mbuti.DG	Colombia_Checua_6000BP	Argentina_NorthTierradelFiego_Selknam_100BP.SG	Peru_LIP_La_Galgada_600BP	0.000425	0.277	1023	1014	22103
Mbuti.DG	Colombia_Checua_6000BP	Argentina_NorthTierradelFiego_Selknam_100BP.SG	Peru_LIP_Pacapaccari_600BP	0.001121	2.308	25724	25112	545313
Mbuti.DG	Colombia_Checua_6000BP	Argentina_NorthTierradelFiego_Selknam_100BP.SG	Peru_LIP_Ychsma	-2.2e-05	-0.042	14066	14072	299205
Mbuti.DG	Colombia_Checua_6000BP	Argentina_NorthTierradelFiego_Selknam_100BP.SG	Peru_Maucallacta_Tiwanaku	-0.00012	-0.211	15595	15636	336934
Mbuti.DG	Colombia_Checua_6000BP	Argentina_NorthTierradelFiego_Selknam_100BP.SG	Peru_MH_LIP_ElBrujo_850BP	0.000239	0.382	12354	12291	263315
Mbuti.DG	Colombia_Checua_6000BP	Argentina_NorthTierradelFiego_Selknam_100BP.SG	Peru_MH_LIP_Lambayeque	0.001094	2.283	27011	26385	571402
Mbuti.DG	Colombia_Checua_6000BP	Argentina_NorthTierradelFiego_Selknam_100BP.SG	Peru_Palpa_LIP_550BP	0.000848	1.677	23890	23462	504222
Mbuti.DG	Colombia_Checua_6000BP	Argentina_NorthTierradelFiego_Selknam_100BP.SG	Peru_Palpa_MH_950BP	-5.3e-05	-0.042	1434	1435	30355
Mbuti.DG	Colombia_Checua_6000BP	Argentina_NorthTierradelFiego_Selknam_100BP.SG	Peru_RioUncallane_1600BP.SG	-0.000107	-0.239	29748	29816	634765
Mbuti.DG	Colombia_Checua_6000BP	Argentina_NorthTierradelFiego_Selknam_100BP.SG	Peru_SanSebastian_LH_500BP	0.000999	1.629	14333	14031	301657
Mbuti.DG	Colombia_Checua_6000BP	Argentina_NorthTierradelFiego_Selknam_100BP.SG	Peru_SanSebastian_LIP_600BP	0.001128	2.182	23944	23374	505705
Mbuti.DG	Colombia_Checua_6000BP	Argentina_NorthTierradelFiego_Selknam_100BP.SG	Peru_SoroMikayaPatjxa_6800BP.SG	-0.006424	-4.644	1250	1432	28267
Mbuti.DG	Colombia_Checua_6000BP	Argentina_NorthTierradelFiego_Selknam_100BP.SG	Peru_Ullujaya_EIP_1350BP	0.00056	1.103	19569	19337	413766
Mbuti.DG	Colombia_Checua_6000BP	Argentina_NorthTierradelFiego_Selknam_100BP.SG	Peru_Ullujaya_MH_950BP	0.00084	1.498	19825	19476	415964
Mbuti.DG	Colombia_Checua_6000BP	Argentina_NorthTierradelFiego_Selknam_100BP.SG	PuertoRico_CaboRojo11_Ceramic	0.00022	0.406	25483	25364	544105
Mbuti.DG	Colombia_Checua_6000BP	Argentina_NorthTierradelFiego_Selknam_100BP.SG	PuertoRico_CanasColloresMonserrate_Ceramic	0.000165	0.345	28332	28232	604269
Mbuti.DG	Colombia_Checua_6000BP	Argentina_NorthTierradelFiego_Selknam_100BP.SG	PuertoRico_Collores_Ceramic	0.00101	1.764	25342	24802	534520
Mbuti.DG	Colombia_Checua_6000BP	Argentina_NorthTierradelFiego_Selknam_100BP.SG	PuertoRico_LosIndios_Ceramic	-0.001852	-2.255	4366	4539	93539
Mbuti.DG	Colombia_Checua_6000BP	Argentina_NorthTierradelFiego_Selknam_100BP.SG	PuertoRico_Monserrate_Ceramic	0.000497	0.901	24261	24007	511648
Mbuti.DG	Colombia_Checua_6000BP	Argentina_NorthTierradelFiego_Selknam_100BP.SG	PuertoRico_PasodelIndio_Ceramic	0.000262	0.585	29388	29225	623124
Mbuti.DG	Colombia_Checua_6000BP	Argentina_NorthTierradelFiego_Selknam_100BP.SG	PuertoRico_PuntaCandelero_Ceramic	3.4e-05	0.063	19483	19469	410580
Mbuti.DG	Colombia_Checua_6000BP	Argentina_NorthTierradelFiego_Selknam_100BP.SG	PuertoRico_SantaElena_Ceramic	0.000526	1.11	28799	28478	611044
Mbuti.DG	Colombia_Checua_6000BP	Argentina_NorthTierradelFiego_Selknam_100BP.SG	PuertoRico_Tibes_Ceramic	-0.000225	-0.376	12158	12216	256014
Mbuti.DG	Colombia_Checua_6000BP	Argentina_NorthTierradelFiego_Selknam_100BP.SG	StLucia_Lavoutte_Ceramic	0.000185	0.441	29790	29672	632660
Mbuti.DG	Colombia_Checua_6000BP	Argentina_NorthTierradelFiego_Selknam_100BP.SG	Uruguay_Rocha_PreColonial.SG	-0.001169	-1.541	5716	5861	123713
Mbuti.DG	Colombia_Checua_6000BP	Argentina_NorthTierradelFiego_Selknam_100BP.SG	USA_AK_Ancient_Athabaskan_1100BP	-0.008223	-15.094	28563	33738	629457
Mbuti.DG	Colombia_Checua_6000BP	Argentina_NorthTierradelFiego_Selknam_100BP.SG	USA_AK_Athabskan.SG	-0.009891	-16.018	13973	17057	311812
Mbuti.DG	Colombia_Checua_6000BP	Argentina_NorthTierradelFiego_Selknam_100BP.SG	USA_AK_PaleoAleut	-0.009614	-17.714	26615	32250	586104
Mbuti.DG	Colombia_Checua_6000BP	Argentina_NorthTierradelFiego_Selknam_100BP.SG	USA_AK_PaleoAleut.SG	-0.00998	-17.133	26235	31999	577551
Mbuti.DG	Colombia_Checua_6000BP	Argentina_NorthTierradelFiego_Selknam_100BP.SG	USA_AK_Prehistoric.SG	-0.012676	-6.573	688	881	15200
Mbuti.DG	Colombia_Checua_6000BP	Argentina_NorthTierradelFiego_Selknam_100BP.SG	USA_Alaska_TrailCreek_9000BP.SG	-0.013237	-17.812	8309	10781	186801
Mbuti.DG	Colombia_Checua_6000BP	Argentina_NorthTierradelFiego_Selknam_100BP.SG	USA_Ancient_Beringian.SG	-0.012588	-20.455	28870	36868	635361
Mbuti.DG	Colombia_Checua_6000BP	Argentina_NorthTierradelFiego_Selknam_100BP.SG	USA_Anzick_realigned.SG	-0.003588	-6.09	29481	31757	634224
Mbuti.DG	Colombia_Checua_6000BP	Argentina_NorthTierradelFiego_Selknam_100BP.SG	USA_CA_Islands.SG	-0.001552	-3.633	29767	30753	635347
Mbuti.DG	Colombia_Checua_6000BP	Argentina_NorthTierradelFiego_Selknam_100BP.SG	USA_Nevada_LovelockCave_1850BP.SG	-0.002005	-4.081	29603	30877	635325
Mbuti.DG	Colombia_Checua_6000BP	Argentina_NorthTierradelFiego_Selknam_100BP.SG	USA_Nevada_LovelockCave_600BP.SG	-0.002097	-4.073	29426	30758	635277
Mbuti.DG	Colombia_Checua_6000BP	Argentina_NorthTierradelFiego_Selknam_100BP.SG	USA_Nevada_SpiritCave_11000BP.SG	-0.000637	-1.089	29680	30085	635264
Mbuti.DG	Colombia_Checua_6000BP	Argentina_NorthTierradelFiego_Selknam_100BP.SG	USA_NM_Chaco	-0.002725	-4.241	8365	8850	178136
Mbuti.DG	Colombia_Checua_6000BP	Argentina_NorthTierradelFiego_Selknam_100BP.SG	USA_PA_Colonist.SG	-0.029619	-32.677	4936	8334	114742
Mbuti.DG	Colombia_Checua_6000BP	Argentina_NorthTierradelFiego_Selknam_100BP.SG	USA_WA_Kennewick.SG	-0.005242	-7.727	11224	12529	248926
Mbuti.DG	Colombia_Checua_6000BP	Argentina_NorthTierradelFiego_Selknam_100BP.SG	Venezuela_LasLocas_Ceramic	9.1e-05	0.21	28987	28931	614843
Mbuti.DG	Colombia_Checua_6000BP	Argentina_NorthTierradelFuego_LaArcillosa2_5800BP	Argentina_NorthTierradelFuego_Selknam_500BP	0.000881	1.93	28961	28406	630312
Mbuti.DG	Colombia_Checua_6000BP	Argentina_NorthTierradelFuego_LaArcillosa2_5800BP	Bahamas_AbacoIsl_Ceramic	0.000648	1.376	29630	29227	621526
Mbuti.DG	Colombia_Checua_6000BP	Argentina_NorthTierradelFuego_LaArcillosa2_5800BP	Bahamas_CrookedIsl_Ceramic	0.000697	1.356	29660	29226	621808
Mbuti.DG	Colombia_Checua_6000BP	Argentina_NorthTierradelFuego_LaArcillosa2_5800BP	Bahamas_EleutheraIsl_Ceramic	0.000638	1.408	30128	29726	630899
Mbuti.DG	Colombia_Checua_6000BP	Argentina_NorthTierradelFuego_LaArcillosa2_5800BP	Bahamas_LongIsl_Ceramic	0.000618	1.312	29456	29072	621708
Mbuti.DG	Colombia_Checua_6000BP	Argentina_NorthTierradelFuego_LaArcillosa2_5800BP	Bahamas_SouthAndros_Ceramic	0.000481	1.043	29722	29423	623374
Mbuti.DG	Colombia_Checua_6000BP	Argentina_NorthTierradelFuego_LaArcillosa2_5800BP	Belize_3600BP	0.00126	2.119	13132	12784	275898
Mbuti.DG	Colombia_Checua_6000BP	Argentina_NorthTierradelFuego_LaArcillosa2_5800BP	Belize_4000BP	0.000203	0.267	5905	5880	124188
Mbuti.DG	Colombia_Checua_6000BP	Argentina_NorthTierradelFuego_LaArcillosa2_5800BP	Belize_4600BP	0.001047	2.312	30038	29379	629541
Mbuti.DG	Colombia_Checua_6000BP	Argentina_NorthTierradelFuego_LaArcillosa2_5800BP	Belize_4600BP	0.001047	2.312	30038	29379	629541
Mbuti.DG	Colombia_Checua_6000BP	Argentina_NorthTierradelFuego_LaArcillosa2_5800BP	Belize_4900BP	0.000361	0.773	29757	29531	626568
Mbuti.DG	Colombia_Checua_6000BP	Argentina_NorthTierradelFuego_LaArcillosa2_5800BP	Belize_5500BP	-0.000205	-0.378	25998	26112	553335
Mbuti.DG	Colombia_Checua_6000BP	Argentina_NorthTierradelFuego_LaArcillosa2_5800BP	Belize_7400BP	0.000265	0.477	21062	20946	438824
Mbuti.DG	Colombia_Checua_6000BP	Argentina_NorthTierradelFuego_LaArcillosa2_5800BP	Belize_8800BP	0.002153	2.054	2490	2380	51382
Mbuti.DG	Colombia_Checua_6000BP	Argentina_NorthTierradelFuego_LaArcillosa2_5800BP	Belize_9400BP	0.000311	0.55	17890	17772	377590
Mbuti.DG	Colombia_Checua_6000BP	Argentina_NorthTierradelFuego_LaArcillosa2_5800BP	Bolivia_Akapana_Tiwanaku	0.000732	1.531	23592	23230	495412
Mbuti.DG	Colombia_Checua_6000BP	Argentina_NorthTierradelFuego_LaArcillosa2_5800BP	Bolivia_Lukurmata_Tiwanaku	0.000491	1.047	29902	29595	624365
Mbuti.DG	Colombia_Checua_6000BP	Argentina_NorthTierradelFuego_LaArcillosa2_5800BP	Bolivia_MH_Iroco_1050BP	0.000742	1.249	19970	19660	417280
Mbuti.DG	Colombia_Checua_6000BP	Argentina_NorthTierradelFuego_LaArcillosa2_5800BP	Bolivia_MH_Miraflores	0.000563	1.107	27543	27217	579506
Mbuti.DG	Colombia_Checua_6000BP	Argentina_NorthTierradelFuego_LaArcillosa2_5800BP	Bolivia_MH_Tiwanaku	0.001256	2.211	13459	13106	281428
Mbuti.DG	Colombia_Checua_6000BP	Argentina_NorthTierradelFuego_LaArcillosa2_5800BP	Bolivia_MiraFlores_MH	0.0015	2.648	23468	22733	490014
Mbuti.DG	Colombia_Checua_6000BP	Argentina_NorthTierradelFuego_LaArcillosa2_5800BP	Bolivia_MonolitoDescabezado_Tiwanaku	-0.00108	-1.935	25036	25609	530828
Mbuti.DG	Colombia_Checua_6000BP	Argentina_NorthTierradelFuego_LaArcillosa2_5800BP	Bolivia_Pumapunku_Tiwanaku	0.001184	1.694	10036	9787	210293
Mbuti.DG	Colombia_Checua_6000BP	Argentina_NorthTierradelFuego_LaArcillosa2_5800BP	Bolivia_Putuni_Tiwanaku	-3.7e-05	-0.063	19030	19045	400866
Mbuti.DG	Colombia_Checua_6000BP	Argentina_NorthTierradelFuego_LaArcillosa2_5800BP	Bolivia_Totocachi_Tiwanaku	0.000967	1.3	6408	6277	135191
Mbuti.DG	Colombia_Checua_6000BP	Argentina_NorthTierradelFuego_LaArcillosa2_5800BP	Brazil_Enoque_3500BP.SG	-0.00184	-1.146	1020	1061	21893
Mbuti.DG	Colombia_Checua_6000BP	Argentina_NorthTierradelFuego_LaArcillosa2_5800BP	Brazil_LapaDoSanto_9600BP	-0.000524	-1.135	29654	29982	624291
Mbuti.DG	Colombia_Checua_6000BP	Argentina_NorthTierradelFuego_LaArcillosa2_5800BP	Brazil_Laranjal_6600BP	0.000598	1	16057	15854	338796
Mbuti.DG	Colombia_Checua_6000BP	Argentina_NorthTierradelFuego_LaArcillosa2_5800BP	Brazil_Laranjal_6800BP	7.9e-05	0.119	12338	12318	259355
Mbuti.DG	Colombia_Checua_6000BP	Argentina_NorthTierradelFuego_LaArcillosa2_5800BP	Brazil_Moraes_5800BP	0.000447	0.686	10629	10528	226061
Mbuti.DG	Colombia_Checua_6000BP	Argentina_NorthTierradelFuego_LaArcillosa2_5800BP	Brazil_PrePottery_1300BP	-0.001292	-1.099	1666	1712	36045
Mbuti.DG	Colombia_Checua_6000BP	Argentina_NorthTierradelFuego_LaArcillosa2_5800BP	Brazil_PrePottery_2200BP	-0.001778	-2.672	7560	7851	163812
Mbuti.DG	Colombia_Checua_6000BP	Argentina_NorthTierradelFuego_LaArcillosa2_5800BP	Brazil_PrePottery_2500BP	-0.00037	-0.431	4049	4081	85415
Mbuti.DG	Colombia_Checua_6000BP	Argentina_NorthTierradelFuego_LaArcillosa2_5800BP	Brazil_Sumidouro_10100BP.SG	-0.001549	-2.926	23741	24544	518595
Mbuti.DG	Colombia_Checua_6000BP	Argentina_NorthTierradelFuego_LaArcillosa2_5800BP	Brazil_Sumidouro_10200BP.SG	-0.002492	-3.435	7105	7505	160676
Mbuti.DG	Colombia_Checua_6000BP	Argentina_NorthTierradelFuego_LaArcillosa2_5800BP	Brazil_Sumidouro_10400BP.SG	-0.000749	-1.297	30223	30700	636837
Mbuti.DG	Colombia_Checua_6000BP	Argentina_NorthTierradelFuego_LaArcillosa2_5800BP	Brazil_Sumidouro_9800BP.SG	-0.000693	-0.694	2719	2762	62067
Mbuti.DG	Colombia_Checua_6000BP	Argentina_NorthTierradelFuego_LaArcillosa2_5800BP	Canada_6500BP.SG	-0.006596	-8.532	7894	9013	169625
Mbuti.DG	Colombia_Checua_6000BP	Argentina_NorthTierradelFuego_LaArcillosa2_5800BP	Canada_700BP.SG	-0.007934	-8.883	3784	4447	83596
Mbuti.DG	Colombia_Checua_6000BP	Argentina_NorthTierradelFuego_LaArcillosa2_5800BP	Canada_ASO.SG	-0.004609	-8.418	24034	26401	513604
Mbuti.DG	Colombia_Checua_6000BP	Argentina_NorthTierradelFuego_LaArcillosa2_5800BP	Canada_BigBar_5700BP.SG	-0.005918	-9.348	17498	19739	378580
Mbuti.DG	Colombia_Checua_6000BP	Argentina_NorthTierradelFuego_LaArcillosa2_5800BP	Canada_LateDorset.SG	-0.017478	-22.951	9286	12899	206683
Mbuti.DG	Colombia_Checua_6000BP	Argentina_NorthTierradelFuego_LaArcillosa2_5800BP	Canada_MDorset	-0.018263	-19.605	4402	6148	95619
Mbuti.DG	Colombia_Checua_6000BP	Argentina_NorthTierradelFuego_LaArcillosa2_5800BP	Canada_MDorset.SG	-0.018377	-12.935	1521	2155	34468
Mbuti.DG	Colombia_Checua_6000BP	Argentina_NorthTierradelFuego_LaArcillosa2_5800BP	Chile_CaletaHuelen_MH_1100BP	0.000871	1.571	18413	18077	385709
Mbuti.DG	Colombia_Checua_6000BP	Argentina_NorthTierradelFuego_LaArcillosa2_5800BP	Chile_Conchali_700BP	0.001245	2.502	29311	28543	617580
Mbuti.DG	Colombia_Checua_6000BP	Argentina_NorthTierradelFuego_LaArcillosa2_5800BP	Chile_LIP_Pukara_600BP	0.000362	0.445	5378	5337	113928
Mbuti.DG	Colombia_Checua_6000BP	Argentina_NorthTierradelFuego_LaArcillosa2_5800BP	Chile_LIP_Pukara_700BP	0.002084	2.877	7337	7017	153468
Mbuti.DG	Colombia_Checua_6000BP	Argentina_NorthTierradelFuego_LaArcillosa2_5800BP	ChileLosRieles12000BP	0.000383	0.635	27002	26783	572461
Mbuti.DG	Colombia_Checua_6000BP	Argentina_NorthTierradelFuego_LaArcillosa2_5800BP	Chile_LosRieles_5100BP	0.001446	2.644	27128	26306	568563
Mbuti.DG	Colombia_Checua_6000BP	Argentina_NorthTierradelFuego_LaArcillosa2_5800BP	Chile_NorthTierradelFuego_Selknam_100BP	0.000236	0.421	20619	20512	452894
Mbuti.DG	Colombia_Checua_6000BP	Argentina_NorthTierradelFuego_LaArcillosa2_5800BP	Chile_PicaOcho_700BP	0.001535	2.584	19279	18656	405836
Mbuti.DG	Colombia_Checua_6000BP	Argentina_NorthTierradelFuego_LaArcillosa2_5800BP	Chile_PuntaSantaAna_7300BP.SG	6.6e-05	0.12	20043	20013	467747
Mbuti.DG	Colombia_Checua_6000BP	Argentina_NorthTierradelFuego_LaArcillosa2_5800BP	Chile_SouthernContinent_Aonikenk_400BP	0.001385	2.366	15977	15499	345667
Mbuti.DG	Colombia_Checua_6000BP	Argentina_NorthTierradelFuego_LaArcillosa2_5800BP	Chile_StraitOfMagellan_Kaweskar_100BP.SG	0.000753	0.96	4508	4433	98680
Mbuti.DG	Colombia_Checua_6000BP	Argentina_NorthTierradelFuego_LaArcillosa2_5800BP	Chile_WesternArchipelago_Ayayema_5100BP.SG	-0.000245	-0.465	27692	27849	637569
Mbuti.DG	Colombia_Checua_6000BP	Argentina_NorthTierradelFuego_LaArcillosa2_5800BP	Chile_WesternArchipelago_Kaweskar_1200BP.SG	-0.000433	-0.769	27031	27286	588222
Mbuti.DG	Colombia_Checua_6000BP	Argentina_NorthTierradelFuego_LaArcillosa2_5800BP	Chile_WesternArchipelago_Kaweskar_800BP.SG	-4.5e-05	-0.088	29125	29154	637008
Mbuti.DG	Colombia_Checua_6000BP	Argentina_NorthTierradelFuego_LaArcillosa2_5800BP	Chile_Yamana_BeagleChannel_800BP.SG	0.000182	0.364	29167	29051	637978
Mbuti.DG	Colombia_Checua_6000BP	Argentina_NorthTierradelFuego_LaArcillosa2_5800BP	Cuba_CanimarAbajo_Archaic	0.000359	0.779	30414	30185	638221
Mbuti.DG	Colombia_Checua_6000BP	Argentina_NorthTierradelFuego_LaArcillosa2_5800BP	Cuba_CuevaCalero_Archaic	0.000241	0.474	29619	29469	623020
Mbuti.DG	Colombia_Checua_6000BP	Argentina_NorthTierradelFuego_LaArcillosa2_5800BP	Cuba_CuevaEsqueletos_Ceramic	0.000377	0.828	30152	29912	636191
Mbuti.DG	Colombia_Checua_6000BP	Argentina_NorthTierradelFuego_LaArcillosa2_5800BP	Cuba_CuevaPerico_Archaic	-0.000483	-0.954	22113	22337	464840
Mbuti.DG	Colombia_Checua_6000BP	Argentina_NorthTierradelFuego_LaArcillosa2_5800BP	Cuba_ElMorrillo_Ceramic	0.001127	2.019	24757	24174	517673
Mbuti.DG	Colombia_Checua_6000BP	Argentina_NorthTierradelFuego_LaArcillosa2_5800BP	Cuba_GuayaboBlanco_Archaic	0.000334	0.65	29426	29221	614114
Mbuti.DG	Colombia_Checua_6000BP	Argentina_NorthTierradelFuego_LaArcillosa2_5800BP	Cuba_LasCarolinas_Archaic	0.000142	0.279	29004	28917	607550
Mbuti.DG	Colombia_Checua_6000BP	Argentina_NorthTierradelFuego_LaArcillosa2_5800BP	Cuba_Manuelito_Archaic	0.000973	1.73	20320	19908	423141
Mbuti.DG	Colombia_Checua_6000BP	Argentina_NorthTierradelFuego_LaArcillosa2_5800BP	Cuba_PlayadelMango_Archaic	0.000359	0.754	29352	29131	616629
Mbuti.DG	Colombia_Checua_6000BP	Argentina_NorthTierradelFuego_LaArcillosa2_5800BP	Curacao_deSavaan_Ceramic	0.000228	0.473	29169	29028	618915
Mbuti.DG	Colombia_Checua_6000BP	Argentina_NorthTierradelFuego_LaArcillosa2_5800BP	Curacao_SantaCruz_Ceramic	0.000329	0.588	28884	28684	608278
Mbuti.DG	Colombia_Checua_6000BP	Argentina_NorthTierradelFuego_LaArcillosa2_5800BP	Dominican_Andres_Archaic	0.00059	1.038	26883	26552	560315
Mbuti.DG	Colombia_Checua_6000BP	Argentina_NorthTierradelFuego_LaArcillosa2_5800BP	Dominican_Atajadizo_Ceramic	0.000772	1.794	30330	29838	637581
Mbuti.DG	Colombia_Checua_6000BP	Argentina_NorthTierradelFuego_LaArcillosa2_5800BP	Dominican_CuevaJuana_Ceramic	0.00053	1.159	30093	29756	635914
Mbuti.DG	Colombia_Checua_6000BP	Argentina_NorthTierradelFuego_LaArcillosa2_5800BP	Dominican_CuevaRoja_Archaic	-0.000431	-0.498	4192	4230	88020
Mbuti.DG	Colombia_Checua_6000BP	Argentina_NorthTierradelFuego_LaArcillosa2_5800BP	Dominican_EdilioCruz_Ceramic	0.000492	0.896	27609	27321	585267
Mbuti.DG	Colombia_Checua_6000BP	Argentina_NorthTierradelFuego_LaArcillosa2_5800BP	Dominican_ElFrances_Ceramic	0.000855	1.754	27747	27251	581078
Mbuti.DG	Colombia_Checua_6000BP	Argentina_NorthTierradelFuego_LaArcillosa2_5800BP	Dominican_ElSoco_Ceramic	0.000563	1.295	30362	30003	637863
Mbuti.DG	Colombia_Checua_6000BP	Argentina_NorthTierradelFuego_LaArcillosa2_5800BP	Dominican_ElSoco_Ceramic	0.000563	1.295	30362	30003	637863
Mbuti.DG	Colombia_Checua_6000BP	Argentina_NorthTierradelFuego_LaArcillosa2_5800BP	Dominican_JuanDolio_Ceramic	0.000709	1.577	30142	29691	635908
Mbuti.DG	Colombia_Checua_6000BP	Argentina_NorthTierradelFuego_LaArcillosa2_5800BP	Dominican_LaCaleta_Ceramic	0.000682	1.619	30439	30003	638212
Mbuti.DG	Colombia_Checua_6000BP	Argentina_NorthTierradelFuego_LaArcillosa2_5800BP	Dominican_LaUnion_Ceramic	0.001144	2.51	30135	29412	632685
Mbuti.DG	Colombia_Checua_6000BP	Argentina_NorthTierradelFuego_LaArcillosa2_5800BP	Dominican_LomaPerenal_Ceramic	0.001215	2.224	27579	26873	581187
Mbuti.DG	Colombia_Checua_6000BP	Argentina_NorthTierradelFuego_LaArcillosa2_5800BP	Dominican_LosCorniel_Ceramic	0.000608	1.115	27500	27149	578567
Mbuti.DG	Colombia_Checua_6000BP	Argentina_NorthTierradelFuego_LaArcillosa2_5800BP	Dominican_LosMuertos_Ceramic	0.000721	1.33	29162	28719	614258
Mbuti.DG	Colombia_Checua_6000BP	Argentina_NorthTierradelFuego_LaArcillosa2_5800BP	Dominican_Macao_Ceramic	0.000703	1.433	29810	29370	625790
Mbuti.DG	Colombia_Checua_6000BP	Argentina_NorthTierradelFuego_LaArcillosa2_5800BP	Greenland_Saqqaq.SG	-0.017797	-28.677	28074	39287	630034
Mbuti.DG	Colombia_Checua_6000BP	Argentina_NorthTierradelFuego_LaArcillosa2_5800BP	Guadeloupe_AnseGourde_Ceramic	0.000148	0.291	18938	18879	398351
Mbuti.DG	Colombia_Checua_6000BP	Argentina_NorthTierradelFuego_LaArcillosa2_5800BP	Panama_IsthmoColombian_PreColonial.SG	-0.000293	-0.579	22586	22726	476239
Mbuti.DG	Colombia_Checua_6000BP	Argentina_NorthTierradelFuego_LaArcillosa2_5800BP	Peru_Antaura_Tiwanaku	2.9e-05	0.051	21938	21924	462857
Mbuti.DG	Colombia_Checua_6000BP	Argentina_NorthTierradelFuego_LaArcillosa2_5800BP	Peru_Chanka_LIP	0.001053	2.007	27926	27314	581523
Mbuti.DG	Colombia_Checua_6000BP	Argentina_NorthTierradelFuego_LaArcillosa2_5800BP	Peru_Chincha_LH	0.000517	1.166	30433	30104	637829
Mbuti.DG	Colombia_Checua_6000BP	Argentina_NorthTierradelFuego_LaArcillosa2_5800BP	Peru_Cotahuasi_Tiwanaku	0.000989	1.662	17840	17468	376076
Mbuti.DG	Colombia_Checua_6000BP	Argentina_NorthTierradelFuego_LaArcillosa2_5800BP	Peru_Cullcunche_Tiwanaku	0.000574	0.991	17004	16798	358447
Mbuti.DG	Colombia_Checua_6000BP	Argentina_NorthTierradelFuego_LaArcillosa2_5800BP	Peru_Cuncaicha_4200BP	0.000759	1.353	25791	25374	548768
Mbuti.DG	Colombia_Checua_6000BP	Argentina_NorthTierradelFuego_LaArcillosa2_5800BP	Peru_Cuncaicha_9000BP	0.000362	0.616	25293	25098	539252
Mbuti.DG	Colombia_Checua_6000BP	Argentina_NorthTierradelFuego_LaArcillosa2_5800BP	Peru_EIP_Moche	0.002201	3.441	8163	7790	169442
Mbuti.DG	Colombia_Checua_6000BP	Argentina_NorthTierradelFuego_LaArcillosa2_5800BP	Peru_ElBrujo_EIP_1300BP	0.001866	3.737	22310	21440	466588
Mbuti.DG	Colombia_Checua_6000BP	Argentina_NorthTierradelFuego_LaArcillosa2_5800BP	Peru_Highlands_Chinchawas_MH	0.002572	4.098	14471	13705	297753
Mbuti.DG	Colombia_Checua_6000BP	Argentina_NorthTierradelFuego_LaArcillosa2_5800BP	Peru_Highlands_LIP_Chimu	0.001169	2.38	28381	27683	597485
Mbuti.DG	Colombia_Checua_6000BP	Argentina_NorthTierradelFuego_LaArcillosa2_5800BP	Peru_HuacaPrieta_LA_4500BP	0.003336	1.951	871	812	17650
Mbuti.DG	Colombia_Checua_6000BP	Argentina_NorthTierradelFuego_LaArcillosa2_5800BP	Peru_Kaillachuro_Unknown.SG	-0.000527	-0.612	4701	4754	99753
Mbuti.DG	Colombia_Checua_6000BP	Argentina_NorthTierradelFuego_LaArcillosa2_5800BP	Peru_LaGalgada_4100BP	0.001351	2.434	28789	27973	604696
Mbuti.DG	Colombia_Checua_6000BP	Argentina_NorthTierradelFuego_LaArcillosa2_5800BP	Peru_Laramate_900BP	0.001235	2.774	30019	29241	630291
Mbuti.DG	Colombia_Checua_6000BP	Argentina_NorthTierradelFuego_LaArcillosa2_5800BP	Peru_Lauricocha_3500BP	6.3e-05	0.104	19779	19752	418314
Mbuti.DG	Colombia_Checua_6000BP	Argentina_NorthTierradelFuego_LaArcillosa2_5800BP	Peru_Lauricocha_5800BP	0.000818	1.368	20228	19876	430584
Mbuti.DG	Colombia_Checua_6000BP	Argentina_NorthTierradelFuego_LaArcillosa2_5800BP	Peru_Lauricocha_8600BP	0.000258	0.501	29579	29419	618561
Mbuti.DG	Colombia_Checua_6000BP	Argentina_NorthTierradelFuego_LaArcillosa2_5800BP	Peru_LH_Inca	0.000886	1.231	6639	6515	140050
Mbuti.DG	Colombia_Checua_6000BP	Argentina_NorthTierradelFuego_LaArcillosa2_5800BP	Peru_Lima_EIP_1450BP	0.000595	1.004	12606	12449	264319
Mbuti.DG	Colombia_Checua_6000BP	Argentina_NorthTierradelFuego_LaArcillosa2_5800BP	Peru_Lima_LIP_650BP	0.000871	1.658	28241	27720	598763
Mbuti.DG	Colombia_Checua_6000BP	Argentina_NorthTierradelFuego_LaArcillosa2_5800BP	Peru_LimaCoast_MH_1000BP	0.001959	2.308	3809	3654	79075
Mbuti.DG	Colombia_Checua_6000BP	Argentina_NorthTierradelFuego_LaArcillosa2_5800BP	Peru_LIP_Botigiriayocc_600BP	0.000783	1.437	29702	29216	620303
Mbuti.DG	Colombia_Checua_6000BP	Argentina_NorthTierradelFuego_LaArcillosa2_5800BP	Peru_LIP_La_Galgada_600BP	-8.2e-05	-0.056	1096	1098	23682
Mbuti.DG	Colombia_Checua_6000BP	Argentina_NorthTierradelFuego_LaArcillosa2_5800BP	Peru_LIP_Pacapaccari_600BP	0.00169	3.34	27411	26445	571951
Mbuti.DG	Colombia_Checua_6000BP	Argentina_NorthTierradelFuego_LaArcillosa2_5800BP	Peru_LIP_Ychsma	0.0006	1.052	15053	14864	316104
Mbuti.DG	Colombia_Checua_6000BP	Argentina_NorthTierradelFuego_LaArcillosa2_5800BP	Peru_Maucallacta_Tiwanaku	2.8e-05	0.048	16345	16335	347851
Mbuti.DG	Colombia_Checua_6000BP	Argentina_NorthTierradelFuego_LaArcillosa2_5800BP	Peru_MH_LIP_ElBrujo_850BP	0.001116	1.808	13384	13070	281731
Mbuti.DG	Colombia_Checua_6000BP	Argentina_NorthTierradelFuego_LaArcillosa2_5800BP	Peru_MH_LIP_Lambayeque	0.001379	2.756	28302	27487	590924
Mbuti.DG	Colombia_Checua_6000BP	Argentina_NorthTierradelFuego_LaArcillosa2_5800BP	Peru_Palpa_LIP_550BP	0.001158	2.331	25628	25011	532549
Mbuti.DG	Colombia_Checua_6000BP	Argentina_NorthTierradelFuego_LaArcillosa2_5800BP	Peru_Palpa_MH_950BP	-0.000678	-0.559	1511	1533	32206
Mbuti.DG	Colombia_Checua_6000BP	Argentina_NorthTierradelFuego_LaArcillosa2_5800BP	Peru_RioUncallane_1600BP.SG	0.000281	0.601	30509	30329	637545
Mbuti.DG	Colombia_Checua_6000BP	Argentina_NorthTierradelFuego_LaArcillosa2_5800BP	Peru_SanSebastian_LH_500BP	0.001098	1.829	15381	15027	322979
Mbuti.DG	Colombia_Checua_6000BP	Argentina_NorthTierradelFuego_LaArcillosa2_5800BP	Peru_SanSebastian_LIP_600BP	0.0013	2.393	25693	24994	537725
Mbuti.DG	Colombia_Checua_6000BP	Argentina_NorthTierradelFuego_LaArcillosa2_5800BP	Peru_SoroMikayaPatjxa_6800BP.SG	-0.005131	-3.768	1260	1403	28049
Mbuti.DG	Colombia_Checua_6000BP	Argentina_NorthTierradelFuego_LaArcillosa2_5800BP	Peru_Ullujaya_EIP_1350BP	0.00102	1.933	21104	20654	441509
Mbuti.DG	Colombia_Checua_6000BP	Argentina_NorthTierradelFuego_LaArcillosa2_5800BP	Peru_Ullujaya_MH_950BP	0.001245	2.075	21485	20932	444566
Mbuti.DG	Colombia_Checua_6000BP	Argentina_NorthTierradelFuego_LaArcillosa2_5800BP	PuertoRico_CaboRojo11_Ceramic	0.00057	1.004	27297	26969	575128
Mbuti.DG	Colombia_Checua_6000BP	Argentina_NorthTierradelFuego_LaArcillosa2_5800BP	PuertoRico_CanasColloresMonserrate_Ceramic	0.000428	0.862	29662	29396	621560
Mbuti.DG	Colombia_Checua_6000BP	Argentina_NorthTierradelFuego_LaArcillosa2_5800BP	PuertoRico_Collores_Ceramic	0.001241	2.294	27099	26401	562390
Mbuti.DG	Colombia_Checua_6000BP	Argentina_NorthTierradelFuego_LaArcillosa2_5800BP	PuertoRico_LosIndios_Ceramic	-0.002619	-3.257	4710	4973	100482
Mbuti.DG	Colombia_Checua_6000BP	Argentina_NorthTierradelFuego_LaArcillosa2_5800BP	PuertoRico_Monserrate_Ceramic	0.000808	1.463	25927	25489	541395
Mbuti.DG	Colombia_Checua_6000BP	Argentina_NorthTierradelFuego_LaArcillosa2_5800BP	PuertoRico_PasodelIndio_Ceramic	0.000563	1.265	30184	29829	630566
Mbuti.DG	Colombia_Checua_6000BP	Argentina_NorthTierradelFuego_LaArcillosa2_5800BP	PuertoRico_PuntaCandelero_Ceramic	0.000516	0.956	20803	20580	433547
Mbuti.DG	Colombia_Checua_6000BP	Argentina_NorthTierradelFuego_LaArcillosa2_5800BP	PuertoRico_SantaElena_Ceramic	0.000835	1.774	29922	29399	625717
Mbuti.DG	Colombia_Checua_6000BP	Argentina_NorthTierradelFuego_LaArcillosa2_5800BP	PuertoRico_Tibes_Ceramic	0.000451	0.781	13108	12985	272737
Mbuti.DG	Colombia_Checua_6000BP	Argentina_NorthTierradelFuego_LaArcillosa2_5800BP	StLucia_Lavoutte_Ceramic	0.000543	1.259	30367	30021	636803
Mbuti.DG	Colombia_Checua_6000BP	Argentina_NorthTierradelFuego_LaArcillosa2_5800BP	Uruguay_Rocha_PreColonial.SG	-0.00072	-0.917	5981	6072	125935
Mbuti.DG	Colombia_Checua_6000BP	Argentina_NorthTierradelFuego_LaArcillosa2_5800BP	USA_AK_Ancient_Athabaskan_1100BP	-0.007986	-14.514	29348	34432	636615
Mbuti.DG	Colombia_Checua_6000BP	Argentina_NorthTierradelFuego_LaArcillosa2_5800BP	USA_AK_Athabskan.SG	-0.010201	-15.453	14007	17158	308903
Mbuti.DG	Colombia_Checua_6000BP	Argentina_NorthTierradelFuego_LaArcillosa2_5800BP	USA_AK_PaleoAleut	-0.009227	-16.614	27612	33138	598881
Mbuti.DG	Colombia_Checua_6000BP	Argentina_NorthTierradelFuego_LaArcillosa2_5800BP	USA_AK_PaleoAleut.SG	-0.009514	-15.77	26874	32403	581114
Mbuti.DG	Colombia_Checua_6000BP	Argentina_NorthTierradelFuego_LaArcillosa2_5800BP	USA_AK_Prehistoric.SG	-0.013994	-7.488	682	899	15534
Mbuti.DG	Colombia_Checua_6000BP	Argentina_NorthTierradelFuego_LaArcillosa2_5800BP	USA_Alaska_TrailCreek_9000BP.SG	-0.013701	-18.069	8412	10988	188031
Mbuti.DG	Colombia_Checua_6000BP	Argentina_NorthTierradelFuego_LaArcillosa2_5800BP	USA_Ancient_Beringian.SG	-0.011961	-19.718	29206	36839	638197
Mbuti.DG	Colombia_Checua_6000BP	Argentina_NorthTierradelFuego_LaArcillosa2_5800BP	USA_Anzick_realigned.SG	-0.003135	-5.185	29863	31861	637418
Mbuti.DG	Colombia_Checua_6000BP	Argentina_NorthTierradelFuego_LaArcillosa2_5800BP	USA_CA_Islands.SG	-0.001172	-2.699	30290	31038	638182
Mbuti.DG	Colombia_Checua_6000BP	Argentina_NorthTierradelFuego_LaArcillosa2_5800BP	USA_Nevada_LovelockCave_1850BP.SG	-0.001632	-3.407	30108	31150	638065
Mbuti.DG	Colombia_Checua_6000BP	Argentina_NorthTierradelFuego_LaArcillosa2_5800BP	USA_Nevada_LovelockCave_600BP.SG	-0.00156	-2.98	30084	31079	637996
Mbuti.DG	Colombia_Checua_6000BP	Argentina_NorthTierradelFuego_LaArcillosa2_5800BP	USA_Nevada_SpiritCave_11000BP.SG	-0.000102	-0.169	30316	30380	638021
Mbuti.DG	Colombia_Checua_6000BP	Argentina_NorthTierradelFuego_LaArcillosa2_5800BP	USA_NM_Chaco	-0.003821	-5.785	8722	9439	187709
Mbuti.DG	Colombia_Checua_6000BP	Argentina_NorthTierradelFuego_LaArcillosa2_5800BP	USA_PA_Colonist.SG	-0.030106	-33.335	5026	8528	116304
Mbuti.DG	Colombia_Checua_6000BP	Argentina_NorthTierradelFuego_LaArcillosa2_5800BP	USA_WA_Kennewick.SG	-0.00486	-7.345	11201	12392	245005
Mbuti.DG	Colombia_Checua_6000BP	Argentina_NorthTierradelFuego_LaArcillosa2_5800BP	Venezuela_LasLocas_Ceramic	0.000424	0.965	29932	29665	630589
Mbuti.DG	Colombia_Checua_6000BP	Argentina_NorthTierradelFuego_Selknam_500BP	Bahamas_AbacoIsl_Ceramic	-0.000285	-0.798	34118	34325	726753
Mbuti.DG	Colombia_Checua_6000BP	Argentina_NorthTierradelFuego_Selknam_500BP	Bahamas_CrookedIsl_Ceramic	-0.000109	-0.279	33989	34068	724849
Mbuti.DG	Colombia_Checua_6000BP	Argentina_NorthTierradelFuego_Selknam_500BP	Bahamas_EleutheraIsl_Ceramic	-0.000294	-0.878	34979	35198	745541
Mbuti.DG	Colombia_Checua_6000BP	Argentina_NorthTierradelFuego_Selknam_500BP	Bahamas_LongIsl_Ceramic	-0.000134	-0.354	34014	34111	726461
Mbuti.DG	Colombia_Checua_6000BP	Argentina_NorthTierradelFuego_Selknam_500BP	Bahamas_SouthAndros_Ceramic	-0.000344	-0.976	34362	34614	731768
Mbuti.DG	Colombia_Checua_6000BP	Argentina_NorthTierradelFuego_Selknam_500BP	Belize_3600BP	0.000243	0.458	13881	13810	292254
Mbuti.DG	Colombia_Checua_6000BP	Argentina_NorthTierradelFuego_Selknam_500BP	Belize_4000BP	2.6e-05	0.041	6511	6508	138053
Mbuti.DG	Colombia_Checua_6000BP	Argentina_NorthTierradelFuego_Selknam_500BP	Belize_4600BP	0.000197	0.544	34883	34737	739207
Mbuti.DG	Colombia_Checua_6000BP	Argentina_NorthTierradelFuego_Selknam_500BP	Belize_4600BP	0.000197	0.544	34883	34737	739207
Mbuti.DG	Colombia_Checua_6000BP	Argentina_NorthTierradelFuego_Selknam_500BP	Belize_4900BP	-0.000539	-1.508	34720	35118	738298
Mbuti.DG	Colombia_Checua_6000BP	Argentina_NorthTierradelFuego_Selknam_500BP	Belize_5500BP	-0.001273	-2.806	28940	29732	621880
Mbuti.DG	Colombia_Checua_6000BP	Argentina_NorthTierradelFuego_Selknam_500BP	Belize_7400BP	-0.000363	-0.766	23086	23264	488316
Mbuti.DG	Colombia_Checua_6000BP	Argentina_NorthTierradelFuego_Selknam_500BP	Belize_8800BP	0.000972	1.136	2696	2641	57030
Mbuti.DG	Colombia_Checua_6000BP	Argentina_NorthTierradelFuego_Selknam_500BP	Belize_9400BP	-0.000163	-0.336	20006	20076	425461
Mbuti.DG	Colombia_Checua_6000BP	Argentina_NorthTierradelFuego_Selknam_500BP	Bolivia_Akapana_Tiwanaku	-0.000306	-0.805	26880	27055	572916
Mbuti.DG	Colombia_Checua_6000BP	Argentina_NorthTierradelFuego_Selknam_500BP	Bolivia_Lukurmata_Tiwanaku	-0.000449	-1.269	34527	34856	733972
Mbuti.DG	Colombia_Checua_6000BP	Argentina_NorthTierradelFuego_Selknam_500BP	Bolivia_MH_Iroco_1050BP	-1e-05	-0.019	22478	22483	476970
Mbuti.DG	Colombia_Checua_6000BP	Argentina_NorthTierradelFuego_Selknam_500BP	Bolivia_MH_Miraflores	-0.000393	-0.961	31696	31961	674198
Mbuti.DG	Colombia_Checua_6000BP	Argentina_NorthTierradelFuego_Selknam_500BP	Bolivia_MH_Tiwanaku	0.000433	0.916	14648	14514	310016
Mbuti.DG	Colombia_Checua_6000BP	Argentina_NorthTierradelFuego_Selknam_500BP	Bolivia_MiraFlores_MH	0.000412	0.87	26449	26218	560964
Mbuti.DG	Colombia_Checua_6000BP	Argentina_NorthTierradelFuego_Selknam_500BP	Bolivia_MonolitoDescabezado_Tiwanaku	-0.002037	-4.254	27921	29149	603038
Mbuti.DG	Colombia_Checua_6000BP	Argentina_NorthTierradelFuego_Selknam_500BP	Bolivia_Pumapunku_Tiwanaku	8.6e-05	0.154	10858	10838	231849
Mbuti.DG	Colombia_Checua_6000BP	Argentina_NorthTierradelFuego_Selknam_500BP	Bolivia_Putuni_Tiwanaku	-0.001061	-2.117	21016	21495	451471
Mbuti.DG	Colombia_Checua_6000BP	Argentina_NorthTierradelFuego_Selknam_500BP	Bolivia_Totocachi_Tiwanaku	-0.000186	-0.293	7363	7393	158476
Mbuti.DG	Colombia_Checua_6000BP	Argentina_NorthTierradelFuego_Selknam_500BP	Brazil_Enoque_3500BP.SG	-0.001379	-1.091	1226	1263	26978
Mbuti.DG	Colombia_Checua_6000BP	Argentina_NorthTierradelFuego_Selknam_500BP	Brazil_LapaDoSanto_9600BP	-0.001296	-3.779	34369	35317	731680
Mbuti.DG	Colombia_Checua_6000BP	Argentina_NorthTierradelFuego_Selknam_500BP	Brazil_Laranjal_6600BP	-0.000707	-1.424	17572	17838	376354
Mbuti.DG	Colombia_Checua_6000BP	Argentina_NorthTierradelFuego_Selknam_500BP	Brazil_Laranjal_6800BP	-0.001145	-2.065	13402	13731	287679
Mbuti.DG	Colombia_Checua_6000BP	Argentina_NorthTierradelFuego_Selknam_500BP	Brazil_Moraes_5800BP	-0.000235	-0.428	11759	11819	252503
Mbuti.DG	Colombia_Checua_6000BP	Argentina_NorthTierradelFuego_Selknam_500BP	Brazil_PrePottery_1300BP	-0.003223	-3.223	1822	1951	39772
Mbuti.DG	Colombia_Checua_6000BP	Argentina_NorthTierradelFuego_Selknam_500BP	Brazil_PrePottery_2200BP	-0.002542	-4.527	8423	8887	182500
Mbuti.DG	Colombia_Checua_6000BP	Argentina_NorthTierradelFuego_Selknam_500BP	Brazil_PrePottery_2500BP	-0.002066	-2.92	4490	4688	95748
Mbuti.DG	Colombia_Checua_6000BP	Argentina_NorthTierradelFuego_Selknam_500BP	Brazil_Sumidouro_10100BP.SG	-0.002386	-5.597	28029	29513	622150
Mbuti.DG	Colombia_Checua_6000BP	Argentina_NorthTierradelFuego_Selknam_500BP	Brazil_Sumidouro_10200BP.SG	-0.002975	-4.971	8575	9159	196205
Mbuti.DG	Colombia_Checua_6000BP	Argentina_NorthTierradelFuego_Selknam_500BP	Brazil_Sumidouro_10400BP.SG	-0.001733	-3.449	35338	36656	760092
Mbuti.DG	Colombia_Checua_6000BP	Argentina_NorthTierradelFuego_Selknam_500BP	Brazil_Sumidouro_9800BP.SG	-0.001805	-2.064	3363	3501	76241
Mbuti.DG	Colombia_Checua_6000BP	Argentina_NorthTierradelFuego_Selknam_500BP	Canada_6500BP.SG	-0.007619	-11.679	9451	11025	206565
Mbuti.DG	Colombia_Checua_6000BP	Argentina_NorthTierradelFuego_Selknam_500BP	Canada_700BP.SG	-0.008636	-11.282	4145	4940	92033
Mbuti.DG	Colombia_Checua_6000BP	Argentina_NorthTierradelFuego_Selknam_500BP	Canada_ASO.SG	-0.005843	-12.759	28227	31801	611678
Mbuti.DG	Colombia_Checua_6000BP	Argentina_NorthTierradelFuego_Selknam_500BP	Canada_BigBar_5700BP.SG	-0.006557	-12.567	20886	23859	453314
Mbuti.DG	Colombia_Checua_6000BP	Argentina_NorthTierradelFuego_Selknam_500BP	Canada_LateDorset.SG	-0.018281	-27.621	10550	14875	236601
Mbuti.DG	Colombia_Checua_6000BP	Argentina_NorthTierradelFuego_Selknam_500BP	Canada_MDorset	-0.019475	-24.749	4678	6701	103920
Mbuti.DG	Colombia_Checua_6000BP	Argentina_NorthTierradelFuego_Selknam_500BP	Canada_MDorset.SG	-0.019671	-17.288	1656	2402	37892
Mbuti.DG	Colombia_Checua_6000BP	Argentina_NorthTierradelFuego_Selknam_500BP	Chile_CaletaHuelen_MH_1100BP	-0.000161	-0.365	20369	20440	435392
Mbuti.DG	Colombia_Checua_6000BP	Argentina_NorthTierradelFuego_Selknam_500BP	Chile_Conchali_700BP	0.000375	0.975	33085	32817	715790
Mbuti.DG	Colombia_Checua_6000BP	Argentina_NorthTierradelFuego_Selknam_500BP	Chile_LIP_Pukara_600BP	-0.000462	-0.672	5963	6022	127424
Mbuti.DG	Colombia_Checua_6000BP	Argentina_NorthTierradelFuego_Selknam_500BP	Chile_LIP_Pukara_700BP	0.000591	0.92	7826	7728	166310
Mbuti.DG	Colombia_Checua_6000BP	Argentina_NorthTierradelFuego_Selknam_500BP	ChileLosRieles12000BP	-0.000489	-0.924	30594	30914	652646
Mbuti.DG	Colombia_Checua_6000BP	Argentina_NorthTierradelFuego_Selknam_500BP	Chile_LosRieles_5100BP	0.000536	1.136	30003	29658	643669
Mbuti.DG	Colombia_Checua_6000BP	Argentina_NorthTierradelFuego_Selknam_500BP	Chile_NorthTierradelFuego_Selknam_100BP	-0.000586	-1.53	20588	20894	522445
Mbuti.DG	Colombia_Checua_6000BP	Argentina_NorthTierradelFuego_Selknam_500BP	Chile_PicaOcho_700BP	0.00039	0.765	20770	20597	442347
Mbuti.DG	Colombia_Checua_6000BP	Argentina_NorthTierradelFuego_Selknam_500BP	Chile_PuntaSantaAna_7300BP.SG	-0.001058	-2.349	24348	24931	550385
Mbuti.DG	Colombia_Checua_6000BP	Argentina_NorthTierradelFuego_Selknam_500BP	Chile_SouthernContinent_Aonikenk_400BP	0.00069	1.591	16283	16010	395301
Mbuti.DG	Colombia_Checua_6000BP	Argentina_NorthTierradelFuego_Selknam_500BP	Chile_StraitOfMagellan_Kaweskar_100BP.SG	-0.001222	-1.932	4546	4678	107556
Mbuti.DG	Colombia_Checua_6000BP	Argentina_NorthTierradelFuego_Selknam_500BP	Chile_WesternArchipelago_Ayayema_5100BP.SG	-0.001351	-3.037	34408	35436	760855
Mbuti.DG	Colombia_Checua_6000BP	Argentina_NorthTierradelFuego_Selknam_500BP	Chile_WesternArchipelago_Kaweskar_1200BP.SG	-0.00159	-3.615	30682	31793	698228
Mbuti.DG	Colombia_Checua_6000BP	Argentina_NorthTierradelFuego_Selknam_500BP	Chile_WesternArchipelago_Kaweskar_800BP.SG	-0.001062	-2.701	32309	33116	759797
Mbuti.DG	Colombia_Checua_6000BP	Argentina_NorthTierradelFuego_Selknam_500BP	Chile_Yamana_BeagleChannel_800BP.SG	-0.000907	-2.77	32188	32879	761329
Mbuti.DG	Colombia_Checua_6000BP	Argentina_NorthTierradelFuego_Selknam_500BP	Cuba_CanimarAbajo_Archaic	-0.00058	-1.647	35918	36360	761656
Mbuti.DG	Colombia_Checua_6000BP	Argentina_NorthTierradelFuego_Selknam_500BP	Cuba_CuevaCalero_Archaic	-0.00069	-1.647	34155	34660	732268
Mbuti.DG	Colombia_Checua_6000BP	Argentina_NorthTierradelFuego_Selknam_500BP	Cuba_CuevaEsqueletos_Ceramic	-0.000514	-1.481	35389	35778	756918
Mbuti.DG	Colombia_Checua_6000BP	Argentina_NorthTierradelFuego_Selknam_500BP	Cuba_CuevaPerico_Archaic	-0.001371	-3.324	25222	25959	538099
Mbuti.DG	Colombia_Checua_6000BP	Argentina_NorthTierradelFuego_Selknam_500BP	Cuba_ElMorrillo_Ceramic	0.000107	0.23	27471	27409	580150
Mbuti.DG	Colombia_Checua_6000BP	Argentina_NorthTierradelFuego_Selknam_500BP	Cuba_GuayaboBlanco_Archaic	-0.000547	-1.358	34018	34412	720473
Mbuti.DG	Colombia_Checua_6000BP	Argentina_NorthTierradelFuego_Selknam_500BP	Cuba_LasCarolinas_Archaic	-0.000803	-1.938	33117	33684	705852
Mbuti.DG	Colombia_Checua_6000BP	Argentina_NorthTierradelFuego_Selknam_500BP	Cuba_Manuelito_Archaic	0.00015	0.307	22045	21975	465330
Mbuti.DG	Colombia_Checua_6000BP	Argentina_NorthTierradelFuego_Selknam_500BP	Cuba_PlayadelMango_Archaic	-0.000605	-1.545	34061	34498	723061
Mbuti.DG	Colombia_Checua_6000BP	Argentina_NorthTierradelFuego_Selknam_500BP	Curacao_deSavaan_Ceramic	-0.000415	-1.087	33677	33975	719563
Mbuti.DG	Colombia_Checua_6000BP	Argentina_NorthTierradelFuego_Selknam_500BP	Curacao_SantaCruz_Ceramic	-0.000614	-1.358	32502	32932	699945
Mbuti.DG	Colombia_Checua_6000BP	Argentina_NorthTierradelFuego_Selknam_500BP	Dominican_Andres_Archaic	-0.00027	-0.582	29465	29635	627572
Mbuti.DG	Colombia_Checua_6000BP	Argentina_NorthTierradelFuego_Selknam_500BP	Dominican_Atajadizo_Ceramic	-0.000164	-0.534	35600	35725	758883
Mbuti.DG	Colombia_Checua_6000BP	Argentina_NorthTierradelFuego_Selknam_500BP	Dominican_CuevaJuana_Ceramic	-0.000323	-0.971	35323	35567	754849
Mbuti.DG	Colombia_Checua_6000BP	Argentina_NorthTierradelFuego_Selknam_500BP	Dominican_CuevaRoja_Archaic	-0.002109	-2.975	4385	4584	94169
Mbuti.DG	Colombia_Checua_6000BP	Argentina_NorthTierradelFuego_Selknam_500BP	Dominican_EdilioCruz_Ceramic	-0.000384	-0.824	30830	31084	661089
Mbuti.DG	Colombia_Checua_6000BP	Argentina_NorthTierradelFuego_Selknam_500BP	Dominican_ElFrances_Ceramic	3.5e-05	0.092	30832	30810	655329
Mbuti.DG	Colombia_Checua_6000BP	Argentina_NorthTierradelFuego_Selknam_500BP	Dominican_ElSoco_Ceramic	-0.000287	-0.919	35598	35816	760037
Mbuti.DG	Colombia_Checua_6000BP	Argentina_NorthTierradelFuego_Selknam_500BP	Dominican_ElSoco_Ceramic	-0.000287	-0.919	35598	35816	760037
Mbuti.DG	Colombia_Checua_6000BP	Argentina_NorthTierradelFuego_Selknam_500BP	Dominican_JuanDolio_Ceramic	-3.4e-05	-0.104	35296	35321	753421
Mbuti.DG	Colombia_Checua_6000BP	Argentina_NorthTierradelFuego_Selknam_500BP	Dominican_LaCaleta_Ceramic	-0.000204	-0.667	35810	35965	761562
Mbuti.DG	Colombia_Checua_6000BP	Argentina_NorthTierradelFuego_Selknam_500BP	Dominican_LaUnion_Ceramic	0.000239	0.677	35003	34825	747604
Mbuti.DG	Colombia_Checua_6000BP	Argentina_NorthTierradelFuego_Selknam_500BP	Dominican_LomaPerenal_Ceramic	0.000259	0.584	30627	30458	653672
Mbuti.DG	Colombia_Checua_6000BP	Argentina_NorthTierradelFuego_Selknam_500BP	Dominican_LosCorniel_Ceramic	-0.000187	-0.42	30509	30631	650801
Mbuti.DG	Colombia_Checua_6000BP	Argentina_NorthTierradelFuego_Selknam_500BP	Dominican_LosMuertos_Ceramic	6.7e-05	0.15	33174	33127	706920
Mbuti.DG	Colombia_Checua_6000BP	Argentina_NorthTierradelFuego_Selknam_500BP	Dominican_Macao_Ceramic	-0.00024	-0.62	34576	34752	734675
Mbuti.DG	Colombia_Checua_6000BP	Argentina_NorthTierradelFuego_Selknam_500BP	Greenland_Saqqaq.SG	-0.018839	-34.72	33111	47127	743999
Mbuti.DG	Colombia_Checua_6000BP	Argentina_NorthTierradelFuego_Selknam_500BP	Guadeloupe_AnseGourde_Ceramic	-0.000786	-2.014	21857	22224	467989
Mbuti.DG	Colombia_Checua_6000BP	Argentina_NorthTierradelFuego_Selknam_500BP	Panama_IsthmoColombian_PreColonial.SG	-0.001276	-3.336	26291	27012	564742
Mbuti.DG	Colombia_Checua_6000BP	Argentina_NorthTierradelFuego_Selknam_500BP	Peru_Antaura_Tiwanaku	-0.000782	-1.679	24466	24878	526146
Mbuti.DG	Colombia_Checua_6000BP	Argentina_NorthTierradelFuego_Selknam_500BP	Peru_Chanka_LIP	3.3e-05	0.076	31417	31395	666372
Mbuti.DG	Colombia_Checua_6000BP	Argentina_NorthTierradelFuego_Selknam_500BP	Peru_Chincha_LH	-0.000387	-1.205	35761	36055	761241
Mbuti.DG	Colombia_Checua_6000BP	Argentina_NorthTierradelFuego_Selknam_500BP	Peru_Cotahuasi_Tiwanaku	0.000321	0.649	19570	19435	420080
Mbuti.DG	Colombia_Checua_6000BP	Argentina_NorthTierradelFuego_Selknam_500BP	Peru_Cullcunche_Tiwanaku	-0.000607	-1.291	18669	18912	400803
Mbuti.DG	Colombia_Checua_6000BP	Argentina_NorthTierradelFuego_Selknam_500BP	Peru_Cuncaicha_4200BP	-0.000259	-0.534	28520	28679	611089
Mbuti.DG	Colombia_Checua_6000BP	Argentina_NorthTierradelFuego_Selknam_500BP	Peru_Cuncaicha_9000BP	-0.000687	-1.384	28098	28513	603402
Mbuti.DG	Colombia_Checua_6000BP	Argentina_NorthTierradelFuego_Selknam_500BP	Peru_EIP_Moche	0.00051	0.968	8822	8726	187855
Mbuti.DG	Colombia_Checua_6000BP	Argentina_NorthTierradelFuego_Selknam_500BP	Peru_ElBrujo_EIP_1300BP	0.00081	2.021	24801	24376	524291
Mbuti.DG	Colombia_Checua_6000BP	Argentina_NorthTierradelFuego_Selknam_500BP	Peru_Highlands_Chinchawas_MH	0.001207	2.344	15616	15221	327370
Mbuti.DG	Colombia_Checua_6000BP	Argentina_NorthTierradelFuego_Selknam_500BP	Peru_Highlands_LIP_Chimu	0.000189	0.516	32251	32120	688178
Mbuti.DG	Colombia_Checua_6000BP	Argentina_NorthTierradelFuego_Selknam_500BP	Peru_HuacaPrieta_LA_4500BP	-0.000405	-0.301	884	891	18562
Mbuti.DG	Colombia_Checua_6000BP	Argentina_NorthTierradelFuego_Selknam_500BP	Peru_Kaillachuro_Unknown.SG	-0.0006	-0.881	5530	5601	118925
Mbuti.DG	Colombia_Checua_6000BP	Argentina_NorthTierradelFuego_Selknam_500BP	Peru_LaGalgada_4100BP	0.000553	1.21	33079	32690	704091
Mbuti.DG	Colombia_Checua_6000BP	Argentina_NorthTierradelFuego_Selknam_500BP	Peru_Laramate_900BP	0.000411	1.186	34873	34568	741723
Mbuti.DG	Colombia_Checua_6000BP	Argentina_NorthTierradelFuego_Selknam_500BP	Peru_Lauricocha_3500BP	-0.000723	-1.392	22370	22718	481412
Mbuti.DG	Colombia_Checua_6000BP	Argentina_NorthTierradelFuego_Selknam_500BP	Peru_Lauricocha_5800BP	0.000162	0.321	23422	23341	498697
Mbuti.DG	Colombia_Checua_6000BP	Argentina_NorthTierradelFuego_Selknam_500BP	Peru_Lauricocha_8600BP	-0.000575	-1.374	34370	34790	731205
Mbuti.DG	Colombia_Checua_6000BP	Argentina_NorthTierradelFuego_Selknam_500BP	Peru_LH_Inca	-0.000291	-0.486	7472	7518	159745
Mbuti.DG	Colombia_Checua_6000BP	Argentina_NorthTierradelFuego_Selknam_500BP	Peru_Lima_EIP_1450BP	-0.000847	-1.708	14008	14260	298257
Mbuti.DG	Colombia_Checua_6000BP	Argentina_NorthTierradelFuego_Selknam_500BP	Peru_Lima_LIP_650BP	8.1e-05	0.199	32742	32685	704285
[truncated: 11,367 more rows]

## Sheet: f4(OG; Checua, MX1, MX2)
Table S3.D: f4-statistic describing Colombia_Checua's relationship with modern-day Indigenous individuals available in the Illumina dataset, Reich et al 2012 (23)
Notes:
a) all Euopean and African admixture has been masked by Reich et al (23) prior to publication
Pop1	Pop2	Pop3	Pop4	f4	Z score	ABBA	BABA	SNP
MbutiPygmy	Colombia_Checua_6000BP	Algonquin	Arara	8499	12.966	10666	9160	177230
MbutiPygmy	Colombia_Checua_6000BP	Algonquin	Arhuaco	6537	11.388	11279	10081	183282
MbutiPygmy	Colombia_Checua_6000BP	Algonquin	Aymara	834	18.903	11832	10243	190541
MbutiPygmy	Colombia_Checua_6000BP	Algonquin	Bribri	7479	13.865	11824	10399	190541
MbutiPygmy	Colombia_Checua_6000BP	Algonquin	Cabecar	759	15.364	11775	10329	190541
MbutiPygmy	Colombia_Checua_6000BP	Algonquin	Chane	8373	15.562	11892	10297	190518
MbutiPygmy	Colombia_Checua_6000BP	Algonquin	Chilote	7749	15.304	11448	10016	184711
MbutiPygmy	Colombia_Checua_6000BP	Algonquin	Chono	8426	13.987	10943	9461	175922
MbutiPygmy	Colombia_Checua_6000BP	Algonquin	Chorotega	8282	9.501	5952	5150	96915
MbutiPygmy	Colombia_Checua_6000BP	Algonquin	Diaguita	8072	14.843	11507	10007	185853
MbutiPygmy	Colombia_Checua_6000BP	Algonquin	Embera	724	14.001	11744	10364	190541
MbutiPygmy	Colombia_Checua_6000BP	Algonquin	Guahibo	8041	16.19	11851	10319	190541
MbutiPygmy	Colombia_Checua_6000BP	Algonquin	Guarani	7944	16.728	11810	10296	190540
MbutiPygmy	Colombia_Checua_6000BP	Algonquin	Guaymi	7432	13.933	11742	10326	190541
MbutiPygmy	Colombia_Checua_6000BP	Algonquin	Huetar	7087	8.318	6211	5487	102168
MbutiPygmy	Colombia_Checua_6000BP	Algonquin	Hulliche	7959	14.639	11761	10252	189645
MbutiPygmy	Colombia_Checua_6000BP	Algonquin	Inga	7778	16.088	11790	10308	190541
MbutiPygmy	Colombia_Checua_6000BP	Algonquin	Jamamadi	7681	11.766	11623	10171	188957
MbutiPygmy	Colombia_Checua_6000BP	Algonquin	Kaingang	7605	12.288	9963	8728	162381
MbutiPygmy	Colombia_Checua_6000BP	Algonquin	Kaqchikel	7272	15.965	11720	10334	190541
MbutiPygmy	Colombia_Checua_6000BP	Algonquin	Karitiana	7833	15.189	11822	10329	190541
MbutiPygmy	Colombia_Checua_6000BP	Algonquin	Kogi	6875	13.093	11757	10447	190539
MbutiPygmy	Colombia_Checua_6000BP	Algonquin	Maleku	7669	12.969	11794	10333	190541
MbutiPygmy	Colombia_Checua_6000BP	Algonquin	Maya1	6965	15.84	11711	10384	190541
MbutiPygmy	Colombia_Checua_6000BP	Algonquin	Maya2	6986	15.789	11708	10377	190541
MbutiPygmy	Colombia_Checua_6000BP	Algonquin	Mixe	6406	13.878	11629	10408	190541
MbutiPygmy	Colombia_Checua_6000BP	Algonquin	Mixtec	6507	13.89	11643	10404	190535
MbutiPygmy	Colombia_Checua_6000BP	Algonquin	Ojibwa	1217	2.423	10523	10297	185397
MbutiPygmy	Colombia_Checua_6000BP	Algonquin	Palikur	8223	15.078	11783	10216	190536
MbutiPygmy	Colombia_Checua_6000BP	Algonquin	Parakana	7637	12.536	11503	10077	186667
MbutiPygmy	Colombia_Checua_6000BP	Algonquin	Piapoco	7441	14.813	11812	10394	190541
MbutiPygmy	Colombia_Checua_6000BP	Algonquin	Pima	5167	10.895	11530	10545	190541
MbutiPygmy	Colombia_Checua_6000BP	Algonquin	Purepecha	6478	8.622	7732	6912	126605
MbutiPygmy	Colombia_Checua_6000BP	Algonquin	Quechua	8207	18.662	11806	10243	190541
MbutiPygmy	Colombia_Checua_6000BP	Algonquin	Surui	8297	15.739	11837	10256	190541
MbutiPygmy	Colombia_Checua_6000BP	Algonquin	Tepehuano	6244	14.019	11626	10436	190541
MbutiPygmy	Colombia_Checua_6000BP	Algonquin	Teribe	7867	14.593	11807	10308	190541
MbutiPygmy	Colombia_Checua_6000BP	Algonquin	Ticuna	6993	13.79	11759	10427	190541
MbutiPygmy	Colombia_Checua_6000BP	Algonquin	Toba	7778	16.01	11794	10312	190541
MbutiPygmy	Colombia_Checua_6000BP	Algonquin	Waunana	728	14.034	11737	10350	190541
MbutiPygmy	Colombia_Checua_6000BP	Algonquin	Wayuu	7797	16.206	11806	10321	190541
MbutiPygmy	Colombia_Checua_6000BP	Algonquin	Wichi	8531	16.754	11878	10252	190541
MbutiPygmy	Colombia_Checua_6000BP	Algonquin	Yaghan	7975	14.994	11804	10285	190509
MbutiPygmy	Colombia_Checua_6000BP	Algonquin	Yaqui	502	5.884	6204	5670	106393
MbutiPygmy	Colombia_Checua_6000BP	Algonquin	Zapotec1	6273	14.207	11621	10426	190541
MbutiPygmy	Colombia_Checua_6000BP	Algonquin	Zapotec2	6496	14.62	11641	10403	190541
MbutiPygmy	Colombia_Checua_6000BP	Arara	Arhuaco	-1935	-3.11	9165	9506	176152
MbutiPygmy	Colombia_Checua_6000BP	Arara	Aymara	-132	-265	9738	9762	184124
MbutiPygmy	Colombia_Checua_6000BP	Arara	Bribri	-1154	-1.996	9649	9862	184124
MbutiPygmy	Colombia_Checua_6000BP	Arara	Cabecar	-1047	-1.924	9668	9861	184124
MbutiPygmy	Colombia_Checua_6000BP	Arara	Chane	-87	-155	9676	9692	184104
MbutiPygmy	Colombia_Checua_6000BP	Arara	Chilote	-797	-1.364	9417	9559	178516
MbutiPygmy	Colombia_Checua_6000BP	Arara	Chono	-502	-762	8997	9082	170415
MbutiPygmy	Colombia_Checua_6000BP	Arara	Chorotega	-1863	-2.057	4805	4981	94450
MbutiPygmy	Colombia_Checua_6000BP	Arara	Diaguita	-323	-575	9423	9481	179294
MbutiPygmy	Colombia_Checua_6000BP	Arara	Embera	-1378	-2.449	9626	9879	184124
MbutiPygmy	Colombia_Checua_6000BP	Arara	Guahibo	-534	-1.038	9634	9733	184124
MbutiPygmy	Colombia_Checua_6000BP	Arara	Guarani	-608	-1.182	9568	9680	184124
MbutiPygmy	Colombia_Checua_6000BP	Arara	Guaymi	-1287	-2.284	9605	9842	184124
MbutiPygmy	Colombia_Checua_6000BP	Arara	Huetar	-1575	-1.689	5053	5207	97722
MbutiPygmy	Colombia_Checua_6000BP	Arara	Hulliche	-514	-922	9677	9772	183356
MbutiPygmy	Colombia_Checua_6000BP	Arara	Inga	-773	-1.486	9640	9782	184124
MbutiPygmy	Colombia_Checua_6000BP	Arara	Jamamadi	-793	-1.217	9521	9666	182664
MbutiPygmy	Colombia_Checua_6000BP	Arara	Kaingang	-797	-1.203	8164	8290	158137
MbutiPygmy	Colombia_Checua_6000BP	Arara	Kaqchikel	-1347	-2.672	9635	9883	184124
MbutiPygmy	Colombia_Checua_6000BP	Arara	Karitiana	-743	-1.372	9511	9648	184124
MbutiPygmy	Colombia_Checua_6000BP	Arara	Kogi	-1713	-2.922	9593	9909	184123
MbutiPygmy	Colombia_Checua_6000BP	Arara	Maleku	-847	-1.33	9718	9874	184124
MbutiPygmy	Colombia_Checua_6000BP	Arara	Maya1	-1636	-3.347	9615	9916	184124
MbutiPygmy	Colombia_Checua_6000BP	Arara	Maya2	-155	-3.155	9628	9914	184124
MbutiPygmy	Colombia_Checua_6000BP	Arara	Mixe	-2197	-4.229	9611	10015	184124
MbutiPygmy	Colombia_Checua_6000BP	Arara	Mixtec	-2043	-3.818	9652	10028	184118
MbutiPygmy	Colombia_Checua_6000BP	Arara	Ojibwa	-7088	-11.276	9376	10648	179408
MbutiPygmy	Colombia_Checua_6000BP	Arara	Palikur	-368	-688	9512	9579	184119
MbutiPygmy	Colombia_Checua_6000BP	Arara	Parakana	-652	-1.092	9147	9265	180820
MbutiPygmy	Colombia_Checua_6000BP	Arara	Piapoco	-1127	-2.221	9568	9775	184124
MbutiPygmy	Colombia_Checua_6000BP	Arara	Pima	-3436	-6.425	9671	10303	184124
MbutiPygmy	Colombia_Checua_6000BP	Arara	Purepecha	-2669	-3.267	6406	6733	122432
MbutiPygmy	Colombia_Checua_6000BP	Arara	Quechua	-323	-648	9728	9787	184124
MbutiPygmy	Colombia_Checua_6000BP	Arara	Surui	-322	-0,6	9504	9564	184124
MbutiPygmy	Colombia_Checua_6000BP	Arara	Tepehuano	-2311	-4.587	9670	10096	184124
MbutiPygmy	Colombia_Checua_6000BP	Arara	Teribe	-898	-1.53	9648	9813	184124
MbutiPygmy	Colombia_Checua_6000BP	Arara	Ticuna	-155	-2.853	9549	9834	184124
MbutiPygmy	Colombia_Checua_6000BP	Arara	Toba	-716	-1.359	9649	9781	184124
MbutiPygmy	Colombia_Checua_6000BP	Arara	Waunana	-1112	-2.033	9604	9808	184124
MbutiPygmy	Colombia_Checua_6000BP	Arara	Wayuu	-779	-1.507	9622	9765	184124
MbutiPygmy	Colombia_Checua_6000BP	Arara	Wichi	-152	-286	9666	9694	184124
MbutiPygmy	Colombia_Checua_6000BP	Arara	Yaghan	-708	-1.231	9683	9814	184093
MbutiPygmy	Colombia_Checua_6000BP	Arara	Yaqui	-3461	-3.775	5176	5528	101637
MbutiPygmy	Colombia_Checua_6000BP	Arara	Zapotec1	-2348	-4.725	9638	10070	184124
MbutiPygmy	Colombia_Checua_6000BP	Arara	Zapotec2	-2078	-3.983	9708	10091	184124
MbutiPygmy	Colombia_Checua_6000BP	Arhuaco	Aymara	171	4.044	10710	10385	190106
MbutiPygmy	Colombia_Checua_6000BP	Arhuaco	Bribri	66	1.496	10149	10023	190106
MbutiPygmy	Colombia_Checua_6000BP	Arhuaco	Cabecar	733	1.81	10142	10003	190106
MbutiPygmy	Colombia_Checua_6000BP	Arhuaco	Chane	1756	3.555	10698	10364	190084
MbutiPygmy	Colombia_Checua_6000BP	Arhuaco	Chilote	1296	2.505	10378	10140	184297
MbutiPygmy	Colombia_Checua_6000BP	Arhuaco	Chono	1468	2.485	9862	9604	175628
MbutiPygmy	Colombia_Checua_6000BP	Arhuaco	Chorotega	1367	1.69	5282	5150	96649
MbutiPygmy	Colombia_Checua_6000BP	Arhuaco	Diaguita	1392	2.688	10396	10138	185326
MbutiPygmy	Colombia_Checua_6000BP	Arhuaco	Embera	505	1.107	10383	10287	190106
MbutiPygmy	Colombia_Checua_6000BP	Arhuaco	Guahibo	1286	2.718	10627	10383	190106
MbutiPygmy	Colombia_Checua_6000BP	Arhuaco	Guarani	1333	3.079	10620	10366	190105
MbutiPygmy	Colombia_Checua_6000BP	Arhuaco	Guaymi	616	1.372	10164	10047	190106
MbutiPygmy	Colombia_Checua_6000BP	Arhuaco	Huetar	155	196	5485	5469	103537
MbutiPygmy	Colombia_Checua_6000BP	Arhuaco	Hulliche	1314	2.622	10608	10360	189210
MbutiPygmy	Colombia_Checua_6000BP	Arhuaco	Inga	1072	2.337	10593	10389	190106
MbutiPygmy	Colombia_Checua_6000BP	Arhuaco	Jamamadi	961	1.58	10516	10335	188839
MbutiPygmy	Colombia_Checua_6000BP	Arhuaco	Kaingang	757	1.241	9056	8933	163214
MbutiPygmy	Colombia_Checua_6000BP	Arhuaco	Kaqchikel	501	1.272	10532	10437	190106
MbutiPygmy	Colombia_Checua_6000BP	Arhuaco	Karitiana	1076	2.2	10637	10432	190106
MbutiPygmy	Colombia_Checua_6000BP	Arhuaco	Kogi	112	251	9881	9859	190104
MbutiPygmy	Colombia_Checua_6000BP	Arhuaco	Maleku	657	1.227	10249	10125	190106
MbutiPygmy	Colombia_Checua_6000BP	Arhuaco	Maya1	229	558	10563	10520	190106
MbutiPygmy	Colombia_Checua_6000BP	Arhuaco	Maya2	342	813	10555	10490	190106
MbutiPygmy	Colombia_Checua_6000BP	Arhuaco	Mixe	-307	-706	10576	10635	190106
MbutiPygmy	Colombia_Checua_6000BP	Arhuaco	Mixtec	-21	-457	10598	10638	190100
MbutiPygmy	Colombia_Checua_6000BP	Arhuaco	Ojibwa	-5443	-9.912	10172	11179	184886
MbutiPygmy	Colombia_Checua_6000BP	Arhuaco	Palikur	1482	2.988	10573	10292	190101
MbutiPygmy	Colombia_Checua_6000BP	Arhuaco	Parakana	1025	1.76	10286	10095	186280
MbutiPygmy	Colombia_Checua_6000BP	Arhuaco	Piapoco	796	1.752	10592	10441	190106
MbutiPygmy	Colombia_Checua_6000BP	Arhuaco	Pima	-1481	-3.223	10554	10835	190106
MbutiPygmy	Colombia_Checua_6000BP	Arhuaco	Purepecha	131	181	7084	7068	126419
MbutiPygmy	Colombia_Checua_6000BP	Arhuaco	Quechua	1563	3.721	10684	10387	190106
MbutiPygmy	Colombia_Checua_6000BP	Arhuaco	Surui	1508	3.08	10633	10346	190106
MbutiPygmy	Colombia_Checua_6000BP	Arhuaco	Tepehuano	-46	-1.071	10620	10707	190106
MbutiPygmy	Colombia_Checua_6000BP	Arhuaco	Teribe	1015	2.187	10169	9976	190106
MbutiPygmy	Colombia_Checua_6000BP	Arhuaco	Ticuna	36	748	10550	10481	190106
MbutiPygmy	Colombia_Checua_6000BP	Arhuaco	Toba	1188	2.597	10638	10413	190106
MbutiPygmy	Colombia_Checua_6000BP	Arhuaco	Waunana	683	1.465	10418	10288	190106
MbutiPygmy	Colombia_Checua_6000BP	Arhuaco	Wayuu	1119	2.777	10383	10170	190106
MbutiPygmy	Colombia_Checua_6000BP	Arhuaco	Wichi	1841	3.875	10695	10345	190106
MbutiPygmy	Colombia_Checua_6000BP	Arhuaco	Yaghan	1338	2.539	10690	10435	190074
MbutiPygmy	Colombia_Checua_6000BP	Arhuaco	Yaqui	-1043	-1.306	5577	5684	103055
MbutiPygmy	Colombia_Checua_6000BP	Arhuaco	Zapotec1	-47	-1.13	10558	10647	190106
MbutiPygmy	Colombia_Checua_6000BP	Arhuaco	Zapotec2	-155	-375	10610	10640	190106
MbutiPygmy	Colombia_Checua_6000BP	Aymara	Bribri	-99	-2.82	10876	11073	198691
MbutiPygmy	Colombia_Checua_6000BP	Aymara	Cabecar	-857	-2.881	10875	11045	198691
MbutiPygmy	Colombia_Checua_6000BP	Aymara	Chane	118	339	10898	10874	198667
MbutiPygmy	Colombia_Checua_6000BP	Aymara	Chilote	-487	-1.411	10541	10635	192860
MbutiPygmy	Colombia_Checua_6000BP	Aymara	Chono	-12	-277	10018	10040	183812
MbutiPygmy	Colombia_Checua_6000BP	Aymara	Chorotega	-327	-505	5524	5558	101756
MbutiPygmy	Colombia_Checua_6000BP	Aymara	Diaguita	-264	-787	10424	10475	193620
MbutiPygmy	Colombia_Checua_6000BP	Aymara	Embera	-1119	-3.298	10830	11052	198691
MbutiPygmy	Colombia_Checua_6000BP	Aymara	Guahibo	-298	-982	10914	10973	198691
MbutiPygmy	Colombia_Checua_6000BP	Aymara	Guarani	-376	-1.43	10865	10940	198690
MbutiPygmy	Colombia_Checua_6000BP	Aymara	Guaymi	-981	-2.848	10850	11045	198691
MbutiPygmy	Colombia_Checua_6000BP	Aymara	Huetar	-127	-1.762	5681	5814	104911
MbutiPygmy	Colombia_Checua_6000BP	Aymara	Hulliche	-323	-0,96	10802	10866	197795
MbutiPygmy	Colombia_Checua_6000BP	Aymara	Inga	-592	-2.21	10833	10951	198691
MbutiPygmy	Colombia_Checua_6000BP	Aymara	Jamamadi	-604	-1.214	10768	10887	197067
MbutiPygmy	Colombia_Checua_6000BP	Aymara	Kaingang	-74	-1.595	9243	9368	169755
MbutiPygmy	Colombia_Checua_6000BP	Aymara	Kaqchikel	-1127	-5.037	10848	11072	198691
MbutiPygmy	Colombia_Checua_6000BP	Aymara	Karitiana	-546	-1.585	10900	11008	198691
MbutiPygmy	Colombia_Checua_6000BP	Aymara	Kogi	-152	-4.151	10828	11130	198689
MbutiPygmy	Colombia_Checua_6000BP	Aymara	Maleku	-852	-1.99	10892	11062	198691
MbutiPygmy	Colombia_Checua_6000BP	Aymara	Maya1	-1398	-6.936	10839	11116	198691
MbutiPygmy	Colombia_Checua_6000BP	Aymara	Maya2	-1338	-5.705	10845	11111	198691
MbutiPygmy	Colombia_Checua_6000BP	Aymara	Mixe	-1971	-7.536	10815	11207	198691
MbutiPygmy	Colombia_Checua_6000BP	Aymara	Mixtec	-185	-6.531	10840	11208	198685
MbutiPygmy	Colombia_Checua_6000BP	Aymara	Ojibwa	-6925	-16.334	10473	11813	193471
MbutiPygmy	Colombia_Checua_6000BP	Aymara	Palikur	-21	-594	10877	10918	198686
MbutiPygmy	Colombia_Checua_6000BP	Aymara	Parakana	-648	-1.425	10584	10710	194668
MbutiPygmy	Colombia_Checua_6000BP	Aymara	Piapoco	-843	-2.826	10887	11054	198691
MbutiPygmy	Colombia_Checua_6000BP	Aymara	Pima	-3174	-10.77	10824	11455	198691
MbutiPygmy	Colombia_Checua_6000BP	Aymara	Purepecha	-2025	-3.614	7173	7440	132006
MbutiPygmy	Colombia_Checua_6000BP	Aymara	Quechua	-148	-1.174	10607	10637	198691
MbutiPygmy	Colombia_Checua_6000BP	Aymara	Surui	-127	-0,37	10897	10922	198691
MbutiPygmy	Colombia_Checua_6000BP	Aymara	Tepehuano	-2156	-8.743	10844	11273	198691
MbutiPygmy	Colombia_Checua_6000BP	Aymara	Teribe	-608	-1.636	10903	11024	198691
MbutiPygmy	Colombia_Checua_6000BP	Aymara	Ticuna	-1241	-3.834	10798	11045	198691
MbutiPygmy	Colombia_Checua_6000BP	Aymara	Toba	-525	-1.768	10867	10972	198691
MbutiPygmy	Colombia_Checua_6000BP	Aymara	Waunana	-1014	-3.029	10823	11024	198691
MbutiPygmy	Colombia_Checua_6000BP	Aymara	Wayuu	-559	-2.071	10864	10975	198691
MbutiPygmy	Colombia_Checua_6000BP	Aymara	Wichi	108	334	10958	10936	198691
MbutiPygmy	Colombia_Checua_6000BP	Aymara	Yaghan	-431	-1.195	10867	10953	198659
MbutiPygmy	Colombia_Checua_6000BP	Aymara	Yaqui	-3047	-4.572	5778	6113	109866
MbutiPygmy	Colombia_Checua_6000BP	Aymara	Zapotec1	-2119	-10.274	10798	11219	198691
MbutiPygmy	Colombia_Checua_6000BP	Aymara	Zapotec2	-1859	-7.969	10838	11207	198691
MbutiPygmy	Colombia_Checua_6000BP	Bribri	Cabecar	133	485	9937	9910	198691
MbutiPygmy	Colombia_Checua_6000BP	Bribri	Chane	1108	2.453	11057	10837	198667
MbutiPygmy	Colombia_Checua_6000BP	Bribri	Chilote	534	1.157	10732	10629	192860
MbutiPygmy	Colombia_Checua_6000BP	Bribri	Chono	622	1.187	10192	10077	183812
MbutiPygmy	Colombia_Checua_6000BP	Bribri	Chorotega	49	69	5323	5318	101756
MbutiPygmy	Colombia_Checua_6000BP	Bribri	Diaguita	777	1.718	10745	10595	193620
MbutiPygmy	Colombia_Checua_6000BP	Bribri	Embera	-129	-337	10584	10610	198691
MbutiPygmy	Colombia_Checua_6000BP	Bribri	Guahibo	692	1.725	10996	10859	198691
MbutiPygmy	Colombia_Checua_6000BP	Bribri	Guarani	614	1.603	10999	10877	198690
MbutiPygmy	Colombia_Checua_6000BP	Bribri	Guaymi	9	27	10131	10129	198691
MbutiPygmy	Colombia_Checua_6000BP	Bribri	Huetar	41	57	5364	5359	104911
MbutiPygmy	Colombia_Checua_6000BP	Bribri	Hulliche	661	1.528	11002	10871	197795
MbutiPygmy	Colombia_Checua_6000BP	Bribri	Inga	398	1.057	10956	10877	198691
MbutiPygmy	Colombia_Checua_6000BP	Bribri	Jamamadi	408	716	10871	10791	197067
MbutiPygmy	Colombia_Checua_6000BP	Bribri	Kaingang	21	382	9335	9299	169755
MbutiPygmy	Colombia_Checua_6000BP	Bribri	Kaqchikel	-137	-413	10851	10879	198691
MbutiPygmy	Colombia_Checua_6000BP	Bribri	Karitiana	444	1.07	10989	10901	198691
MbutiPygmy	Colombia_Checua_6000BP	Bribri	Kogi	-529	-1.312	10473	10578	198689
MbutiPygmy	Colombia_Checua_6000BP	Bribri	Maleku	138	0,31	10263	10235	198691
MbutiPygmy	Colombia_Checua_6000BP	Bribri	Maya1	-407	-1.22	10902	10983	198691
MbutiPygmy	Colombia_Checua_6000BP	Bribri	Maya2	-348	-978	10908	10977	198691
MbutiPygmy	Colombia_Checua_6000BP	Bribri	Mixe	-981	-2.657	10934	11129	198691
MbutiPygmy	Colombia_Checua_6000BP	Bribri	Mixtec	-859	-2.146	10978	11149	198685
MbutiPygmy	Colombia_Checua_6000BP	Bribri	Ojibwa	-6027	-12.056	10587	11753	193471
MbutiPygmy	Colombia_Checua_6000BP	Bribri	Palikur	78	1.758	10960	10805	198686
MbutiPygmy	Colombia_Checua_6000BP	Bribri	Parakana	327	622	10665	10602	194668
MbutiPygmy	Colombia_Checua_6000BP	Bribri	Piapoco	147	382	10969	10939	198691
MbutiPygmy	Colombia_Checua_6000BP	Bribri	Pima	-2184	-5.551	10939	11373	198691
MbutiPygmy	Colombia_Checua_6000BP	Bribri	Purepecha	-1317	-1.993	7266	7439	132006
MbutiPygmy	Colombia_Checua_6000BP	Bribri	Quechua	842	2.423	11064	10897	198691
MbutiPygmy	Colombia_Checua_6000BP	Bribri	Surui	864	2.042	11014	10843	198691
MbutiPygmy	Colombia_Checua_6000BP	Bribri	Tepehuano	-1166	-3.231	10961	11193	198691
MbutiPygmy	Colombia_Checua_6000BP	Bribri	Teribe	382	1.041	10050	9974	198691
MbutiPygmy	Colombia_Checua_6000BP	Bribri	Ticuna	-251	-596	10898	10948	198691
MbutiPygmy	Colombia_Checua_6000BP	Bribri	Toba	465	1.149	10999	10906	198691
MbutiPygmy	Colombia_Checua_6000BP	Bribri	Waunana	-24	-0,06	10587	10592	198691
MbutiPygmy	Colombia_Checua_6000BP	Bribri	Wayuu	431	1.323	10651	10566	198691
MbutiPygmy	Colombia_Checua_6000BP	Bribri	Wichi	1099	2.603	11023	10805	198691
MbutiPygmy	Colombia_Checua_6000BP	Bribri	Yaghan	555	1.204	11043	10933	198659
MbutiPygmy	Colombia_Checua_6000BP	Bribri	Yaqui	-1996	-2.765	5835	6054	109866
MbutiPygmy	Colombia_Checua_6000BP	Bribri	Zapotec1	-1129	-3.303	10911	11135	198691
MbutiPygmy	Colombia_Checua_6000BP	Bribri	Zapotec2	-869	-2.445	10972	11145	198691
MbutiPygmy	Colombia_Checua_6000BP	Cabecar	Chane	975	2.482	11023	10829	198667
MbutiPygmy	Colombia_Checua_6000BP	Cabecar	Chilote	36	882	10697	10628	192860
MbutiPygmy	Colombia_Checua_6000BP	Cabecar	Chono	775	1.569	10188	10046	183812
MbutiPygmy	Colombia_Checua_6000BP	Cabecar	Chorotega	57	87	5330	5324	101756
MbutiPygmy	Colombia_Checua_6000BP	Cabecar	Diaguita	642	1.574	10712	10588	193620
MbutiPygmy	Colombia_Checua_6000BP	Cabecar	Embera	-262	-808	10563	10615	198691
MbutiPygmy	Colombia_Checua_6000BP	Cabecar	Guahibo	559	1.607	10995	10884	198691
MbutiPygmy	Colombia_Checua_6000BP	Cabecar	Guarani	481	1.51	10969	10873	198690
MbutiPygmy	Colombia_Checua_6000BP	Cabecar	Guaymi	-124	-0,44	10095	10119	198691
MbutiPygmy	Colombia_Checua_6000BP	Cabecar	Huetar	-228	-345	5318	5342	104911
MbutiPygmy	Colombia_Checua_6000BP	Cabecar	Hulliche	499	1.296	10949	10850	197795
MbutiPygmy	Colombia_Checua_6000BP	Cabecar	Inga	265	797	10942	10890	198691
MbutiPygmy	Colombia_Checua_6000BP	Cabecar	Jamamadi	262	0,49	10853	10801	197067
MbutiPygmy	Colombia_Checua_6000BP	Cabecar	Kaingang	8	0,16	9283	9269	169755
MbutiPygmy	Colombia_Checua_6000BP	Cabecar	Kaqchikel	-27	-1.012	10824	10878	198691
MbutiPygmy	Colombia_Checua_6000BP	Cabecar	Karitiana	312	846	10972	10910	198691
MbutiPygmy	Colombia_Checua_6000BP	Cabecar	Kogi	-663	-1.853	10463	10595	198689
MbutiPygmy	Colombia_Checua_6000BP	Cabecar	Maleku	5	13	10211	10210	198691
MbutiPygmy	Colombia_Checua_6000BP	Cabecar	Maya1	-54	-2	10876	10983	198691
MbutiPygmy	Colombia_Checua_6000BP	Cabecar	Maya2	-481	-1.634	10882	10977	198691
MbutiPygmy	Colombia_Checua_6000BP	Cabecar	Mixe	-1114	-3.552	10890	11112	198691
MbutiPygmy	Colombia_Checua_6000BP	Cabecar	Mixtec	-992	-2.828	10931	11128	198685
MbutiPygmy	Colombia_Checua_6000BP	Cabecar	Ojibwa	-6132	-13.262	10550	11736	193471
MbutiPygmy	Colombia_Checua_6000BP	Cabecar	Palikur	646	1.633	10954	10826	198686
MbutiPygmy	Colombia_Checua_6000BP	Cabecar	Parakana	22	445	10653	10611	194668
MbutiPygmy	Colombia_Checua_6000BP	Cabecar	Piapoco	14	43	10953	10950	198691
MbutiPygmy	Colombia_Checua_6000BP	Cabecar	Pima	-2317	-6.804	10895	11356	198691
MbutiPygmy	Colombia_Checua_6000BP	Cabecar	Purepecha	-1486	-2.399	7246	7442	132006
MbutiPygmy	Colombia_Checua_6000BP	Cabecar	Quechua	709	2.462	11021	10880	198691
MbutiPygmy	Colombia_Checua_6000BP	Cabecar	Surui	731	1.906	10983	10838	198691
MbutiPygmy	Colombia_Checua_6000BP	Cabecar	Tepehuano	-1299	-4.277	10929	11187	198691
MbutiPygmy	Colombia_Checua_6000BP	Cabecar	Teribe	249	842	10042	9993	198691
MbutiPygmy	Colombia_Checua_6000BP	Cabecar	Ticuna	-384	-1.013	10866	10942	198691
MbutiPygmy	Colombia_Checua_6000BP	Cabecar	Toba	333	946	10970	10904	198691
MbutiPygmy	Colombia_Checua_6000BP	Cabecar	Waunana	-157	-442	10567	10598	198691
MbutiPygmy	Colombia_Checua_6000BP	Cabecar	Wayuu	299	1.147	10628	10569	198691
MbutiPygmy	Colombia_Checua_6000BP	Cabecar	Wichi	966	2.576	11007	10815	198691
MbutiPygmy	Colombia_Checua_6000BP	Cabecar	Yaghan	425	1.015	11002	10917	198659
MbutiPygmy	Colombia_Checua_6000BP	Cabecar	Yaqui	-2012	-2.97	5830	6051	109866
MbutiPygmy	Colombia_Checua_6000BP	Cabecar	Zapotec1	-1262	-4.476	10885	11136	198691
MbutiPygmy	Colombia_Checua_6000BP	Cabecar	Zapotec2	-1002	-3.411	10927	11126	198691
MbutiPygmy	Colombia_Checua_6000BP	Chane	Chilote	-521	-1.191	10567	10668	192836
MbutiPygmy	Colombia_Checua_6000BP	Chane	Chono	-361	-697	9974	10040	183793
MbutiPygmy	Colombia_Checua_6000BP	Chane	Chorotega	4	53	5487	5483	101744
MbutiPygmy	Colombia_Checua_6000BP	Chane	Diaguita	-322	-727	10565	10627	193596
MbutiPygmy	Colombia_Checua_6000BP	Chane	Embera	-1239	-2.904	10801	11047	198667
MbutiPygmy	Colombia_Checua_6000BP	Chane	Guahibo	-416	-1.025	10817	10900	198667
MbutiPygmy	Colombia_Checua_6000BP	Chane	Guarani	-497	-1.424	10649	10748	198666
MbutiPygmy	Colombia_Checua_6000BP	Chane	Guaymi	-11	-2.589	10760	10978	198667
MbutiPygmy	Colombia_Checua_6000BP	Chane	Huetar	-1493	-1.905	5652	5809	104896
MbutiPygmy	Colombia_Checua_6000BP	Chane	Hulliche	-491	-1.106	10789	10886	197771
MbutiPygmy	Colombia_Checua_6000BP	Chane	Inga	-708	-1.812	10816	10956	198667
MbutiPygmy	Colombia_Checua_6000BP	Chane	Jamamadi	-738	-1.312	10704	10849	197044
MbutiPygmy	Colombia_Checua_6000BP	Chane	Kaingang	-706	-1.364	9150	9270	169737
MbutiPygmy	Colombia_Checua_6000BP	Chane	Kaqchikel	-1245	-3.589	10806	11053	198667
MbutiPygmy	Colombia_Checua_6000BP	Chane	Karitiana	-662	-1.681	10764	10896	198667
MbutiPygmy	Colombia_Checua_6000BP	Chane	Kogi	-1643	-3.775	10764	11091	198665
MbutiPygmy	Colombia_Checua_6000BP	Chane	Maleku	-969	-1.943	10898	11090	198667
MbutiPygmy	Colombia_Checua_6000BP	Chane	Maya1	-1517	-4.584	10793	11094	198667
MbutiPygmy	Colombia_Checua_6000BP	Chane	Maya2	-1456	-4.188	10782	11072	198667
MbutiPygmy	Colombia_Checua_6000BP	Chane	Mixe	-2086	-5.787	10787	11201	198667
MbutiPygmy	Colombia_Checua_6000BP	Chane	Mixtec	-1968	-4.961	10814	11205	198661
MbutiPygmy	Colombia_Checua_6000BP	Chane	Ojibwa	-7076	-13.622	10463	11831	193447
MbutiPygmy	Colombia_Checua_6000BP	Chane	Palikur	-328	-755	10783	10849	198662
MbutiPygmy	Colombia_Checua_6000BP	Chane	Parakana	-769	-1.503	10423	10573	194646
MbutiPygmy	Colombia_Checua_6000BP	Chane	Piapoco	-961	-2.51	10754	10945	198667
MbutiPygmy	Colombia_Checua_6000BP	Chane	Pima	-3294	-8.338	10783	11438	198667
MbutiPygmy	Colombia_Checua_6000BP	Chane	Purepecha	-1941	-2.916	7229	7485	131989
MbutiPygmy	Colombia_Checua_6000BP	Chane	Quechua	-266	-779	10868	10921	198667
MbutiPygmy	Colombia_Checua_6000BP	Chane	Surui	-245	-571	10786	10835	198667
MbutiPygmy	Colombia_Checua_6000BP	Chane	Tepehuano	-2274	-6.207	10817	11269	198667
MbutiPygmy	Colombia_Checua_6000BP	Chane	Teribe	-725	-1.594	10853	10997	198667
MbutiPygmy	Colombia_Checua_6000BP	Chane	Ticuna	-1358	-3.319	10723	10992	198667
MbutiPygmy	Colombia_Checua_6000BP	Chane	Toba	-646	-1.684	10653	10781	198667
MbutiPygmy	Colombia_Checua_6000BP	Chane	Waunana	-1134	-2.67	10792	11018	198667
MbutiPygmy	Colombia_Checua_6000BP	Chane	Wayuu	-676	-1.849	10812	10947	198667
MbutiPygmy	Colombia_Checua_6000BP	Chane	Wichi	-9	-25	10667	10669	198667
MbutiPygmy	Colombia_Checua_6000BP	Chane	Yaghan	-55	-1.217	10858	10967	198635
MbutiPygmy	Colombia_Checua_6000BP	Chane	Yaqui	-3403	-4.722	5732	6106	109853
MbutiPygmy	Colombia_Checua_6000BP	Chane	Zapotec1	-2237	-6.596	10774	11218	198667
MbutiPygmy	Colombia_Checua_6000BP	Chane	Zapotec2	-1976	-5.52	10798	11191	198667
MbutiPygmy	Colombia_Checua_6000BP	Chilote	Chono	408	912	9278	9205	178429
MbutiPygmy	Colombia_Checua_6000BP	Chilote	Chorotega	13	168	5457	5444	99612
MbutiPygmy	Colombia_Checua_6000BP	Chilote	Diaguita	229	523	10319	10276	188029
MbutiPygmy	Colombia_Checua_6000BP	Chilote	Embera	-613	-1.403	10579	10697	192860
MbutiPygmy	Colombia_Checua_6000BP	Chilote	Guahibo	189	462	10674	10638	192860
MbutiPygmy	Colombia_Checua_6000BP	Chilote	Guarani	61	164	10612	10600	192859
MbutiPygmy	Colombia_Checua_6000BP	Chilote	Guaymi	-515	-1.136	10613	10712	192860
MbutiPygmy	Colombia_Checua_6000BP	Chilote	Huetar	-702	-864	5545	5616	101339
MbutiPygmy	Colombia_Checua_6000BP	Chilote	Hulliche	103	0,28	10003	9983	191966
MbutiPygmy	Colombia_Checua_6000BP	Chilote	Inga	-142	-363	10615	10642	192860
MbutiPygmy	Colombia_Checua_6000BP	Chilote	Jamamadi	-125	-218	10512	10535	191362
MbutiPygmy	Colombia_Checua_6000BP	Chilote	Kaingang	1	17	9057	9055	164028
MbutiPygmy	Colombia_Checua_6000BP	Chilote	Kaqchikel	-606	-1.696	10614	10731	192860
MbutiPygmy	Colombia_Checua_6000BP	Chilote	Karitiana	-46	-0,11	10654	10663	192860
MbutiPygmy	Colombia_Checua_6000BP	Chilote	Kogi	-1064	-2.272	10583	10789	192858
MbutiPygmy	Colombia_Checua_6000BP	Chilote	Maleku	-38	-714	10643	10717	192860
MbutiPygmy	Colombia_Checua_6000BP	Chilote	Maya1	-905	-2.595	10603	10778	192860
MbutiPygmy	Colombia_Checua_6000BP	Chilote	Maya2	-83	-2.228	10626	10786	192860
MbutiPygmy	Colombia_Checua_6000BP	Chilote	Mixe	-1431	-3.677	10599	10875	192860
MbutiPygmy	Colombia_Checua_6000BP	Chilote	Mixtec	-1345	-3.395	10623	10882	192854
MbutiPygmy	Colombia_Checua_6000BP	Chilote	Ojibwa	-6513	-13.185	10247	11469	187640
MbutiPygmy	Colombia_Checua_6000BP	Chilote	Palikur	277	608	10632	10578	192855
MbutiPygmy	Colombia_Checua_6000BP	Chilote	Parakana	-181	-335	10344	10378	188941
MbutiPygmy	Colombia_Checua_6000BP	Chilote	Piapoco	-389	-963	10658	10733	192860
MbutiPygmy	Colombia_Checua_6000BP	Chilote	Pima	-2629	-6.711	10603	11110	192860
MbutiPygmy	Colombia_Checua_6000BP	Chilote	Purepecha	-1462	-2.089	7077	7266	128780
MbutiPygmy	Colombia_Checua_6000BP	Chilote	Quechua	344	1.015	10627	10560	192860
MbutiPygmy	Colombia_Checua_6000BP	Chilote	Surui	395	868	10692	10616	192860
MbutiPygmy	Colombia_Checua_6000BP	Chilote	Tepehuano	-1638	-4.437	10620	10936	192860
MbutiPygmy	Colombia_Checua_6000BP	Chilote	Teribe	-155	-324	10657	10687	192860
MbutiPygmy	Colombia_Checua_6000BP	Chilote	Ticuna	-765	-1.75	10603	10750	192860
MbutiPygmy	Colombia_Checua_6000BP	Chilote	Toba	-174	-418	10614	10648	192860
MbutiPygmy	Colombia_Checua_6000BP	Chilote	Waunana	-548	-1.208	10607	10713	192860
MbutiPygmy	Colombia_Checua_6000BP	Chilote	Wayuu	-33	-86	10639	10645	192860
MbutiPygmy	Colombia_Checua_6000BP	Chilote	Wichi	517	1.214	10683	10583	192860
MbutiPygmy	Colombia_Checua_6000BP	Chilote	Yaghan	83	202	10266	10250	192828
MbutiPygmy	Colombia_Checua_6000BP	Chilote	Yaqui	-2003	-2.646	5647	5859	106072
MbutiPygmy	Colombia_Checua_6000BP	Chilote	Zapotec1	-1573	-4.404	10594	10897	192860
MbutiPygmy	Colombia_Checua_6000BP	Chilote	Zapotec2	-1318	-3.627	10608	10862	192860
MbutiPygmy	Colombia_Checua_6000BP	Chono	Chorotega	-625	-762	5091	5150	94628
MbutiPygmy	Colombia_Checua_6000BP	Chono	Diaguita	142	273	9778	9752	178751
MbutiPygmy	Colombia_Checua_6000BP	Chono	Embera	-847	-1.69	10032	10188	183812
MbutiPygmy	Colombia_Checua_6000BP	Chono	Guahibo	-136	-278	10078	10103	183812
MbutiPygmy	Colombia_Checua_6000BP	Chono	Guarani	-307	-664	10067	10123	183811
MbutiPygmy	Colombia_Checua_6000BP	Chono	Guaymi	-777	-1.521	10042	10184	183812
MbutiPygmy	Colombia_Checua_6000BP	Chono	Huetar	-1558	-1.649	5317	5469	97592
MbutiPygmy	Colombia_Checua_6000BP	Chono	Hulliche	-88	-198	9431	9447	183126
MbutiPygmy	Colombia_Checua_6000BP	Chono	Inga	-468	-1.035	10049	10135	183812
MbutiPygmy	Colombia_Checua_6000BP	Chono	Jamamadi	-44	-729	9920	10001	182223
MbutiPygmy	Colombia_Checua_6000BP	Chono	Kaingang	-452	-714	8536	8607	156606
MbutiPygmy	Colombia_Checua_6000BP	Chono	Kaqchikel	-949	-2.174	10043	10217	183812
MbutiPygmy	Colombia_Checua_6000BP	Chono	Karitiana	-347	-672	10108	10172	183812
MbutiPygmy	Colombia_Checua_6000BP	Chono	Kogi	-1244	-2.284	10043	10271	183810
MbutiPygmy	Colombia_Checua_6000BP	Chono	Maleku	-56	-931	10129	10232	183812
MbutiPygmy	Colombia_Checua_6000BP	Chono	Maya1	-1236	-2.926	10008	10235	183812
MbutiPygmy	Colombia_Checua_6000BP	Chono	Maya2	-1223	-2.773	10017	10242	183812
MbutiPygmy	Colombia_Checua_6000BP	Chono	Mixe	-191	-4.134	10006	10357	183812
MbutiPygmy	Colombia_Checua_6000BP	Chono	Mixtec	-1782	-3.88	10010	10338	183806
MbutiPygmy	Colombia_Checua_6000BP	Chono	Ojibwa	-6791	-11.591	9709	10926	179177
MbutiPygmy	Colombia_Checua_6000BP	Chono	Palikur	-175	-336	10019	10051	183807
MbutiPygmy	Colombia_Checua_6000BP	Chono	Parakana	-555	-904	9771	9871	180068
MbutiPygmy	Colombia_Checua_6000BP	Chono	Piapoco	-688	-1.432	10060	10186	183812
MbutiPygmy	Colombia_Checua_6000BP	Chono	Pima	-3082	-6.43	10042	10609	183812
MbutiPygmy	Colombia_Checua_6000BP	Chono	Purepecha	-1635	-2.102	6620	6817	120965
MbutiPygmy	Colombia_Checua_6000BP	Chono	Quechua	-14	-34	10046	10049	183812
MbutiPygmy	Colombia_Checua_6000BP	Chono	Surui	67	124	10128	10115	183812
MbutiPygmy	Colombia_Checua_6000BP	Chono	Tepehuano	-2011	-4.448	10053	10422	183812
MbutiPygmy	Colombia_Checua_6000BP	Chono	Teribe	-41	-756	10096	10171	183812
MbutiPygmy	Colombia_Checua_6000BP	Chono	Ticuna	-988	-1.985	10016	10198	183812
MbutiPygmy	Colombia_Checua_6000BP	Chono	Toba	-388	-787	10032	10103	183812
MbutiPygmy	Colombia_Checua_6000BP	Chono	Waunana	-816	-1.57	9982	10132	183812
MbutiPygmy	Colombia_Checua_6000BP	Chono	Wayuu	-395	-844	10039	10112	183812
MbutiPygmy	Colombia_Checua_6000BP	Chono	Wichi	105	217	10087	10068	183812
MbutiPygmy	Colombia_Checua_6000BP	Chono	Yaghan	-128	-259	9695	9719	183783
MbutiPygmy	Colombia_Checua_6000BP	Chono	Yaqui	-2786	-3.203	5320	5600	100495
MbutiPygmy	Colombia_Checua_6000BP	Chono	Zapotec1	-1988	-4.568	10002	10367	183812
MbutiPygmy	Colombia_Checua_6000BP	Chono	Zapotec2	-1779	-4.028	10038	10365	183812
MbutiPygmy	Colombia_Checua_6000BP	Chorotega	Diaguita	698	945	5341	5272	98073
MbutiPygmy	Colombia_Checua_6000BP	Chorotega	Embera	-149	-218	5432	5448	101756
MbutiPygmy	Colombia_Checua_6000BP	Chorotega	Guahibo	1126	1.615	5559	5445	101756
MbutiPygmy	Colombia_Checua_6000BP	Chorotega	Guarani	105	154	5519	5508	101755
MbutiPygmy	Colombia_Checua_6000BP	Chorotega	Guaymi	-54	-78	5271	5277	101756
MbutiPygmy	Colombia_Checua_6000BP	Chorotega	Huetar	-1271	-1.039	2792	2859	53392
MbutiPygmy	Colombia_Checua_6000BP	Chorotega	Hulliche	106	1.389	5567	5460	101344
MbutiPygmy	Colombia_Checua_6000BP	Chorotega	Inga	536	789	5559	5505	101756
MbutiPygmy	Colombia_Checua_6000BP	Chorotega	Jamamadi	6	6	5491	5491	100815
MbutiPygmy	Colombia_Checua_6000BP	Chorotega	Kaingang	301	0,33	4815	4788	88364
MbutiPygmy	Colombia_Checua_6000BP	Chorotega	Kaqchikel	-407	-0,64	5469	5511	101756
MbutiPygmy	Colombia_Checua_6000BP	Chorotega	Karitiana	594	791	5567	5506	101756
MbutiPygmy	Colombia_Checua_6000BP	Chorotega	Kogi	-929	-1.288	5424	5518	101755
MbutiPygmy	Colombia_Checua_6000BP	Chorotega	Maleku	-716	-941	5326	5399	101756
MbutiPygmy	Colombia_Checua_6000BP	Chorotega	Maya1	-784	-1.259	5485	5565	101756
MbutiPygmy	Colombia_Checua_6000BP	Chorotega	Maya2	-634	-986	5466	5530	101756
MbutiPygmy	Colombia_Checua_6000BP	Chorotega	Mixe	-1236	-1.844	5471	5597	101756
MbutiPygmy	Colombia_Checua_6000BP	Chorotega	Mixtec	-1041	-1.503	5477	5583	101756
MbutiPygmy	Colombia_Checua_6000BP	Chorotega	Ojibwa	-6026	-7.304	5318	5914	98964
MbutiPygmy	Colombia_Checua_6000BP	Chorotega	Palikur	26	349	5547	5520	101755
MbutiPygmy	Colombia_Checua_6000BP	Chorotega	Parakana	-257	-304	5366	5391	99818
MbutiPygmy	Colombia_Checua_6000BP	Chorotega	Piapoco	252	374	5526	5500	101756
MbutiPygmy	Colombia_Checua_6000BP	Chorotega	Pima	-2551	-3.671	5488	5747	101756
MbutiPygmy	Colombia_Checua_6000BP	Chorotega	Purepecha	-1127	-1.129	3885	3966	71716
MbutiPygmy	Colombia_Checua_6000BP	Chorotega	Quechua	342	537	5544	5509	101756
MbutiPygmy	Colombia_Checua_6000BP	Chorotega	Surui	624	865	5538	5474	101756
MbutiPygmy	Colombia_Checua_6000BP	Chorotega	Tepehuano	-1438	-2.177	5490	5636	101756
MbutiPygmy	Colombia_Checua_6000BP	Chorotega	Teribe	-165	-226	5365	5382	101756
MbutiPygmy	Colombia_Checua_6000BP	Chorotega	Ticuna	-336	-0,46	5502	5536	101756
MbutiPygmy	Colombia_Checua_6000BP	Chorotega	Toba	63	886	5530	5466	101756
MbutiPygmy	Colombia_Checua_6000BP	Chorotega	Waunana	326	436	5457	5424	101756
MbutiPygmy	Colombia_Checua_6000BP	Chorotega	Wayuu	-24	-37	5447	5449	101756
MbutiPygmy	Colombia_Checua_6000BP	Chorotega	Wichi	717	1.003	5550	5477	101756
MbutiPygmy	Colombia_Checua_6000BP	Chorotega	Yaghan	267	339	5547	5519	101744
MbutiPygmy	Colombia_Checua_6000BP	Chorotega	Yaqui	-1756	-1.581	3044	3146	58129
MbutiPygmy	Colombia_Checua_6000BP	Chorotega	Zapotec1	-1523	-2.441	5443	5598	101756
MbutiPygmy	Colombia_Checua_6000BP	Chorotega	Zapotec2	-1257	-1.874	5464	5592	101756
MbutiPygmy	Colombia_Checua_6000BP	Diaguita	Embera	-894	-1.989	10575	10748	193620
MbutiPygmy	Colombia_Checua_6000BP	Diaguita	Guahibo	-82	-205	10616	10632	193620
MbutiPygmy	Colombia_Checua_6000BP	Diaguita	Guarani	-165	-431	10576	10608	193619
MbutiPygmy	Colombia_Checua_6000BP	Diaguita	Guaymi	-784	-1.815	10541	10693	193620
MbutiPygmy	Colombia_Checua_6000BP	Diaguita	Huetar	-985	-1.245	5497	5597	101435
MbutiPygmy	Colombia_Checua_6000BP	Diaguita	Hulliche	-126	-289	10490	10515	192724
MbutiPygmy	Colombia_Checua_6000BP	Diaguita	Inga	-434	-1.144	10530	10614	193620
MbutiPygmy	Colombia_Checua_6000BP	Diaguita	Jamamadi	-254	-0,43	10514	10563	192002
MbutiPygmy	Colombia_Checua_6000BP	Diaguita	Kaingang	-459	-842	8973	9049	165885
MbutiPygmy	Colombia_Checua_6000BP	Diaguita	Kaqchikel	-893	-2.52	10557	10730	193620
MbutiPygmy	Colombia_Checua_6000BP	Diaguita	Karitiana	-348	-817	10581	10648	193620
MbutiPygmy	Colombia_Checua_6000BP	Diaguita	Kogi	-1229	-2.579	10551	10789	193618
MbutiPygmy	Colombia_Checua_6000BP	Diaguita	Maleku	-649	-1.258	10564	10690	193620
MbutiPygmy	Colombia_Checua_6000BP	Diaguita	Maya1	-1209	-3.493	10551	10785	193620
MbutiPygmy	Colombia_Checua_6000BP	Diaguita	Maya2	-1068	-2.908	10554	10760	193620
MbutiPygmy	Colombia_Checua_6000BP	Diaguita	Mixe	-174	-4.513	10525	10862	193620
MbutiPygmy	Colombia_Checua_6000BP	Diaguita	Mixtec	-1634	-4.158	10543	10859	193614
MbutiPygmy	Colombia_Checua_6000BP	Diaguita	Ojibwa	-6644	-13.035	10169	11421	188401
MbutiPygmy	Colombia_Checua_6000BP	Diaguita	Palikur	84	189	10530	10514	193615
MbutiPygmy	Colombia_Checua_6000BP	Diaguita	Parakana	-312	-577	10299	10358	189660
MbutiPygmy	Colombia_Checua_6000BP	Diaguita	Piapoco	-601	-1.518	10579	10696	193620
MbutiPygmy	Colombia_Checua_6000BP	Diaguita	Pima	-2954	-7.047	10541	11113	193620
MbutiPygmy	Colombia_Checua_6000BP	Diaguita	Purepecha	-1922	-2.851	7015	7262	128611
MbutiPygmy	Colombia_Checua_6000BP	Diaguita	Quechua	101	312	10480	10460	193620
MbutiPygmy	Colombia_Checua_6000BP	Diaguita	Surui	159	358	10598	10567	193620
MbutiPygmy	Colombia_Checua_6000BP	Diaguita	Tepehuano	-1939	-5.186	10552	10928	193620
MbutiPygmy	Colombia_Checua_6000BP	Diaguita	Teribe	-37	-779	10586	10658	193620
MbutiPygmy	Colombia_Checua_6000BP	Diaguita	Ticuna	-993	-2.38	10515	10708	193620
MbutiPygmy	Colombia_Checua_6000BP	Diaguita	Toba	-41	-1.004	10566	10645	193620
MbutiPygmy	Colombia_Checua_6000BP	Diaguita	Waunana	-725	-1.607	10572	10713	193620
MbutiPygmy	Colombia_Checua_6000BP	Diaguita	Wayuu	-334	-859	10564	10629	193620
MbutiPygmy	Colombia_Checua_6000BP	Diaguita	Wichi	265	0,63	10621	10570	193620
MbutiPygmy	Colombia_Checua_6000BP	Diaguita	Yaghan	-266	-587	10568	10619	193597
MbutiPygmy	Colombia_Checua_6000BP	Diaguita	Yaqui	-3261	-4.217	5570	5920	107264
MbutiPygmy	Colombia_Checua_6000BP	Diaguita	Zapotec1	-1901	-5.338	10510	10878	193620
MbutiPygmy	Colombia_Checua_6000BP	Diaguita	Zapotec2	-1621	-4.315	10548	10862	193620
MbutiPygmy	Colombia_Checua_6000BP	Embera	Guahibo	821	2.324	10973	10810	198691
MbutiPygmy	Colombia_Checua_6000BP	Embera	Guarani	743	2.15	10984	10837	198690
MbutiPygmy	Colombia_Checua_6000BP	Embera	Guaymi	138	382	10596	10568	198691
MbutiPygmy	Colombia_Checua_6000BP	Embera	Huetar	-107	-145	5611	5622	104911
MbutiPygmy	Colombia_Checua_6000BP	Embera	Hulliche	764	1.799	10964	10813	197795
MbutiPygmy	Colombia_Checua_6000BP	Embera	Inga	527	1.479	10906	10801	198691
MbutiPygmy	Colombia_Checua_6000BP	Embera	Jamamadi	505	898	10882	10783	197067
MbutiPygmy	Colombia_Checua_6000BP	Embera	Kaingang	284	534	9312	9264	169755
MbutiPygmy	Colombia_Checua_6000BP	Embera	Kaqchikel	-8	-25	10903	10905	198691
MbutiPygmy	Colombia_Checua_6000BP	Embera	Karitiana	573	1.447	10966	10852	198691
MbutiPygmy	Colombia_Checua_6000BP	Embera	Kogi	-401	-1.01	10713	10792	198689
MbutiPygmy	Colombia_Checua_6000BP	Embera	Maleku	267	588	10648	10595	198691
MbutiPygmy	Colombia_Checua_6000BP	Embera	Maya1	-278	-926	10923	10978	198691
MbutiPygmy	Colombia_Checua_6000BP	Embera	Maya2	-219	-655	10927	10971	198691
MbutiPygmy	Colombia_Checua_6000BP	Embera	Mixe	-852	-2.453	10937	11107	198691
MbutiPygmy	Colombia_Checua_6000BP	Embera	Mixtec	-731	-1.967	10947	11092	198685
MbutiPygmy	Colombia_Checua_6000BP	Embera	Ojibwa	-5882	-12.187	10576	11714	193471
MbutiPygmy	Colombia_Checua_6000BP	Embera	Palikur	91	2.222	10957	10777	198686
MbutiPygmy	Colombia_Checua_6000BP	Embera	Parakana	489	962	10625	10530	194668
MbutiPygmy	Colombia_Checua_6000BP	Embera	Piapoco	276	783	10934	10879	198691
MbutiPygmy	Colombia_Checua_6000BP	Embera	Pima	-2055	-5.544	10957	11366	198691
MbutiPygmy	Colombia_Checua_6000BP	Embera	Purepecha	-944	-1.508	7249	7373	132006
MbutiPygmy	Colombia_Checua_6000BP	Embera	Quechua	971	2.903	11040	10847	198691
MbutiPygmy	Colombia_Checua_6000BP	Embera	Surui	992	2.413	11005	10808	198691
MbutiPygmy	Colombia_Checua_6000BP	Embera	Tepehuano	-1037	-3.003	10978	11184	198691
MbutiPygmy	Colombia_Checua_6000BP	Embera	Teribe	511	1.351	10638	10536	198691
MbutiPygmy	Colombia_Checua_6000BP	Embera	Ticuna	-122	-306	10843	10867	198691
MbutiPygmy	Colombia_Checua_6000BP	Embera	Toba	594	1.567	10985	10867	198691
MbutiPygmy	Colombia_Checua_6000BP	Embera	Waunana	105	283	10543	10522	198691
MbutiPygmy	Colombia_Checua_6000BP	Embera	Wayuu	56	1.756	10814	10702	198691
MbutiPygmy	Colombia_Checua_6000BP	Embera	Wichi	1227	3.023	11047	10803	198691
MbutiPygmy	Colombia_Checua_6000BP	Embera	Yaghan	684	1.544	10999	10863	198659
MbutiPygmy	Colombia_Checua_6000BP	Embera	Yaqui	-1819	-2.522	5808	6008	109866
MbutiPygmy	Colombia_Checua_6000BP	Embera	Zapotec1	-1	-3.15	10921	11120	198691
MbutiPygmy	Colombia_Checua_6000BP	Embera	Zapotec2	-74	-2.256	10967	11114	198691
MbutiPygmy	Colombia_Checua_6000BP	Guahibo	Guarani	-78	-247	10856	10871	198690
MbutiPygmy	Colombia_Checua_6000BP	Guahibo	Guaymi	-683	-1.752	10828	10963	198691
MbutiPygmy	Colombia_Checua_6000BP	Guahibo	Huetar	-616	-834	5710	5775	104911
MbutiPygmy	Colombia_Checua_6000BP	Guahibo	Hulliche	-65	-162	10866	10879	197795
MbutiPygmy	Colombia_Checua_6000BP	Guahibo	Inga	-294	-928	10787	10845	198691
MbutiPygmy	Colombia_Checua_6000BP	Guahibo	Jamamadi	-331	-627	10718	10783	197067
MbutiPygmy	Colombia_Checua_6000BP	Guahibo	Kaingang	-58	-1.139	9227	9325	169755
MbutiPygmy	Colombia_Checua_6000BP	Guahibo	Kaqchikel	-829	-2.752	10865	11030	198691
MbutiPygmy	Colombia_Checua_6000BP	Guahibo	Karitiana	-248	-698	10838	10887	198691
MbutiPygmy	Colombia_Checua_6000BP	Guahibo	Kogi	-1223	-2.917	10844	11087	198689
MbutiPygmy	Colombia_Checua_6000BP	Guahibo	Maleku	-554	-1.198	10923	11033	198691
MbutiPygmy	Colombia_Checua_6000BP	Guahibo	Maya1	-11	-3.977	10858	11076	198691
MbutiPygmy	Colombia_Checua_6000BP	Guahibo	Maya2	-104	-3.425	10856	11062	198691
MbutiPygmy	Colombia_Checua_6000BP	Guahibo	Mixe	-1673	-5.029	10864	11196	198691
MbutiPygmy	Colombia_Checua_6000BP	Guahibo	Mixtec	-1551	-4.365	10887	11195	198685
MbutiPygmy	Colombia_Checua_6000BP	Guahibo	Ojibwa	-6697	-14.785	10514	11810	193471
MbutiPygmy	Colombia_Checua_6000BP	Guahibo	Palikur	88	228	10794	10776	198686
MbutiPygmy	Colombia_Checua_6000BP	Guahibo	Parakana	-37	-762	10502	10574	194668
MbutiPygmy	Colombia_Checua_6000BP	Guahibo	Piapoco	-545	-1.793	10675	10783	198691
MbutiPygmy	Colombia_Checua_6000BP	Guahibo	Pima	-2876	-8.177	10868	11439	198691
MbutiPygmy	Colombia_Checua_6000BP	Guahibo	Purepecha	-1934	-3.116	7205	7461	132006
MbutiPygmy	Colombia_Checua_6000BP	Guahibo	Quechua	149	507	10959	10929	198691
MbutiPygmy	Colombia_Checua_6000BP	Guahibo	Surui	171	0,47	10845	10811	198691
MbutiPygmy	Colombia_Checua_6000BP	Guahibo	Tepehuano	-1858	-6.022	10877	11246	198691
MbutiPygmy	Colombia_Checua_6000BP	Guahibo	Teribe	-31	-765	10891	10953	198691
MbutiPygmy	Colombia_Checua_6000BP	Guahibo	Ticuna	-944	-2.733	10714	10902	198691
MbutiPygmy	Colombia_Checua_6000BP	Guahibo	Toba	-227	-653	10861	10906	198691
MbutiPygmy	Colombia_Checua_6000BP	Guahibo	Waunana	-716	-1.934	10795	10938	198691
MbutiPygmy	Colombia_Checua_6000BP	Guahibo	Wayuu	-261	-858	10829	10881	198691
MbutiPygmy	Colombia_Checua_6000BP	Guahibo	Wichi	406	1.138	10934	10853	198691
MbutiPygmy	Colombia_Checua_6000BP	Guahibo	Yaghan	-133	-0,32	10878	10904	198659
MbutiPygmy	Colombia_Checua_6000BP	Guahibo	Yaqui	-3037	-4.349	5766	6100	109866
MbutiPygmy	Colombia_Checua_6000BP	Guahibo	Zapotec1	-1821	-6.284	10853	11215	198691
MbutiPygmy	Colombia_Checua_6000BP	Guahibo	Zapotec2	-1561	-5.124	10883	11193	198691
MbutiPygmy	Colombia_Checua_6000BP	Guarani	Guaymi	-605	-1.658	10799	10920	198690
MbutiPygmy	Colombia_Checua_6000BP	Guarani	Huetar	-374	-522	5719	5758	104910
MbutiPygmy	Colombia_Checua_6000BP	Guarani	Hulliche	18	0,05	10864	10860	197794
MbutiPygmy	Colombia_Checua_6000BP	Guarani	Inga	-216	-705	10846	10889	198690
MbutiPygmy	Colombia_Checua_6000BP	Guarani	Jamamadi	-261	-508	10726	10777	197066
MbutiPygmy	Colombia_Checua_6000BP	Guarani	Kaingang	-373	-782	9182	9245	169754
MbutiPygmy	Colombia_Checua_6000BP	Guarani	Kaqchikel	-751	-2.922	10856	11005	198690
MbutiPygmy	Colombia_Checua_6000BP	Guarani	Karitiana	-17	-491	10818	10852	198690
MbutiPygmy	Colombia_Checua_6000BP	Guarani	Kogi	-1144	-2.987	10808	11035	198688
MbutiPygmy	Colombia_Checua_6000BP	Guarani	Maleku	-476	-1.066	10903	10998	198690
MbutiPygmy	Colombia_Checua_6000BP	Guarani	Maya1	-1021	-4.374	10842	11045	198690
MbutiPygmy	Colombia_Checua_6000BP	Guarani	Maya2	-962	-3.63	10848	11039	198690
MbutiPygmy	Colombia_Checua_6000BP	Guarani	Mixe	-1595	-5.707	10852	11169	198690
MbutiPygmy	Colombia_Checua_6000BP	Guarani	Mixtec	-1474	-4.576	10868	11161	198684
MbutiPygmy	Colombia_Checua_6000BP	Guarani	Ojibwa	-6576	-14.706	10490	11762	193470
MbutiPygmy	Colombia_Checua_6000BP	Guarani	Palikur	167	449	10815	10782	198685
MbutiPygmy	Colombia_Checua_6000BP	Guarani	Parakana	-235	-495	10489	10535	194667
MbutiPygmy	Colombia_Checua_6000BP	Guarani	Piapoco	-467	-1.507	10825	10917	198690
MbutiPygmy	Colombia_Checua_6000BP	Guarani	Pima	-2798	-8.915	10856	11412	198690
MbutiPygmy	Colombia_Checua_6000BP	Guarani	Purepecha	-183	-3.038	7196	7438	132005
MbutiPygmy	Colombia_Checua_6000BP	Guarani	Quechua	228	0,88	10935	10890	198690
MbutiPygmy	Colombia_Checua_6000BP	Guarani	Surui	25	685	10827	10778	198690
MbutiPygmy	Colombia_Checua_6000BP	Guarani	Tepehuano	-178	-6.527	10882	11236	198690
MbutiPygmy	Colombia_Checua_6000BP	Guarani	Teribe	-232	-592	10870	10916	198690
MbutiPygmy	Colombia_Checua_6000BP	Guarani	Ticuna	-865	-2.504	10762	10934	198690
MbutiPygmy	Colombia_Checua_6000BP	Guarani	Toba	-148	-483	10749	10778	198690
MbutiPygmy	Colombia_Checua_6000BP	Guarani	Waunana	-638	-1.85	10806	10932	198690
MbutiPygmy	Colombia_Checua_6000BP	Guarani	Wayuu	-182	-644	10838	10874	198690
MbutiPygmy	Colombia_Checua_6000BP	Guarani	Wichi	485	1.453	10775	10678	198690
MbutiPygmy	Colombia_Checua_6000BP	Guarani	Yaghan	-56	-0,14	10909	10920	198658
MbutiPygmy	Colombia_Checua_6000BP	Guarani	Yaqui	-2469	-3.627	5818	6089	109866
MbutiPygmy	Colombia_Checua_6000BP	Guarani	Zapotec1	-1743	-6.9	10839	11185	198690
MbutiPygmy	Colombia_Checua_6000BP	Guarani	Zapotec2	-1483	-5.375	10882	11177	198690
MbutiPygmy	Colombia_Checua_6000BP	Guaymi	Huetar	-23	-333	5298	5323	104911
MbutiPygmy	Colombia_Checua_6000BP	Guaymi	Hulliche	654	1.528	10977	10848	197795
MbutiPygmy	Colombia_Checua_6000BP	Guaymi	Inga	389	1.044	10936	10859	198691
MbutiPygmy	Colombia_Checua_6000BP	Guaymi	Jamamadi	35	633	10825	10756	197067
MbutiPygmy	Colombia_Checua_6000BP	Guaymi	Kaingang	258	506	9257	9213	169755
MbutiPygmy	Colombia_Checua_6000BP	Guaymi	Kaqchikel	-146	-0,47	10824	10853	198691
MbutiPygmy	Colombia_Checua_6000BP	Guaymi	Karitiana	435	1.081	10926	10840	198691
MbutiPygmy	Colombia_Checua_6000BP	Guaymi	Kogi	-538	-1.297	10487	10594	198689
MbutiPygmy	Colombia_Checua_6000BP	Guaymi	Maleku	129	292	10259	10233	198691
MbutiPygmy	Colombia_Checua_6000BP	Guaymi	Maya1	-416	-1.32	10870	10953	198691
MbutiPygmy	Colombia_Checua_6000BP	Guaymi	Maya2	-357	-1.053	10872	10943	198691
MbutiPygmy	Colombia_Checua_6000BP	Guaymi	Mixe	-99	-2.827	10882	11078	198691
MbutiPygmy	Colombia_Checua_6000BP	Guaymi	Mixtec	-868	-2.235	10920	11093	198685
MbutiPygmy	Colombia_Checua_6000BP	Guaymi	Ojibwa	-5985	-12.269	10550	11708	193471
MbutiPygmy	Colombia_Checua_6000BP	Guaymi	Palikur	77	1.839	10905	10752	198686
MbutiPygmy	Colombia_Checua_6000BP	Guaymi	Parakana	35	702	10576	10508	194668
MbutiPygmy	Colombia_Checua_6000BP	Guaymi	Piapoco	138	356	10956	10929	198691
MbutiPygmy	Colombia_Checua_6000BP	Guaymi	Pima	-2193	-5.752	10907	11343	198691
MbutiPygmy	Colombia_Checua_6000BP	Guaymi	Purepecha	-1191	-1.861	7223	7381	132006
MbutiPygmy	Colombia_Checua_6000BP	Guaymi	Quechua	833	2.45	11022	10857	198691
MbutiPygmy	Colombia_Checua_6000BP	Guaymi	Surui	854	2.048	10962	10792	198691
MbutiPygmy	Colombia_Checua_6000BP	Guaymi	Tepehuano	-1175	-3.417	10926	11160	198691
MbutiPygmy	Colombia_Checua_6000BP	Guaymi	Teribe	373	1.059	10109	10035	198691
MbutiPygmy	Colombia_Checua_6000BP	Guaymi	Ticuna	-26	-641	10842	10894	198691
MbutiPygmy	Colombia_Checua_6000BP	Guaymi	Toba	456	1.156	10962	10871	198691
MbutiPygmy	Colombia_Checua_6000BP	Guaymi	Waunana	-33	-85	10564	10571	198691
MbutiPygmy	Colombia_Checua_6000BP	Guaymi	Wayuu	422	1.308	10639	10555	198691
MbutiPygmy	Colombia_Checua_6000BP	Guaymi	Wichi	1089	2.724	10980	10764	198691
MbutiPygmy	Colombia_Checua_6000BP	Guaymi	Yaghan	548	1.217	10959	10851	198659
MbutiPygmy	Colombia_Checua_6000BP	Guaymi	Yaqui	-2251	-3.104	5828	6075	109866
MbutiPygmy	Colombia_Checua_6000BP	Guaymi	Zapotec1	-1138	-3.455	10883	11109	198691
MbutiPygmy	Colombia_Checua_6000BP	Guaymi	Zapotec2	-878	-2.575	10922	11097	198691
MbutiPygmy	Colombia_Checua_6000BP	Huetar	Hulliche	1077	1.359	5776	5664	104024
MbutiPygmy	Colombia_Checua_6000BP	Huetar	Inga	47	617	5759	5710	104911
MbutiPygmy	Colombia_Checua_6000BP	Huetar	Jamamadi	94	102	5670	5661	103948
MbutiPygmy	Colombia_Checua_6000BP	Huetar	Kaingang	286	302	4974	4948	90052
MbutiPygmy	Colombia_Checua_6000BP	Huetar	Kaqchikel	-2	-3	5703	5703	104911
MbutiPygmy	Colombia_Checua_6000BP	Huetar	Karitiana	567	755	5750	5690	104911
MbutiPygmy	Colombia_Checua_6000BP	Huetar	Kogi	-94	-1.284	5495	5594	104909
MbutiPygmy	Colombia_Checua_6000BP	Huetar	Maleku	-292	-371	5381	5412	104911
MbutiPygmy	Colombia_Checua_6000BP	Huetar	Maya1	-245	-362	5715	5741	104911
MbutiPygmy	Colombia_Checua_6000BP	Huetar	Maya2	-266	-389	5715	5743	104911
MbutiPygmy	Colombia_Checua_6000BP	Huetar	Mixe	-771	-1.096	5713	5794	104911
MbutiPygmy	Colombia_Checua_6000BP	Huetar	Mixtec	-395	-516	5786	5828	104911
MbutiPygmy	Colombia_Checua_6000BP	Huetar	Ojibwa	-601	-6.861	5575	6189	102181
MbutiPygmy	Colombia_Checua_6000BP	Huetar	Palikur	1862	2.329	5799	5604	104908
MbutiPygmy	Colombia_Checua_6000BP	Huetar	Parakana	-72	-0,08	5526	5534	102768
MbutiPygmy	Colombia_Checua_6000BP	Huetar	Piapoco	645	879	5773	5706	104911
MbutiPygmy	Colombia_Checua_6000BP	Huetar	Pima	-2125	-2.863	5759	5982	104911
MbutiPygmy	Colombia_Checua_6000BP	Huetar	Purepecha	-618	-587	3928	3973	72063
MbutiPygmy	Colombia_Checua_6000BP	Huetar	Quechua	1037	1.473	5795	5687	104911
MbutiPygmy	Colombia_Checua_6000BP	Huetar	Surui	887	1.137	5757	5664	104911
MbutiPygmy	Colombia_Checua_6000BP	Huetar	Tepehuano	-899	-1.26	5755	5849	104911
MbutiPygmy	Colombia_Checua_6000BP	Huetar	Teribe	139	194	5318	5304	104911
MbutiPygmy	Colombia_Checua_6000BP	Huetar	Ticuna	-125	-163	5728	5741	104911
MbutiPygmy	Colombia_Checua_6000BP	Huetar	Toba	1233	1.658	5801	5671	104911
MbutiPygmy	Colombia_Checua_6000BP	Huetar	Waunana	612	792	5618	5554	104911
MbutiPygmy	Colombia_Checua_6000BP	Huetar	Wayuu	567	815	5602	5543	104911
MbutiPygmy	Colombia_Checua_6000BP	Huetar	Wichi	1599	2.109	5758	5591	104911
MbutiPygmy	Colombia_Checua_6000BP	Huetar	Yaghan	952	1.149	5816	5716	104896
MbutiPygmy	Colombia_Checua_6000BP	Huetar	Yaqui	-1633	-1.396	3136	3232	59091
MbutiPygmy	Colombia_Checua_6000BP	Huetar	Zapotec1	-1046	-1.507	5720	5830	104911
MbutiPygmy	Colombia_Checua_6000BP	Huetar	Zapotec2	-338	-485	5753	5789	104911
MbutiPygmy	Colombia_Checua_6000BP	Hulliche	Inga	-262	-695	10848	10900	197795
MbutiPygmy	Colombia_Checua_6000BP	Hulliche	Jamamadi	-245	-0,44	10752	10800	196171
MbutiPygmy	Colombia_Checua_6000BP	Hulliche	Kaingang	-263	-477	9258	9303	168859
MbutiPygmy	Colombia_Checua_6000BP	Hulliche	Kaqchikel	-765	-2.242	10841	10992	197795
MbutiPygmy	Colombia_Checua_6000BP	Hulliche	Karitiana	-188	-452	10884	10921	197795
MbutiPygmy	Colombia_Checua_6000BP	Hulliche	Kogi	-1188	-2.619	10823	11058	197793
MbutiPygmy	Colombia_Checua_6000BP	Hulliche	Maleku	-51	-1.015	10907	11008	197795
MbutiPygmy	Colombia_Checua_6000BP	Hulliche	Maya1	-1048	-3.213	10828	11035	197795
MbutiPygmy	Colombia_Checua_6000BP	Hulliche	Maya2	-989	-2.822	10830	11025	197795
MbutiPygmy	Colombia_Checua_6000BP	Hulliche	Mixe	-162	-4.427	10800	11120	197795
MbutiPygmy	Colombia_Checua_6000BP	Hulliche	Mixtec	-1509	-3.901	10836	11135	197789
MbutiPygmy	Colombia_Checua_6000BP	Hulliche	Ojibwa	-663	-13.26	10457	11734	192575
MbutiPygmy	Colombia_Checua_6000BP	Hulliche	Palikur	18	418	10866	10830	197790
MbutiPygmy	Colombia_Checua_6000BP	Hulliche	Parakana	-275	-531	10559	10612	193781
MbutiPygmy	Colombia_Checua_6000BP	Hulliche	Piapoco	-481	-1.223	10856	10951	197795
MbutiPygmy	Colombia_Checua_6000BP	Hulliche	Pima	-2827	-7.237	10825	11384	197795
MbutiPygmy	Colombia_Checua_6000BP	Hulliche	Purepecha	-1777	-2.579	7166	7399	131324
MbutiPygmy	Colombia_Checua_6000BP	Hulliche	Quechua	186	553	10860	10823	197795
MbutiPygmy	Colombia_Checua_6000BP	Hulliche	Surui	237	556	10905	10858	197795
MbutiPygmy	Colombia_Checua_6000BP	Hulliche	Tepehuano	-1818	-4.948	10846	11205	197795
MbutiPygmy	Colombia_Checua_6000BP	Hulliche	Teribe	-287	-615	10891	10947	197795
MbutiPygmy	Colombia_Checua_6000BP	Hulliche	Ticuna	-891	-2.205	10804	10981	197795
MbutiPygmy	Colombia_Checua_6000BP	Hulliche	Toba	-156	-402	10834	10865	197795
MbutiPygmy	Colombia_Checua_6000BP	Hulliche	Waunana	-641	-1.563	10816	10943	197795
MbutiPygmy	Colombia_Checua_6000BP	Hulliche	Wayuu	-197	-535	10861	10900	197795
MbutiPygmy	Colombia_Checua_6000BP	Hulliche	Wichi	496	1.242	10905	10807	197795
MbutiPygmy	Colombia_Checua_6000BP	Hulliche	Yaghan	-102	-264	10471	10491	197763
MbutiPygmy	Colombia_Checua_6000BP	Hulliche	Yaqui	-2667	-3.395	5810	6102	109438
MbutiPygmy	Colombia_Checua_6000BP	Hulliche	Zapotec1	-1776	-5.244	10793	11145	197795
MbutiPygmy	Colombia_Checua_6000BP	Hulliche	Zapotec2	-1509	-4.333	10818	11116	197795
MbutiPygmy	Colombia_Checua_6000BP	Inga	Jamamadi	-11	-21	10777	10779	197067
MbutiPygmy	Colombia_Checua_6000BP	Inga	Kaingang	-254	-526	9251	9295	169755
MbutiPygmy	Colombia_Checua_6000BP	Inga	Kaqchikel	-535	-1.94	10893	10999	198691
MbutiPygmy	Colombia_Checua_6000BP	Inga	Karitiana	46	131	10894	10885	198691
MbutiPygmy	Colombia_Checua_6000BP	Inga	Kogi	-927	-2.361	10864	11048	198689
MbutiPygmy	Colombia_Checua_6000BP	Inga	Maleku	-26	-548	10938	10990	198691
MbutiPygmy	Colombia_Checua_6000BP	Inga	Maya1	-805	-3.124	10888	11048	198691
MbutiPygmy	Colombia_Checua_6000BP	Inga	Maya2	-746	-2.59	10898	11046	198691
MbutiPygmy	Colombia_Checua_6000BP	Inga	Mixe	-1379	-4.316	10881	11155	198691
MbutiPygmy	Colombia_Checua_6000BP	Inga	Mixtec	-1258	-3.858	10917	11167	198685
MbutiPygmy	Colombia_Checua_6000BP	Inga	Ojibwa	-636	-14.128	10549	11780	193471
MbutiPygmy	Colombia_Checua_6000BP	Inga	Palikur	383	1.044	10880	10804	198686
MbutiPygmy	Colombia_Checua_6000BP	Inga	Parakana	-56	-117	10567	10578	194668
MbutiPygmy	Colombia_Checua_6000BP	Inga	Piapoco	-251	-798	10849	10899	198691
MbutiPygmy	Colombia_Checua_6000BP	Inga	Pima	-2582	-7.645	10897	11410	198691
MbutiPygmy	Colombia_Checua_6000BP	Inga	Purepecha	-1627	-2.772	7205	7420	132006
MbutiPygmy	Colombia_Checua_6000BP	Inga	Quechua	444	1.69	10938	10849	198691
MbutiPygmy	Colombia_Checua_6000BP	Inga	Surui	466	1.259	10915	10822	198691
MbutiPygmy	Colombia_Checua_6000BP	Inga	Tepehuano	-1564	-5.363	10916	11227	198691
MbutiPygmy	Colombia_Checua_6000BP	Inga	Teribe	-16	-0,04	10887	10890	198691
MbutiPygmy	Colombia_Checua_6000BP	Inga	Ticuna	-649	-1.944	10722	10851	198691
MbutiPygmy	Colombia_Checua_6000BP	Inga	Toba	67	204	10900	10886	198691
MbutiPygmy	Colombia_Checua_6000BP	Inga	Waunana	-422	-1.209	10758	10842	198691
MbutiPygmy	Colombia_Checua_6000BP	Inga	Wayuu	33	114	10871	10865	198691
MbutiPygmy	Colombia_Checua_6000BP	Inga	Wichi	7	2.001	10964	10825	198691
MbutiPygmy	Colombia_Checua_6000BP	Inga	Yaghan	158	393	10962	10930	198659
MbutiPygmy	Colombia_Checua_6000BP	Inga	Yaqui	-2645	-3.9	5817	6107	109866
MbutiPygmy	Colombia_Checua_6000BP	Inga	Zapotec1	-1527	-5.711	10869	11172	198691
MbutiPygmy	Colombia_Checua_6000BP	Inga	Zapotec2	-1267	-4.357	10908	11160	198691
MbutiPygmy	Colombia_Checua_6000BP	Jamamadi	Kaingang	-105	-161	9188	9206	168512
MbutiPygmy	Colombia_Checua_6000BP	Jamamadi	Kaqchikel	-514	-1.031	10792	10893	197067
MbutiPygmy	Colombia_Checua_6000BP	Jamamadi	Karitiana	9	167	10716	10698	197067
MbutiPygmy	Colombia_Checua_6000BP	Jamamadi	Kogi	-863	-1.541	10725	10895	197065
MbutiPygmy	Colombia_Checua_6000BP	Jamamadi	Maleku	-235	-384	10827	10873	197067
MbutiPygmy	Colombia_Checua_6000BP	Jamamadi	Maya1	-783	-1.624	10768	10922	197067
MbutiPygmy	Colombia_Checua_6000BP	Jamamadi	Maya2	-721	-1.415	10769	10911	197067
MbutiPygmy	Colombia_Checua_6000BP	Jamamadi	Mixe	-1354	-2.591	10786	11053	197067
MbutiPygmy	Colombia_Checua_6000BP	Jamamadi	Mixtec	-1237	-2.309	10806	11050	197061
MbutiPygmy	Colombia_Checua_6000BP	Jamamadi	Ojibwa	-6396	-10.049	10429	11656	191856
MbutiPygmy	Colombia_Checua_6000BP	Jamamadi	Palikur	462	826	10691	10600	197062
MbutiPygmy	Colombia_Checua_6000BP	Jamamadi	Parakana	104	164	10415	10395	193257
MbutiPygmy	Colombia_Checua_6000BP	Jamamadi	Piapoco	-221	-428	10718	10761	197067
MbutiPygmy	Colombia_Checua_6000BP	Jamamadi	Pima	-2573	-4.82	10788	11295	197067
MbutiPygmy	Colombia_Checua_6000BP	Jamamadi	Purepecha	-1542	-1.849	7216	7418	130869
MbutiPygmy	Colombia_Checua_6000BP	Jamamadi	Quechua	463	929	10868	10777	197067
MbutiPygmy	Colombia_Checua_6000BP	Jamamadi	Surui	511	946	10776	10675	197067
MbutiPygmy	Colombia_Checua_6000BP	Jamamadi	Tepehuano	-1551	-2.988	10811	11117	197067
MbutiPygmy	Colombia_Checua_6000BP	Jamamadi	Teribe	8	15	10783	10782	197067
MbutiPygmy	Colombia_Checua_6000BP	Jamamadi	Ticuna	-651	-1.208	10661	10789	197067
MbutiPygmy	Colombia_Checua_6000BP	Jamamadi	Toba	115	217	10798	10775	197067
MbutiPygmy	Colombia_Checua_6000BP	Jamamadi	Waunana	-401	-703	10732	10810	197067
MbutiPygmy	Colombia_Checua_6000BP	Jamamadi	Wayuu	48	97	10753	10744	197067
MbutiPygmy	Colombia_Checua_6000BP	Jamamadi	Wichi	692	1.284	10826	10690	197067
MbutiPygmy	Colombia_Checua_6000BP	Jamamadi	Yaghan	174	316	10843	10808	197035
MbutiPygmy	Colombia_Checua_6000BP	Jamamadi	Yaqui	-3442	-4.189	5600	5974	108827
MbutiPygmy	Colombia_Checua_6000BP	Jamamadi	Zapotec1	-1511	-3.053	10768	11066	197067
MbutiPygmy	Colombia_Checua_6000BP	Jamamadi	Zapotec2	-1247	-2.463	10808	11053	197067
MbutiPygmy	Colombia_Checua_6000BP	Kaingang	Kaqchikel	-548	-1.205	9258	9351	169755
MbutiPygmy	Colombia_Checua_6000BP	Kaingang	Karitiana	193	375	9232	9199	169755
MbutiPygmy	Colombia_Checua_6000BP	Kaingang	Kogi	-459	-861	9235	9313	169754
MbutiPygmy	Colombia_Checua_6000BP	Kaingang	Maleku	-7	-118	9299	9311	169755
MbutiPygmy	Colombia_Checua_6000BP	Kaingang	Maya1	-612	-1.392	9259	9363	169755
MbutiPygmy	Colombia_Checua_6000BP	Kaingang	Maya2	-61	-1.314	9253	9357	169755
MbutiPygmy	Colombia_Checua_6000BP	Kaingang	Mixe	-1374	-2.831	9284	9518	169755
MbutiPygmy	Colombia_Checua_6000BP	Kaingang	Mixtec	-1039	-2.094	9291	9467	169749
MbutiPygmy	Colombia_Checua_6000BP	Kaingang	Ojibwa	-6164	-10.309	8945	9967	165806
MbutiPygmy	Colombia_Checua_6000BP	Kaingang	Palikur	298	556	9254	9204	169750
MbutiPygmy	Colombia_Checua_6000BP	Kaingang	Parakana	-18	-293	8972	9002	166383
MbutiPygmy	Colombia_Checua_6000BP	Kaingang	Piapoco	-222	-435	9302	9339	169755
MbutiPygmy	Colombia_Checua_6000BP	Kaingang	Pima	-2477	-5.054	9283	9704	169755
MbutiPygmy	Colombia_Checua_6000BP	Kaingang	Purepecha	-1685	-2.261	6090	6279	112088
MbutiPygmy	Colombia_Checua_6000BP	Kaingang	Quechua	504	1.1	9337	9252	169755
MbutiPygmy	Colombia_Checua_6000BP	Kaingang	Surui	543	1.025	9289	9197	169755
MbutiPygmy	Colombia_Checua_6000BP	Kaingang	Tepehuano	-1304	-2.783	9317	9539	169755
MbutiPygmy	Colombia_Checua_6000BP	Kaingang	Teribe	334	604	9303	9247	169755
MbutiPygmy	Colombia_Checua_6000BP	Kaingang	Ticuna	-655	-1.239	9217	9328	169755
MbutiPygmy	Colombia_Checua_6000BP	Kaingang	Toba	324	653	9261	9206	169755
MbutiPygmy	Colombia_Checua_6000BP	Kaingang	Waunana	13	25	9251	9249	169755
MbutiPygmy	Colombia_Checua_6000BP	Kaingang	Wayuu	97	202	9268	9252	169755
MbutiPygmy	Colombia_Checua_6000BP	Kaingang	Wichi	892	1.732	9278	9127	169755
MbutiPygmy	Colombia_Checua_6000BP	Kaingang	Yaghan	123	0,21	9358	9337	169725
MbutiPygmy	Colombia_Checua_6000BP	Kaingang	Yaqui	-3431	-3.847	5088	5421	97202
MbutiPygmy	Colombia_Checua_6000BP	Kaingang	Zapotec1	-1451	-3.187	9273	9519	169755
MbutiPygmy	Colombia_Checua_6000BP	Kaingang	Zapotec2	-1186	-2.497	9299	9501	169755
MbutiPygmy	Colombia_Checua_6000BP	Kaqchikel	Karitiana	581	1.794	11022	10906	198691
MbutiPygmy	Colombia_Checua_6000BP	Kaqchikel	Kogi	-393	-1.105	10883	10961	198689
MbutiPygmy	Colombia_Checua_6000BP	Kaqchikel	Maleku	275	667	10918	10864	198691
MbutiPygmy	Colombia_Checua_6000BP	Kaqchikel	Maya1	-27	-1.595	10860	10914	198691
MbutiPygmy	Colombia_Checua_6000BP	Kaqchikel	Maya2	-211	-1.005	10868	10910	198691
MbutiPygmy	Colombia_Checua_6000BP	Kaqchikel	Mixe	-844	-3.438	10876	11044	198691
MbutiPygmy	Colombia_Checua_6000BP	Kaqchikel	Mixtec	-723	-2.672	10905	11049	198685
MbutiPygmy	Colombia_Checua_6000BP	Kaqchikel	Ojibwa	-5845	-14.159	10563	11694	193471
MbutiPygmy	Colombia_Checua_6000BP	Kaqchikel	Palikur	918	2.618	11003	10821	198686
MbutiPygmy	Colombia_Checua_6000BP	Kaqchikel	Parakana	492	1.101	10691	10595	194668
MbutiPygmy	Colombia_Checua_6000BP	Kaqchikel	Piapoco	284	1	11002	10945	198691
MbutiPygmy	Colombia_Checua_6000BP	Kaqchikel	Pima	-2047	-7.202	10910	11316	198691
MbutiPygmy	Colombia_Checua_6000BP	Kaqchikel	Purepecha	-982	-1.708	7218	7347	132006
MbutiPygmy	Colombia_Checua_6000BP	Kaqchikel	Quechua	979	4.554	11050	10855	198691
MbutiPygmy	Colombia_Checua_6000BP	Kaqchikel	Surui	1001	2.938	11030	10832	198691
MbutiPygmy	Colombia_Checua_6000BP	Kaqchikel	Tepehuano	-1029	-4.462	10933	11138	198691
MbutiPygmy	Colombia_Checua_6000BP	Kaqchikel	Teribe	519	1.522	10900	10797	198691
MbutiPygmy	Colombia_Checua_6000BP	Kaqchikel	Ticuna	-114	-365	10925	10948	198691
MbutiPygmy	Colombia_Checua_6000BP	Kaqchikel	Toba	602	2.05	10999	10879	198691
MbutiPygmy	Colombia_Checua_6000BP	Kaqchikel	Waunana	113	348	10902	10879	198691
MbutiPygmy	Colombia_Checua_6000BP	Kaqchikel	Wayuu	568	2.361	10946	10833	198691
MbutiPygmy	Colombia_Checua_6000BP	Kaqchikel	Wichi	1235	3.903	11067	10822	198691
MbutiPygmy	Colombia_Checua_6000BP	Kaqchikel	Yaghan	695	1.845	11025	10887	198659
MbutiPygmy	Colombia_Checua_6000BP	Kaqchikel	Yaqui	-1772	-2.8	5824	6018	109866
MbutiPygmy	Colombia_Checua_6000BP	Kaqchikel	Zapotec1	-992	-5.069	10860	11057	198691
MbutiPygmy	Colombia_Checua_6000BP	Kaqchikel	Zapotec2	-732	-3.447	10896	11041	198691
MbutiPygmy	Colombia_Checua_6000BP	Karitiana	Kogi	-975	-2.221	10888	11082	198689
MbutiPygmy	Colombia_Checua_6000BP	Karitiana	Maleku	-306	-627	10939	11000	198691
MbutiPygmy	Colombia_Checua_6000BP	Karitiana	Maya1	-852	-2.784	10885	11054	198691
MbutiPygmy	Colombia_Checua_6000BP	Karitiana	Maya2	-793	-2.393	10888	11045	198691
MbutiPygmy	Colombia_Checua_6000BP	Karitiana	Mixe	-1425	-4.088	10887	11170	198691
MbutiPygmy	Colombia_Checua_6000BP	Karitiana	Mixtec	-1304	-3.55	10934	11193	198685
MbutiPygmy	Colombia_Checua_6000BP	Karitiana	Ojibwa	-642	-12.998	10557	11799	193471
MbutiPygmy	Colombia_Checua_6000BP	Karitiana	Palikur	336	862	10796	10729	198686
MbutiPygmy	Colombia_Checua_6000BP	Karitiana	Parakana	-137	-277	10443	10470	194668
MbutiPygmy	Colombia_Checua_6000BP	Karitiana	Piapoco	-297	-866	10815	10874	198691
MbutiPygmy	Colombia_Checua_6000BP	Karitiana	Pima	-2629	-7.015	10912	11434	198691
MbutiPygmy	Colombia_Checua_6000BP	Karitiana	Purepecha	-1426	-2.178	7253	7441	132006
MbutiPygmy	Colombia_Checua_6000BP	Karitiana	Quechua	397	1.193	10988	10909	198691
MbutiPygmy	Colombia_Checua_6000BP	Karitiana	Surui	419	1.126	10686	10603	198691
MbutiPygmy	Colombia_Checua_6000BP	Karitiana	Tepehuano	-161	-4.813	10934	11254	198691
MbutiPygmy	Colombia_Checua_6000BP	Karitiana	Teribe	-62	-149	10922	10934	198691
MbutiPygmy	Colombia_Checua_6000BP	Karitiana	Ticuna	-696	-1.821	10760	10898	198691
MbutiPygmy	Colombia_Checua_6000BP	Karitiana	Toba	21	56	10894	10890	198691
MbutiPygmy	Colombia_Checua_6000BP	Karitiana	Waunana	-468	-1.192	10845	10938	198691
MbutiPygmy	Colombia_Checua_6000BP	Karitiana	Wayuu	-13	-38	10870	10873	198691
MbutiPygmy	Colombia_Checua_6000BP	Karitiana	Wichi	654	1.7	10933	10803	198691
MbutiPygmy	Colombia_Checua_6000BP	Karitiana	Yaghan	111	249	10947	10925	198659
MbutiPygmy	Colombia_Checua_6000BP	Karitiana	Yaqui	-281	-3.827	5777	6085	109866
MbutiPygmy	Colombia_Checua_6000BP	Karitiana	Zapotec1	-1573	-4.902	10894	11206	198691
MbutiPygmy	Colombia_Checua_6000BP	Karitiana	Zapotec2	-1313	-3.902	10921	11182	198691
MbutiPygmy	Colombia_Checua_6000BP	Kogi	Maleku	666	1.356	10659	10526	198689
MbutiPygmy	Colombia_Checua_6000BP	Kogi	Maya1	123	353	10989	10964	198689
MbutiPygmy	Colombia_Checua_6000BP	Kogi	Maya2	182	493	10997	10961	198689
MbutiPygmy	Colombia_Checua_6000BP	Kogi	Mixe	-452	-1.179	10997	11087	198689
MbutiPygmy	Colombia_Checua_6000BP	Kogi	Mixtec	-331	-816	11024	11089	198683
MbutiPygmy	Colombia_Checua_6000BP	Kogi	Ojibwa	-5432	-10.679	10623	11674	193469
MbutiPygmy	Colombia_Checua_6000BP	Kogi	Palikur	131	2.897	11038	10778	198684
MbutiPygmy	Colombia_Checua_6000BP	Kogi	Parakana	926	1.763	10690	10510	194668
MbutiPygmy	Colombia_Checua_6000BP	Kogi	Piapoco	677	1.648	11049	10914	198689
MbutiPygmy	Colombia_Checua_6000BP	Kogi	Pima	-1655	-4.089	10984	11313	198689
MbutiPygmy	Colombia_Checua_6000BP	Kogi	Purepecha	-1152	-1.694	7294	7446	132005
MbutiPygmy	Colombia_Checua_6000BP	Kogi	Quechua	1371	3.738	11114	10841	198689
MbutiPygmy	Colombia_Checua_6000BP	Kogi	Surui	1393	3.12	11112	10835	198689
MbutiPygmy	Colombia_Checua_6000BP	Kogi	Tepehuano	-636	-1.702	11025	11152	198689
MbutiPygmy	Colombia_Checua_6000BP	Kogi	Teribe	91	2.187	10568	10387	198689
MbutiPygmy	Colombia_Checua_6000BP	Kogi	Ticuna	278	628	10981	10925	198689
MbutiPygmy	Colombia_Checua_6000BP	Kogi	Toba	995	2.407	11039	10841	198689
MbutiPygmy	Colombia_Checua_6000BP	Kogi	Waunana	506	1.218	10816	10715	198689
MbutiPygmy	Colombia_Checua_6000BP	Kogi	Wayuu	963	2.707	10816	10625	198689
MbutiPygmy	Colombia_Checua_6000BP	Kogi	Wichi	163	3.817	11102	10778	198689
MbutiPygmy	Colombia_Checua_6000BP	Kogi	Yaghan	1087	2.286	11087	10871	198657
MbutiPygmy	Colombia_Checua_6000BP	Kogi	Yaqui	-2318	-3.189	5796	6051	109864
MbutiPygmy	Colombia_Checua_6000BP	Kogi	Zapotec1	-598	-1.695	10995	11114	198689
MbutiPygmy	Colombia_Checua_6000BP	Kogi	Zapotec2	-339	-918	11036	11103	198689
MbutiPygmy	Colombia_Checua_6000BP	Maleku	Maya1	-545	-1.341	10910	11018	198691
MbutiPygmy	Colombia_Checua_6000BP	Maleku	Maya2	-486	-1.149	10930	11027	198691
MbutiPygmy	Colombia_Checua_6000BP	Maleku	Mixe	-1119	-2.587	10936	11158	198691
MbutiPygmy	Colombia_Checua_6000BP	Maleku	Mixtec	-997	-2.121	10950	11148	198685
MbutiPygmy	Colombia_Checua_6000BP	Maleku	Ojibwa	-6134	-10.913	10580	11766	193471
MbutiPygmy	Colombia_Checua_6000BP	Maleku	Palikur	643	1.301	10968	10840	198686
MbutiPygmy	Colombia_Checua_6000BP	Maleku	Parakana	183	315	10678	10642	194668
MbutiPygmy	Colombia_Checua_6000BP	Maleku	Piapoco	9	21	10975	10973	198691
MbutiPygmy	Colombia_Checua_6000BP	Maleku	Pima	-2322	-5.039	10962	11423	198691
MbutiPygmy	Colombia_Checua_6000BP	Maleku	Purepecha	-1203	-1.647	7263	7422	132006
MbutiPygmy	Colombia_Checua_6000BP	Maleku	Quechua	704	1.678	11039	10899	198691
MbutiPygmy	Colombia_Checua_6000BP	Maleku	Surui	726	1.505	10962	10817	198691
MbutiPygmy	Colombia_Checua_6000BP	Maleku	Tepehuano	-1304	-3.027	10964	11223	198691
MbutiPygmy	Colombia_Checua_6000BP	Maleku	Teribe	244	539	10211	10162	198691
MbutiPygmy	Colombia_Checua_6000BP	Maleku	Ticuna	-389	-803	10906	10983	198691
MbutiPygmy	Colombia_Checua_6000BP	Maleku	Toba	328	688	11004	10939	198691
MbutiPygmy	Colombia_Checua_6000BP	Maleku	Waunana	-162	-346	10638	10671	198691
MbutiPygmy	Colombia_Checua_6000BP	Maleku	Wayuu	294	703	10696	10637	198691
MbutiPygmy	Colombia_Checua_6000BP	Maleku	Wichi	961	1.954	11044	10853	198691
MbutiPygmy	Colombia_Checua_6000BP	Maleku	Yaghan	421	789	11056	10973	198659
MbutiPygmy	Colombia_Checua_6000BP	Maleku	Yaqui	-1887	-2.458	5810	6018	109866
MbutiPygmy	Colombia_Checua_6000BP	Maleku	Zapotec1	-1267	-3.041	10918	11170	198691
MbutiPygmy	Colombia_Checua_6000BP	Maleku	Zapotec2	-1007	-2.344	10955	11155	198691
MbutiPygmy	Colombia_Checua_6000BP	Maya1	Maya2	59	315	10867	10856	198691
MbutiPygmy	Colombia_Checua_6000BP	Maya1	Mixe	-573	-2.706	10912	11026	198691
MbutiPygmy	Colombia_Checua_6000BP	Maya1	Mixtec	-452	-1.788	10954	11044	198685
MbutiPygmy	Colombia_Checua_6000BP	Maya1	Ojibwa	-5568	-13.888	10586	11663	193471
MbutiPygmy	Colombia_Checua_6000BP	Maya1	Palikur	1189	3.636	11031	10795	198686
MbutiPygmy	Colombia_Checua_6000BP	Maya1	Parakana	749	1.67	10716	10570	194668
MbutiPygmy	Colombia_Checua_6000BP	Maya1	Piapoco	555	2.172	11040	10930	198691
MbutiPygmy	Colombia_Checua_6000BP	Maya1	Pima	-1777	-7.029	10947	11300	198691
MbutiPygmy	Colombia_Checua_6000BP	Maya1	Purepecha	-931	-1.673	7238	7361	132006
MbutiPygmy	Colombia_Checua_6000BP	Maya1	Quechua	1249	6.442	11095	10847	198691
MbutiPygmy	Colombia_Checua_6000BP	Maya1	Surui	1271	3.882	11080	10828	198691
MbutiPygmy	Colombia_Checua_6000BP	Maya1	Tepehuano	-759	-3.693	10973	11124	198691
MbutiPygmy	Colombia_Checua_6000BP	Maya1	Teribe	789	2.285	11004	10847	198691
MbutiPygmy	Colombia_Checua_6000BP	Maya1	Ticuna	156	533	10973	10942	198691
MbutiPygmy	Colombia_Checua_6000BP	Maya1	Toba	873	3.196	11042	10869	198691
MbutiPygmy	Colombia_Checua_6000BP	Maya1	Waunana	383	1.229	10961	10885	198691
MbutiPygmy	Colombia_Checua_6000BP	Maya1	Wayuu	839	3.714	11008	10841	198691
MbutiPygmy	Colombia_Checua_6000BP	Maya1	Wichi	1506	5.009	11094	10795	198691
MbutiPygmy	Colombia_Checua_6000BP	Maya1	Yaghan	965	2.686	11092	10901	198659
MbutiPygmy	Colombia_Checua_6000BP	Maya1	Yaqui	-1779	-2.814	5846	6041	109866
MbutiPygmy	Colombia_Checua_6000BP	Maya1	Zapotec1	-722	-4.568	10899	11043	198691
MbutiPygmy	Colombia_Checua_6000BP	Maya1	Zapotec2	-461	-2.442	10935	11027	198691
MbutiPygmy	Colombia_Checua_6000BP	Maya2	Mixe	-633	-2.564	10899	11024	198691
MbutiPygmy	Colombia_Checua_6000BP	Maya2	Mixtec	-512	-1.862	10941	11043	198685
MbutiPygmy	Colombia_Checua_6000BP	Maya2	Ojibwa	-5581	-13.591	10568	11648	193471
MbutiPygmy	Colombia_Checua_6000BP	Maya2	Palikur	1129	3.217	11027	10803	198686
MbutiPygmy	Colombia_Checua_6000BP	Maya2	Parakana	698	1.517	10722	10586	194668
MbutiPygmy	Colombia_Checua_6000BP	Maya2	Piapoco	495	1.71	11043	10945	198691
MbutiPygmy	Colombia_Checua_6000BP	Maya2	Pima	-1836	-6.377	10938	11303	198691
MbutiPygmy	Colombia_Checua_6000BP	Maya2	Purepecha	-914	-1.578	7238	7359	132006
MbutiPygmy	Colombia_Checua_6000BP	Maya2	Quechua	119	5.182	11091	10855	198691
MbutiPygmy	Colombia_Checua_6000BP	Maya2	Surui	1212	3.512	11055	10814	198691
MbutiPygmy	Colombia_Checua_6000BP	Maya2	Tepehuano	-818	-3.409	10958	11121	198691
MbutiPygmy	Colombia_Checua_6000BP	Maya2	Teribe	73	2.022	11002	10857	198691
MbutiPygmy	Colombia_Checua_6000BP	Maya2	Ticuna	97	305	10972	10953	198691
MbutiPygmy	Colombia_Checua_6000BP	Maya2	Toba	814	2.637	11030	10869	198691
MbutiPygmy	Colombia_Checua_6000BP	Maya2	Waunana	324	988	10953	10888	198691
MbutiPygmy	Colombia_Checua_6000BP	Maya2	Wayuu	78	2.975	11012	10857	198691
MbutiPygmy	Colombia_Checua_6000BP	Maya2	Wichi	1447	4.562	11090	10803	198691
MbutiPygmy	Colombia_Checua_6000BP	Maya2	Yaghan	908	2.331	11067	10887	198659
MbutiPygmy	Colombia_Checua_6000BP	Maya2	Yaqui	-1768	-2.627	5819	6014	109866
MbutiPygmy	Colombia_Checua_6000BP	Maya2	Zapotec1	-781	-3.745	10894	11049	198691
MbutiPygmy	Colombia_Checua_6000BP	Maya2	Zapotec2	-521	-2.307	10931	11034	198691
MbutiPygmy	Colombia_Checua_6000BP	Mixe	Mixtec	12	433	10918	10894	198685
MbutiPygmy	Colombia_Checua_6000BP	Mixe	Ojibwa	-5007	-11.701	10633	11601	193471
MbutiPygmy	Colombia_Checua_6000BP	Mixe	Palikur	1761	4.716	11171	10821	198686
MbutiPygmy	Colombia_Checua_6000BP	Mixe	Parakana	1343	2.777	10828	10566	194668
MbutiPygmy	Colombia_Checua_6000BP	Mixe	Piapoco	1128	3.572	11170	10946	198691
MbutiPygmy	Colombia_Checua_6000BP	Mixe	Pima	-1203	-4.184	10969	11208	198691
MbutiPygmy	Colombia_Checua_6000BP	Mixe	Purepecha	-302	-532	7268	7308	132006
MbutiPygmy	Colombia_Checua_6000BP	Mixe	Quechua	1823	7.388	11187	10825	198691
MbutiPygmy	Colombia_Checua_6000BP	Mixe	Surui	1844	5.17	11199	10833	198691
MbutiPygmy	Colombia_Checua_6000BP	Mixe	Tepehuano	-185	-764	10995	11032	198691
MbutiPygmy	Colombia_Checua_6000BP	Mixe	Teribe	1363	3.577	11138	10867	198691
MbutiPygmy	Colombia_Checua_6000BP	Mixe	Ticuna	73	2.109	11099	10955	198691
MbutiPygmy	Colombia_Checua_6000BP	Mixe	Toba	1446	4.512	11150	10863	198691
MbutiPygmy	Colombia_Checua_6000BP	Mixe	Waunana	957	2.686	11116	10926	198691
MbutiPygmy	Colombia_Checua_6000BP	Mixe	Wayuu	1412	5.07	11126	10846	198691
MbutiPygmy	Colombia_Checua_6000BP	Mixe	Wichi	2079	6.12	11235	10822	198691
MbutiPygmy	Colombia_Checua_6000BP	Mixe	Yaghan	154	3.838	11191	10885	198659
MbutiPygmy	Colombia_Checua_6000BP	Mixe	Yaqui	-1065	-1.573	5863	5980	109866
MbutiPygmy	Colombia_Checua_6000BP	Mixe	Zapotec1	-148	-715	10893	10923	198691
MbutiPygmy	Colombia_Checua_6000BP	Mixe	Zapotec2	112	505	10924	10902	198691
MbutiPygmy	Colombia_Checua_6000BP	Mixtec	Ojibwa	-5129	-11.754	10623	11616	193465
MbutiPygmy	Colombia_Checua_6000BP	Mixtec	Palikur	1638	4.131	11177	10852	198680
MbutiPygmy	Colombia_Checua_6000BP	Mixtec	Parakana	1204	2.469	10820	10586	194662
MbutiPygmy	Colombia_Checua_6000BP	Mixtec	Piapoco	1007	3.047	11146	10946	198685
MbutiPygmy	Colombia_Checua_6000BP	Mixtec	Pima	-1324	-4.145	10975	11238	198685
MbutiPygmy	Colombia_Checua_6000BP	Mixtec	Purepecha	-1	-164	7290	7303	132000
MbutiPygmy	Colombia_Checua_6000BP	Mixtec	Quechua	1702	6.244	11188	10850	198685
MbutiPygmy	Colombia_Checua_6000BP	Mixtec	Surui	1723	4.486	11213	10871	198685
MbutiPygmy	Colombia_Checua_6000BP	Mixtec	Tepehuano	-306	-1.134	10984	11045	198685
MbutiPygmy	Colombia_Checua_6000BP	Mixtec	Teribe	1241	3.006	11136	10889	198685
MbutiPygmy	Colombia_Checua_6000BP	Mixtec	Ticuna	609	1.698	11085	10964	198685
MbutiPygmy	Colombia_Checua_6000BP	Mixtec	Toba	1325	3.913	11142	10879	198685
MbutiPygmy	Colombia_Checua_6000BP	Mixtec	Waunana	836	2.235	11112	10946	198685
MbutiPygmy	Colombia_Checua_6000BP	Mixtec	Wayuu	1291	4.176	11127	10870	198685
MbutiPygmy	Colombia_Checua_6000BP	Mixtec	Wichi	1958	5.511	11228	10839	198685
MbutiPygmy	Colombia_Checua_6000BP	Mixtec	Yaghan	1416	3.427	11213	10932	198653
MbutiPygmy	Colombia_Checua_6000BP	Mixtec	Yaqui	-822	-1.201	5843	5933	109863
MbutiPygmy	Colombia_Checua_6000BP	Mixtec	Zapotec1	-269	-1.152	10879	10932	198685
MbutiPygmy	Colombia_Checua_6000BP	Mixtec	Zapotec2	-9	-35	10908	10910	198685
MbutiPygmy	Colombia_Checua_6000BP	Ojibwa	Palikur	6715	13.276	11772	10473	193466
MbutiPygmy	Colombia_Checua_6000BP	Ojibwa	Parakana	6326	11.289	11460	10261	189559
MbutiPygmy	Colombia_Checua_6000BP	Ojibwa	Piapoco	6134	13.653	11782	10595	193471
MbutiPygmy	Colombia_Checua_6000BP	Ojibwa	Pima	3835	8.808	11466	10724	193471
MbutiPygmy	Colombia_Checua_6000BP	Ojibwa	Purepecha	4508	6.169	7568	6996	126857
MbutiPygmy	Colombia_Checua_6000BP	Ojibwa	Quechua	6779	16.182	11795	10483	193471
MbutiPygmy	Colombia_Checua_6000BP	Ojibwa	Surui	6797	13.87	11805	10490	193471
MbutiPygmy	Colombia_Checua_6000BP	Ojibwa	Tepehuano	4824	12.01	11587	10654	193471
MbutiPygmy	Colombia_Checua_6000BP	Ojibwa	Teribe	6475	12.77	11741	10488	193471
MbutiPygmy	Colombia_Checua_6000BP	Ojibwa	Ticuna	5713	12.031	11695	10590	193471
MbutiPygmy	Colombia_Checua_6000BP	Ojibwa	Toba	648	13.902	11760	10507	193471
MbutiPygmy	Colombia_Checua_6000BP	Ojibwa	Waunana	5907	12.31	11731	10588	193471
MbutiPygmy	Colombia_Checua_6000BP	Ojibwa	Wayuu	6395	14.504	11752	10515	193471
MbutiPygmy	Colombia_Checua_6000BP	Ojibwa	Wichi	7053	14.921	11832	10468	193471
MbutiPygmy	Colombia_Checua_6000BP	Ojibwa	Yaghan	6594	13.21	11754	10479	193442
MbutiPygmy	Colombia_Checua_6000BP	Ojibwa	Yaqui	3476	4.321	6132	5757	107966
MbutiPygmy	Colombia_Checua_6000BP	Ojibwa	Zapotec1	4818	11.963	11599	10667	193471
MbutiPygmy	Colombia_Checua_6000BP	Ojibwa	Zapotec2	5107	12.885	11605	10617	193471
MbutiPygmy	Colombia_Checua_6000BP	Palikur	Parakana	-428	-851	10389	10472	194663
MbutiPygmy	Colombia_Checua_6000BP	Palikur	Piapoco	-633	-1.734	10677	10803	198686
MbutiPygmy	Colombia_Checua_6000BP	Palikur	Pima	-2965	-7.141	10846	11435	198686
MbutiPygmy	Colombia_Checua_6000BP	Palikur	Purepecha	-2145	-3.219	7186	7470	132005
MbutiPygmy	Colombia_Checua_6000BP	Palikur	Quechua	61	174	10896	10883	198686
MbutiPygmy	Colombia_Checua_6000BP	Palikur	Surui	82	202	10697	10681	198686
MbutiPygmy	Colombia_Checua_6000BP	Palikur	Tepehuano	-1947	-5.266	10853	11240	198686
MbutiPygmy	Colombia_Checua_6000BP	Palikur	Teribe	-399	-0,9	10823	10902	198686
MbutiPygmy	Colombia_Checua_6000BP	Palikur	Ticuna	-1033	-2.575	10702	10908	198686
MbutiPygmy	Colombia_Checua_6000BP	Palikur	Toba	-316	-783	10829	10892	198686
MbutiPygmy	Colombia_Checua_6000BP	Palikur	Waunana	-804	-1.976	10735	10895	198686
MbutiPygmy	Colombia_Checua_6000BP	Palikur	Wayuu	-349	-983	10750	10820	198686
MbutiPygmy	Colombia_Checua_6000BP	Palikur	Wichi	318	764	10874	10810	198686
MbutiPygmy	Colombia_Checua_6000BP	Palikur	Yaghan	-223	-495	10906	10950	198654
MbutiPygmy	Colombia_Checua_6000BP	Palikur	Yaqui	-3151	-4.294	5754	6100	109864
MbutiPygmy	Colombia_Checua_6000BP	Palikur	Zapotec1	-191	-5.551	10794	11174	198686
MbutiPygmy	Colombia_Checua_6000BP	Palikur	Zapotec2	-165	-4.695	10848	11176	198686
MbutiPygmy	Colombia_Checua_6000BP	Parakana	Piapoco	-189	-407	10502	10539	194668
MbutiPygmy	Colombia_Checua_6000BP	Parakana	Pima	-2526	-4.964	10615	11107	194668
MbutiPygmy	Colombia_Checua_6000BP	Parakana	Purepecha	-1171	-1.581	7041	7192	129464
MbutiPygmy	Colombia_Checua_6000BP	Parakana	Quechua	485	1.072	10685	10591	194668
MbutiPygmy	Colombia_Checua_6000BP	Parakana	Surui	54	1.092	10450	10344	194668
MbutiPygmy	Colombia_Checua_6000BP	Parakana	Tepehuano	-1512	-3.271	10614	10908	194668
MbutiPygmy	Colombia_Checua_6000BP	Parakana	Teribe	97	186	10560	10541	194668
MbutiPygmy	Colombia_Checua_6000BP	Parakana	Ticuna	-613	-1.243	10441	10560	194668
MbutiPygmy	Colombia_Checua_6000BP	Parakana	Toba	137	273	10581	10555	194668
MbutiPygmy	Colombia_Checua_6000BP	Parakana	Waunana	-377	-761	10529	10602	194668
MbutiPygmy	Colombia_Checua_6000BP	Parakana	Wayuu	45	96	10525	10516	194668
MbutiPygmy	Colombia_Checua_6000BP	Parakana	Wichi	745	1.509	10613	10468	194668
MbutiPygmy	Colombia_Checua_6000BP	Parakana	Yaghan	177	316	10673	10639	194643
MbutiPygmy	Colombia_Checua_6000BP	Parakana	Yaqui	-2411	-2.881	5716	5975	107628
MbutiPygmy	Colombia_Checua_6000BP	Parakana	Zapotec1	-1477	-3.326	10577	10865	194668
MbutiPygmy	Colombia_Checua_6000BP	Parakana	Zapotec2	-1229	-2.663	10641	10881	194668
MbutiPygmy	Colombia_Checua_6000BP	Piapoco	Pima	-2331	-6.938	10955	11418	198691
MbutiPygmy	Colombia_Checua_6000BP	Piapoco	Purepecha	-1349	-2.217	7226	7404	132006
MbutiPygmy	Colombia_Checua_6000BP	Piapoco	Quechua	694	2.462	11023	10885	198691
MbutiPygmy	Colombia_Checua_6000BP	Piapoco	Surui	716	2.028	10890	10748	198691
MbutiPygmy	Colombia_Checua_6000BP	Piapoco	Tepehuano	-1313	-4.489	10983	11244	198691
MbutiPygmy	Colombia_Checua_6000BP	Piapoco	Teribe	235	578	10975	10928	198691
MbutiPygmy	Colombia_Checua_6000BP	Piapoco	Ticuna	-399	-1.175	10786	10866	198691
MbutiPygmy	Colombia_Checua_6000BP	Piapoco	Toba	318	948	10940	10877	198691
MbutiPygmy	Colombia_Checua_6000BP	Piapoco	Waunana	-171	-473	10881	10915	198691
MbutiPygmy	Colombia_Checua_6000BP	Piapoco	Wayuu	284	981	10879	10823	198691
MbutiPygmy	Colombia_Checua_6000BP	Piapoco	Wichi	951	2.7	11011	10822	198691
MbutiPygmy	Colombia_Checua_6000BP	Piapoco	Yaghan	409	985	11010	10928	198659
MbutiPygmy	Colombia_Checua_6000BP	Piapoco	Yaqui	-2102	-3.097	5844	6075	109866
MbutiPygmy	Colombia_Checua_6000BP	Piapoco	Zapotec1	-1276	-4.683	10931	11185	198691
MbutiPygmy	Colombia_Checua_6000BP	Piapoco	Zapotec2	-1016	-3.502	10967	11169	198691
MbutiPygmy	Colombia_Checua_6000BP	Pima	Purepecha	81	1.352	7379	7272	132006
MbutiPygmy	Colombia_Checua_6000BP	Pima	Quechua	3026	10.431	11450	10849	198691
MbutiPygmy	Colombia_Checua_6000BP	Pima	Surui	3048	7.694	11456	10850	198691
MbutiPygmy	Colombia_Checua_6000BP	Pima	Tepehuano	1018	4.144	11081	10879	198691
MbutiPygmy	Colombia_Checua_6000BP	Pima	Teribe	2566	6.411	11386	10876	198691
MbutiPygmy	Colombia_Checua_6000BP	Pima	Ticuna	1933	5.234	11354	10970	198691
MbutiPygmy	Colombia_Checua_6000BP	Pima	Toba	265	7.71	11418	10891	198691
MbutiPygmy	Colombia_Checua_6000BP	Pima	Waunana	216	5.535	11375	10945	198691
MbutiPygmy	Colombia_Checua_6000BP	Pima	Wayuu	2616	8.17	11380	10860	198691
MbutiPygmy	Colombia_Checua_6000BP	Pima	Wichi	3283	9.074	11453	10801	198691
MbutiPygmy	Colombia_Checua_6000BP	Pima	Yaghan	274	6.683	11421	10876	198659
MbutiPygmy	Colombia_Checua_6000BP	Pima	Yaqui	-373	-604	5743	5784	109866
MbutiPygmy	Colombia_Checua_6000BP	Pima	Zapotec1	1055	4.096	11198	10988	198691
MbutiPygmy	Colombia_Checua_6000BP	Pima	Zapotec2	1315	4.904	11219	10958	198691
MbutiPygmy	Colombia_Checua_6000BP	Purepecha	Quechua	1914	3.463	7439	7186	132006
MbutiPygmy	Colombia_Checua_6000BP	Purepecha	Surui	2381	3.561	7467	7152	132006
MbutiPygmy	Colombia_Checua_6000BP	Purepecha	Tepehuano	38	67	7265	7260	132006
MbutiPygmy	Colombia_Checua_6000BP	Purepecha	Teribe	185	2.781	7456	7211	132006
MbutiPygmy	Colombia_Checua_6000BP	Purepecha	Ticuna	966	1.474	7398	7270	132006
MbutiPygmy	Colombia_Checua_6000BP	Purepecha	Toba	1794	2.843	7438	7201	132006
MbutiPygmy	Colombia_Checua_6000BP	Purepecha	Waunana	932	1.503	7369	7246	132006
MbutiPygmy	Colombia_Checua_6000BP	Purepecha	Wayuu	1554	2.608	7432	7227	132006
MbutiPygmy	Colombia_Checua_6000BP	Purepecha	Wichi	2349	3.577	7482	7172	132006
MbutiPygmy	Colombia_Checua_6000BP	Purepecha	Yaghan	175	2.527	7470	7239	131989
MbutiPygmy	Colombia_Checua_6000BP	Purepecha	Yaqui	-816	-0,8	3785	3843	71017
MbutiPygmy	Colombia_Checua_6000BP	Purepecha	Zapotec1	102	181	7277	7264	132006
MbutiPygmy	Colombia_Checua_6000BP	Purepecha	Zapotec2	364	0,64	7309	7261	132006
MbutiPygmy	Colombia_Checua_6000BP	Quechua	Surui	22	65	10914	10910	198691
MbutiPygmy	Colombia_Checua_6000BP	Quechua	Tepehuano	-2008	-8.44	10862	11261	198691
MbutiPygmy	Colombia_Checua_6000BP	Quechua	Teribe	-46	-1.247	10909	11000	198691
MbutiPygmy	Colombia_Checua_6000BP	Quechua	Ticuna	-1093	-3.533	10809	11026	198691
MbutiPygmy	Colombia_Checua_6000BP	Quechua	Toba	-376	-1.298	10887	10962	198691
MbutiPygmy	Colombia_Checua_6000BP	Quechua	Waunana	-866	-2.584	10843	11015	198691
MbutiPygmy	Colombia_Checua_6000BP	Quechua	Wayuu	-41	-1.635	10875	10957	198691
MbutiPygmy	Colombia_Checua_6000BP	Quechua	Wichi	257	819	10958	10907	198691
MbutiPygmy	Colombia_Checua_6000BP	Quechua	Yaghan	-283	-793	10881	10938	198659
MbutiPygmy	Colombia_Checua_6000BP	Quechua	Yaqui	-2748	-4.189	5797	6099	109866
MbutiPygmy	Colombia_Checua_6000BP	Quechua	Zapotec1	-1971	-9.883	10812	11203	198691
MbutiPygmy	Colombia_Checua_6000BP	Quechua	Zapotec2	-1711	-7.659	10846	11185	198691
MbutiPygmy	Colombia_Checua_6000BP	Surui	Tepehuano	-2029	-5.57	10852	11256	198691
MbutiPygmy	Colombia_Checua_6000BP	Surui	Teribe	-482	-1.109	10863	10959	198691
MbutiPygmy	Colombia_Checua_6000BP	Surui	Ticuna	-1115	-2.833	10734	10955	198691
MbutiPygmy	Colombia_Checua_6000BP	Surui	Toba	-398	-987	10828	10907	198691
MbutiPygmy	Colombia_Checua_6000BP	Surui	Waunana	-888	-2.145	10772	10948	198691
MbutiPygmy	Colombia_Checua_6000BP	Surui	Wayuu	-432	-1.256	10784	10870	198691
MbutiPygmy	Colombia_Checua_6000BP	Surui	Wichi	235	574	10895	10848	198691
MbutiPygmy	Colombia_Checua_6000BP	Surui	Yaghan	-308	-669	10931	10992	198659
MbutiPygmy	Colombia_Checua_6000BP	Surui	Yaqui	-2589	-3.457	5821	6106	109866
MbutiPygmy	Colombia_Checua_6000BP	Surui	Zapotec1	-1992	-6.03	10812	11208	198691
MbutiPygmy	Colombia_Checua_6000BP	Surui	Zapotec2	-1732	-4.993	10871	11216	198691
MbutiPygmy	Colombia_Checua_6000BP	Tepehuano	Teribe	1548	4.093	11200	10893	198691
MbutiPygmy	Colombia_Checua_6000BP	Tepehuano	Ticuna	915	2.73	11158	10976	198691
MbutiPygmy	Colombia_Checua_6000BP	Tepehuano	Toba	1631	5.217	11233	10909	198691
MbutiPygmy	Colombia_Checua_6000BP	Tepehuano	Waunana	1142	3.295	11186	10959	198691
MbutiPygmy	Colombia_Checua_6000BP	Tepehuano	Wayuu	1597	5.775	11209	10891	198691
MbutiPygmy	Colombia_Checua_6000BP	Tepehuano	Wichi	2264	6.915	11286	10836	198691
MbutiPygmy	Colombia_Checua_6000BP	Tepehuano	Yaghan	1724	4.381	11253	10911	198659
MbutiPygmy	Colombia_Checua_6000BP	Tepehuano	Yaqui	-1131	-1.813	5769	5893	109866
MbutiPygmy	Colombia_Checua_6000BP	Tepehuano	Zapotec1	37	184	11007	11000	198691
MbutiPygmy	Colombia_Checua_6000BP	Tepehuano	Zapotec2	297	1.394	11046	10987	198691
MbutiPygmy	Colombia_Checua_6000BP	Teribe	Ticuna	-633	-1.446	10842	10968	198691
MbutiPygmy	Colombia_Checua_6000BP	Teribe	Toba	83	203	10940	10923	198691
MbutiPygmy	Colombia_Checua_6000BP	Teribe	Waunana	-406	-989	10551	10631	198691
MbutiPygmy	Colombia_Checua_6000BP	Teribe	Wayuu	49	142	10611	10601	198691
MbutiPygmy	Colombia_Checua_6000BP	Teribe	Wichi	716	1.697	10938	10796	198691
MbutiPygmy	Colombia_Checua_6000BP	Teribe	Yaghan	174	362	10990	10955	198659
MbutiPygmy	Colombia_Checua_6000BP	Teribe	Yaqui	-2465	-3.364	5756	6027	109866
MbutiPygmy	Colombia_Checua_6000BP	Teribe	Zapotec1	-1511	-4.237	10860	11160	198691
MbutiPygmy	Colombia_Checua_6000BP	Teribe	Zapotec2	-1251	-3.457	10902	11151	198691
MbutiPygmy	Colombia_Checua_6000BP	Ticuna	Toba	717	1.964	10945	10803	198691
MbutiPygmy	Colombia_Checua_6000BP	Ticuna	Waunana	227	592	10879	10834	198691
MbutiPygmy	Colombia_Checua_6000BP	Ticuna	Wayuu	683	2.062	10912	10777	198691
MbutiPygmy	Colombia_Checua_6000BP	Ticuna	Wichi	135	3.6	11005	10737	198691
MbutiPygmy	Colombia_Checua_6000BP	Ticuna	Yaghan	807	1.882	11020	10859	198659
MbutiPygmy	Colombia_Checua_6000BP	Ticuna	Yaqui	-222	-3.055	5801	6045	109866
MbutiPygmy	Colombia_Checua_6000BP	Ticuna	Zapotec1	-878	-2.843	10942	11116	198691
MbutiPygmy	Colombia_Checua_6000BP	Ticuna	Zapotec2	-618	-1.905	10996	11119	198691
MbutiPygmy	Colombia_Checua_6000BP	Toba	Waunana	-489	-1.294	10862	10959	198691
MbutiPygmy	Colombia_Checua_6000BP	Toba	Wayuu	-34	-105	10889	10895	198691
MbutiPygmy	Colombia_Checua_6000BP	Toba	Wichi	633	2.012	10411	10285	198691
MbutiPygmy	Colombia_Checua_6000BP	Toba	Yaghan	92	0,22	10935	10917	198659
MbutiPygmy	Colombia_Checua_6000BP	Toba	Yaqui	-2545	-3.729	5755	6035	109866
MbutiPygmy	Colombia_Checua_6000BP	Toba	Zapotec1	-1594	-5.667	10856	11173	198691
MbutiPygmy	Colombia_Checua_6000BP	Toba	Zapotec2	-1334	-4.401	10882	11147	198691
MbutiPygmy	Colombia_Checua_6000BP	Waunana	Wayuu	455	1.39	10773	10682	198691
MbutiPygmy	Colombia_Checua_6000BP	Waunana	Wichi	1122	2.805	10990	10767	198691
MbutiPygmy	Colombia_Checua_6000BP	Waunana	Yaghan	583	1.283	10980	10865	198659
MbutiPygmy	Colombia_Checua_6000BP	Waunana	Yaqui	-2126	-2.955	5815	6049	109866
MbutiPygmy	Colombia_Checua_6000BP	Waunana	Zapotec1	-1105	-3.397	10897	11116	198691
MbutiPygmy	Colombia_Checua_6000BP	Waunana	Zapotec2	-845	-2.511	10942	11110	198691
MbutiPygmy	Colombia_Checua_6000BP	Wayuu	Wichi	667	1.938	10935	10803	198691
MbutiPygmy	Colombia_Checua_6000BP	Wayuu	Yaghan	125	308	10944	10919	198659
MbutiPygmy	Colombia_Checua_6000BP	Wayuu	Yaqui	-2493	-3.743	5796	6070	109866
MbutiPygmy	Colombia_Checua_6000BP	Wayuu	Zapotec1	-156	-6.381	10834	11144	198691
MbutiPygmy	Colombia_Checua_6000BP	Wayuu	Zapotec2	-13	-4.972	10885	11143	198691
MbutiPygmy	Colombia_Checua_6000BP	Wichi	Yaghan	-541	-1.244	10867	10974	198659
MbutiPygmy	Colombia_Checua_6000BP	Wichi	Yaqui	-3275	-4.57	5741	6101	109866
MbutiPygmy	Colombia_Checua_6000BP	Wichi	Zapotec1	-2227	-7.346	10785	11228	198691
MbutiPygmy	Colombia_Checua_6000BP	Wichi	Zapotec2	-1967	-6.07	10832	11223	198691
MbutiPygmy	Colombia_Checua_6000BP	Yaghan	Yaqui	-2548	-3.109	5837	6117	109850
MbutiPygmy	Colombia_Checua_6000BP	Yaghan	Zapotec1	-1686	-4.556	10882	11217	198659
MbutiPygmy	Colombia_Checua_6000BP	Yaghan	Zapotec2	-1426	-3.705	10917	11200	198659
MbutiPygmy	Colombia_Checua_6000BP	Yaqui	Zapotec1	912	1.426	5931	5831	109866
MbutiPygmy	Colombia_Checua_6000BP	Yaqui	Zapotec2	1416	2.198	5976	5821	109866
MbutiPygmy	Colombia_Checua_6000BP	Zapotec1	Zapotec2	26	1.513	10919	10867	198691

## Sheet: f4(OG, AX1, Checua, AX2)
Table S3.E: f4-outgroup-statistics exploring potential excess affinity of Colombia_Checua_6000BP to indigenous individuals in the 1240K
Pop1	Pop2	Pop3	Pop4	f4	Z score	ABBA	BABA	SNP
Mbuti.DG	Argentina_Aconcagua_Inca_500BP.SG	Colombia_Checua_6000BP	Argentina_ArroyoSeco2_7200BP	-0.000275	-0.35	6816	6855	142822
Mbuti.DG	Argentina_Aconcagua_Inca_500BP.SG	Colombia_Checua_6000BP	Argentina_ArroyoSeco2_7700BP	-0.000568	-1.259	28966	29314	612741
Mbuti.DG	Argentina_Aconcagua_Inca_500BP.SG	Colombia_Checua_6000BP	Argentina_BeagleChannel_Yamana_100BP	0.000854	1.768	29418	28888	619970
Mbuti.DG	Argentina_Aconcagua_Inca_500BP.SG	Colombia_Checua_6000BP	Argentina_BeagleChannel_Yamana_100BP.SG	-0.000178	-0.355	23645	23733	500251
Mbuti.DG	Argentina_Aconcagua_Inca_500BP.SG	Colombia_Checua_6000BP	Argentina_BeagleChannel_Yamana_1500BP	0.000191	0.322	22094	22005	465462
Mbuti.DG	Argentina_Aconcagua_Inca_500BP.SG	Colombia_Checua_6000BP	Argentina_LagunaChica_1600BP	0.001004	1.706	21243	20794	447125
Mbuti.DG	Argentina_Aconcagua_Inca_500BP.SG	Colombia_Checua_6000BP	Argentina_LagunaChica_6800BP	-0.001543	-2.788	16370	16909	349411
Mbuti.DG	Argentina_Aconcagua_Inca_500BP.SG	Colombia_Checua_6000BP	Argentina_LagunaToro_2400BP	0.001147	1.379	6565	6409	135816
Mbuti.DG	Argentina_Aconcagua_Inca_500BP.SG	Colombia_Checua_6000BP	Argentina_MitrePeninsula_Haush_400BP	0.00023	0.488	28843	28703	607367
Mbuti.DG	Argentina_Aconcagua_Inca_500BP.SG	Colombia_Checua_6000BP	Argentina_NorthTierradelFiego_Selknam_100BP.SG	0.000172	0.283	24903	24813	525690
Mbuti.DG	Argentina_Aconcagua_Inca_500BP.SG	Colombia_Checua_6000BP	Argentina_NorthTierradelFuego_LaArcillosa2_5800BP	-0.000964	-1.499	25094	25603	528923
Mbuti.DG	Argentina_Aconcagua_Inca_500BP.SG	Colombia_Checua_6000BP	Argentina_NorthTierradelFuego_Selknam_500BP	0.000217	0.451	29862	29725	629579
Mbuti.DG	Argentina_Aconcagua_Inca_500BP.SG	Colombia_Checua_6000BP	Bahamas_AbacoIsl_Ceramic	0.00016	0.358	29584	29485	619394
Mbuti.DG	Argentina_Aconcagua_Inca_500BP.SG	Colombia_Checua_6000BP	Bahamas_CrookedIsl_Ceramic	0.000197	0.41	29246	29125	616234
Mbuti.DG	Argentina_Aconcagua_Inca_500BP.SG	Colombia_Checua_6000BP	Bahamas_EleutheraIsl_Ceramic	4.5e-05	0.109	30362	30333	639046
Mbuti.DG	Argentina_Aconcagua_Inca_500BP.SG	Colombia_Checua_6000BP	Bahamas_LongIsl_Ceramic	0.000602	1.306	29497	29125	618560
Mbuti.DG	Argentina_Aconcagua_Inca_500BP.SG	Colombia_Checua_6000BP	Bahamas_SouthAndros_Ceramic	0.0005	1.213	29903	29590	624982
Mbuti.DG	Argentina_Aconcagua_Inca_500BP.SG	Colombia_Checua_6000BP	Belize_3600BP	-0.000353	-0.523	11530	11616	244628
Mbuti.DG	Argentina_Aconcagua_Inca_500BP.SG	Colombia_Checua_6000BP	Belize_4000BP	-0.000106	-0.138	5534	5546	117048
Mbuti.DG	Argentina_Aconcagua_Inca_500BP.SG	Colombia_Checua_6000BP	Belize_4600BP	-0.000544	-1.337	29635	29978	630400
Mbuti.DG	Argentina_Aconcagua_Inca_500BP.SG	Colombia_Checua_6000BP	Belize_4600BP	-0.000544	-1.337	29635	29978	630400
Mbuti.DG	Argentina_Aconcagua_Inca_500BP.SG	Colombia_Checua_6000BP	Belize_4900BP	0.000131	0.3	30139	30056	632186
Mbuti.DG	Argentina_Aconcagua_Inca_500BP.SG	Colombia_Checua_6000BP	Belize_5500BP	-0.001384	-2.318	24601	25326	523828
Mbuti.DG	Argentina_Aconcagua_Inca_500BP.SG	Colombia_Checua_6000BP	Belize_7400BP	-0.000927	-1.639	19430	19812	412627
Mbuti.DG	Argentina_Aconcagua_Inca_500BP.SG	Colombia_Checua_6000BP	Belize_8800BP	-0.000915	-0.795	2268	2313	48899
Mbuti.DG	Argentina_Aconcagua_Inca_500BP.SG	Colombia_Checua_6000BP	Belize_9400BP	-6.9e-05	-0.117	17174	17199	362456
Mbuti.DG	Argentina_Aconcagua_Inca_500BP.SG	Colombia_Checua_6000BP	Bolivia_Akapana_Tiwanaku	0.001156	2.459	23627	23059	491431
Mbuti.DG	Argentina_Aconcagua_Inca_500BP.SG	Colombia_Checua_6000BP	Bolivia_Lukurmata_Tiwanaku	0.000962	2.173	30381	29774	630634
Mbuti.DG	Argentina_Aconcagua_Inca_500BP.SG	Colombia_Checua_6000BP	Bolivia_MH_Iroco_1050BP	0.00103	1.728	19507	19087	407255
Mbuti.DG	Argentina_Aconcagua_Inca_500BP.SG	Colombia_Checua_6000BP	Bolivia_MH_Miraflores	0.000813	1.639	27667	27198	576698
Mbuti.DG	Argentina_Aconcagua_Inca_500BP.SG	Colombia_Checua_6000BP	Bolivia_MH_Tiwanaku	0.001516	2.646	12598	12201	261907
Mbuti.DG	Argentina_Aconcagua_Inca_500BP.SG	Colombia_Checua_6000BP	Bolivia_MiraFlores_MH	0.001808	3.112	22964	22100	477974
Mbuti.DG	Argentina_Aconcagua_Inca_500BP.SG	Colombia_Checua_6000BP	Bolivia_MonolitoDescabezado_Tiwanaku	-0.000329	-0.549	24639	24808	513775
Mbuti.DG	Argentina_Aconcagua_Inca_500BP.SG	Colombia_Checua_6000BP	Bolivia_Pumapunku_Tiwanaku	0.001121	1.618	9465	9244	197555
Mbuti.DG	Argentina_Aconcagua_Inca_500BP.SG	Colombia_Checua_6000BP	Bolivia_Putuni_Tiwanaku	-0.000125	-0.209	18257	18305	384633
Mbuti.DG	Argentina_Aconcagua_Inca_500BP.SG	Colombia_Checua_6000BP	Bolivia_Totocachi_Tiwanaku	0.001145	1.542	6461	6305	136190
Mbuti.DG	Argentina_Aconcagua_Inca_500BP.SG	Colombia_Checua_6000BP	Brazil_Enoque_3500BP.SG	0.000519	0.317	1135	1123	24212
Mbuti.DG	Argentina_Aconcagua_Inca_500BP.SG	Colombia_Checua_6000BP	Brazil_LapaDoSanto_9600BP	-0.001528	-3.336	27529	28424	585802
Mbuti.DG	Argentina_Aconcagua_Inca_500BP.SG	Colombia_Checua_6000BP	Brazil_Laranjal_6600BP	-0.000986	-1.589	14918	15233	319667
Mbuti.DG	Argentina_Aconcagua_Inca_500BP.SG	Colombia_Checua_6000BP	Brazil_Laranjal_6800BP	-0.000465	-0.694	11535	11649	245009
Mbuti.DG	Argentina_Aconcagua_Inca_500BP.SG	Colombia_Checua_6000BP	Brazil_Moraes_5800BP	-0.000767	-1.163	9986	10152	215649
Mbuti.DG	Argentina_Aconcagua_Inca_500BP.SG	Colombia_Checua_6000BP	Brazil_PrePottery_1300BP	-0.002569	-1.952	1563	1648	33371
Mbuti.DG	Argentina_Aconcagua_Inca_500BP.SG	Colombia_Checua_6000BP	Brazil_PrePottery_2200BP	-0.002415	-3.23	7104	7477	154104
Mbuti.DG	Argentina_Aconcagua_Inca_500BP.SG	Colombia_Checua_6000BP	Brazil_PrePottery_2500BP	-0.002435	-2.483	3771	3968	81004
Mbuti.DG	Argentina_Aconcagua_Inca_500BP.SG	Colombia_Checua_6000BP	Brazil_Sumidouro_10100BP.SG	-0.001465	-2.744	24935	25729	541708
Mbuti.DG	Argentina_Aconcagua_Inca_500BP.SG	Colombia_Checua_6000BP	Brazil_Sumidouro_10200BP.SG	-0.002054	-2.732	7772	8130	174295
Mbuti.DG	Argentina_Aconcagua_Inca_500BP.SG	Colombia_Checua_6000BP	Brazil_Sumidouro_10400BP.SG	-0.000819	-1.364	31120	31659	658313
Mbuti.DG	Argentina_Aconcagua_Inca_500BP.SG	Colombia_Checua_6000BP	Brazil_Sumidouro_9800BP.SG	-0.001888	-1.878	2994	3122	67743
Mbuti.DG	Argentina_Aconcagua_Inca_500BP.SG	Colombia_Checua_6000BP	Canada_6500BP.SG	-0.007401	-9.463	8405	9739	180220
Mbuti.DG	Argentina_Aconcagua_Inca_500BP.SG	Colombia_Checua_6000BP	Canada_700BP.SG	-0.008371	-8.579	3629	4285	78436
Mbuti.DG	Argentina_Aconcagua_Inca_500BP.SG	Colombia_Checua_6000BP	Canada_ASO.SG	-0.005107	-9.361	24916	27625	530321
Mbuti.DG	Argentina_Aconcagua_Inca_500BP.SG	Colombia_Checua_6000BP	Canada_BigBar_5700BP.SG	-0.007099	-10.78	18270	21073	394826
Mbuti.DG	Argentina_Aconcagua_Inca_500BP.SG	Colombia_Checua_6000BP	Canada_LateDorset.SG	-0.018524	-23.289	9050	12804	202662
Mbuti.DG	Argentina_Aconcagua_Inca_500BP.SG	Colombia_Checua_6000BP	Canada_MDorset	-0.019375	-18.94	3959	5650	87245
Mbuti.DG	Argentina_Aconcagua_Inca_500BP.SG	Colombia_Checua_6000BP	Canada_MDorset.SG	-0.016414	-11.331	1469	1997	32162
Mbuti.DG	Argentina_Aconcagua_Inca_500BP.SG	Colombia_Checua_6000BP	Chile_CaletaHuelen_MH_1100BP	0.000344	0.633	17527	17400	368090
Mbuti.DG	Argentina_Aconcagua_Inca_500BP.SG	Colombia_Checua_6000BP	Chile_Conchali_700BP	0.00088	1.79	28960	28426	607075
Mbuti.DG	Argentina_Aconcagua_Inca_500BP.SG	Colombia_Checua_6000BP	Chile_LIP_Pukara_600BP	0.001423	1.586	5197	5044	107490
Mbuti.DG	Argentina_Aconcagua_Inca_500BP.SG	Colombia_Checua_6000BP	Chile_LIP_Pukara_700BP	0.002068	2.599	6672	6384	139282
Mbuti.DG	Argentina_Aconcagua_Inca_500BP.SG	Colombia_Checua_6000BP	ChileLosRieles12000BP	8.6e-05	0.129	26429	26382	552459
Mbuti.DG	Argentina_Aconcagua_Inca_500BP.SG	Colombia_Checua_6000BP	Chile_LosRieles_5100BP	0.000557	0.921	25781	25479	542640
Mbuti.DG	Argentina_Aconcagua_Inca_500BP.SG	Colombia_Checua_6000BP	Chile_NorthTierradelFuego_Selknam_100BP	-0.0001	-0.165	21095	21140	444413
Mbuti.DG	Argentina_Aconcagua_Inca_500BP.SG	Colombia_Checua_6000BP	Chile_PicaOcho_700BP	0.000894	1.52	17748	17415	373234
Mbuti.DG	Argentina_Aconcagua_Inca_500BP.SG	Colombia_Checua_6000BP	Chile_PuntaSantaAna_7300BP.SG	-0.00061	-0.942	22401	22692	476389
Mbuti.DG	Argentina_Aconcagua_Inca_500BP.SG	Colombia_Checua_6000BP	Chile_SouthernContinent_Aonikenk_400BP	0.001216	1.915	16009	15600	336288
Mbuti.DG	Argentina_Aconcagua_Inca_500BP.SG	Colombia_Checua_6000BP	Chile_StraitOfMagellan_Kaweskar_100BP.SG	-0.000787	-0.874	4299	4371	91134
Mbuti.DG	Argentina_Aconcagua_Inca_500BP.SG	Colombia_Checua_6000BP	Chile_WesternArchipelago_Ayayema_5100BP.SG	0.000106	0.174	31740	31670	658889
Mbuti.DG	Argentina_Aconcagua_Inca_500BP.SG	Colombia_Checua_6000BP	Chile_WesternArchipelago_Kaweskar_1200BP.SG	0.000282	0.456	28963	28792	605871
Mbuti.DG	Argentina_Aconcagua_Inca_500BP.SG	Colombia_Checua_6000BP	Chile_WesternArchipelago_Kaweskar_800BP.SG	0.000589	1.001	31681	31293	657805
Mbuti.DG	Argentina_Aconcagua_Inca_500BP.SG	Colombia_Checua_6000BP	Chile_Yamana_BeagleChannel_800BP.SG	-0.000354	-0.686	31340	31573	659180
Mbuti.DG	Argentina_Aconcagua_Inca_500BP.SG	Colombia_Checua_6000BP	Cuba_CanimarAbajo_Archaic	-0.000357	-0.838	31280	31516	659206
Mbuti.DG	Argentina_Aconcagua_Inca_500BP.SG	Colombia_Checua_6000BP	Cuba_CuevaCalero_Archaic	-0.000599	-1.147	29593	29968	626316
Mbuti.DG	Argentina_Aconcagua_Inca_500BP.SG	Colombia_Checua_6000BP	Cuba_CuevaEsqueletos_Ceramic	-5.8e-05	-0.137	31014	31051	652123
Mbuti.DG	Argentina_Aconcagua_Inca_500BP.SG	Colombia_Checua_6000BP	Cuba_CuevaPerico_Archaic	-0.001129	-2.176	21727	22247	460686
Mbuti.DG	Argentina_Aconcagua_Inca_500BP.SG	Colombia_Checua_6000BP	Cuba_ElMorrillo_Ceramic	0.000934	1.619	23498	23042	489067
Mbuti.DG	Argentina_Aconcagua_Inca_500BP.SG	Colombia_Checua_6000BP	Cuba_GuayaboBlanco_Archaic	-0.000362	-0.702	29191	29415	615979
Mbuti.DG	Argentina_Aconcagua_Inca_500BP.SG	Colombia_Checua_6000BP	Cuba_LasCarolinas_Archaic	-0.000691	-1.325	28466	28880	600502
Mbuti.DG	Argentina_Aconcagua_Inca_500BP.SG	Colombia_Checua_6000BP	Cuba_Manuelito_Archaic	0.000433	0.673	18687	18517	391676
Mbuti.DG	Argentina_Aconcagua_Inca_500BP.SG	Colombia_Checua_6000BP	Cuba_PlayadelMango_Archaic	-0.000101	-0.217	29420	29482	618658
Mbuti.DG	Argentina_Aconcagua_Inca_500BP.SG	Colombia_Checua_6000BP	Curacao_deSavaan_Ceramic	0.000373	0.81	29229	29001	611011
Mbuti.DG	Argentina_Aconcagua_Inca_500BP.SG	Colombia_Checua_6000BP	Curacao_SantaCruz_Ceramic	0.000809	1.364	28460	27981	592397
Mbuti.DG	Argentina_Aconcagua_Inca_500BP.SG	Colombia_Checua_6000BP	Dominican_Andres_Archaic	-0.000387	-0.651	24965	25169	528081
Mbuti.DG	Argentina_Aconcagua_Inca_500BP.SG	Colombia_Checua_6000BP	Dominican_Atajadizo_Ceramic	0.000464	1.251	31082	30779	652728
Mbuti.DG	Argentina_Aconcagua_Inca_500BP.SG	Colombia_Checua_6000BP	Dominican_CuevaJuana_Ceramic	0.000648	1.529	31013	30593	648187
Mbuti.DG	Argentina_Aconcagua_Inca_500BP.SG	Colombia_Checua_6000BP	Dominican_CuevaRoja_Archaic	-0.001249	-1.39	3748	3846	79006
Mbuti.DG	Argentina_Aconcagua_Inca_500BP.SG	Colombia_Checua_6000BP	Dominican_EdilioCruz_Ceramic	0.000293	0.498	26435	26271	556676
Mbuti.DG	Argentina_Aconcagua_Inca_500BP.SG	Colombia_Checua_6000BP	Dominican_ElFrances_Ceramic	0.000873	1.848	26473	25991	552519
Mbuti.DG	Argentina_Aconcagua_Inca_500BP.SG	Colombia_Checua_6000BP	Dominican_ElSoco_Ceramic	0.000623	1.641	31356	30948	654969
Mbuti.DG	Argentina_Aconcagua_Inca_500BP.SG	Colombia_Checua_6000BP	Dominican_ElSoco_Ceramic	0.000623	1.641	31356	30948	654969
Mbuti.DG	Argentina_Aconcagua_Inca_500BP.SG	Colombia_Checua_6000BP	Dominican_JuanDolio_Ceramic	0.000689	1.71	30820	30376	645240
Mbuti.DG	Argentina_Aconcagua_Inca_500BP.SG	Colombia_Checua_6000BP	Dominican_LaCaleta_Ceramic	0.000336	0.945	31399	31178	658743
Mbuti.DG	Argentina_Aconcagua_Inca_500BP.SG	Colombia_Checua_6000BP	Dominican_LaUnion_Ceramic	0.000997	2.278	30664	30026	639934
Mbuti.DG	Argentina_Aconcagua_Inca_500BP.SG	Colombia_Checua_6000BP	Dominican_LomaPerenal_Ceramic	0.000315	0.569	26160	25987	549649
Mbuti.DG	Argentina_Aconcagua_Inca_500BP.SG	Colombia_Checua_6000BP	Dominican_LosCorniel_Ceramic	-0.000256	-0.423	25929	26069	547707
Mbuti.DG	Argentina_Aconcagua_Inca_500BP.SG	Colombia_Checua_6000BP	Dominican_LosMuertos_Ceramic	0.000873	1.508	28654	28132	598069
Mbuti.DG	Argentina_Aconcagua_Inca_500BP.SG	Colombia_Checua_6000BP	Dominican_Macao_Ceramic	0.000244	0.514	29903	29750	627153
Mbuti.DG	Argentina_Aconcagua_Inca_500BP.SG	Colombia_Checua_6000BP	Greenland_Saqqaq.SG	-0.018898	-29.386	28646	40760	640998
Mbuti.DG	Argentina_Aconcagua_Inca_500BP.SG	Colombia_Checua_6000BP	Guadeloupe_AnseGourde_Ceramic	-0.00023	-0.477	19108	19201	402516
Mbuti.DG	Argentina_Aconcagua_Inca_500BP.SG	Colombia_Checua_6000BP	Panama_IsthmoColombian_PreColonial.SG	-4.9e-05	-0.111	23340	23364	489869
Mbuti.DG	Argentina_Aconcagua_Inca_500BP.SG	Colombia_Checua_6000BP	Peru_Antaura_Tiwanaku	0.001451	2.31	21670	21020	447681
Mbuti.DG	Argentina_Aconcagua_Inca_500BP.SG	Colombia_Checua_6000BP	Peru_Chanka_LIP	0.001817	3.336	27340	26316	563536
Mbuti.DG	Argentina_Aconcagua_Inca_500BP.SG	Colombia_Checua_6000BP	Peru_Chincha_LH	0.002704	6.865	32381	30600	658988
Mbuti.DG	Argentina_Aconcagua_Inca_500BP.SG	Colombia_Checua_6000BP	Peru_Cotahuasi_Tiwanaku	0.002245	3.559	17135	16334	356584
Mbuti.DG	Argentina_Aconcagua_Inca_500BP.SG	Colombia_Checua_6000BP	Peru_Cullcunche_Tiwanaku	0.001109	1.862	16360	15982	341039
Mbuti.DG	Argentina_Aconcagua_Inca_500BP.SG	Colombia_Checua_6000BP	Peru_Cuncaicha_4200BP	0.001072	1.848	24632	24081	513894
Mbuti.DG	Argentina_Aconcagua_Inca_500BP.SG	Colombia_Checua_6000BP	Peru_Cuncaicha_9000BP	0.000135	0.216	24249	24181	508803
Mbuti.DG	Argentina_Aconcagua_Inca_500BP.SG	Colombia_Checua_6000BP	Peru_EIP_Moche	0.002839	4.135	7721	7272	158364
Mbuti.DG	Argentina_Aconcagua_Inca_500BP.SG	Colombia_Checua_6000BP	Peru_ElBrujo_EIP_1300BP	0.002717	5.372	21572	20368	443298
Mbuti.DG	Argentina_Aconcagua_Inca_500BP.SG	Colombia_Checua_6000BP	Peru_Highlands_Chinchawas_MH	0.002911	4.598	13379	12577	275259
Mbuti.DG	Argentina_Aconcagua_Inca_500BP.SG	Colombia_Checua_6000BP	Peru_Highlands_LIP_Chimu	0.002618	5.664	28406	26883	582083
Mbuti.DG	Argentina_Aconcagua_Inca_500BP.SG	Colombia_Checua_6000BP	Peru_HuacaPrieta_LA_4500BP	0.00073	0.371	763	752	15534
Mbuti.DG	Argentina_Aconcagua_Inca_500BP.SG	Colombia_Checua_6000BP	Peru_Kaillachuro_Unknown.SG	0.001127	1.317	5010	4893	103573
Mbuti.DG	Argentina_Aconcagua_Inca_500BP.SG	Colombia_Checua_6000BP	Peru_LaGalgada_4100BP	0.002937	5.18	29229	27471	598805
Mbuti.DG	Argentina_Aconcagua_Inca_500BP.SG	Colombia_Checua_6000BP	Peru_Laramate_900BP	0.001857	4.429	30521	29345	633131
Mbuti.DG	Argentina_Aconcagua_Inca_500BP.SG	Colombia_Checua_6000BP	Peru_Lauricocha_3500BP	0.001343	2.159	19714	19163	410221
Mbuti.DG	Argentina_Aconcagua_Inca_500BP.SG	Colombia_Checua_6000BP	Peru_Lauricocha_5800BP	0.002662	4.36	20758	19626	425558
Mbuti.DG	Argentina_Aconcagua_Inca_500BP.SG	Colombia_Checua_6000BP	Peru_Lauricocha_8600BP	0.000291	0.579	29919	29736	627831
Mbuti.DG	Argentina_Aconcagua_Inca_500BP.SG	Colombia_Checua_6000BP	Peru_LH_Inca	0.001649	2.122	6510	6289	134535
Mbuti.DG	Argentina_Aconcagua_Inca_500BP.SG	Colombia_Checua_6000BP	Peru_Lima_EIP_1450BP	0.002383	3.843	12350	11747	253416
Mbuti.DG	Argentina_Aconcagua_Inca_500BP.SG	Colombia_Checua_6000BP	Peru_Lima_LIP_650BP	0.002489	4.977	29242	27739	604053
Mbuti.DG	Argentina_Aconcagua_Inca_500BP.SG	Colombia_Checua_6000BP	Peru_LimaCoast_MH_1000BP	0.002904	3	3502	3291	72478
Mbuti.DG	Argentina_Aconcagua_Inca_500BP.SG	Colombia_Checua_6000BP	Peru_LIP_Botigiriayocc_600BP	0.001649	2.779	30426	29384	631918
Mbuti.DG	Argentina_Aconcagua_Inca_500BP.SG	Colombia_Checua_6000BP	Peru_LIP_La_Galgada_600BP	0.004162	2.714	1066	975	21855
Mbuti.DG	Argentina_Aconcagua_Inca_500BP.SG	Colombia_Checua_6000BP	Peru_LIP_Pacapaccari_600BP	0.00207	4.488	26550	25411	550528
Mbuti.DG	Argentina_Aconcagua_Inca_500BP.SG	Colombia_Checua_6000BP	Peru_LIP_Ychsma	0.001977	3.408	14351	13767	295183
Mbuti.DG	Argentina_Aconcagua_Inca_500BP.SG	Colombia_Checua_6000BP	Peru_Maucallacta_Tiwanaku	0.00213	3.341	16139	15430	332457
Mbuti.DG	Argentina_Aconcagua_Inca_500BP.SG	Colombia_Checua_6000BP	Peru_MH_LIP_ElBrujo_850BP	0.001903	2.96	12905	12399	265796
Mbuti.DG	Argentina_Aconcagua_Inca_500BP.SG	Colombia_Checua_6000BP	Peru_MH_LIP_Lambayeque	0.002373	4.951	28475	27086	585183
Mbuti.DG	Argentina_Aconcagua_Inca_500BP.SG	Colombia_Checua_6000BP	Peru_Palpa_LIP_550BP	0.001884	3.645	24380	23427	505609
Mbuti.DG	Argentina_Aconcagua_Inca_500BP.SG	Colombia_Checua_6000BP	Peru_Palpa_MH_950BP	0.002838	2.026	1470	1385	30134
Mbuti.DG	Argentina_Aconcagua_Inca_500BP.SG	Colombia_Checua_6000BP	Peru_RioUncallane_1600BP.SG	0.001274	2.793	31913	31074	658770
Mbuti.DG	Argentina_Aconcagua_Inca_500BP.SG	Colombia_Checua_6000BP	Peru_SanSebastian_LH_500BP	0.000974	1.584	14017	13730	294514
Mbuti.DG	Argentina_Aconcagua_Inca_500BP.SG	Colombia_Checua_6000BP	Peru_SanSebastian_LIP_600BP	0.002376	4.206	24400	23206	502527
Mbuti.DG	Argentina_Aconcagua_Inca_500BP.SG	Colombia_Checua_6000BP	Peru_SoroMikayaPatjxa_6800BP.SG	-0.002102	-1.565	1422	1486	30495
Mbuti.DG	Argentina_Aconcagua_Inca_500BP.SG	Colombia_Checua_6000BP	Peru_Ullujaya_EIP_1350BP	0.001556	2.752	19771	19133	409918
Mbuti.DG	Argentina_Aconcagua_Inca_500BP.SG	Colombia_Checua_6000BP	Peru_Ullujaya_MH_950BP	0.001481	2.529	19826	19216	411662
Mbuti.DG	Argentina_Aconcagua_Inca_500BP.SG	Colombia_Checua_6000BP	PuertoRico_CaboRojo11_Ceramic	0.0011	1.927	26305	25704	546068
Mbuti.DG	Argentina_Aconcagua_Inca_500BP.SG	Colombia_Checua_6000BP	PuertoRico_CanasColloresMonserrate_Ceramic	0.000172	0.352	29503	29396	618393
Mbuti.DG	Argentina_Aconcagua_Inca_500BP.SG	Colombia_Checua_6000BP	PuertoRico_Collores_Ceramic	0.000519	0.886	25756	25475	541205
Mbuti.DG	Argentina_Aconcagua_Inca_500BP.SG	Colombia_Checua_6000BP	PuertoRico_LosIndios_Ceramic	-0.001089	-1.274	4412	4513	92523
Mbuti.DG	Argentina_Aconcagua_Inca_500BP.SG	Colombia_Checua_6000BP	PuertoRico_Monserrate_Ceramic	0.000531	0.908	24487	24213	514257
Mbuti.DG	Argentina_Aconcagua_Inca_500BP.SG	Colombia_Checua_6000BP	PuertoRico_PasodelIndio_Ceramic	0.000393	0.961	30789	30536	644563
Mbuti.DG	Argentina_Aconcagua_Inca_500BP.SG	Colombia_Checua_6000BP	PuertoRico_PuntaCandelero_Ceramic	0.000731	1.407	19786	19485	411185
Mbuti.DG	Argentina_Aconcagua_Inca_500BP.SG	Colombia_Checua_6000BP	PuertoRico_SantaElena_Ceramic	-0.000172	-0.394	29684	29792	626717
Mbuti.DG	Argentina_Aconcagua_Inca_500BP.SG	Colombia_Checua_6000BP	PuertoRico_Tibes_Ceramic	-0.000807	-1.374	12160	12367	256323
Mbuti.DG	Argentina_Aconcagua_Inca_500BP.SG	Colombia_Checua_6000BP	StLucia_Lavoutte_Ceramic	0.000428	1.132	31405	31124	656081
Mbuti.DG	Argentina_Aconcagua_Inca_500BP.SG	Colombia_Checua_6000BP	Uruguay_Rocha_PreColonial.SG	-0.000506	-0.624	5900	5963	123473
Mbuti.DG	Argentina_Aconcagua_Inca_500BP.SG	Colombia_Checua_6000BP	USA_AK_Ancient_Athabaskan_1100BP	-0.00864	-15.958	30102	35711	649118
Mbuti.DG	Argentina_Aconcagua_Inca_500BP.SG	Colombia_Checua_6000BP	USA_AK_Athabskan.SG	-0.010089	-15.299	14849	18113	323462
Mbuti.DG	Argentina_Aconcagua_Inca_500BP.SG	Colombia_Checua_6000BP	USA_AK_PaleoAleut	-0.00998	-18.78	27612	33625	602578
Mbuti.DG	Argentina_Aconcagua_Inca_500BP.SG	Colombia_Checua_6000BP	USA_AK_PaleoAleut.SG	-0.010377	-17.353	27501	33698	597176
Mbuti.DG	Argentina_Aconcagua_Inca_500BP.SG	Colombia_Checua_6000BP	USA_AK_Prehistoric.SG	-0.012103	-5.932	733	921	15536
Mbuti.DG	Argentina_Aconcagua_Inca_500BP.SG	Colombia_Checua_6000BP	USA_Alaska_TrailCreek_9000BP.SG	-0.014212	-18.784	8590	11291	190055
Mbuti.DG	Argentina_Aconcagua_Inca_500BP.SG	Colombia_Checua_6000BP	USA_Ancient_Beringian.SG	-0.013216	-20.543	30218	38933	659407
Mbuti.DG	Argentina_Aconcagua_Inca_500BP.SG	Colombia_Checua_6000BP	USA_Anzick_realigned.SG	-0.003806	-5.954	31022	33523	657142
Mbuti.DG	Argentina_Aconcagua_Inca_500BP.SG	Colombia_Checua_6000BP	USA_CA_Islands.SG	-0.001124	-3.006	31529	32270	659305
Mbuti.DG	Argentina_Aconcagua_Inca_500BP.SG	Colombia_Checua_6000BP	USA_Nevada_LovelockCave_1850BP.SG	-0.002341	-4.955	31130	32674	659344
Mbuti.DG	Argentina_Aconcagua_Inca_500BP.SG	Colombia_Checua_6000BP	USA_Nevada_LovelockCave_600BP.SG	-0.001233	-2.188	31513	32326	659297
Mbuti.DG	Argentina_Aconcagua_Inca_500BP.SG	Colombia_Checua_6000BP	USA_Nevada_SpiritCave_11000BP.SG	-0.000882	-1.51	31186	31768	659305
Mbuti.DG	Argentina_Aconcagua_Inca_500BP.SG	Colombia_Checua_6000BP	USA_NM_Chaco	-0.004041	-5.883	8054	8747	171491
Mbuti.DG	Argentina_Aconcagua_Inca_500BP.SG	Colombia_Checua_6000BP	USA_PA_Colonist.SG	-0.031303	-32.16	5086	8757	117285
Mbuti.DG	Argentina_Aconcagua_Inca_500BP.SG	Colombia_Checua_6000BP	USA_WA_Kennewick.SG	-0.005358	-8.031	12339	13767	266560
Mbuti.DG	Argentina_Aconcagua_Inca_500BP.SG	Colombia_Checua_6000BP	Venezuela_LasLocas_Ceramic	-4.4e-05	-0.107	28969	28996	610653
Mbuti.DG	Argentina_Aconcagua_Inca_500BP.SG	Colombia_Checua_6000BP	Venezuela_LasLocas_Ceramic2	-0.000386	-0.857	27224	27446	575966
Mbuti.DG	Argentina_ArroyoSeco2_7200BP	Colombia_Checua_6000BP	Argentina_ArroyoSeco2_7700BP	0.004098	6.643	8124	7454	163701
Mbuti.DG	Argentina_ArroyoSeco2_7200BP	Colombia_Checua_6000BP	Argentina_BeagleChannel_Yamana_100BP	0.002322	3.584	8007	7622	165672
Mbuti.DG	Argentina_ArroyoSeco2_7200BP	Colombia_Checua_6000BP	Argentina_BeagleChannel_Yamana_100BP.SG	0.001582	2.282	6426	6214	133930
Mbuti.DG	Argentina_ArroyoSeco2_7200BP	Colombia_Checua_6000BP	Argentina_BeagleChannel_Yamana_1500BP	0.001595	2.022	6189	5983	128970
Mbuti.DG	Argentina_ArroyoSeco2_7200BP	Colombia_Checua_6000BP	Argentina_LagunaChica_1600BP	0.001553	1.93	5962	5768	124854
Mbuti.DG	Argentina_ArroyoSeco2_7200BP	Colombia_Checua_6000BP	Argentina_LagunaChica_6800BP	0.003135	4.005	4902	4589	99877
Mbuti.DG	Argentina_ArroyoSeco2_7200BP	Colombia_Checua_6000BP	Argentina_LagunaToro_2400BP	0.002906	2.253	1881	1770	38187
Mbuti.DG	Argentina_ArroyoSeco2_7200BP	Colombia_Checua_6000BP	Argentina_MitrePeninsula_Haush_400BP	0.002488	4.048	7921	7516	162681
Mbuti.DG	Argentina_ArroyoSeco2_7200BP	Colombia_Checua_6000BP	Argentina_NorthTierradelFiego_Selknam_100BP.SG	0.001547	1.921	6696	6480	139661
Mbuti.DG	Argentina_ArroyoSeco2_7200BP	Colombia_Checua_6000BP	Argentina_NorthTierradelFuego_LaArcillosa2_5800BP	0.000253	0.312	6936	6900	145126
Mbuti.DG	Argentina_ArroyoSeco2_7200BP	Colombia_Checua_6000BP	Argentina_NorthTierradelFuego_Selknam_500BP	0.002296	3.911	8148	7764	167322
Mbuti.DG	Argentina_ArroyoSeco2_7200BP	Colombia_Checua_6000BP	Bahamas_AbacoIsl_Ceramic	0.000562	0.938	7889	7796	165391
Mbuti.DG	Argentina_ArroyoSeco2_7200BP	Colombia_Checua_6000BP	Bahamas_CrookedIsl_Ceramic	0.000503	0.76	7826	7743	164954
Mbuti.DG	Argentina_ArroyoSeco2_7200BP	Colombia_Checua_6000BP	Bahamas_EleutheraIsl_Ceramic	-0.000918	-1.731	7911	8066	168812
Mbuti.DG	Argentina_ArroyoSeco2_7200BP	Colombia_Checua_6000BP	Bahamas_LongIsl_Ceramic	6.4e-05	0.105	7820	7809	165249
Mbuti.DG	Argentina_ArroyoSeco2_7200BP	Colombia_Checua_6000BP	Bahamas_SouthAndros_Ceramic	-0.000501	-0.904	7853	7936	166194
Mbuti.DG	Argentina_ArroyoSeco2_7200BP	Colombia_Checua_6000BP	Belize_3600BP	0.001088	1.094	3318	3243	69405
Mbuti.DG	Argentina_ArroyoSeco2_7200BP	Colombia_Checua_6000BP	Belize_4000BP	0.001255	0.955	1554	1513	32980
Mbuti.DG	Argentina_ArroyoSeco2_7200BP	Colombia_Checua_6000BP	Belize_4600BP	-0.000554	-0.982	7859	7952	167483
Mbuti.DG	Argentina_ArroyoSeco2_7200BP	Colombia_Checua_6000BP	Belize_4600BP	-0.000554	-0.982	7859	7952	167483
Mbuti.DG	Argentina_ArroyoSeco2_7200BP	Colombia_Checua_6000BP	Belize_4900BP	-0.000216	-0.368	7947	7983	167710
Mbuti.DG	Argentina_ArroyoSeco2_7200BP	Colombia_Checua_6000BP	Belize_5500BP	0.000128	0.162	6925	6907	144769
Mbuti.DG	Argentina_ArroyoSeco2_7200BP	Colombia_Checua_6000BP	Belize_7400BP	-0.00033	-0.438	5493	5531	115659
Mbuti.DG	Argentina_ArroyoSeco2_7200BP	Colombia_Checua_6000BP	Belize_8800BP	0.002881	1.522	656	617	13655
Mbuti.DG	Argentina_ArroyoSeco2_7200BP	Colombia_Checua_6000BP	Belize_9400BP	0.001314	1.516	4847	4713	101874
Mbuti.DG	Argentina_ArroyoSeco2_7200BP	Colombia_Checua_6000BP	Bolivia_Akapana_Tiwanaku	-0.000137	-0.2	6207	6225	130332
Mbuti.DG	Argentina_ArroyoSeco2_7200BP	Colombia_Checua_6000BP	Bolivia_Lukurmata_Tiwanaku	-0.000338	-0.535	7869	7925	165925
Mbuti.DG	Argentina_ArroyoSeco2_7200BP	Colombia_Checua_6000BP	Bolivia_MH_Iroco_1050BP	0.000149	0.178	5350	5333	112713
Mbuti.DG	Argentina_ArroyoSeco2_7200BP	Colombia_Checua_6000BP	Bolivia_MH_Miraflores	0.000256	0.39	7303	7264	154749
Mbuti.DG	Argentina_ArroyoSeco2_7200BP	Colombia_Checua_6000BP	Bolivia_MH_Tiwanaku	0.000636	0.697	3492	3445	72990
Mbuti.DG	Argentina_ArroyoSeco2_7200BP	Colombia_Checua_6000BP	Bolivia_MiraFlores_MH	0.001037	1.264	6252	6116	131041
Mbuti.DG	Argentina_ArroyoSeco2_7200BP	Colombia_Checua_6000BP	Bolivia_MonolitoDescabezado_Tiwanaku	-0.000785	-1.024	6559	6666	137072
Mbuti.DG	Argentina_ArroyoSeco2_7200BP	Colombia_Checua_6000BP	Bolivia_Pumapunku_Tiwanaku	0.000273	0.241	2566	2551	53344
Mbuti.DG	Argentina_ArroyoSeco2_7200BP	Colombia_Checua_6000BP	Bolivia_Putuni_Tiwanaku	-0.000441	-0.5	4881	4927	103006
Mbuti.DG	Argentina_ArroyoSeco2_7200BP	Colombia_Checua_6000BP	Bolivia_Totocachi_Tiwanaku	-0.001231	-0.969	1676	1721	36239
Mbuti.DG	Argentina_ArroyoSeco2_7200BP	Colombia_Checua_6000BP	Brazil_Enoque_3500BP.SG	-0.003027	-1.028	276	296	6348
Mbuti.DG	Argentina_ArroyoSeco2_7200BP	Colombia_Checua_6000BP	Brazil_LapaDoSanto_9600BP	-0.000453	-0.719	7497	7568	157891
Mbuti.DG	Argentina_ArroyoSeco2_7200BP	Colombia_Checua_6000BP	Brazil_Laranjal_6600BP	-0.000325	-0.367	4256	4285	90283
Mbuti.DG	Argentina_ArroyoSeco2_7200BP	Colombia_Checua_6000BP	Brazil_Laranjal_6800BP	-0.00173	-1.759	3231	3351	69424
Mbuti.DG	Argentina_ArroyoSeco2_7200BP	Colombia_Checua_6000BP	Brazil_Moraes_5800BP	-0.000633	-0.608	2809	2848	60900
Mbuti.DG	Argentina_ArroyoSeco2_7200BP	Colombia_Checua_6000BP	Brazil_PrePottery_1300BP	-0.004446	-1.843	442	485	9695
Mbuti.DG	Argentina_ArroyoSeco2_7200BP	Colombia_Checua_6000BP	Brazil_PrePottery_2200BP	-0.002024	-1.789	2022	2110	43315
Mbuti.DG	Argentina_ArroyoSeco2_7200BP	Colombia_Checua_6000BP	Brazil_PrePottery_2500BP	-0.000313	-0.19	1103	1110	22913
Mbuti.DG	Argentina_ArroyoSeco2_7200BP	Colombia_Checua_6000BP	Brazil_Sumidouro_10100BP.SG	-0.002872	-3.988	6349	6754	141068
Mbuti.DG	Argentina_ArroyoSeco2_7200BP	Colombia_Checua_6000BP	Brazil_Sumidouro_10200BP.SG	-0.001402	-1.138	2027	2091	44966
Mbuti.DG	Argentina_ArroyoSeco2_7200BP	Colombia_Checua_6000BP	Brazil_Sumidouro_10400BP.SG	-0.000822	-1.088	8110	8250	171286
Mbuti.DG	Argentina_ArroyoSeco2_7200BP	Colombia_Checua_6000BP	Brazil_Sumidouro_9800BP.SG	-0.001463	-0.769	773	799	17275
Mbuti.DG	Argentina_ArroyoSeco2_7200BP	Colombia_Checua_6000BP	Canada_6500BP.SG	-0.00726	-5.961	2163	2504	46982
Mbuti.DG	Argentina_ArroyoSeco2_7200BP	Colombia_Checua_6000BP	Canada_700BP.SG	-0.007114	-4.166	965	1114	21016
Mbuti.DG	Argentina_ArroyoSeco2_7200BP	Colombia_Checua_6000BP	Canada_ASO.SG	-0.005283	-7.015	6461	7191	138290
Mbuti.DG	Argentina_ArroyoSeco2_7200BP	Colombia_Checua_6000BP	Canada_BigBar_5700BP.SG	-0.006782	-7.547	4695	5392	102832
Mbuti.DG	Argentina_ArroyoSeco2_7200BP	Colombia_Checua_6000BP	Canada_LateDorset.SG	-0.016534	-13.475	2476	3375	54349
Mbuti.DG	Argentina_ArroyoSeco2_7200BP	Colombia_Checua_6000BP	Canada_MDorset	-0.016632	-9.671	1154	1565	24712
Mbuti.DG	Argentina_ArroyoSeco2_7200BP	Colombia_Checua_6000BP	Canada_MDorset.SG	-0.013879	-5.085	419	539	8663
Mbuti.DG	Argentina_ArroyoSeco2_7200BP	Colombia_Checua_6000BP	Chile_CaletaHuelen_MH_1100BP	0.00056	0.688	4870	4813	102345
Mbuti.DG	Argentina_ArroyoSeco2_7200BP	Colombia_Checua_6000BP	Chile_Conchali_700BP	0.001123	1.713	7789	7606	163027
Mbuti.DG	Argentina_ArroyoSeco2_7200BP	Colombia_Checua_6000BP	Chile_LIP_Pukara_600BP	0.002602	1.738	1427	1350	29555
Mbuti.DG	Argentina_ArroyoSeco2_7200BP	Colombia_Checua_6000BP	Chile_LIP_Pukara_700BP	-0.001174	-0.963	1818	1864	39422
Mbuti.DG	Argentina_ArroyoSeco2_7200BP	Colombia_Checua_6000BP	ChileLosRieles12000BP	-0.000109	-0.134	7193	7209	151416
Mbuti.DG	Argentina_ArroyoSeco2_7200BP	Colombia_Checua_6000BP	Chile_LosRieles_5100BP	0.002051	2.646	7208	6902	148966
Mbuti.DG	Argentina_ArroyoSeco2_7200BP	Colombia_Checua_6000BP	Chile_NorthTierradelFuego_Selknam_100BP	0.002679	3.225	5980	5654	121907
Mbuti.DG	Argentina_ArroyoSeco2_7200BP	Colombia_Checua_6000BP	Chile_PicaOcho_700BP	0.000211	0.239	4904	4882	103952
Mbuti.DG	Argentina_ArroyoSeco2_7200BP	Colombia_Checua_6000BP	Chile_PuntaSantaAna_7300BP.SG	-0.000532	-0.627	5894	5961	125066
Mbuti.DG	Argentina_ArroyoSeco2_7200BP	Colombia_Checua_6000BP	Chile_SouthernContinent_Aonikenk_400BP	0.003919	4.368	4496	4135	92114
Mbuti.DG	Argentina_ArroyoSeco2_7200BP	Colombia_Checua_6000BP	Chile_StraitOfMagellan_Kaweskar_100BP.SG	-0.000369	-0.229	1162	1171	24441
Mbuti.DG	Argentina_ArroyoSeco2_7200BP	Colombia_Checua_6000BP	Chile_WesternArchipelago_Ayayema_5100BP.SG	0.000416	0.526	8229	8158	171452
Mbuti.DG	Argentina_ArroyoSeco2_7200BP	Colombia_Checua_6000BP	Chile_WesternArchipelago_Kaweskar_1200BP.SG	0.000669	0.848	7606	7500	157928
Mbuti.DG	Argentina_ArroyoSeco2_7200BP	Colombia_Checua_6000BP	Chile_WesternArchipelago_Kaweskar_800BP.SG	0.001593	2.078	8390	8118	171264
Mbuti.DG	Argentina_ArroyoSeco2_7200BP	Colombia_Checua_6000BP	Chile_Yamana_BeagleChannel_800BP.SG	0.001516	2.261	8303	8043	171525
Mbuti.DG	Argentina_ArroyoSeco2_7200BP	Colombia_Checua_6000BP	Cuba_CanimarAbajo_Archaic	-0.0003	-0.541	8138	8190	171575
Mbuti.DG	Argentina_ArroyoSeco2_7200BP	Colombia_Checua_6000BP	Cuba_CuevaCalero_Archaic	-0.000455	-0.675	7854	7930	166439
Mbuti.DG	Argentina_ArroyoSeco2_7200BP	Colombia_Checua_6000BP	Cuba_CuevaEsqueletos_Ceramic	-0.000649	-1.201	8060	8171	170798
Mbuti.DG	Argentina_ArroyoSeco2_7200BP	Colombia_Checua_6000BP	Cuba_CuevaPerico_Archaic	-0.001192	-1.623	5844	5991	123168
Mbuti.DG	Argentina_ArroyoSeco2_7200BP	Colombia_Checua_6000BP	Cuba_ElMorrillo_Ceramic	-0.000571	-0.72	6412	6490	135584
Mbuti.DG	Argentina_ArroyoSeco2_7200BP	Colombia_Checua_6000BP	Cuba_GuayaboBlanco_Archaic	-0.000234	-0.346	7821	7859	164620
Mbuti.DG	Argentina_ArroyoSeco2_7200BP	Colombia_Checua_6000BP	Cuba_LasCarolinas_Archaic	-0.000346	-0.494	7627	7682	161419
Mbuti.DG	Argentina_ArroyoSeco2_7200BP	Colombia_Checua_6000BP	Cuba_Manuelito_Archaic	-0.000771	-0.911	5218	5303	110573
Mbuti.DG	Argentina_ArroyoSeco2_7200BP	Colombia_Checua_6000BP	Cuba_PlayadelMango_Archaic	-0.001215	-1.961	7718	7918	164596
Mbuti.DG	Argentina_ArroyoSeco2_7200BP	Colombia_Checua_6000BP	Curacao_deSavaan_Ceramic	-0.000825	-1.371	7719	7854	164039
Mbuti.DG	Argentina_ArroyoSeco2_7200BP	Colombia_Checua_6000BP	Curacao_SantaCruz_Ceramic	-0.000881	-1.169	7473	7615	160127
Mbuti.DG	Argentina_ArroyoSeco2_7200BP	Colombia_Checua_6000BP	Dominican_Andres_Archaic	0.000504	0.611	6956	6882	145462
Mbuti.DG	Argentina_ArroyoSeco2_7200BP	Colombia_Checua_6000BP	Dominican_Atajadizo_Ceramic	-0.000663	-1.352	8032	8146	171040
Mbuti.DG	Argentina_ArroyoSeco2_7200BP	Colombia_Checua_6000BP	Dominican_CuevaJuana_Ceramic	-0.000431	-0.784	8042	8115	170374
Mbuti.DG	Argentina_ArroyoSeco2_7200BP	Colombia_Checua_6000BP	Dominican_CuevaRoja_Archaic	-0.00085	-0.546	1068	1088	22411
Mbuti.DG	Argentina_ArroyoSeco2_7200BP	Colombia_Checua_6000BP	Dominican_EdilioCruz_Ceramic	-0.000235	-0.318	7236	7272	152136
Mbuti.DG	Argentina_ArroyoSeco2_7200BP	Colombia_Checua_6000BP	Dominican_ElFrances_Ceramic	-0.000839	-1.276	7085	7212	150952
Mbuti.DG	Argentina_ArroyoSeco2_7200BP	Colombia_Checua_6000BP	Dominican_ElSoco_Ceramic	-0.000424	-0.845	8086	8159	171264
Mbuti.DG	Argentina_ArroyoSeco2_7200BP	Colombia_Checua_6000BP	Dominican_ElSoco_Ceramic	-0.000424	-0.845	8086	8159	171264
Mbuti.DG	Argentina_ArroyoSeco2_7200BP	Colombia_Checua_6000BP	Dominican_JuanDolio_Ceramic	-0.000164	-0.314	8044	8072	170052
Mbuti.DG	Argentina_ArroyoSeco2_7200BP	Colombia_Checua_6000BP	Dominican_LaCaleta_Ceramic	-0.000708	-1.47	8078	8199	171553
Mbuti.DG	Argentina_ArroyoSeco2_7200BP	Colombia_Checua_6000BP	Dominican_LaUnion_Ceramic	-0.000213	-0.372	7977	8013	169242
Mbuti.DG	Argentina_ArroyoSeco2_7200BP	Colombia_Checua_6000BP	Dominican_LomaPerenal_Ceramic	-0.000178	-0.24	7132	7159	150642
Mbuti.DG	Argentina_ArroyoSeco2_7200BP	Colombia_Checua_6000BP	Dominican_LosCorniel_Ceramic	-0.000603	-0.831	7080	7171	150342
Mbuti.DG	Argentina_ArroyoSeco2_7200BP	Colombia_Checua_6000BP	Dominican_LosMuertos_Ceramic	-0.00045	-0.628	7659	7731	161330
Mbuti.DG	Argentina_ArroyoSeco2_7200BP	Colombia_Checua_6000BP	Dominican_Macao_Ceramic	-0.000526	-0.855	7909	7996	166924
Mbuti.DG	Argentina_ArroyoSeco2_7200BP	Colombia_Checua_6000BP	Greenland_Saqqaq.SG	-0.017915	-20.875	7574	10580	167801
Mbuti.DG	Argentina_ArroyoSeco2_7200BP	Colombia_Checua_6000BP	Guadeloupe_AnseGourde_Ceramic	-0.001359	-1.788	5042	5189	107747
Mbuti.DG	Argentina_ArroyoSeco2_7200BP	Colombia_Checua_6000BP	Panama_IsthmoColombian_PreColonial.SG	-0.000894	-1.247	6051	6166	128291
Mbuti.DG	Argentina_ArroyoSeco2_7200BP	Colombia_Checua_6000BP	Peru_Antaura_Tiwanaku	-0.000772	-0.94	5656	5749	120025
Mbuti.DG	Argentina_ArroyoSeco2_7200BP	Colombia_Checua_6000BP	Peru_Chanka_LIP	-0.000467	-0.642	7228	7300	153636
Mbuti.DG	Argentina_ArroyoSeco2_7200BP	Colombia_Checua_6000BP	Peru_Chincha_LH	-0.000241	-0.464	8123	8164	171505
Mbuti.DG	Argentina_ArroyoSeco2_7200BP	Colombia_Checua_6000BP	Peru_Cotahuasi_Tiwanaku	0.000277	0.32	4492	4466	96009
Mbuti.DG	Argentina_ArroyoSeco2_7200BP	Colombia_Checua_6000BP	Peru_Cullcunche_Tiwanaku	-0.002346	-2.694	4210	4424	91133
Mbuti.DG	Argentina_ArroyoSeco2_7200BP	Colombia_Checua_6000BP	Peru_Cuncaicha_4200BP	-0.000636	-0.826	6617	6707	141065
Mbuti.DG	Argentina_ArroyoSeco2_7200BP	Colombia_Checua_6000BP	Peru_Cuncaicha_9000BP	-0.00054	-0.655	6600	6675	140046
Mbuti.DG	Argentina_ArroyoSeco2_7200BP	Colombia_Checua_6000BP	Peru_EIP_Moche	0.001262	1.132	2177	2120	45022
Mbuti.DG	Argentina_ArroyoSeco2_7200BP	Colombia_Checua_6000BP	Peru_ElBrujo_EIP_1300BP	0.000397	0.557	5867	5818	123365
Mbuti.DG	Argentina_ArroyoSeco2_7200BP	Colombia_Checua_6000BP	Peru_Highlands_Chinchawas_MH	0.001224	1.304	3736	3640	78577
Mbuti.DG	Argentina_ArroyoSeco2_7200BP	Colombia_Checua_6000BP	Peru_Highlands_LIP_Chimu	-5.3e-05	-0.08	7455	7464	157892
Mbuti.DG	Argentina_ArroyoSeco2_7200BP	Colombia_Checua_6000BP	Peru_HuacaPrieta_LA_4500BP	-0.00082	-0.246	213	217	4592
Mbuti.DG	Argentina_ArroyoSeco2_7200BP	Colombia_Checua_6000BP	Peru_Kaillachuro_Unknown.SG	0.000315	0.219	1292	1283	27165
Mbuti.DG	Argentina_ArroyoSeco2_7200BP	Colombia_Checua_6000BP	Peru_LaGalgada_4100BP	0.001321	1.834	7630	7417	161118
Mbuti.DG	Argentina_ArroyoSeco2_7200BP	Colombia_Checua_6000BP	Peru_Laramate_900BP	0.000282	0.539	7912	7865	167963
Mbuti.DG	Argentina_ArroyoSeco2_7200BP	Colombia_Checua_6000BP	Peru_Lauricocha_3500BP	-0.000535	-0.609	5323	5383	111894
Mbuti.DG	Argentina_ArroyoSeco2_7200BP	Colombia_Checua_6000BP	Peru_Lauricocha_5800BP	-4e-06	-0.004	5512	5512	116136
Mbuti.DG	Argentina_ArroyoSeco2_7200BP	Colombia_Checua_6000BP	Peru_Lauricocha_8600BP	-0.00094	-1.338	7834	7991	166168
Mbuti.DG	Argentina_ArroyoSeco2_7200BP	Colombia_Checua_6000BP	Peru_LH_Inca	0.000722	0.569	1790	1763	37513
Mbuti.DG	Argentina_ArroyoSeco2_7200BP	Colombia_Checua_6000BP	Peru_Lima_EIP_1450BP	0.000209	0.223	3345	3330	70442
Mbuti.DG	Argentina_ArroyoSeco2_7200BP	Colombia_Checua_6000BP	Peru_Lima_LIP_650BP	0.000519	0.742	7569	7486	160768
Mbuti.DG	Argentina_ArroyoSeco2_7200BP	Colombia_Checua_6000BP	Peru_LimaCoast_MH_1000BP	0.001738	1.134	971	935	20595
Mbuti.DG	Argentina_ArroyoSeco2_7200BP	Colombia_Checua_6000BP	Peru_LIP_Botigiriayocc_600BP	-0.00033	-0.438	7850	7905	166950
Mbuti.DG	Argentina_ArroyoSeco2_7200BP	Colombia_Checua_6000BP	Peru_LIP_La_Galgada_600BP	0.001752	0.584	311	300	6192
Mbuti.DG	Argentina_ArroyoSeco2_7200BP	Colombia_Checua_6000BP	Peru_LIP_Pacapaccari_600BP	0.000374	0.586	7077	7021	150283
Mbuti.DG	Argentina_ArroyoSeco2_7200BP	Colombia_Checua_6000BP	Peru_LIP_Ychsma	-0.000449	-0.541	3828	3864	81790
Mbuti.DG	Argentina_ArroyoSeco2_7200BP	Colombia_Checua_6000BP	Peru_Maucallacta_Tiwanaku	0.000123	0.135	4256	4245	89103
Mbuti.DG	Argentina_ArroyoSeco2_7200BP	Colombia_Checua_6000BP	Peru_MH_LIP_ElBrujo_850BP	0.00064	0.675	3616	3568	75691
Mbuti.DG	Argentina_ArroyoSeco2_7200BP	Colombia_Checua_6000BP	Peru_MH_LIP_Lambayeque	0.000884	1.396	7520	7381	158146
Mbuti.DG	Argentina_ArroyoSeco2_7200BP	Colombia_Checua_6000BP	Peru_Palpa_LIP_550BP	-0.000506	-0.775	6543	6614	139435
Mbuti.DG	Argentina_ArroyoSeco2_7200BP	Colombia_Checua_6000BP	Peru_Palpa_MH_950BP	-0.00609	-2.467	367	418	8401
Mbuti.DG	Argentina_ArroyoSeco2_7200BP	Colombia_Checua_6000BP	Peru_RioUncallane_1600BP.SG	-0.000294	-0.496	8145	8195	171432
Mbuti.DG	Argentina_ArroyoSeco2_7200BP	Colombia_Checua_6000BP	Peru_SanSebastian_LH_500BP	-0.001574	-1.704	3864	3995	83276
Mbuti.DG	Argentina_ArroyoSeco2_7200BP	Colombia_Checua_6000BP	Peru_SanSebastian_LIP_600BP	0.00058	0.741	6541	6460	138598
Mbuti.DG	Argentina_ArroyoSeco2_7200BP	Colombia_Checua_6000BP	Peru_SoroMikayaPatjxa_6800BP.SG	-0.004266	-1.614	358	392	7892
Mbuti.DG	Argentina_ArroyoSeco2_7200BP	Colombia_Checua_6000BP	Peru_Ullujaya_EIP_1350BP	-0.000766	-1.062	5409	5497	114810
Mbuti.DG	Argentina_ArroyoSeco2_7200BP	Colombia_Checua_6000BP	Peru_Ullujaya_MH_950BP	8.7e-05	0.101	5453	5443	115065
Mbuti.DG	Argentina_ArroyoSeco2_7200BP	Colombia_Checua_6000BP	PuertoRico_CaboRojo11_Ceramic	3.6e-05	0.048	7136	7131	149821
Mbuti.DG	Argentina_ArroyoSeco2_7200BP	Colombia_Checua_6000BP	PuertoRico_CanasColloresMonserrate_Ceramic	-0.000888	-1.449	7780	7927	165413
Mbuti.DG	Argentina_ArroyoSeco2_7200BP	Colombia_Checua_6000BP	PuertoRico_Collores_Ceramic	0.000969	1.301	7110	6966	148547
Mbuti.DG	Argentina_ArroyoSeco2_7200BP	Colombia_Checua_6000BP	PuertoRico_LosIndios_Ceramic	-0.003078	-2.155	1237	1318	26393
Mbuti.DG	Argentina_ArroyoSeco2_7200BP	Colombia_Checua_6000BP	PuertoRico_Monserrate_Ceramic	-0.000629	-0.823	6681	6771	142077
Mbuti.DG	Argentina_ArroyoSeco2_7200BP	Colombia_Checua_6000BP	PuertoRico_PasodelIndio_Ceramic	-0.000767	-1.399	8010	8140	169474
Mbuti.DG	Argentina_ArroyoSeco2_7200BP	Colombia_Checua_6000BP	PuertoRico_PuntaCandelero_Ceramic	-0.002509	-3.279	5301	5587	114034
Mbuti.DG	Argentina_ArroyoSeco2_7200BP	Colombia_Checua_6000BP	PuertoRico_SantaElena_Ceramic	-0.000902	-1.546	7865	8015	166880
Mbuti.DG	Argentina_ArroyoSeco2_7200BP	Colombia_Checua_6000BP	PuertoRico_Tibes_Ceramic	-0.001733	-1.849	3385	3510	72368
Mbuti.DG	Argentina_ArroyoSeco2_7200BP	Colombia_Checua_6000BP	StLucia_Lavoutte_Ceramic	-0.000442	-0.852	8085	8160	171270
Mbuti.DG	Argentina_ArroyoSeco2_7200BP	Colombia_Checua_6000BP	Uruguay_Rocha_PreColonial.SG	-0.002418	-1.759	1557	1637	32884
Mbuti.DG	Argentina_ArroyoSeco2_7200BP	Colombia_Checua_6000BP	USA_AK_Ancient_Athabaskan_1100BP	-0.008228	-11.623	7939	9343	170563
Mbuti.DG	Argentina_ArroyoSeco2_7200BP	Colombia_Checua_6000BP	USA_AK_Athabskan.SG	-0.009515	-9.638	3931	4738	84771
Mbuti.DG	Argentina_ArroyoSeco2_7200BP	Colombia_Checua_6000BP	USA_AK_PaleoAleut	-0.009529	-13.938	7422	8958	161196
Mbuti.DG	Argentina_ArroyoSeco2_7200BP	Colombia_Checua_6000BP	USA_AK_PaleoAleut.SG	-0.009999	-13.028	7218	8783	156483
Mbuti.DG	Argentina_ArroyoSeco2_7200BP	Colombia_Checua_6000BP	USA_AK_Prehistoric.SG	-0.004844	-1.218	216	236	4190
Mbuti.DG	Argentina_ArroyoSeco2_7200BP	Colombia_Checua_6000BP	USA_Alaska_TrailCreek_9000BP.SG	-0.013843	-10.889	2249	2941	50026
Mbuti.DG	Argentina_ArroyoSeco2_7200BP	Colombia_Checua_6000BP	USA_Ancient_Beringian.SG	-0.012171	-14.843	7927	10015	171571
Mbuti.DG	Argentina_ArroyoSeco2_7200BP	Colombia_Checua_6000BP	USA_Anzick_realigned.SG	-0.002744	-3.609	8114	8584	171192
Mbuti.DG	Argentina_ArroyoSeco2_7200BP	Colombia_Checua_6000BP	USA_CA_Islands.SG	-0.001466	-2.952	8138	8389	171545
Mbuti.DG	Argentina_ArroyoSeco2_7200BP	Colombia_Checua_6000BP	USA_Nevada_LovelockCave_1850BP.SG	-0.001571	-2.453	8132	8402	171554
Mbuti.DG	Argentina_ArroyoSeco2_7200BP	Colombia_Checua_6000BP	USA_Nevada_LovelockCave_600BP.SG	-0.001404	-1.893	8103	8344	171538
Mbuti.DG	Argentina_ArroyoSeco2_7200BP	Colombia_Checua_6000BP	USA_Nevada_SpiritCave_11000BP.SG	-0.000185	-0.253	8184	8216	171541
Mbuti.DG	Argentina_ArroyoSeco2_7200BP	Colombia_Checua_6000BP	USA_NM_Chaco	-0.002556	-2.286	2250	2371	47356
Mbuti.DG	Argentina_ArroyoSeco2_7200BP	Colombia_Checua_6000BP	USA_PA_Colonist.SG	-0.026934	-16.538	1395	2224	30748
Mbuti.DG	Argentina_ArroyoSeco2_7200BP	Colombia_Checua_6000BP	USA_WA_Kennewick.SG	-0.005965	-5.773	3158	3567	68586
Mbuti.DG	Argentina_ArroyoSeco2_7200BP	Colombia_Checua_6000BP	Venezuela_LasLocas_Ceramic	-0.000773	-1.354	7726	7853	163902
Mbuti.DG	Argentina_ArroyoSeco2_7200BP	Colombia_Checua_6000BP	Venezuela_LasLocas_Ceramic2	-0.000219	-0.363	7397	7431	156461
Mbuti.DG	Argentina_ArroyoSeco2_7700BP	Colombia_Checua_6000BP	Argentina_BeagleChannel_Yamana_100BP	0.002264	5.717	34153	32548	709000
Mbuti.DG	Argentina_ArroyoSeco2_7700BP	Colombia_Checua_6000BP	Argentina_BeagleChannel_Yamana_100BP.SG	0.001015	2.571	27357	26775	573388
Mbuti.DG	Argentina_ArroyoSeco2_7700BP	Colombia_Checua_6000BP	Argentina_BeagleChannel_Yamana_1500BP	0.001318	2.644	26070	25356	542014
Mbuti.DG	Argentina_ArroyoSeco2_7700BP	Colombia_Checua_6000BP	Argentina_LagunaChica_1600BP	0.00226	4.831	25200	24017	523270
Mbuti.DG	Argentina_ArroyoSeco2_7700BP	Colombia_Checua_6000BP	Argentina_LagunaChica_6800BP	0.002902	6.623	20274	19077	412521
Mbuti.DG	Argentina_ArroyoSeco2_7700BP	Colombia_Checua_6000BP	Argentina_LagunaToro_2400BP	0.002455	3.993	7749	7361	158032
Mbuti.DG	Argentina_ArroyoSeco2_7700BP	Colombia_Checua_6000BP	Argentina_MitrePeninsula_Haush_400BP	0.001942	5.286	33622	32271	695481
Mbuti.DG	Argentina_ArroyoSeco2_7700BP	Colombia_Checua_6000BP	Argentina_NorthTierradelFiego_Selknam_100BP.SG	0.001656	3.531	28793	27803	597757
Mbuti.DG	Argentina_ArroyoSeco2_7700BP	Colombia_Checua_6000BP	Argentina_NorthTierradelFuego_LaArcillosa2_5800BP	0.000759	1.496	29606	29141	613259
Mbuti.DG	Argentina_ArroyoSeco2_7700BP	Colombia_Checua_6000BP	Argentina_NorthTierradelFuego_Selknam_500BP	0.002132	5.727	34766	33235	718018
Mbuti.DG	Argentina_ArroyoSeco2_7700BP	Colombia_Checua_6000BP	Bahamas_AbacoIsl_Ceramic	0.000214	0.587	33756	33605	707367
Mbuti.DG	Argentina_ArroyoSeco2_7700BP	Colombia_Checua_6000BP	Bahamas_CrookedIsl_Ceramic	6.5e-05	0.17	33466	33420	705305
Mbuti.DG	Argentina_ArroyoSeco2_7700BP	Colombia_Checua_6000BP	Bahamas_EleutheraIsl_Ceramic	-0.000252	-0.803	34331	34514	725597
Mbuti.DG	Argentina_ArroyoSeco2_7700BP	Colombia_Checua_6000BP	Bahamas_LongIsl_Ceramic	0.00023	0.624	33547	33384	706904
Mbuti.DG	Argentina_ArroyoSeco2_7700BP	Colombia_Checua_6000BP	Bahamas_SouthAndros_Ceramic	-0.000108	-0.327	33811	33888	712221
Mbuti.DG	Argentina_ArroyoSeco2_7700BP	Colombia_Checua_6000BP	Belize_3600BP	-0.000252	-0.476	13522	13594	286356
Mbuti.DG	Argentina_ArroyoSeco2_7700BP	Colombia_Checua_6000BP	Belize_4000BP	2.7e-05	0.046	6352	6348	135284
Mbuti.DG	Argentina_ArroyoSeco2_7700BP	Colombia_Checua_6000BP	Belize_4600BP	0.000113	0.332	34036	33955	719596
Mbuti.DG	Argentina_ArroyoSeco2_7700BP	Colombia_Checua_6000BP	Belize_4600BP	0.000113	0.332	34036	33955	719596
Mbuti.DG	Argentina_ArroyoSeco2_7700BP	Colombia_Checua_6000BP	Belize_4900BP	0.00032	0.888	34372	34142	719654
Mbuti.DG	Argentina_ArroyoSeco2_7700BP	Colombia_Checua_6000BP	Belize_5500BP	0.000242	0.547	29105	28958	607727
Mbuti.DG	Argentina_ArroyoSeco2_7700BP	Colombia_Checua_6000BP	Belize_7400BP	5e-06	0.012	22793	22790	479670
Mbuti.DG	Argentina_ArroyoSeco2_7700BP	Colombia_Checua_6000BP	Belize_8800BP	0.000404	0.456	2655	2632	55868
Mbuti.DG	Argentina_ArroyoSeco2_7700BP	Colombia_Checua_6000BP	Belize_9400BP	-2.7e-05	-0.055	19824	19835	418111
Mbuti.DG	Argentina_ArroyoSeco2_7700BP	Colombia_Checua_6000BP	Bolivia_Akapana_Tiwanaku	0.000211	0.556	26442	26324	556633
Mbuti.DG	Argentina_ArroyoSeco2_7700BP	Colombia_Checua_6000BP	Bolivia_Lukurmata_Tiwanaku	-0.000463	-1.33	33798	34129	713170
Mbuti.DG	Argentina_ArroyoSeco2_7700BP	Colombia_Checua_6000BP	Bolivia_MH_Iroco_1050BP	0.000882	1.708	22389	21976	467908
Mbuti.DG	Argentina_ArroyoSeco2_7700BP	Colombia_Checua_6000BP	Bolivia_MH_Miraflores	0.000189	0.469	31314	31189	658136
Mbuti.DG	Argentina_ArroyoSeco2_7700BP	Colombia_Checua_6000BP	Bolivia_MH_Tiwanaku	-0.000139	-0.312	14300	14342	303847
Mbuti.DG	Argentina_ArroyoSeco2_7700BP	Colombia_Checua_6000BP	Bolivia_MiraFlores_MH	0.000368	0.745	25955	25753	548763
Mbuti.DG	Argentina_ArroyoSeco2_7700BP	Colombia_Checua_6000BP	Bolivia_MonolitoDescabezado_Tiwanaku	-0.001725	-3.775	27690	28699	585149
Mbuti.DG	Argentina_ArroyoSeco2_7700BP	Colombia_Checua_6000BP	Bolivia_Pumapunku_Tiwanaku	0.000724	1.313	10717	10554	225210
Mbuti.DG	Argentina_ArroyoSeco2_7700BP	Colombia_Checua_6000BP	Bolivia_Putuni_Tiwanaku	-0.001193	-2.534	20577	21100	438568
Mbuti.DG	Argentina_ArroyoSeco2_7700BP	Colombia_Checua_6000BP	Bolivia_Totocachi_Tiwanaku	0.000944	1.5	7318	7172	154200
Mbuti.DG	Argentina_ArroyoSeco2_7700BP	Colombia_Checua_6000BP	Brazil_Enoque_3500BP.SG	-0.002295	-1.839	1196	1257	26403
Mbuti.DG	Argentina_ArroyoSeco2_7700BP	Colombia_Checua_6000BP	Brazil_LapaDoSanto_9600BP	-0.000196	-0.54	32105	32237	673176
Mbuti.DG	Argentina_ArroyoSeco2_7700BP	Colombia_Checua_6000BP	Brazil_Laranjal_6600BP	-0.000472	-0.944	17328	17503	369444
Mbuti.DG	Argentina_ArroyoSeco2_7700BP	Colombia_Checua_6000BP	Brazil_Laranjal_6800BP	-0.00032	-0.581	13346	13436	282891
Mbuti.DG	Argentina_ArroyoSeco2_7700BP	Colombia_Checua_6000BP	Brazil_Moraes_5800BP	-0.000139	-0.249	11542	11576	248275
Mbuti.DG	Argentina_ArroyoSeco2_7700BP	Colombia_Checua_6000BP	Brazil_PrePottery_1300BP	-0.002054	-2.028	1809	1889	39003
Mbuti.DG	Argentina_ArroyoSeco2_7700BP	Colombia_Checua_6000BP	Brazil_PrePottery_2200BP	-0.002391	-4.204	8269	8697	179037
Mbuti.DG	Argentina_ArroyoSeco2_7700BP	Colombia_Checua_6000BP	Brazil_PrePottery_2500BP	-0.001523	-2.05	4444	4587	94026
Mbuti.DG	Argentina_ArroyoSeco2_7700BP	Colombia_Checua_6000BP	Brazil_Sumidouro_10100BP.SG	-0.002163	-5.055	27569	28881	606090
Mbuti.DG	Argentina_ArroyoSeco2_7700BP	Colombia_Checua_6000BP	Brazil_Sumidouro_10200BP.SG	-0.002505	-4.027	8525	9005	191775
Mbuti.DG	Argentina_ArroyoSeco2_7700BP	Colombia_Checua_6000BP	Brazil_Sumidouro_10400BP.SG	-0.000987	-2.058	34874	35604	739476
Mbuti.DG	Argentina_ArroyoSeco2_7700BP	Colombia_Checua_6000BP	Brazil_Sumidouro_9800BP.SG	-0.002413	-2.83	3241	3421	74332
Mbuti.DG	Argentina_ArroyoSeco2_7700BP	Colombia_Checua_6000BP	Canada_6500BP.SG	-0.006841	-10.536	9401	10780	201553
Mbuti.DG	Argentina_ArroyoSeco2_7700BP	Colombia_Checua_6000BP	Canada_700BP.SG	-0.006415	-8.415	4210	4783	89359
Mbuti.DG	Argentina_ArroyoSeco2_7700BP	Colombia_Checua_6000BP	Canada_ASO.SG	-0.004912	-10.942	28021	30944	595086
Mbuti.DG	Argentina_ArroyoSeco2_7700BP	Colombia_Checua_6000BP	Canada_BigBar_5700BP.SG	-0.006435	-11.759	20460	23302	441594
Mbuti.DG	Argentina_ArroyoSeco2_7700BP	Colombia_Checua_6000BP	Canada_LateDorset.SG	-0.017503	-26.844	10327	14353	230004
Mbuti.DG	Argentina_ArroyoSeco2_7700BP	Colombia_Checua_6000BP	Canada_MDorset	-0.01893	-22.059	4640	6569	101861
Mbuti.DG	Argentina_ArroyoSeco2_7700BP	Colombia_Checua_6000BP	Canada_MDorset.SG	-0.017263	-14.006	1688	2324	36795
Mbuti.DG	Argentina_ArroyoSeco2_7700BP	Colombia_Checua_6000BP	Chile_CaletaHuelen_MH_1100BP	0.000263	0.596	20350	20237	427356
Mbuti.DG	Argentina_ArroyoSeco2_7700BP	Colombia_Checua_6000BP	Chile_Conchali_700BP	0.001953	5.096	33652	32289	697697
Mbuti.DG	Argentina_ArroyoSeco2_7700BP	Colombia_Checua_6000BP	Chile_LIP_Pukara_600BP	0.000702	1.005	5967	5880	124312
Mbuti.DG	Argentina_ArroyoSeco2_7700BP	Colombia_Checua_6000BP	Chile_LIP_Pukara_700BP	0.000736	1.198	7710	7590	162994
Mbuti.DG	Argentina_ArroyoSeco2_7700BP	Colombia_Checua_6000BP	ChileLosRieles12000BP	0.00051	0.964	30588	30263	637843
Mbuti.DG	Argentina_ArroyoSeco2_7700BP	Colombia_Checua_6000BP	Chile_LosRieles_5100BP	0.002453	5.195	30548	29004	629439
Mbuti.DG	Argentina_ArroyoSeco2_7700BP	Colombia_Checua_6000BP	Chile_NorthTierradelFuego_Selknam_100BP	0.001681	3.299	24758	23899	510862
Mbuti.DG	Argentina_ArroyoSeco2_7700BP	Colombia_Checua_6000BP	Chile_PicaOcho_700BP	0.000856	1.875	20569	20198	433281
Mbuti.DG	Argentina_ArroyoSeco2_7700BP	Colombia_Checua_6000BP	Chile_PuntaSantaAna_7300BP.SG	-0.000645	-1.336	25118	25463	535595
Mbuti.DG	Argentina_ArroyoSeco2_7700BP	Colombia_Checua_6000BP	Chile_SouthernContinent_Aonikenk_400BP	0.002647	5.142	18651	17629	386287
Mbuti.DG	Argentina_ArroyoSeco2_7700BP	Colombia_Checua_6000BP	Chile_StraitOfMagellan_Kaweskar_100BP.SG	0.000785	1.131	4963	4881	104182
Mbuti.DG	Argentina_ArroyoSeco2_7700BP	Colombia_Checua_6000BP	Chile_WesternArchipelago_Ayayema_5100BP.SG	0.000802	1.683	35881	35288	740197
Mbuti.DG	Argentina_ArroyoSeco2_7700BP	Colombia_Checua_6000BP	Chile_WesternArchipelago_Kaweskar_1200BP.SG	0.000383	0.771	32491	32230	679258
Mbuti.DG	Argentina_ArroyoSeco2_7700BP	Colombia_Checua_6000BP	Chile_WesternArchipelago_Kaweskar_800BP.SG	0.001548	3.446	36005	34860	739165
Mbuti.DG	Argentina_ArroyoSeco2_7700BP	Colombia_Checua_6000BP	Chile_Yamana_BeagleChannel_800BP.SG	0.001013	2.448	35764	35013	740628
Mbuti.DG	Argentina_ArroyoSeco2_7700BP	Colombia_Checua_6000BP	Cuba_CanimarAbajo_Archaic	-0.000619	-1.844	34975	35434	740896
Mbuti.DG	Argentina_ArroyoSeco2_7700BP	Colombia_Checua_6000BP	Cuba_CuevaCalero_Archaic	-0.000501	-1.232	33598	33956	712995
Mbuti.DG	Argentina_ArroyoSeco2_7700BP	Colombia_Checua_6000BP	Cuba_CuevaEsqueletos_Ceramic	1e-05	0.03	34971	34964	736310
Mbuti.DG	Argentina_ArroyoSeco2_7700BP	Colombia_Checua_6000BP	Cuba_CuevaPerico_Archaic	-0.001469	-3.726	24576	25347	524553
Mbuti.DG	Argentina_ArroyoSeco2_7700BP	Colombia_Checua_6000BP	Cuba_ElMorrillo_Ceramic	-2.6e-05	-0.061	26912	26926	567295
Mbuti.DG	Argentina_ArroyoSeco2_7700BP	Colombia_Checua_6000BP	Cuba_GuayaboBlanco_Archaic	-0.000484	-1.189	33220	33560	702769
Mbuti.DG	Argentina_ArroyoSeco2_7700BP	Colombia_Checua_6000BP	Cuba_LasCarolinas_Archaic	-0.001	-2.281	32336	33025	687953
Mbuti.DG	Argentina_ArroyoSeco2_7700BP	Colombia_Checua_6000BP	Cuba_Manuelito_Archaic	-0.000289	-0.574	21460	21592	456786
Mbuti.DG	Argentina_ArroyoSeco2_7700BP	Colombia_Checua_6000BP	Cuba_PlayadelMango_Archaic	-0.000931	-2.52	33110	33766	704565
Mbuti.DG	Argentina_ArroyoSeco2_7700BP	Colombia_Checua_6000BP	Curacao_deSavaan_Ceramic	3e-06	0.008	33285	33283	700519
Mbuti.DG	Argentina_ArroyoSeco2_7700BP	Colombia_Checua_6000BP	Curacao_SantaCruz_Ceramic	-0.000404	-0.887	32176	32452	681628
Mbuti.DG	Argentina_ArroyoSeco2_7700BP	Colombia_Checua_6000BP	Dominican_Andres_Archaic	2.5e-05	0.052	29132	29117	613785
Mbuti.DG	Argentina_ArroyoSeco2_7700BP	Colombia_Checua_6000BP	Dominican_Atajadizo_Ceramic	-0.000171	-0.578	34868	34994	737602
Mbuti.DG	Argentina_ArroyoSeco2_7700BP	Colombia_Checua_6000BP	Dominican_CuevaJuana_Ceramic	-7.8e-05	-0.238	34767	34824	733998
Mbuti.DG	Argentina_ArroyoSeco2_7700BP	Colombia_Checua_6000BP	Dominican_CuevaRoja_Archaic	-0.001014	-1.436	4353	4446	92043
Mbuti.DG	Argentina_ArroyoSeco2_7700BP	Colombia_Checua_6000BP	Dominican_EdilioCruz_Ceramic	0.000308	0.66	30598	30400	644090
Mbuti.DG	Argentina_ArroyoSeco2_7700BP	Colombia_Checua_6000BP	Dominican_ElFrances_Ceramic	6.7e-05	0.168	30323	30280	639073
Mbuti.DG	Argentina_ArroyoSeco2_7700BP	Colombia_Checua_6000BP	Dominican_ElSoco_Ceramic	0.000144	0.478	35101	34994	738952
Mbuti.DG	Argentina_ArroyoSeco2_7700BP	Colombia_Checua_6000BP	Dominican_ElSoco_Ceramic	0.000144	0.478	35101	34994	738952
Mbuti.DG	Argentina_ArroyoSeco2_7700BP	Colombia_Checua_6000BP	Dominican_JuanDolio_Ceramic	0.000179	0.56	34729	34598	732248
Mbuti.DG	Argentina_ArroyoSeco2_7700BP	Colombia_Checua_6000BP	Dominican_LaCaleta_Ceramic	-0.000166	-0.583	35043	35166	740768
Mbuti.DG	Argentina_ArroyoSeco2_7700BP	Colombia_Checua_6000BP	Dominican_LaUnion_Ceramic	0.000104	0.299	34426	34350	727219
Mbuti.DG	Argentina_ArroyoSeco2_7700BP	Colombia_Checua_6000BP	Dominican_LomaPerenal_Ceramic	0.000614	1.349	30283	29891	637000
Mbuti.DG	Argentina_ArroyoSeco2_7700BP	Colombia_Checua_6000BP	Dominican_LosCorniel_Ceramic	-8.3e-05	-0.18	30000	30053	634330
Mbuti.DG	Argentina_ArroyoSeco2_7700BP	Colombia_Checua_6000BP	Dominican_LosMuertos_Ceramic	0.000354	0.802	32611	32368	687583
Mbuti.DG	Argentina_ArroyoSeco2_7700BP	Colombia_Checua_6000BP	Dominican_Macao_Ceramic	-0.000341	-0.931	33854	34098	715305
Mbuti.DG	Argentina_ArroyoSeco2_7700BP	Colombia_Checua_6000BP	Greenland_Saqqaq.SG	-0.018081	-37.033	32530	45608	723270
Mbuti.DG	Argentina_ArroyoSeco2_7700BP	Colombia_Checua_6000BP	Guadeloupe_AnseGourde_Ceramic	-0.00076	-2.039	21486	21834	457032
Mbuti.DG	Argentina_ArroyoSeco2_7700BP	Colombia_Checua_6000BP	Panama_IsthmoColombian_PreColonial.SG	-0.000481	-1.305	26107	26371	550036
Mbuti.DG	Argentina_ArroyoSeco2_7700BP	Colombia_Checua_6000BP	Peru_Antaura_Tiwanaku	-0.000294	-0.658	24118	24268	510877
Mbuti.DG	Argentina_ArroyoSeco2_7700BP	Colombia_Checua_6000BP	Peru_Chanka_LIP	0.000692	1.609	31153	30701	652173
Mbuti.DG	Argentina_ArroyoSeco2_7700BP	Colombia_Checua_6000BP	Peru_Chincha_LH	-0.00023	-0.713	35201	35371	740529
Mbuti.DG	Argentina_ArroyoSeco2_7700BP	Colombia_Checua_6000BP	Peru_Cotahuasi_Tiwanaku	-0.000192	-0.389	19029	19108	408132
Mbuti.DG	Argentina_ArroyoSeco2_7700BP	Colombia_Checua_6000BP	Peru_Cullcunche_Tiwanaku	-0.000248	-0.523	18360	18456	389014
Mbuti.DG	Argentina_ArroyoSeco2_7700BP	Colombia_Checua_6000BP	Peru_Cuncaicha_4200BP	0.000432	0.93	28334	28077	595752
Mbuti.DG	Argentina_ArroyoSeco2_7700BP	Colombia_Checua_6000BP	Peru_Cuncaicha_9000BP	-0.000234	-0.459	27884	28021	589827
Mbuti.DG	Argentina_ArroyoSeco2_7700BP	Colombia_Checua_6000BP	Peru_EIP_Moche	0.000214	0.394	8715	8676	185023
Mbuti.DG	Argentina_ArroyoSeco2_7700BP	Colombia_Checua_6000BP	Peru_ElBrujo_EIP_1300BP	0.001036	2.662	24482	23949	514671
Mbuti.DG	Argentina_ArroyoSeco2_7700BP	Colombia_Checua_6000BP	Peru_Highlands_Chinchawas_MH	0.000425	0.858	15154	15017	322751
Mbuti.DG	Argentina_ArroyoSeco2_7700BP	Colombia_Checua_6000BP	Peru_Highlands_LIP_Chimu	0.001233	3.255	32212	31383	672411
Mbuti.DG	Argentina_ArroyoSeco2_7700BP	Colombia_Checua_6000BP	Peru_HuacaPrieta_LA_4500BP	-0.000101	-0.073	871	872	18387
Mbuti.DG	Argentina_ArroyoSeco2_7700BP	Colombia_Checua_6000BP	Peru_Kaillachuro_Unknown.SG	-0.000735	-1.101	5450	5535	115736
Mbuti.DG	Argentina_ArroyoSeco2_7700BP	Colombia_Checua_6000BP	Peru_LaGalgada_4100BP	0.001116	2.435	32807	32040	688053
Mbuti.DG	Argentina_ArroyoSeco2_7700BP	Colombia_Checua_6000BP	Peru_Laramate_900BP	0.000665	2.039	34287	33807	722310
Mbuti.DG	Argentina_ArroyoSeco2_7700BP	Colombia_Checua_6000BP	Peru_Lauricocha_3500BP	0.000263	0.508	22366	22243	471171
Mbuti.DG	Argentina_ArroyoSeco2_7700BP	Colombia_Checua_6000BP	Peru_Lauricocha_5800BP	0.00012	0.248	23061	23002	487974
Mbuti.DG	Argentina_ArroyoSeco2_7700BP	Colombia_Checua_6000BP	Peru_Lauricocha_8600BP	6e-06	0.014	33878	33874	712973
Mbuti.DG	Argentina_ArroyoSeco2_7700BP	Colombia_Checua_6000BP	Peru_LH_Inca	0.000213	0.353	7442	7409	156746
Mbuti.DG	Argentina_ArroyoSeco2_7700BP	Colombia_Checua_6000BP	Peru_Lima_EIP_1450BP	0.000483	0.985	13973	13832	292585
[truncated: 12,943 more rows]

## Sheet: f4(OG; Checua, Col1, Col2)
Tabel S3.F: f4-outgroup-statistics describing the relationship between Colombia_checua_6000BP and post-2000BP ancient Colombians
[truncated: 7 more rows]

[truncated: 2 more sheets: f4(OG, Checua; ACol, AX), f4(OG, Checua; Acol, MX)]
