# Supplementary material for: A 6000-year-long genomic transect from the Bogotá Altiplano reveals multiple genetic shifts in the demographic history of Colombia
Source: Sci Adv. 2025 May 28;11(22):eads6284. doi: 10.1126/sciadv.ads6284 (PMC12118548; doi:10.1126/sciadv.ads6284)
Supplement: Supplementary file 2 — Tables S1 to S8 [file sciadv.ads6284_tables_s1_to_s8.zip › ads6284_table_s4.xlsx]

## Sheet: f4(OG; Col, MX1,MX2) 
Table S4.A: f4-outgroup-statistics exploring the relationship of ancient Colombians with present-day Indigenous populations of the Americas available in the Illumina dataset, Reich et al. (23)
Notes:
a) All European and African admixture has been masked by Reich et al. (23) prior to publication
Pop1	Pop2	Pop3	Pop4	f4	Z score	ABBA	BABA	SNP
MbutiPygmy	Colombia_Checua_6000BP	Algonquin	Arara	8499	12.966	10666	9160	177230
MbutiPygmy	Colombia_Checua_6000BP	Algonquin	Arhuaco	6537	11.388	11279	10081	183282
MbutiPygmy	Colombia_Checua_6000BP	Algonquin	Aymara	834	18.903	11832	10243	190541
MbutiPygmy	Colombia_Checua_6000BP	Algonquin	Bribri	7479	13.865	11824	10399	190541
MbutiPygmy	Colombia_Checua_6000BP	Algonquin	Cabecar	759	15.364	11775	10329	190541
MbutiPygmy	Colombia_Checua_6000BP	Algonquin	Chane	8373	15.562	11892	10297	190518
MbutiPygmy	Colombia_Checua_6000BP	Algonquin	Chilote	7749	15.304	11448	10016	184711
MbutiPygmy	Colombia_Checua_6000BP	Algonquin	Chono	8426	13.987	10943	9461	175922
MbutiPygmy	Colombia_Checua_6000BP	Algonquin	Chorotega	8282	9.501	5952	5150	96915
MbutiPygmy	Colombia_Checua_6000BP	Algonquin	Diaguita	8072	14.843	11507	10007	185853
MbutiPygmy	Colombia_Checua_6000BP	Algonquin	Embera	724	14.001	11744	10364	190541
MbutiPygmy	Colombia_Checua_6000BP	Algonquin	Guahibo	8041	16.19	11851	10319	190541
MbutiPygmy	Colombia_Checua_6000BP	Algonquin	Guarani	7944	16.728	11810	10296	190540
MbutiPygmy	Colombia_Checua_6000BP	Algonquin	Guaymi	7432	13.933	11742	10326	190541
MbutiPygmy	Colombia_Checua_6000BP	Algonquin	Huetar	7087	8.318	6211	5487	102168
MbutiPygmy	Colombia_Checua_6000BP	Algonquin	Hulliche	7959	14.639	11761	10252	189645
MbutiPygmy	Colombia_Checua_6000BP	Algonquin	Inga	7778	16.088	11790	10308	190541
MbutiPygmy	Colombia_Checua_6000BP	Algonquin	Jamamadi	7681	11.766	11623	10171	188957
MbutiPygmy	Colombia_Checua_6000BP	Algonquin	Kaingang	7605	12.288	9963	8728	162381
MbutiPygmy	Colombia_Checua_6000BP	Algonquin	Kaqchikel	7272	15.965	11720	10334	190541
MbutiPygmy	Colombia_Checua_6000BP	Algonquin	Karitiana	7833	15.189	11822	10329	190541
MbutiPygmy	Colombia_Checua_6000BP	Algonquin	Kogi	6875	13.093	11757	10447	190539
MbutiPygmy	Colombia_Checua_6000BP	Algonquin	Maleku	7669	12.969	11794	10333	190541
MbutiPygmy	Colombia_Checua_6000BP	Algonquin	Maya1	6965	15.84	11711	10384	190541
MbutiPygmy	Colombia_Checua_6000BP	Algonquin	Maya2	6986	15.789	11708	10377	190541
MbutiPygmy	Colombia_Checua_6000BP	Algonquin	Mixe	6406	13.878	11629	10408	190541
MbutiPygmy	Colombia_Checua_6000BP	Algonquin	Mixtec	6507	13.89	11643	10404	190535
MbutiPygmy	Colombia_Checua_6000BP	Algonquin	Ojibwa	1217	2.423	10523	10297	185397
MbutiPygmy	Colombia_Checua_6000BP	Algonquin	Palikur	8223	15.078	11783	10216	190536
MbutiPygmy	Colombia_Checua_6000BP	Algonquin	Parakana	7637	12.536	11503	10077	186667
MbutiPygmy	Colombia_Checua_6000BP	Algonquin	Piapoco	7441	14.813	11812	10394	190541
MbutiPygmy	Colombia_Checua_6000BP	Algonquin	Pima	5167	10.895	11530	10545	190541
MbutiPygmy	Colombia_Checua_6000BP	Algonquin	Purepecha	6478	8.622	7732	6912	126605
MbutiPygmy	Colombia_Checua_6000BP	Algonquin	Quechua	8207	18.662	11806	10243	190541
MbutiPygmy	Colombia_Checua_6000BP	Algonquin	Surui	8297	15.739	11837	10256	190541
MbutiPygmy	Colombia_Checua_6000BP	Algonquin	Tepehuano	6244	14.019	11626	10436	190541
MbutiPygmy	Colombia_Checua_6000BP	Algonquin	Teribe	7867	14.593	11807	10308	190541
MbutiPygmy	Colombia_Checua_6000BP	Algonquin	Ticuna	6993	13.79	11759	10427	190541
MbutiPygmy	Colombia_Checua_6000BP	Algonquin	Toba	7778	16.01	11794	10312	190541
MbutiPygmy	Colombia_Checua_6000BP	Algonquin	Waunana	728	14.034	11737	10350	190541
MbutiPygmy	Colombia_Checua_6000BP	Algonquin	Wayuu	7797	16.206	11806	10321	190541
MbutiPygmy	Colombia_Checua_6000BP	Algonquin	Wichi	8531	16.754	11878	10252	190541
MbutiPygmy	Colombia_Checua_6000BP	Algonquin	Yaghan	7975	14.994	11804	10285	190509
MbutiPygmy	Colombia_Checua_6000BP	Algonquin	Yaqui	502	5.884	6204	5670	106393
MbutiPygmy	Colombia_Checua_6000BP	Algonquin	Zapotec1	6273	14.207	11621	10426	190541
MbutiPygmy	Colombia_Checua_6000BP	Algonquin	Zapotec2	6496	14.62	11641	10403	190541
MbutiPygmy	Colombia_Checua_6000BP	Arara	Arhuaco	-1935	-3.11	9165	9506	176152
MbutiPygmy	Colombia_Checua_6000BP	Arara	Aymara	-132	-265	9738	9762	184124
MbutiPygmy	Colombia_Checua_6000BP	Arara	Bribri	-1154	-1.996	9649	9862	184124
MbutiPygmy	Colombia_Checua_6000BP	Arara	Cabecar	-1047	-1.924	9668	9861	184124
MbutiPygmy	Colombia_Checua_6000BP	Arara	Chane	-87	-155	9676	9692	184104
MbutiPygmy	Colombia_Checua_6000BP	Arara	Chilote	-797	-1.364	9417	9559	178516
MbutiPygmy	Colombia_Checua_6000BP	Arara	Chono	-502	-762	8997	9082	170415
MbutiPygmy	Colombia_Checua_6000BP	Arara	Chorotega	-1863	-2.057	4805	4981	94450
MbutiPygmy	Colombia_Checua_6000BP	Arara	Diaguita	-323	-575	9423	9481	179294
MbutiPygmy	Colombia_Checua_6000BP	Arara	Embera	-1378	-2.449	9626	9879	184124
MbutiPygmy	Colombia_Checua_6000BP	Arara	Guahibo	-534	-1.038	9634	9733	184124
MbutiPygmy	Colombia_Checua_6000BP	Arara	Guarani	-608	-1.182	9568	9680	184124
MbutiPygmy	Colombia_Checua_6000BP	Arara	Guaymi	-1287	-2.284	9605	9842	184124
MbutiPygmy	Colombia_Checua_6000BP	Arara	Huetar	-1575	-1.689	5053	5207	97722
MbutiPygmy	Colombia_Checua_6000BP	Arara	Hulliche	-514	-922	9677	9772	183356
MbutiPygmy	Colombia_Checua_6000BP	Arara	Inga	-773	-1.486	9640	9782	184124
MbutiPygmy	Colombia_Checua_6000BP	Arara	Jamamadi	-793	-1.217	9521	9666	182664
MbutiPygmy	Colombia_Checua_6000BP	Arara	Kaingang	-797	-1.203	8164	8290	158137
MbutiPygmy	Colombia_Checua_6000BP	Arara	Kaqchikel	-1347	-2.672	9635	9883	184124
MbutiPygmy	Colombia_Checua_6000BP	Arara	Karitiana	-743	-1.372	9511	9648	184124
MbutiPygmy	Colombia_Checua_6000BP	Arara	Kogi	-1713	-2.922	9593	9909	184123
MbutiPygmy	Colombia_Checua_6000BP	Arara	Maleku	-847	-1.33	9718	9874	184124
MbutiPygmy	Colombia_Checua_6000BP	Arara	Maya1	-1636	-3.347	9615	9916	184124
MbutiPygmy	Colombia_Checua_6000BP	Arara	Maya2	-155	-3.155	9628	9914	184124
MbutiPygmy	Colombia_Checua_6000BP	Arara	Mixe	-2197	-4.229	9611	10015	184124
MbutiPygmy	Colombia_Checua_6000BP	Arara	Mixtec	-2043	-3.818	9652	10028	184118
MbutiPygmy	Colombia_Checua_6000BP	Arara	Ojibwa	-7088	-11.276	9376	10648	179408
MbutiPygmy	Colombia_Checua_6000BP	Arara	Palikur	-368	-688	9512	9579	184119
MbutiPygmy	Colombia_Checua_6000BP	Arara	Parakana	-652	-1.092	9147	9265	180820
MbutiPygmy	Colombia_Checua_6000BP	Arara	Piapoco	-1127	-2.221	9568	9775	184124
MbutiPygmy	Colombia_Checua_6000BP	Arara	Pima	-3436	-6.425	9671	10303	184124
MbutiPygmy	Colombia_Checua_6000BP	Arara	Purepecha	-2669	-3.267	6406	6733	122432
MbutiPygmy	Colombia_Checua_6000BP	Arara	Quechua	-323	-648	9728	9787	184124
MbutiPygmy	Colombia_Checua_6000BP	Arara	Surui	-322	-0,6	9504	9564	184124
MbutiPygmy	Colombia_Checua_6000BP	Arara	Tepehuano	-2311	-4.587	9670	10096	184124
MbutiPygmy	Colombia_Checua_6000BP	Arara	Teribe	-898	-1.53	9648	9813	184124
MbutiPygmy	Colombia_Checua_6000BP	Arara	Ticuna	-155	-2.853	9549	9834	184124
MbutiPygmy	Colombia_Checua_6000BP	Arara	Toba	-716	-1.359	9649	9781	184124
MbutiPygmy	Colombia_Checua_6000BP	Arara	Waunana	-1112	-2.033	9604	9808	184124
MbutiPygmy	Colombia_Checua_6000BP	Arara	Wayuu	-779	-1.507	9622	9765	184124
MbutiPygmy	Colombia_Checua_6000BP	Arara	Wichi	-152	-286	9666	9694	184124
MbutiPygmy	Colombia_Checua_6000BP	Arara	Yaghan	-708	-1.231	9683	9814	184093
MbutiPygmy	Colombia_Checua_6000BP	Arara	Yaqui	-3461	-3.775	5176	5528	101637
MbutiPygmy	Colombia_Checua_6000BP	Arara	Zapotec1	-2348	-4.725	9638	10070	184124
MbutiPygmy	Colombia_Checua_6000BP	Arara	Zapotec2	-2078	-3.983	9708	10091	184124
MbutiPygmy	Colombia_Checua_6000BP	Arhuaco	Aymara	171	4.044	10710	10385	190106
MbutiPygmy	Colombia_Checua_6000BP	Arhuaco	Bribri	66	1.496	10149	10023	190106
MbutiPygmy	Colombia_Checua_6000BP	Arhuaco	Cabecar	733	1.81	10142	10003	190106
MbutiPygmy	Colombia_Checua_6000BP	Arhuaco	Chane	1756	3.555	10698	10364	190084
MbutiPygmy	Colombia_Checua_6000BP	Arhuaco	Chilote	1296	2.505	10378	10140	184297
MbutiPygmy	Colombia_Checua_6000BP	Arhuaco	Chono	1468	2.485	9862	9604	175628
MbutiPygmy	Colombia_Checua_6000BP	Arhuaco	Chorotega	1367	1.69	5282	5150	96649
MbutiPygmy	Colombia_Checua_6000BP	Arhuaco	Diaguita	1392	2.688	10396	10138	185326
MbutiPygmy	Colombia_Checua_6000BP	Arhuaco	Embera	505	1.107	10383	10287	190106
MbutiPygmy	Colombia_Checua_6000BP	Arhuaco	Guahibo	1286	2.718	10627	10383	190106
MbutiPygmy	Colombia_Checua_6000BP	Arhuaco	Guarani	1333	3.079	10620	10366	190105
MbutiPygmy	Colombia_Checua_6000BP	Arhuaco	Guaymi	616	1.372	10164	10047	190106
MbutiPygmy	Colombia_Checua_6000BP	Arhuaco	Huetar	155	196	5485	5469	103537
MbutiPygmy	Colombia_Checua_6000BP	Arhuaco	Hulliche	1314	2.622	10608	10360	189210
MbutiPygmy	Colombia_Checua_6000BP	Arhuaco	Inga	1072	2.337	10593	10389	190106
MbutiPygmy	Colombia_Checua_6000BP	Arhuaco	Jamamadi	961	1.58	10516	10335	188839
MbutiPygmy	Colombia_Checua_6000BP	Arhuaco	Kaingang	757	1.241	9056	8933	163214
MbutiPygmy	Colombia_Checua_6000BP	Arhuaco	Kaqchikel	501	1.272	10532	10437	190106
MbutiPygmy	Colombia_Checua_6000BP	Arhuaco	Karitiana	1076	2.2	10637	10432	190106
MbutiPygmy	Colombia_Checua_6000BP	Arhuaco	Kogi	112	251	9881	9859	190104
MbutiPygmy	Colombia_Checua_6000BP	Arhuaco	Maleku	657	1.227	10249	10125	190106
MbutiPygmy	Colombia_Checua_6000BP	Arhuaco	Maya1	229	558	10563	10520	190106
MbutiPygmy	Colombia_Checua_6000BP	Arhuaco	Maya2	342	813	10555	10490	190106
MbutiPygmy	Colombia_Checua_6000BP	Arhuaco	Mixe	-307	-706	10576	10635	190106
MbutiPygmy	Colombia_Checua_6000BP	Arhuaco	Mixtec	-21	-457	10598	10638	190100
MbutiPygmy	Colombia_Checua_6000BP	Arhuaco	Ojibwa	-5443	-9.912	10172	11179	184886
MbutiPygmy	Colombia_Checua_6000BP	Arhuaco	Palikur	1482	2.988	10573	10292	190101
MbutiPygmy	Colombia_Checua_6000BP	Arhuaco	Parakana	1025	1.76	10286	10095	186280
MbutiPygmy	Colombia_Checua_6000BP	Arhuaco	Piapoco	796	1.752	10592	10441	190106
MbutiPygmy	Colombia_Checua_6000BP	Arhuaco	Pima	-1481	-3.223	10554	10835	190106
MbutiPygmy	Colombia_Checua_6000BP	Arhuaco	Purepecha	131	181	7084	7068	126419
MbutiPygmy	Colombia_Checua_6000BP	Arhuaco	Quechua	1563	3.721	10684	10387	190106
MbutiPygmy	Colombia_Checua_6000BP	Arhuaco	Surui	1508	3.08	10633	10346	190106
MbutiPygmy	Colombia_Checua_6000BP	Arhuaco	Tepehuano	-46	-1.071	10620	10707	190106
MbutiPygmy	Colombia_Checua_6000BP	Arhuaco	Teribe	1015	2.187	10169	9976	190106
MbutiPygmy	Colombia_Checua_6000BP	Arhuaco	Ticuna	36	748	10550	10481	190106
MbutiPygmy	Colombia_Checua_6000BP	Arhuaco	Toba	1188	2.597	10638	10413	190106
MbutiPygmy	Colombia_Checua_6000BP	Arhuaco	Waunana	683	1.465	10418	10288	190106
MbutiPygmy	Colombia_Checua_6000BP	Arhuaco	Wayuu	1119	2.777	10383	10170	190106
MbutiPygmy	Colombia_Checua_6000BP	Arhuaco	Wichi	1841	3.875	10695	10345	190106
MbutiPygmy	Colombia_Checua_6000BP	Arhuaco	Yaghan	1338	2.539	10690	10435	190074
MbutiPygmy	Colombia_Checua_6000BP	Arhuaco	Yaqui	-1043	-1.306	5577	5684	103055
MbutiPygmy	Colombia_Checua_6000BP	Arhuaco	Zapotec1	-47	-1.13	10558	10647	190106
MbutiPygmy	Colombia_Checua_6000BP	Arhuaco	Zapotec2	-155	-375	10610	10640	190106
MbutiPygmy	Colombia_Checua_6000BP	Aymara	Bribri	-99	-2.82	10876	11073	198691
MbutiPygmy	Colombia_Checua_6000BP	Aymara	Cabecar	-857	-2.881	10875	11045	198691
MbutiPygmy	Colombia_Checua_6000BP	Aymara	Chane	118	339	10898	10874	198667
MbutiPygmy	Colombia_Checua_6000BP	Aymara	Chilote	-487	-1.411	10541	10635	192860
MbutiPygmy	Colombia_Checua_6000BP	Aymara	Chono	-12	-277	10018	10040	183812
MbutiPygmy	Colombia_Checua_6000BP	Aymara	Chorotega	-327	-505	5524	5558	101756
MbutiPygmy	Colombia_Checua_6000BP	Aymara	Diaguita	-264	-787	10424	10475	193620
MbutiPygmy	Colombia_Checua_6000BP	Aymara	Embera	-1119	-3.298	10830	11052	198691
MbutiPygmy	Colombia_Checua_6000BP	Aymara	Guahibo	-298	-982	10914	10973	198691
MbutiPygmy	Colombia_Checua_6000BP	Aymara	Guarani	-376	-1.43	10865	10940	198690
MbutiPygmy	Colombia_Checua_6000BP	Aymara	Guaymi	-981	-2.848	10850	11045	198691
MbutiPygmy	Colombia_Checua_6000BP	Aymara	Huetar	-127	-1.762	5681	5814	104911
MbutiPygmy	Colombia_Checua_6000BP	Aymara	Hulliche	-323	-0,96	10802	10866	197795
MbutiPygmy	Colombia_Checua_6000BP	Aymara	Inga	-592	-2.21	10833	10951	198691
MbutiPygmy	Colombia_Checua_6000BP	Aymara	Jamamadi	-604	-1.214	10768	10887	197067
MbutiPygmy	Colombia_Checua_6000BP	Aymara	Kaingang	-74	-1.595	9243	9368	169755
MbutiPygmy	Colombia_Checua_6000BP	Aymara	Kaqchikel	-1127	-5.037	10848	11072	198691
MbutiPygmy	Colombia_Checua_6000BP	Aymara	Karitiana	-546	-1.585	10900	11008	198691
MbutiPygmy	Colombia_Checua_6000BP	Aymara	Kogi	-152	-4.151	10828	11130	198689
MbutiPygmy	Colombia_Checua_6000BP	Aymara	Maleku	-852	-1.99	10892	11062	198691
MbutiPygmy	Colombia_Checua_6000BP	Aymara	Maya1	-1398	-6.936	10839	11116	198691
MbutiPygmy	Colombia_Checua_6000BP	Aymara	Maya2	-1338	-5.705	10845	11111	198691
MbutiPygmy	Colombia_Checua_6000BP	Aymara	Mixe	-1971	-7.536	10815	11207	198691
MbutiPygmy	Colombia_Checua_6000BP	Aymara	Mixtec	-185	-6.531	10840	11208	198685
MbutiPygmy	Colombia_Checua_6000BP	Aymara	Ojibwa	-6925	-16.334	10473	11813	193471
MbutiPygmy	Colombia_Checua_6000BP	Aymara	Palikur	-21	-594	10877	10918	198686
MbutiPygmy	Colombia_Checua_6000BP	Aymara	Parakana	-648	-1.425	10584	10710	194668
MbutiPygmy	Colombia_Checua_6000BP	Aymara	Piapoco	-843	-2.826	10887	11054	198691
MbutiPygmy	Colombia_Checua_6000BP	Aymara	Pima	-3174	-10.77	10824	11455	198691
MbutiPygmy	Colombia_Checua_6000BP	Aymara	Purepecha	-2025	-3.614	7173	7440	132006
MbutiPygmy	Colombia_Checua_6000BP	Aymara	Quechua	-148	-1.174	10607	10637	198691
MbutiPygmy	Colombia_Checua_6000BP	Aymara	Surui	-127	-0,37	10897	10922	198691
MbutiPygmy	Colombia_Checua_6000BP	Aymara	Tepehuano	-2156	-8.743	10844	11273	198691
MbutiPygmy	Colombia_Checua_6000BP	Aymara	Teribe	-608	-1.636	10903	11024	198691
MbutiPygmy	Colombia_Checua_6000BP	Aymara	Ticuna	-1241	-3.834	10798	11045	198691
MbutiPygmy	Colombia_Checua_6000BP	Aymara	Toba	-525	-1.768	10867	10972	198691
MbutiPygmy	Colombia_Checua_6000BP	Aymara	Waunana	-1014	-3.029	10823	11024	198691
MbutiPygmy	Colombia_Checua_6000BP	Aymara	Wayuu	-559	-2.071	10864	10975	198691
MbutiPygmy	Colombia_Checua_6000BP	Aymara	Wichi	108	334	10958	10936	198691
MbutiPygmy	Colombia_Checua_6000BP	Aymara	Yaghan	-431	-1.195	10867	10953	198659
MbutiPygmy	Colombia_Checua_6000BP	Aymara	Yaqui	-3047	-4.572	5778	6113	109866
MbutiPygmy	Colombia_Checua_6000BP	Aymara	Zapotec1	-2119	-10.274	10798	11219	198691
MbutiPygmy	Colombia_Checua_6000BP	Aymara	Zapotec2	-1859	-7.969	10838	11207	198691
MbutiPygmy	Colombia_Checua_6000BP	Bribri	Cabecar	133	485	9937	9910	198691
MbutiPygmy	Colombia_Checua_6000BP	Bribri	Chane	1108	2.453	11057	10837	198667
MbutiPygmy	Colombia_Checua_6000BP	Bribri	Chilote	534	1.157	10732	10629	192860
MbutiPygmy	Colombia_Checua_6000BP	Bribri	Chono	622	1.187	10192	10077	183812
MbutiPygmy	Colombia_Checua_6000BP	Bribri	Chorotega	49	69	5323	5318	101756
MbutiPygmy	Colombia_Checua_6000BP	Bribri	Diaguita	777	1.718	10745	10595	193620
MbutiPygmy	Colombia_Checua_6000BP	Bribri	Embera	-129	-337	10584	10610	198691
MbutiPygmy	Colombia_Checua_6000BP	Bribri	Guahibo	692	1.725	10996	10859	198691
MbutiPygmy	Colombia_Checua_6000BP	Bribri	Guarani	614	1.603	10999	10877	198690
MbutiPygmy	Colombia_Checua_6000BP	Bribri	Guaymi	9	27	10131	10129	198691
MbutiPygmy	Colombia_Checua_6000BP	Bribri	Huetar	41	57	5364	5359	104911
MbutiPygmy	Colombia_Checua_6000BP	Bribri	Hulliche	661	1.528	11002	10871	197795
MbutiPygmy	Colombia_Checua_6000BP	Bribri	Inga	398	1.057	10956	10877	198691
MbutiPygmy	Colombia_Checua_6000BP	Bribri	Jamamadi	408	716	10871	10791	197067
MbutiPygmy	Colombia_Checua_6000BP	Bribri	Kaingang	21	382	9335	9299	169755
MbutiPygmy	Colombia_Checua_6000BP	Bribri	Kaqchikel	-137	-413	10851	10879	198691
MbutiPygmy	Colombia_Checua_6000BP	Bribri	Karitiana	444	1.07	10989	10901	198691
MbutiPygmy	Colombia_Checua_6000BP	Bribri	Kogi	-529	-1.312	10473	10578	198689
MbutiPygmy	Colombia_Checua_6000BP	Bribri	Maleku	138	0,31	10263	10235	198691
MbutiPygmy	Colombia_Checua_6000BP	Bribri	Maya1	-407	-1.22	10902	10983	198691
MbutiPygmy	Colombia_Checua_6000BP	Bribri	Maya2	-348	-978	10908	10977	198691
MbutiPygmy	Colombia_Checua_6000BP	Bribri	Mixe	-981	-2.657	10934	11129	198691
MbutiPygmy	Colombia_Checua_6000BP	Bribri	Mixtec	-859	-2.146	10978	11149	198685
MbutiPygmy	Colombia_Checua_6000BP	Bribri	Ojibwa	-6027	-12.056	10587	11753	193471
MbutiPygmy	Colombia_Checua_6000BP	Bribri	Palikur	78	1.758	10960	10805	198686
MbutiPygmy	Colombia_Checua_6000BP	Bribri	Parakana	327	622	10665	10602	194668
MbutiPygmy	Colombia_Checua_6000BP	Bribri	Piapoco	147	382	10969	10939	198691
MbutiPygmy	Colombia_Checua_6000BP	Bribri	Pima	-2184	-5.551	10939	11373	198691
MbutiPygmy	Colombia_Checua_6000BP	Bribri	Purepecha	-1317	-1.993	7266	7439	132006
MbutiPygmy	Colombia_Checua_6000BP	Bribri	Quechua	842	2.423	11064	10897	198691
MbutiPygmy	Colombia_Checua_6000BP	Bribri	Surui	864	2.042	11014	10843	198691
MbutiPygmy	Colombia_Checua_6000BP	Bribri	Tepehuano	-1166	-3.231	10961	11193	198691
MbutiPygmy	Colombia_Checua_6000BP	Bribri	Teribe	382	1.041	10050	9974	198691
MbutiPygmy	Colombia_Checua_6000BP	Bribri	Ticuna	-251	-596	10898	10948	198691
MbutiPygmy	Colombia_Checua_6000BP	Bribri	Toba	465	1.149	10999	10906	198691
MbutiPygmy	Colombia_Checua_6000BP	Bribri	Waunana	-24	-0,06	10587	10592	198691
MbutiPygmy	Colombia_Checua_6000BP	Bribri	Wayuu	431	1.323	10651	10566	198691
MbutiPygmy	Colombia_Checua_6000BP	Bribri	Wichi	1099	2.603	11023	10805	198691
MbutiPygmy	Colombia_Checua_6000BP	Bribri	Yaghan	555	1.204	11043	10933	198659
MbutiPygmy	Colombia_Checua_6000BP	Bribri	Yaqui	-1996	-2.765	5835	6054	109866
MbutiPygmy	Colombia_Checua_6000BP	Bribri	Zapotec1	-1129	-3.303	10911	11135	198691
MbutiPygmy	Colombia_Checua_6000BP	Bribri	Zapotec2	-869	-2.445	10972	11145	198691
MbutiPygmy	Colombia_Checua_6000BP	Cabecar	Chane	975	2.482	11023	10829	198667
MbutiPygmy	Colombia_Checua_6000BP	Cabecar	Chilote	36	882	10697	10628	192860
MbutiPygmy	Colombia_Checua_6000BP	Cabecar	Chono	775	1.569	10188	10046	183812
MbutiPygmy	Colombia_Checua_6000BP	Cabecar	Chorotega	57	87	5330	5324	101756
MbutiPygmy	Colombia_Checua_6000BP	Cabecar	Diaguita	642	1.574	10712	10588	193620
MbutiPygmy	Colombia_Checua_6000BP	Cabecar	Embera	-262	-808	10563	10615	198691
MbutiPygmy	Colombia_Checua_6000BP	Cabecar	Guahibo	559	1.607	10995	10884	198691
MbutiPygmy	Colombia_Checua_6000BP	Cabecar	Guarani	481	1.51	10969	10873	198690
MbutiPygmy	Colombia_Checua_6000BP	Cabecar	Guaymi	-124	-0,44	10095	10119	198691
MbutiPygmy	Colombia_Checua_6000BP	Cabecar	Huetar	-228	-345	5318	5342	104911
MbutiPygmy	Colombia_Checua_6000BP	Cabecar	Hulliche	499	1.296	10949	10850	197795
MbutiPygmy	Colombia_Checua_6000BP	Cabecar	Inga	265	797	10942	10890	198691
MbutiPygmy	Colombia_Checua_6000BP	Cabecar	Jamamadi	262	0,49	10853	10801	197067
MbutiPygmy	Colombia_Checua_6000BP	Cabecar	Kaingang	8	0,16	9283	9269	169755
MbutiPygmy	Colombia_Checua_6000BP	Cabecar	Kaqchikel	-27	-1.012	10824	10878	198691
MbutiPygmy	Colombia_Checua_6000BP	Cabecar	Karitiana	312	846	10972	10910	198691
MbutiPygmy	Colombia_Checua_6000BP	Cabecar	Kogi	-663	-1.853	10463	10595	198689
MbutiPygmy	Colombia_Checua_6000BP	Cabecar	Maleku	5	13	10211	10210	198691
MbutiPygmy	Colombia_Checua_6000BP	Cabecar	Maya1	-54	-2	10876	10983	198691
MbutiPygmy	Colombia_Checua_6000BP	Cabecar	Maya2	-481	-1.634	10882	10977	198691
MbutiPygmy	Colombia_Checua_6000BP	Cabecar	Mixe	-1114	-3.552	10890	11112	198691
MbutiPygmy	Colombia_Checua_6000BP	Cabecar	Mixtec	-992	-2.828	10931	11128	198685
MbutiPygmy	Colombia_Checua_6000BP	Cabecar	Ojibwa	-6132	-13.262	10550	11736	193471
MbutiPygmy	Colombia_Checua_6000BP	Cabecar	Palikur	646	1.633	10954	10826	198686
MbutiPygmy	Colombia_Checua_6000BP	Cabecar	Parakana	22	445	10653	10611	194668
MbutiPygmy	Colombia_Checua_6000BP	Cabecar	Piapoco	14	43	10953	10950	198691
MbutiPygmy	Colombia_Checua_6000BP	Cabecar	Pima	-2317	-6.804	10895	11356	198691
MbutiPygmy	Colombia_Checua_6000BP	Cabecar	Purepecha	-1486	-2.399	7246	7442	132006
MbutiPygmy	Colombia_Checua_6000BP	Cabecar	Quechua	709	2.462	11021	10880	198691
MbutiPygmy	Colombia_Checua_6000BP	Cabecar	Surui	731	1.906	10983	10838	198691
MbutiPygmy	Colombia_Checua_6000BP	Cabecar	Tepehuano	-1299	-4.277	10929	11187	198691
MbutiPygmy	Colombia_Checua_6000BP	Cabecar	Teribe	249	842	10042	9993	198691
MbutiPygmy	Colombia_Checua_6000BP	Cabecar	Ticuna	-384	-1.013	10866	10942	198691
MbutiPygmy	Colombia_Checua_6000BP	Cabecar	Toba	333	946	10970	10904	198691
MbutiPygmy	Colombia_Checua_6000BP	Cabecar	Waunana	-157	-442	10567	10598	198691
MbutiPygmy	Colombia_Checua_6000BP	Cabecar	Wayuu	299	1.147	10628	10569	198691
MbutiPygmy	Colombia_Checua_6000BP	Cabecar	Wichi	966	2.576	11007	10815	198691
MbutiPygmy	Colombia_Checua_6000BP	Cabecar	Yaghan	425	1.015	11002	10917	198659
MbutiPygmy	Colombia_Checua_6000BP	Cabecar	Yaqui	-2012	-2.97	5830	6051	109866
MbutiPygmy	Colombia_Checua_6000BP	Cabecar	Zapotec1	-1262	-4.476	10885	11136	198691
MbutiPygmy	Colombia_Checua_6000BP	Cabecar	Zapotec2	-1002	-3.411	10927	11126	198691
MbutiPygmy	Colombia_Checua_6000BP	Chane	Chilote	-521	-1.191	10567	10668	192836
MbutiPygmy	Colombia_Checua_6000BP	Chane	Chono	-361	-697	9974	10040	183793
MbutiPygmy	Colombia_Checua_6000BP	Chane	Chorotega	4	53	5487	5483	101744
MbutiPygmy	Colombia_Checua_6000BP	Chane	Diaguita	-322	-727	10565	10627	193596
MbutiPygmy	Colombia_Checua_6000BP	Chane	Embera	-1239	-2.904	10801	11047	198667
MbutiPygmy	Colombia_Checua_6000BP	Chane	Guahibo	-416	-1.025	10817	10900	198667
MbutiPygmy	Colombia_Checua_6000BP	Chane	Guarani	-497	-1.424	10649	10748	198666
MbutiPygmy	Colombia_Checua_6000BP	Chane	Guaymi	-11	-2.589	10760	10978	198667
MbutiPygmy	Colombia_Checua_6000BP	Chane	Huetar	-1493	-1.905	5652	5809	104896
MbutiPygmy	Colombia_Checua_6000BP	Chane	Hulliche	-491	-1.106	10789	10886	197771
MbutiPygmy	Colombia_Checua_6000BP	Chane	Inga	-708	-1.812	10816	10956	198667
MbutiPygmy	Colombia_Checua_6000BP	Chane	Jamamadi	-738	-1.312	10704	10849	197044
MbutiPygmy	Colombia_Checua_6000BP	Chane	Kaingang	-706	-1.364	9150	9270	169737
MbutiPygmy	Colombia_Checua_6000BP	Chane	Kaqchikel	-1245	-3.589	10806	11053	198667
MbutiPygmy	Colombia_Checua_6000BP	Chane	Karitiana	-662	-1.681	10764	10896	198667
MbutiPygmy	Colombia_Checua_6000BP	Chane	Kogi	-1643	-3.775	10764	11091	198665
MbutiPygmy	Colombia_Checua_6000BP	Chane	Maleku	-969	-1.943	10898	11090	198667
MbutiPygmy	Colombia_Checua_6000BP	Chane	Maya1	-1517	-4.584	10793	11094	198667
MbutiPygmy	Colombia_Checua_6000BP	Chane	Maya2	-1456	-4.188	10782	11072	198667
MbutiPygmy	Colombia_Checua_6000BP	Chane	Mixe	-2086	-5.787	10787	11201	198667
MbutiPygmy	Colombia_Checua_6000BP	Chane	Mixtec	-1968	-4.961	10814	11205	198661
MbutiPygmy	Colombia_Checua_6000BP	Chane	Ojibwa	-7076	-13.622	10463	11831	193447
MbutiPygmy	Colombia_Checua_6000BP	Chane	Palikur	-328	-755	10783	10849	198662
MbutiPygmy	Colombia_Checua_6000BP	Chane	Parakana	-769	-1.503	10423	10573	194646
MbutiPygmy	Colombia_Checua_6000BP	Chane	Piapoco	-961	-2.51	10754	10945	198667
MbutiPygmy	Colombia_Checua_6000BP	Chane	Pima	-3294	-8.338	10783	11438	198667
MbutiPygmy	Colombia_Checua_6000BP	Chane	Purepecha	-1941	-2.916	7229	7485	131989
MbutiPygmy	Colombia_Checua_6000BP	Chane	Quechua	-266	-779	10868	10921	198667
MbutiPygmy	Colombia_Checua_6000BP	Chane	Surui	-245	-571	10786	10835	198667
MbutiPygmy	Colombia_Checua_6000BP	Chane	Tepehuano	-2274	-6.207	10817	11269	198667
MbutiPygmy	Colombia_Checua_6000BP	Chane	Teribe	-725	-1.594	10853	10997	198667
MbutiPygmy	Colombia_Checua_6000BP	Chane	Ticuna	-1358	-3.319	10723	10992	198667
MbutiPygmy	Colombia_Checua_6000BP	Chane	Toba	-646	-1.684	10653	10781	198667
MbutiPygmy	Colombia_Checua_6000BP	Chane	Waunana	-1134	-2.67	10792	11018	198667
MbutiPygmy	Colombia_Checua_6000BP	Chane	Wayuu	-676	-1.849	10812	10947	198667
MbutiPygmy	Colombia_Checua_6000BP	Chane	Wichi	-9	-25	10667	10669	198667
MbutiPygmy	Colombia_Checua_6000BP	Chane	Yaghan	-55	-1.217	10858	10967	198635
MbutiPygmy	Colombia_Checua_6000BP	Chane	Yaqui	-3403	-4.722	5732	6106	109853
MbutiPygmy	Colombia_Checua_6000BP	Chane	Zapotec1	-2237	-6.596	10774	11218	198667
MbutiPygmy	Colombia_Checua_6000BP	Chane	Zapotec2	-1976	-5.52	10798	11191	198667
MbutiPygmy	Colombia_Checua_6000BP	Chilote	Chono	408	912	9278	9205	178429
MbutiPygmy	Colombia_Checua_6000BP	Chilote	Chorotega	13	168	5457	5444	99612
MbutiPygmy	Colombia_Checua_6000BP	Chilote	Diaguita	229	523	10319	10276	188029
MbutiPygmy	Colombia_Checua_6000BP	Chilote	Embera	-613	-1.403	10579	10697	192860
MbutiPygmy	Colombia_Checua_6000BP	Chilote	Guahibo	189	462	10674	10638	192860
MbutiPygmy	Colombia_Checua_6000BP	Chilote	Guarani	61	164	10612	10600	192859
MbutiPygmy	Colombia_Checua_6000BP	Chilote	Guaymi	-515	-1.136	10613	10712	192860
MbutiPygmy	Colombia_Checua_6000BP	Chilote	Huetar	-702	-864	5545	5616	101339
MbutiPygmy	Colombia_Checua_6000BP	Chilote	Hulliche	103	0,28	10003	9983	191966
MbutiPygmy	Colombia_Checua_6000BP	Chilote	Inga	-142	-363	10615	10642	192860
MbutiPygmy	Colombia_Checua_6000BP	Chilote	Jamamadi	-125	-218	10512	10535	191362
MbutiPygmy	Colombia_Checua_6000BP	Chilote	Kaingang	1	17	9057	9055	164028
MbutiPygmy	Colombia_Checua_6000BP	Chilote	Kaqchikel	-606	-1.696	10614	10731	192860
MbutiPygmy	Colombia_Checua_6000BP	Chilote	Karitiana	-46	-0,11	10654	10663	192860
MbutiPygmy	Colombia_Checua_6000BP	Chilote	Kogi	-1064	-2.272	10583	10789	192858
MbutiPygmy	Colombia_Checua_6000BP	Chilote	Maleku	-38	-714	10643	10717	192860
MbutiPygmy	Colombia_Checua_6000BP	Chilote	Maya1	-905	-2.595	10603	10778	192860
MbutiPygmy	Colombia_Checua_6000BP	Chilote	Maya2	-83	-2.228	10626	10786	192860
MbutiPygmy	Colombia_Checua_6000BP	Chilote	Mixe	-1431	-3.677	10599	10875	192860
MbutiPygmy	Colombia_Checua_6000BP	Chilote	Mixtec	-1345	-3.395	10623	10882	192854
MbutiPygmy	Colombia_Checua_6000BP	Chilote	Ojibwa	-6513	-13.185	10247	11469	187640
MbutiPygmy	Colombia_Checua_6000BP	Chilote	Palikur	277	608	10632	10578	192855
MbutiPygmy	Colombia_Checua_6000BP	Chilote	Parakana	-181	-335	10344	10378	188941
MbutiPygmy	Colombia_Checua_6000BP	Chilote	Piapoco	-389	-963	10658	10733	192860
MbutiPygmy	Colombia_Checua_6000BP	Chilote	Pima	-2629	-6.711	10603	11110	192860
MbutiPygmy	Colombia_Checua_6000BP	Chilote	Purepecha	-1462	-2.089	7077	7266	128780
MbutiPygmy	Colombia_Checua_6000BP	Chilote	Quechua	344	1.015	10627	10560	192860
MbutiPygmy	Colombia_Checua_6000BP	Chilote	Surui	395	868	10692	10616	192860
MbutiPygmy	Colombia_Checua_6000BP	Chilote	Tepehuano	-1638	-4.437	10620	10936	192860
MbutiPygmy	Colombia_Checua_6000BP	Chilote	Teribe	-155	-324	10657	10687	192860
MbutiPygmy	Colombia_Checua_6000BP	Chilote	Ticuna	-765	-1.75	10603	10750	192860
MbutiPygmy	Colombia_Checua_6000BP	Chilote	Toba	-174	-418	10614	10648	192860
MbutiPygmy	Colombia_Checua_6000BP	Chilote	Waunana	-548	-1.208	10607	10713	192860
MbutiPygmy	Colombia_Checua_6000BP	Chilote	Wayuu	-33	-86	10639	10645	192860
MbutiPygmy	Colombia_Checua_6000BP	Chilote	Wichi	517	1.214	10683	10583	192860
MbutiPygmy	Colombia_Checua_6000BP	Chilote	Yaghan	83	202	10266	10250	192828
MbutiPygmy	Colombia_Checua_6000BP	Chilote	Yaqui	-2003	-2.646	5647	5859	106072
MbutiPygmy	Colombia_Checua_6000BP	Chilote	Zapotec1	-1573	-4.404	10594	10897	192860
MbutiPygmy	Colombia_Checua_6000BP	Chilote	Zapotec2	-1318	-3.627	10608	10862	192860
MbutiPygmy	Colombia_Checua_6000BP	Chono	Chorotega	-625	-762	5091	5150	94628
MbutiPygmy	Colombia_Checua_6000BP	Chono	Diaguita	142	273	9778	9752	178751
MbutiPygmy	Colombia_Checua_6000BP	Chono	Embera	-847	-1.69	10032	10188	183812
MbutiPygmy	Colombia_Checua_6000BP	Chono	Guahibo	-136	-278	10078	10103	183812
MbutiPygmy	Colombia_Checua_6000BP	Chono	Guarani	-307	-664	10067	10123	183811
MbutiPygmy	Colombia_Checua_6000BP	Chono	Guaymi	-777	-1.521	10042	10184	183812
MbutiPygmy	Colombia_Checua_6000BP	Chono	Huetar	-1558	-1.649	5317	5469	97592
MbutiPygmy	Colombia_Checua_6000BP	Chono	Hulliche	-88	-198	9431	9447	183126
MbutiPygmy	Colombia_Checua_6000BP	Chono	Inga	-468	-1.035	10049	10135	183812
MbutiPygmy	Colombia_Checua_6000BP	Chono	Jamamadi	-44	-729	9920	10001	182223
MbutiPygmy	Colombia_Checua_6000BP	Chono	Kaingang	-452	-714	8536	8607	156606
MbutiPygmy	Colombia_Checua_6000BP	Chono	Kaqchikel	-949	-2.174	10043	10217	183812
MbutiPygmy	Colombia_Checua_6000BP	Chono	Karitiana	-347	-672	10108	10172	183812
MbutiPygmy	Colombia_Checua_6000BP	Chono	Kogi	-1244	-2.284	10043	10271	183810
MbutiPygmy	Colombia_Checua_6000BP	Chono	Maleku	-56	-931	10129	10232	183812
MbutiPygmy	Colombia_Checua_6000BP	Chono	Maya1	-1236	-2.926	10008	10235	183812
MbutiPygmy	Colombia_Checua_6000BP	Chono	Maya2	-1223	-2.773	10017	10242	183812
MbutiPygmy	Colombia_Checua_6000BP	Chono	Mixe	-191	-4.134	10006	10357	183812
MbutiPygmy	Colombia_Checua_6000BP	Chono	Mixtec	-1782	-3.88	10010	10338	183806
MbutiPygmy	Colombia_Checua_6000BP	Chono	Ojibwa	-6791	-11.591	9709	10926	179177
MbutiPygmy	Colombia_Checua_6000BP	Chono	Palikur	-175	-336	10019	10051	183807
MbutiPygmy	Colombia_Checua_6000BP	Chono	Parakana	-555	-904	9771	9871	180068
MbutiPygmy	Colombia_Checua_6000BP	Chono	Piapoco	-688	-1.432	10060	10186	183812
MbutiPygmy	Colombia_Checua_6000BP	Chono	Pima	-3082	-6.43	10042	10609	183812
MbutiPygmy	Colombia_Checua_6000BP	Chono	Purepecha	-1635	-2.102	6620	6817	120965
MbutiPygmy	Colombia_Checua_6000BP	Chono	Quechua	-14	-34	10046	10049	183812
MbutiPygmy	Colombia_Checua_6000BP	Chono	Surui	67	124	10128	10115	183812
MbutiPygmy	Colombia_Checua_6000BP	Chono	Tepehuano	-2011	-4.448	10053	10422	183812
MbutiPygmy	Colombia_Checua_6000BP	Chono	Teribe	-41	-756	10096	10171	183812
MbutiPygmy	Colombia_Checua_6000BP	Chono	Ticuna	-988	-1.985	10016	10198	183812
MbutiPygmy	Colombia_Checua_6000BP	Chono	Toba	-388	-787	10032	10103	183812
MbutiPygmy	Colombia_Checua_6000BP	Chono	Waunana	-816	-1.57	9982	10132	183812
MbutiPygmy	Colombia_Checua_6000BP	Chono	Wayuu	-395	-844	10039	10112	183812
MbutiPygmy	Colombia_Checua_6000BP	Chono	Wichi	105	217	10087	10068	183812
MbutiPygmy	Colombia_Checua_6000BP	Chono	Yaghan	-128	-259	9695	9719	183783
MbutiPygmy	Colombia_Checua_6000BP	Chono	Yaqui	-2786	-3.203	5320	5600	100495
MbutiPygmy	Colombia_Checua_6000BP	Chono	Zapotec1	-1988	-4.568	10002	10367	183812
MbutiPygmy	Colombia_Checua_6000BP	Chono	Zapotec2	-1779	-4.028	10038	10365	183812
MbutiPygmy	Colombia_Checua_6000BP	Chorotega	Diaguita	698	945	5341	5272	98073
MbutiPygmy	Colombia_Checua_6000BP	Chorotega	Embera	-149	-218	5432	5448	101756
MbutiPygmy	Colombia_Checua_6000BP	Chorotega	Guahibo	1126	1.615	5559	5445	101756
MbutiPygmy	Colombia_Checua_6000BP	Chorotega	Guarani	105	154	5519	5508	101755
MbutiPygmy	Colombia_Checua_6000BP	Chorotega	Guaymi	-54	-78	5271	5277	101756
MbutiPygmy	Colombia_Checua_6000BP	Chorotega	Huetar	-1271	-1.039	2792	2859	53392
MbutiPygmy	Colombia_Checua_6000BP	Chorotega	Hulliche	106	1.389	5567	5460	101344
MbutiPygmy	Colombia_Checua_6000BP	Chorotega	Inga	536	789	5559	5505	101756
MbutiPygmy	Colombia_Checua_6000BP	Chorotega	Jamamadi	6	6	5491	5491	100815
MbutiPygmy	Colombia_Checua_6000BP	Chorotega	Kaingang	301	0,33	4815	4788	88364
MbutiPygmy	Colombia_Checua_6000BP	Chorotega	Kaqchikel	-407	-0,64	5469	5511	101756
MbutiPygmy	Colombia_Checua_6000BP	Chorotega	Karitiana	594	791	5567	5506	101756
MbutiPygmy	Colombia_Checua_6000BP	Chorotega	Kogi	-929	-1.288	5424	5518	101755
MbutiPygmy	Colombia_Checua_6000BP	Chorotega	Maleku	-716	-941	5326	5399	101756
MbutiPygmy	Colombia_Checua_6000BP	Chorotega	Maya1	-784	-1.259	5485	5565	101756
MbutiPygmy	Colombia_Checua_6000BP	Chorotega	Maya2	-634	-986	5466	5530	101756
MbutiPygmy	Colombia_Checua_6000BP	Chorotega	Mixe	-1236	-1.844	5471	5597	101756
MbutiPygmy	Colombia_Checua_6000BP	Chorotega	Mixtec	-1041	-1.503	5477	5583	101756
MbutiPygmy	Colombia_Checua_6000BP	Chorotega	Ojibwa	-6026	-7.304	5318	5914	98964
MbutiPygmy	Colombia_Checua_6000BP	Chorotega	Palikur	26	349	5547	5520	101755
MbutiPygmy	Colombia_Checua_6000BP	Chorotega	Parakana	-257	-304	5366	5391	99818
MbutiPygmy	Colombia_Checua_6000BP	Chorotega	Piapoco	252	374	5526	5500	101756
MbutiPygmy	Colombia_Checua_6000BP	Chorotega	Pima	-2551	-3.671	5488	5747	101756
MbutiPygmy	Colombia_Checua_6000BP	Chorotega	Purepecha	-1127	-1.129	3885	3966	71716
MbutiPygmy	Colombia_Checua_6000BP	Chorotega	Quechua	342	537	5544	5509	101756
MbutiPygmy	Colombia_Checua_6000BP	Chorotega	Surui	624	865	5538	5474	101756
MbutiPygmy	Colombia_Checua_6000BP	Chorotega	Tepehuano	-1438	-2.177	5490	5636	101756
MbutiPygmy	Colombia_Checua_6000BP	Chorotega	Teribe	-165	-226	5365	5382	101756
MbutiPygmy	Colombia_Checua_6000BP	Chorotega	Ticuna	-336	-0,46	5502	5536	101756
MbutiPygmy	Colombia_Checua_6000BP	Chorotega	Toba	63	886	5530	5466	101756
MbutiPygmy	Colombia_Checua_6000BP	Chorotega	Waunana	326	436	5457	5424	101756
MbutiPygmy	Colombia_Checua_6000BP	Chorotega	Wayuu	-24	-37	5447	5449	101756
MbutiPygmy	Colombia_Checua_6000BP	Chorotega	Wichi	717	1.003	5550	5477	101756
MbutiPygmy	Colombia_Checua_6000BP	Chorotega	Yaghan	267	339	5547	5519	101744
MbutiPygmy	Colombia_Checua_6000BP	Chorotega	Yaqui	-1756	-1.581	3044	3146	58129
MbutiPygmy	Colombia_Checua_6000BP	Chorotega	Zapotec1	-1523	-2.441	5443	5598	101756
MbutiPygmy	Colombia_Checua_6000BP	Chorotega	Zapotec2	-1257	-1.874	5464	5592	101756
MbutiPygmy	Colombia_Checua_6000BP	Diaguita	Embera	-894	-1.989	10575	10748	193620
MbutiPygmy	Colombia_Checua_6000BP	Diaguita	Guahibo	-82	-205	10616	10632	193620
MbutiPygmy	Colombia_Checua_6000BP	Diaguita	Guarani	-165	-431	10576	10608	193619
MbutiPygmy	Colombia_Checua_6000BP	Diaguita	Guaymi	-784	-1.815	10541	10693	193620
MbutiPygmy	Colombia_Checua_6000BP	Diaguita	Huetar	-985	-1.245	5497	5597	101435
MbutiPygmy	Colombia_Checua_6000BP	Diaguita	Hulliche	-126	-289	10490	10515	192724
MbutiPygmy	Colombia_Checua_6000BP	Diaguita	Inga	-434	-1.144	10530	10614	193620
MbutiPygmy	Colombia_Checua_6000BP	Diaguita	Jamamadi	-254	-0,43	10514	10563	192002
MbutiPygmy	Colombia_Checua_6000BP	Diaguita	Kaingang	-459	-842	8973	9049	165885
MbutiPygmy	Colombia_Checua_6000BP	Diaguita	Kaqchikel	-893	-2.52	10557	10730	193620
MbutiPygmy	Colombia_Checua_6000BP	Diaguita	Karitiana	-348	-817	10581	10648	193620
MbutiPygmy	Colombia_Checua_6000BP	Diaguita	Kogi	-1229	-2.579	10551	10789	193618
MbutiPygmy	Colombia_Checua_6000BP	Diaguita	Maleku	-649	-1.258	10564	10690	193620
MbutiPygmy	Colombia_Checua_6000BP	Diaguita	Maya1	-1209	-3.493	10551	10785	193620
MbutiPygmy	Colombia_Checua_6000BP	Diaguita	Maya2	-1068	-2.908	10554	10760	193620
MbutiPygmy	Colombia_Checua_6000BP	Diaguita	Mixe	-174	-4.513	10525	10862	193620
MbutiPygmy	Colombia_Checua_6000BP	Diaguita	Mixtec	-1634	-4.158	10543	10859	193614
MbutiPygmy	Colombia_Checua_6000BP	Diaguita	Ojibwa	-6644	-13.035	10169	11421	188401
MbutiPygmy	Colombia_Checua_6000BP	Diaguita	Palikur	84	189	10530	10514	193615
MbutiPygmy	Colombia_Checua_6000BP	Diaguita	Parakana	-312	-577	10299	10358	189660
MbutiPygmy	Colombia_Checua_6000BP	Diaguita	Piapoco	-601	-1.518	10579	10696	193620
MbutiPygmy	Colombia_Checua_6000BP	Diaguita	Pima	-2954	-7.047	10541	11113	193620
MbutiPygmy	Colombia_Checua_6000BP	Diaguita	Purepecha	-1922	-2.851	7015	7262	128611
MbutiPygmy	Colombia_Checua_6000BP	Diaguita	Quechua	101	312	10480	10460	193620
MbutiPygmy	Colombia_Checua_6000BP	Diaguita	Surui	159	358	10598	10567	193620
MbutiPygmy	Colombia_Checua_6000BP	Diaguita	Tepehuano	-1939	-5.186	10552	10928	193620
MbutiPygmy	Colombia_Checua_6000BP	Diaguita	Teribe	-37	-779	10586	10658	193620
MbutiPygmy	Colombia_Checua_6000BP	Diaguita	Ticuna	-993	-2.38	10515	10708	193620
MbutiPygmy	Colombia_Checua_6000BP	Diaguita	Toba	-41	-1.004	10566	10645	193620
MbutiPygmy	Colombia_Checua_6000BP	Diaguita	Waunana	-725	-1.607	10572	10713	193620
MbutiPygmy	Colombia_Checua_6000BP	Diaguita	Wayuu	-334	-859	10564	10629	193620
MbutiPygmy	Colombia_Checua_6000BP	Diaguita	Wichi	265	0,63	10621	10570	193620
MbutiPygmy	Colombia_Checua_6000BP	Diaguita	Yaghan	-266	-587	10568	10619	193597
MbutiPygmy	Colombia_Checua_6000BP	Diaguita	Yaqui	-3261	-4.217	5570	5920	107264
MbutiPygmy	Colombia_Checua_6000BP	Diaguita	Zapotec1	-1901	-5.338	10510	10878	193620
MbutiPygmy	Colombia_Checua_6000BP	Diaguita	Zapotec2	-1621	-4.315	10548	10862	193620
MbutiPygmy	Colombia_Checua_6000BP	Embera	Guahibo	821	2.324	10973	10810	198691
MbutiPygmy	Colombia_Checua_6000BP	Embera	Guarani	743	2.15	10984	10837	198690
MbutiPygmy	Colombia_Checua_6000BP	Embera	Guaymi	138	382	10596	10568	198691
MbutiPygmy	Colombia_Checua_6000BP	Embera	Huetar	-107	-145	5611	5622	104911
MbutiPygmy	Colombia_Checua_6000BP	Embera	Hulliche	764	1.799	10964	10813	197795
MbutiPygmy	Colombia_Checua_6000BP	Embera	Inga	527	1.479	10906	10801	198691
MbutiPygmy	Colombia_Checua_6000BP	Embera	Jamamadi	505	898	10882	10783	197067
MbutiPygmy	Colombia_Checua_6000BP	Embera	Kaingang	284	534	9312	9264	169755
MbutiPygmy	Colombia_Checua_6000BP	Embera	Kaqchikel	-8	-25	10903	10905	198691
MbutiPygmy	Colombia_Checua_6000BP	Embera	Karitiana	573	1.447	10966	10852	198691
MbutiPygmy	Colombia_Checua_6000BP	Embera	Kogi	-401	-1.01	10713	10792	198689
MbutiPygmy	Colombia_Checua_6000BP	Embera	Maleku	267	588	10648	10595	198691
MbutiPygmy	Colombia_Checua_6000BP	Embera	Maya1	-278	-926	10923	10978	198691
MbutiPygmy	Colombia_Checua_6000BP	Embera	Maya2	-219	-655	10927	10971	198691
MbutiPygmy	Colombia_Checua_6000BP	Embera	Mixe	-852	-2.453	10937	11107	198691
MbutiPygmy	Colombia_Checua_6000BP	Embera	Mixtec	-731	-1.967	10947	11092	198685
MbutiPygmy	Colombia_Checua_6000BP	Embera	Ojibwa	-5882	-12.187	10576	11714	193471
MbutiPygmy	Colombia_Checua_6000BP	Embera	Palikur	91	2.222	10957	10777	198686
MbutiPygmy	Colombia_Checua_6000BP	Embera	Parakana	489	962	10625	10530	194668
MbutiPygmy	Colombia_Checua_6000BP	Embera	Piapoco	276	783	10934	10879	198691
MbutiPygmy	Colombia_Checua_6000BP	Embera	Pima	-2055	-5.544	10957	11366	198691
MbutiPygmy	Colombia_Checua_6000BP	Embera	Purepecha	-944	-1.508	7249	7373	132006
MbutiPygmy	Colombia_Checua_6000BP	Embera	Quechua	971	2.903	11040	10847	198691
MbutiPygmy	Colombia_Checua_6000BP	Embera	Surui	992	2.413	11005	10808	198691
MbutiPygmy	Colombia_Checua_6000BP	Embera	Tepehuano	-1037	-3.003	10978	11184	198691
MbutiPygmy	Colombia_Checua_6000BP	Embera	Teribe	511	1.351	10638	10536	198691
MbutiPygmy	Colombia_Checua_6000BP	Embera	Ticuna	-122	-306	10843	10867	198691
MbutiPygmy	Colombia_Checua_6000BP	Embera	Toba	594	1.567	10985	10867	198691
MbutiPygmy	Colombia_Checua_6000BP	Embera	Waunana	105	283	10543	10522	198691
MbutiPygmy	Colombia_Checua_6000BP	Embera	Wayuu	56	1.756	10814	10702	198691
MbutiPygmy	Colombia_Checua_6000BP	Embera	Wichi	1227	3.023	11047	10803	198691
MbutiPygmy	Colombia_Checua_6000BP	Embera	Yaghan	684	1.544	10999	10863	198659
MbutiPygmy	Colombia_Checua_6000BP	Embera	Yaqui	-1819	-2.522	5808	6008	109866
MbutiPygmy	Colombia_Checua_6000BP	Embera	Zapotec1	-1	-3.15	10921	11120	198691
MbutiPygmy	Colombia_Checua_6000BP	Embera	Zapotec2	-74	-2.256	10967	11114	198691
MbutiPygmy	Colombia_Checua_6000BP	Guahibo	Guarani	-78	-247	10856	10871	198690
MbutiPygmy	Colombia_Checua_6000BP	Guahibo	Guaymi	-683	-1.752	10828	10963	198691
MbutiPygmy	Colombia_Checua_6000BP	Guahibo	Huetar	-616	-834	5710	5775	104911
MbutiPygmy	Colombia_Checua_6000BP	Guahibo	Hulliche	-65	-162	10866	10879	197795
MbutiPygmy	Colombia_Checua_6000BP	Guahibo	Inga	-294	-928	10787	10845	198691
MbutiPygmy	Colombia_Checua_6000BP	Guahibo	Jamamadi	-331	-627	10718	10783	197067
MbutiPygmy	Colombia_Checua_6000BP	Guahibo	Kaingang	-58	-1.139	9227	9325	169755
MbutiPygmy	Colombia_Checua_6000BP	Guahibo	Kaqchikel	-829	-2.752	10865	11030	198691
MbutiPygmy	Colombia_Checua_6000BP	Guahibo	Karitiana	-248	-698	10838	10887	198691
MbutiPygmy	Colombia_Checua_6000BP	Guahibo	Kogi	-1223	-2.917	10844	11087	198689
MbutiPygmy	Colombia_Checua_6000BP	Guahibo	Maleku	-554	-1.198	10923	11033	198691
MbutiPygmy	Colombia_Checua_6000BP	Guahibo	Maya1	-11	-3.977	10858	11076	198691
MbutiPygmy	Colombia_Checua_6000BP	Guahibo	Maya2	-104	-3.425	10856	11062	198691
MbutiPygmy	Colombia_Checua_6000BP	Guahibo	Mixe	-1673	-5.029	10864	11196	198691
MbutiPygmy	Colombia_Checua_6000BP	Guahibo	Mixtec	-1551	-4.365	10887	11195	198685
MbutiPygmy	Colombia_Checua_6000BP	Guahibo	Ojibwa	-6697	-14.785	10514	11810	193471
MbutiPygmy	Colombia_Checua_6000BP	Guahibo	Palikur	88	228	10794	10776	198686
MbutiPygmy	Colombia_Checua_6000BP	Guahibo	Parakana	-37	-762	10502	10574	194668
MbutiPygmy	Colombia_Checua_6000BP	Guahibo	Piapoco	-545	-1.793	10675	10783	198691
MbutiPygmy	Colombia_Checua_6000BP	Guahibo	Pima	-2876	-8.177	10868	11439	198691
MbutiPygmy	Colombia_Checua_6000BP	Guahibo	Purepecha	-1934	-3.116	7205	7461	132006
MbutiPygmy	Colombia_Checua_6000BP	Guahibo	Quechua	149	507	10959	10929	198691
MbutiPygmy	Colombia_Checua_6000BP	Guahibo	Surui	171	0,47	10845	10811	198691
MbutiPygmy	Colombia_Checua_6000BP	Guahibo	Tepehuano	-1858	-6.022	10877	11246	198691
MbutiPygmy	Colombia_Checua_6000BP	Guahibo	Teribe	-31	-765	10891	10953	198691
MbutiPygmy	Colombia_Checua_6000BP	Guahibo	Ticuna	-944	-2.733	10714	10902	198691
MbutiPygmy	Colombia_Checua_6000BP	Guahibo	Toba	-227	-653	10861	10906	198691
MbutiPygmy	Colombia_Checua_6000BP	Guahibo	Waunana	-716	-1.934	10795	10938	198691
MbutiPygmy	Colombia_Checua_6000BP	Guahibo	Wayuu	-261	-858	10829	10881	198691
MbutiPygmy	Colombia_Checua_6000BP	Guahibo	Wichi	406	1.138	10934	10853	198691
MbutiPygmy	Colombia_Checua_6000BP	Guahibo	Yaghan	-133	-0,32	10878	10904	198659
MbutiPygmy	Colombia_Checua_6000BP	Guahibo	Yaqui	-3037	-4.349	5766	6100	109866
MbutiPygmy	Colombia_Checua_6000BP	Guahibo	Zapotec1	-1821	-6.284	10853	11215	198691
MbutiPygmy	Colombia_Checua_6000BP	Guahibo	Zapotec2	-1561	-5.124	10883	11193	198691
MbutiPygmy	Colombia_Checua_6000BP	Guarani	Guaymi	-605	-1.658	10799	10920	198690
MbutiPygmy	Colombia_Checua_6000BP	Guarani	Huetar	-374	-522	5719	5758	104910
MbutiPygmy	Colombia_Checua_6000BP	Guarani	Hulliche	18	0,05	10864	10860	197794
MbutiPygmy	Colombia_Checua_6000BP	Guarani	Inga	-216	-705	10846	10889	198690
MbutiPygmy	Colombia_Checua_6000BP	Guarani	Jamamadi	-261	-508	10726	10777	197066
MbutiPygmy	Colombia_Checua_6000BP	Guarani	Kaingang	-373	-782	9182	9245	169754
MbutiPygmy	Colombia_Checua_6000BP	Guarani	Kaqchikel	-751	-2.922	10856	11005	198690
MbutiPygmy	Colombia_Checua_6000BP	Guarani	Karitiana	-17	-491	10818	10852	198690
MbutiPygmy	Colombia_Checua_6000BP	Guarani	Kogi	-1144	-2.987	10808	11035	198688
MbutiPygmy	Colombia_Checua_6000BP	Guarani	Maleku	-476	-1.066	10903	10998	198690
MbutiPygmy	Colombia_Checua_6000BP	Guarani	Maya1	-1021	-4.374	10842	11045	198690
MbutiPygmy	Colombia_Checua_6000BP	Guarani	Maya2	-962	-3.63	10848	11039	198690
MbutiPygmy	Colombia_Checua_6000BP	Guarani	Mixe	-1595	-5.707	10852	11169	198690
MbutiPygmy	Colombia_Checua_6000BP	Guarani	Mixtec	-1474	-4.576	10868	11161	198684
MbutiPygmy	Colombia_Checua_6000BP	Guarani	Ojibwa	-6576	-14.706	10490	11762	193470
MbutiPygmy	Colombia_Checua_6000BP	Guarani	Palikur	167	449	10815	10782	198685
MbutiPygmy	Colombia_Checua_6000BP	Guarani	Parakana	-235	-495	10489	10535	194667
MbutiPygmy	Colombia_Checua_6000BP	Guarani	Piapoco	-467	-1.507	10825	10917	198690
MbutiPygmy	Colombia_Checua_6000BP	Guarani	Pima	-2798	-8.915	10856	11412	198690
MbutiPygmy	Colombia_Checua_6000BP	Guarani	Purepecha	-183	-3.038	7196	7438	132005
MbutiPygmy	Colombia_Checua_6000BP	Guarani	Quechua	228	0,88	10935	10890	198690
MbutiPygmy	Colombia_Checua_6000BP	Guarani	Surui	25	685	10827	10778	198690
MbutiPygmy	Colombia_Checua_6000BP	Guarani	Tepehuano	-178	-6.527	10882	11236	198690
MbutiPygmy	Colombia_Checua_6000BP	Guarani	Teribe	-232	-592	10870	10916	198690
MbutiPygmy	Colombia_Checua_6000BP	Guarani	Ticuna	-865	-2.504	10762	10934	198690
MbutiPygmy	Colombia_Checua_6000BP	Guarani	Toba	-148	-483	10749	10778	198690
MbutiPygmy	Colombia_Checua_6000BP	Guarani	Waunana	-638	-1.85	10806	10932	198690
MbutiPygmy	Colombia_Checua_6000BP	Guarani	Wayuu	-182	-644	10838	10874	198690
MbutiPygmy	Colombia_Checua_6000BP	Guarani	Wichi	485	1.453	10775	10678	198690
MbutiPygmy	Colombia_Checua_6000BP	Guarani	Yaghan	-56	-0,14	10909	10920	198658
MbutiPygmy	Colombia_Checua_6000BP	Guarani	Yaqui	-2469	-3.627	5818	6089	109866
MbutiPygmy	Colombia_Checua_6000BP	Guarani	Zapotec1	-1743	-6.9	10839	11185	198690
MbutiPygmy	Colombia_Checua_6000BP	Guarani	Zapotec2	-1483	-5.375	10882	11177	198690
MbutiPygmy	Colombia_Checua_6000BP	Guaymi	Huetar	-23	-333	5298	5323	104911
MbutiPygmy	Colombia_Checua_6000BP	Guaymi	Hulliche	654	1.528	10977	10848	197795
MbutiPygmy	Colombia_Checua_6000BP	Guaymi	Inga	389	1.044	10936	10859	198691
MbutiPygmy	Colombia_Checua_6000BP	Guaymi	Jamamadi	35	633	10825	10756	197067
MbutiPygmy	Colombia_Checua_6000BP	Guaymi	Kaingang	258	506	9257	9213	169755
MbutiPygmy	Colombia_Checua_6000BP	Guaymi	Kaqchikel	-146	-0,47	10824	10853	198691
MbutiPygmy	Colombia_Checua_6000BP	Guaymi	Karitiana	435	1.081	10926	10840	198691
MbutiPygmy	Colombia_Checua_6000BP	Guaymi	Kogi	-538	-1.297	10487	10594	198689
MbutiPygmy	Colombia_Checua_6000BP	Guaymi	Maleku	129	292	10259	10233	198691
MbutiPygmy	Colombia_Checua_6000BP	Guaymi	Maya1	-416	-1.32	10870	10953	198691
MbutiPygmy	Colombia_Checua_6000BP	Guaymi	Maya2	-357	-1.053	10872	10943	198691
MbutiPygmy	Colombia_Checua_6000BP	Guaymi	Mixe	-99	-2.827	10882	11078	198691
MbutiPygmy	Colombia_Checua_6000BP	Guaymi	Mixtec	-868	-2.235	10920	11093	198685
MbutiPygmy	Colombia_Checua_6000BP	Guaymi	Ojibwa	-5985	-12.269	10550	11708	193471
MbutiPygmy	Colombia_Checua_6000BP	Guaymi	Palikur	77	1.839	10905	10752	198686
MbutiPygmy	Colombia_Checua_6000BP	Guaymi	Parakana	35	702	10576	10508	194668
MbutiPygmy	Colombia_Checua_6000BP	Guaymi	Piapoco	138	356	10956	10929	198691
MbutiPygmy	Colombia_Checua_6000BP	Guaymi	Pima	-2193	-5.752	10907	11343	198691
MbutiPygmy	Colombia_Checua_6000BP	Guaymi	Purepecha	-1191	-1.861	7223	7381	132006
MbutiPygmy	Colombia_Checua_6000BP	Guaymi	Quechua	833	2.45	11022	10857	198691
MbutiPygmy	Colombia_Checua_6000BP	Guaymi	Surui	854	2.048	10962	10792	198691
MbutiPygmy	Colombia_Checua_6000BP	Guaymi	Tepehuano	-1175	-3.417	10926	11160	198691
MbutiPygmy	Colombia_Checua_6000BP	Guaymi	Teribe	373	1.059	10109	10035	198691
MbutiPygmy	Colombia_Checua_6000BP	Guaymi	Ticuna	-26	-641	10842	10894	198691
MbutiPygmy	Colombia_Checua_6000BP	Guaymi	Toba	456	1.156	10962	10871	198691
MbutiPygmy	Colombia_Checua_6000BP	Guaymi	Waunana	-33	-85	10564	10571	198691
MbutiPygmy	Colombia_Checua_6000BP	Guaymi	Wayuu	422	1.308	10639	10555	198691
MbutiPygmy	Colombia_Checua_6000BP	Guaymi	Wichi	1089	2.724	10980	10764	198691
MbutiPygmy	Colombia_Checua_6000BP	Guaymi	Yaghan	548	1.217	10959	10851	198659
MbutiPygmy	Colombia_Checua_6000BP	Guaymi	Yaqui	-2251	-3.104	5828	6075	109866
MbutiPygmy	Colombia_Checua_6000BP	Guaymi	Zapotec1	-1138	-3.455	10883	11109	198691
MbutiPygmy	Colombia_Checua_6000BP	Guaymi	Zapotec2	-878	-2.575	10922	11097	198691
MbutiPygmy	Colombia_Checua_6000BP	Huetar	Hulliche	1077	1.359	5776	5664	104024
MbutiPygmy	Colombia_Checua_6000BP	Huetar	Inga	47	617	5759	5710	104911
MbutiPygmy	Colombia_Checua_6000BP	Huetar	Jamamadi	94	102	5670	5661	103948
MbutiPygmy	Colombia_Checua_6000BP	Huetar	Kaingang	286	302	4974	4948	90052
MbutiPygmy	Colombia_Checua_6000BP	Huetar	Kaqchikel	-2	-3	5703	5703	104911
MbutiPygmy	Colombia_Checua_6000BP	Huetar	Karitiana	567	755	5750	5690	104911
MbutiPygmy	Colombia_Checua_6000BP	Huetar	Kogi	-94	-1.284	5495	5594	104909
MbutiPygmy	Colombia_Checua_6000BP	Huetar	Maleku	-292	-371	5381	5412	104911
MbutiPygmy	Colombia_Checua_6000BP	Huetar	Maya1	-245	-362	5715	5741	104911
MbutiPygmy	Colombia_Checua_6000BP	Huetar	Maya2	-266	-389	5715	5743	104911
MbutiPygmy	Colombia_Checua_6000BP	Huetar	Mixe	-771	-1.096	5713	5794	104911
MbutiPygmy	Colombia_Checua_6000BP	Huetar	Mixtec	-395	-516	5786	5828	104911
MbutiPygmy	Colombia_Checua_6000BP	Huetar	Ojibwa	-601	-6.861	5575	6189	102181
MbutiPygmy	Colombia_Checua_6000BP	Huetar	Palikur	1862	2.329	5799	5604	104908
MbutiPygmy	Colombia_Checua_6000BP	Huetar	Parakana	-72	-0,08	5526	5534	102768
MbutiPygmy	Colombia_Checua_6000BP	Huetar	Piapoco	645	879	5773	5706	104911
MbutiPygmy	Colombia_Checua_6000BP	Huetar	Pima	-2125	-2.863	5759	5982	104911
MbutiPygmy	Colombia_Checua_6000BP	Huetar	Purepecha	-618	-587	3928	3973	72063
MbutiPygmy	Colombia_Checua_6000BP	Huetar	Quechua	1037	1.473	5795	5687	104911
MbutiPygmy	Colombia_Checua_6000BP	Huetar	Surui	887	1.137	5757	5664	104911
MbutiPygmy	Colombia_Checua_6000BP	Huetar	Tepehuano	-899	-1.26	5755	5849	104911
MbutiPygmy	Colombia_Checua_6000BP	Huetar	Teribe	139	194	5318	5304	104911
MbutiPygmy	Colombia_Checua_6000BP	Huetar	Ticuna	-125	-163	5728	5741	104911
MbutiPygmy	Colombia_Checua_6000BP	Huetar	Toba	1233	1.658	5801	5671	104911
MbutiPygmy	Colombia_Checua_6000BP	Huetar	Waunana	612	792	5618	5554	104911
MbutiPygmy	Colombia_Checua_6000BP	Huetar	Wayuu	567	815	5602	5543	104911
MbutiPygmy	Colombia_Checua_6000BP	Huetar	Wichi	1599	2.109	5758	5591	104911
MbutiPygmy	Colombia_Checua_6000BP	Huetar	Yaghan	952	1.149	5816	5716	104896
MbutiPygmy	Colombia_Checua_6000BP	Huetar	Yaqui	-1633	-1.396	3136	3232	59091
MbutiPygmy	Colombia_Checua_6000BP	Huetar	Zapotec1	-1046	-1.507	5720	5830	104911
MbutiPygmy	Colombia_Checua_6000BP	Huetar	Zapotec2	-338	-485	5753	5789	104911
MbutiPygmy	Colombia_Checua_6000BP	Hulliche	Inga	-262	-695	10848	10900	197795
MbutiPygmy	Colombia_Checua_6000BP	Hulliche	Jamamadi	-245	-0,44	10752	10800	196171
MbutiPygmy	Colombia_Checua_6000BP	Hulliche	Kaingang	-263	-477	9258	9303	168859
MbutiPygmy	Colombia_Checua_6000BP	Hulliche	Kaqchikel	-765	-2.242	10841	10992	197795
MbutiPygmy	Colombia_Checua_6000BP	Hulliche	Karitiana	-188	-452	10884	10921	197795
MbutiPygmy	Colombia_Checua_6000BP	Hulliche	Kogi	-1188	-2.619	10823	11058	197793
MbutiPygmy	Colombia_Checua_6000BP	Hulliche	Maleku	-51	-1.015	10907	11008	197795
MbutiPygmy	Colombia_Checua_6000BP	Hulliche	Maya1	-1048	-3.213	10828	11035	197795
MbutiPygmy	Colombia_Checua_6000BP	Hulliche	Maya2	-989	-2.822	10830	11025	197795
MbutiPygmy	Colombia_Checua_6000BP	Hulliche	Mixe	-162	-4.427	10800	11120	197795
MbutiPygmy	Colombia_Checua_6000BP	Hulliche	Mixtec	-1509	-3.901	10836	11135	197789
MbutiPygmy	Colombia_Checua_6000BP	Hulliche	Ojibwa	-663	-13.26	10457	11734	192575
MbutiPygmy	Colombia_Checua_6000BP	Hulliche	Palikur	18	418	10866	10830	197790
MbutiPygmy	Colombia_Checua_6000BP	Hulliche	Parakana	-275	-531	10559	10612	193781
MbutiPygmy	Colombia_Checua_6000BP	Hulliche	Piapoco	-481	-1.223	10856	10951	197795
MbutiPygmy	Colombia_Checua_6000BP	Hulliche	Pima	-2827	-7.237	10825	11384	197795
MbutiPygmy	Colombia_Checua_6000BP	Hulliche	Purepecha	-1777	-2.579	7166	7399	131324
MbutiPygmy	Colombia_Checua_6000BP	Hulliche	Quechua	186	553	10860	10823	197795
MbutiPygmy	Colombia_Checua_6000BP	Hulliche	Surui	237	556	10905	10858	197795
MbutiPygmy	Colombia_Checua_6000BP	Hulliche	Tepehuano	-1818	-4.948	10846	11205	197795
MbutiPygmy	Colombia_Checua_6000BP	Hulliche	Teribe	-287	-615	10891	10947	197795
MbutiPygmy	Colombia_Checua_6000BP	Hulliche	Ticuna	-891	-2.205	10804	10981	197795
MbutiPygmy	Colombia_Checua_6000BP	Hulliche	Toba	-156	-402	10834	10865	197795
MbutiPygmy	Colombia_Checua_6000BP	Hulliche	Waunana	-641	-1.563	10816	10943	197795
MbutiPygmy	Colombia_Checua_6000BP	Hulliche	Wayuu	-197	-535	10861	10900	197795
MbutiPygmy	Colombia_Checua_6000BP	Hulliche	Wichi	496	1.242	10905	10807	197795
MbutiPygmy	Colombia_Checua_6000BP	Hulliche	Yaghan	-102	-264	10471	10491	197763
MbutiPygmy	Colombia_Checua_6000BP	Hulliche	Yaqui	-2667	-3.395	5810	6102	109438
MbutiPygmy	Colombia_Checua_6000BP	Hulliche	Zapotec1	-1776	-5.244	10793	11145	197795
MbutiPygmy	Colombia_Checua_6000BP	Hulliche	Zapotec2	-1509	-4.333	10818	11116	197795
MbutiPygmy	Colombia_Checua_6000BP	Inga	Jamamadi	-11	-21	10777	10779	197067
MbutiPygmy	Colombia_Checua_6000BP	Inga	Kaingang	-254	-526	9251	9295	169755
MbutiPygmy	Colombia_Checua_6000BP	Inga	Kaqchikel	-535	-1.94	10893	10999	198691
MbutiPygmy	Colombia_Checua_6000BP	Inga	Karitiana	46	131	10894	10885	198691
MbutiPygmy	Colombia_Checua_6000BP	Inga	Kogi	-927	-2.361	10864	11048	198689
MbutiPygmy	Colombia_Checua_6000BP	Inga	Maleku	-26	-548	10938	10990	198691
MbutiPygmy	Colombia_Checua_6000BP	Inga	Maya1	-805	-3.124	10888	11048	198691
MbutiPygmy	Colombia_Checua_6000BP	Inga	Maya2	-746	-2.59	10898	11046	198691
MbutiPygmy	Colombia_Checua_6000BP	Inga	Mixe	-1379	-4.316	10881	11155	198691
MbutiPygmy	Colombia_Checua_6000BP	Inga	Mixtec	-1258	-3.858	10917	11167	198685
MbutiPygmy	Colombia_Checua_6000BP	Inga	Ojibwa	-636	-14.128	10549	11780	193471
MbutiPygmy	Colombia_Checua_6000BP	Inga	Palikur	383	1.044	10880	10804	198686
MbutiPygmy	Colombia_Checua_6000BP	Inga	Parakana	-56	-117	10567	10578	194668
MbutiPygmy	Colombia_Checua_6000BP	Inga	Piapoco	-251	-798	10849	10899	198691
MbutiPygmy	Colombia_Checua_6000BP	Inga	Pima	-2582	-7.645	10897	11410	198691
MbutiPygmy	Colombia_Checua_6000BP	Inga	Purepecha	-1627	-2.772	7205	7420	132006
MbutiPygmy	Colombia_Checua_6000BP	Inga	Quechua	444	1.69	10938	10849	198691
MbutiPygmy	Colombia_Checua_6000BP	Inga	Surui	466	1.259	10915	10822	198691
MbutiPygmy	Colombia_Checua_6000BP	Inga	Tepehuano	-1564	-5.363	10916	11227	198691
MbutiPygmy	Colombia_Checua_6000BP	Inga	Teribe	-16	-0,04	10887	10890	198691
MbutiPygmy	Colombia_Checua_6000BP	Inga	Ticuna	-649	-1.944	10722	10851	198691
MbutiPygmy	Colombia_Checua_6000BP	Inga	Toba	67	204	10900	10886	198691
MbutiPygmy	Colombia_Checua_6000BP	Inga	Waunana	-422	-1.209	10758	10842	198691
MbutiPygmy	Colombia_Checua_6000BP	Inga	Wayuu	33	114	10871	10865	198691
MbutiPygmy	Colombia_Checua_6000BP	Inga	Wichi	7	2.001	10964	10825	198691
MbutiPygmy	Colombia_Checua_6000BP	Inga	Yaghan	158	393	10962	10930	198659
MbutiPygmy	Colombia_Checua_6000BP	Inga	Yaqui	-2645	-3.9	5817	6107	109866
MbutiPygmy	Colombia_Checua_6000BP	Inga	Zapotec1	-1527	-5.711	10869	11172	198691
MbutiPygmy	Colombia_Checua_6000BP	Inga	Zapotec2	-1267	-4.357	10908	11160	198691
MbutiPygmy	Colombia_Checua_6000BP	Jamamadi	Kaingang	-105	-161	9188	9206	168512
MbutiPygmy	Colombia_Checua_6000BP	Jamamadi	Kaqchikel	-514	-1.031	10792	10893	197067
MbutiPygmy	Colombia_Checua_6000BP	Jamamadi	Karitiana	9	167	10716	10698	197067
MbutiPygmy	Colombia_Checua_6000BP	Jamamadi	Kogi	-863	-1.541	10725	10895	197065
MbutiPygmy	Colombia_Checua_6000BP	Jamamadi	Maleku	-235	-384	10827	10873	197067
MbutiPygmy	Colombia_Checua_6000BP	Jamamadi	Maya1	-783	-1.624	10768	10922	197067
MbutiPygmy	Colombia_Checua_6000BP	Jamamadi	Maya2	-721	-1.415	10769	10911	197067
MbutiPygmy	Colombia_Checua_6000BP	Jamamadi	Mixe	-1354	-2.591	10786	11053	197067
MbutiPygmy	Colombia_Checua_6000BP	Jamamadi	Mixtec	-1237	-2.309	10806	11050	197061
MbutiPygmy	Colombia_Checua_6000BP	Jamamadi	Ojibwa	-6396	-10.049	10429	11656	191856
MbutiPygmy	Colombia_Checua_6000BP	Jamamadi	Palikur	462	826	10691	10600	197062
MbutiPygmy	Colombia_Checua_6000BP	Jamamadi	Parakana	104	164	10415	10395	193257
MbutiPygmy	Colombia_Checua_6000BP	Jamamadi	Piapoco	-221	-428	10718	10761	197067
MbutiPygmy	Colombia_Checua_6000BP	Jamamadi	Pima	-2573	-4.82	10788	11295	197067
MbutiPygmy	Colombia_Checua_6000BP	Jamamadi	Purepecha	-1542	-1.849	7216	7418	130869
MbutiPygmy	Colombia_Checua_6000BP	Jamamadi	Quechua	463	929	10868	10777	197067
MbutiPygmy	Colombia_Checua_6000BP	Jamamadi	Surui	511	946	10776	10675	197067
MbutiPygmy	Colombia_Checua_6000BP	Jamamadi	Tepehuano	-1551	-2.988	10811	11117	197067
MbutiPygmy	Colombia_Checua_6000BP	Jamamadi	Teribe	8	15	10783	10782	197067
MbutiPygmy	Colombia_Checua_6000BP	Jamamadi	Ticuna	-651	-1.208	10661	10789	197067
MbutiPygmy	Colombia_Checua_6000BP	Jamamadi	Toba	115	217	10798	10775	197067
MbutiPygmy	Colombia_Checua_6000BP	Jamamadi	Waunana	-401	-703	10732	10810	197067
MbutiPygmy	Colombia_Checua_6000BP	Jamamadi	Wayuu	48	97	10753	10744	197067
MbutiPygmy	Colombia_Checua_6000BP	Jamamadi	Wichi	692	1.284	10826	10690	197067
MbutiPygmy	Colombia_Checua_6000BP	Jamamadi	Yaghan	174	316	10843	10808	197035
MbutiPygmy	Colombia_Checua_6000BP	Jamamadi	Yaqui	-3442	-4.189	5600	5974	108827
MbutiPygmy	Colombia_Checua_6000BP	Jamamadi	Zapotec1	-1511	-3.053	10768	11066	197067
MbutiPygmy	Colombia_Checua_6000BP	Jamamadi	Zapotec2	-1247	-2.463	10808	11053	197067
MbutiPygmy	Colombia_Checua_6000BP	Kaingang	Kaqchikel	-548	-1.205	9258	9351	169755
MbutiPygmy	Colombia_Checua_6000BP	Kaingang	Karitiana	193	375	9232	9199	169755
MbutiPygmy	Colombia_Checua_6000BP	Kaingang	Kogi	-459	-861	9235	9313	169754
MbutiPygmy	Colombia_Checua_6000BP	Kaingang	Maleku	-7	-118	9299	9311	169755
MbutiPygmy	Colombia_Checua_6000BP	Kaingang	Maya1	-612	-1.392	9259	9363	169755
MbutiPygmy	Colombia_Checua_6000BP	Kaingang	Maya2	-61	-1.314	9253	9357	169755
MbutiPygmy	Colombia_Checua_6000BP	Kaingang	Mixe	-1374	-2.831	9284	9518	169755
MbutiPygmy	Colombia_Checua_6000BP	Kaingang	Mixtec	-1039	-2.094	9291	9467	169749
MbutiPygmy	Colombia_Checua_6000BP	Kaingang	Ojibwa	-6164	-10.309	8945	9967	165806
MbutiPygmy	Colombia_Checua_6000BP	Kaingang	Palikur	298	556	9254	9204	169750
MbutiPygmy	Colombia_Checua_6000BP	Kaingang	Parakana	-18	-293	8972	9002	166383
MbutiPygmy	Colombia_Checua_6000BP	Kaingang	Piapoco	-222	-435	9302	9339	169755
MbutiPygmy	Colombia_Checua_6000BP	Kaingang	Pima	-2477	-5.054	9283	9704	169755
MbutiPygmy	Colombia_Checua_6000BP	Kaingang	Purepecha	-1685	-2.261	6090	6279	112088
MbutiPygmy	Colombia_Checua_6000BP	Kaingang	Quechua	504	1.1	9337	9252	169755
MbutiPygmy	Colombia_Checua_6000BP	Kaingang	Surui	543	1.025	9289	9197	169755
MbutiPygmy	Colombia_Checua_6000BP	Kaingang	Tepehuano	-1304	-2.783	9317	9539	169755
MbutiPygmy	Colombia_Checua_6000BP	Kaingang	Teribe	334	604	9303	9247	169755
MbutiPygmy	Colombia_Checua_6000BP	Kaingang	Ticuna	-655	-1.239	9217	9328	169755
MbutiPygmy	Colombia_Checua_6000BP	Kaingang	Toba	324	653	9261	9206	169755
MbutiPygmy	Colombia_Checua_6000BP	Kaingang	Waunana	13	25	9251	9249	169755
MbutiPygmy	Colombia_Checua_6000BP	Kaingang	Wayuu	97	202	9268	9252	169755
MbutiPygmy	Colombia_Checua_6000BP	Kaingang	Wichi	892	1.732	9278	9127	169755
MbutiPygmy	Colombia_Checua_6000BP	Kaingang	Yaghan	123	0,21	9358	9337	169725
MbutiPygmy	Colombia_Checua_6000BP	Kaingang	Yaqui	-3431	-3.847	5088	5421	97202
MbutiPygmy	Colombia_Checua_6000BP	Kaingang	Zapotec1	-1451	-3.187	9273	9519	169755
MbutiPygmy	Colombia_Checua_6000BP	Kaingang	Zapotec2	-1186	-2.497	9299	9501	169755
MbutiPygmy	Colombia_Checua_6000BP	Kaqchikel	Karitiana	581	1.794	11022	10906	198691
MbutiPygmy	Colombia_Checua_6000BP	Kaqchikel	Kogi	-393	-1.105	10883	10961	198689
MbutiPygmy	Colombia_Checua_6000BP	Kaqchikel	Maleku	275	667	10918	10864	198691
MbutiPygmy	Colombia_Checua_6000BP	Kaqchikel	Maya1	-27	-1.595	10860	10914	198691
MbutiPygmy	Colombia_Checua_6000BP	Kaqchikel	Maya2	-211	-1.005	10868	10910	198691
MbutiPygmy	Colombia_Checua_6000BP	Kaqchikel	Mixe	-844	-3.438	10876	11044	198691
MbutiPygmy	Colombia_Checua_6000BP	Kaqchikel	Mixtec	-723	-2.672	10905	11049	198685
MbutiPygmy	Colombia_Checua_6000BP	Kaqchikel	Ojibwa	-5845	-14.159	10563	11694	193471
MbutiPygmy	Colombia_Checua_6000BP	Kaqchikel	Palikur	918	2.618	11003	10821	198686
MbutiPygmy	Colombia_Checua_6000BP	Kaqchikel	Parakana	492	1.101	10691	10595	194668
MbutiPygmy	Colombia_Checua_6000BP	Kaqchikel	Piapoco	284	1	11002	10945	198691
MbutiPygmy	Colombia_Checua_6000BP	Kaqchikel	Pima	-2047	-7.202	10910	11316	198691
MbutiPygmy	Colombia_Checua_6000BP	Kaqchikel	Purepecha	-982	-1.708	7218	7347	132006
MbutiPygmy	Colombia_Checua_6000BP	Kaqchikel	Quechua	979	4.554	11050	10855	198691
MbutiPygmy	Colombia_Checua_6000BP	Kaqchikel	Surui	1001	2.938	11030	10832	198691
MbutiPygmy	Colombia_Checua_6000BP	Kaqchikel	Tepehuano	-1029	-4.462	10933	11138	198691
MbutiPygmy	Colombia_Checua_6000BP	Kaqchikel	Teribe	519	1.522	10900	10797	198691
MbutiPygmy	Colombia_Checua_6000BP	Kaqchikel	Ticuna	-114	-365	10925	10948	198691
MbutiPygmy	Colombia_Checua_6000BP	Kaqchikel	Toba	602	2.05	10999	10879	198691
MbutiPygmy	Colombia_Checua_6000BP	Kaqchikel	Waunana	113	348	10902	10879	198691
MbutiPygmy	Colombia_Checua_6000BP	Kaqchikel	Wayuu	568	2.361	10946	10833	198691
MbutiPygmy	Colombia_Checua_6000BP	Kaqchikel	Wichi	1235	3.903	11067	10822	198691
MbutiPygmy	Colombia_Checua_6000BP	Kaqchikel	Yaghan	695	1.845	11025	10887	198659
MbutiPygmy	Colombia_Checua_6000BP	Kaqchikel	Yaqui	-1772	-2.8	5824	6018	109866
MbutiPygmy	Colombia_Checua_6000BP	Kaqchikel	Zapotec1	-992	-5.069	10860	11057	198691
MbutiPygmy	Colombia_Checua_6000BP	Kaqchikel	Zapotec2	-732	-3.447	10896	11041	198691
MbutiPygmy	Colombia_Checua_6000BP	Karitiana	Kogi	-975	-2.221	10888	11082	198689
MbutiPygmy	Colombia_Checua_6000BP	Karitiana	Maleku	-306	-627	10939	11000	198691
MbutiPygmy	Colombia_Checua_6000BP	Karitiana	Maya1	-852	-2.784	10885	11054	198691
MbutiPygmy	Colombia_Checua_6000BP	Karitiana	Maya2	-793	-2.393	10888	11045	198691
MbutiPygmy	Colombia_Checua_6000BP	Karitiana	Mixe	-1425	-4.088	10887	11170	198691
MbutiPygmy	Colombia_Checua_6000BP	Karitiana	Mixtec	-1304	-3.55	10934	11193	198685
MbutiPygmy	Colombia_Checua_6000BP	Karitiana	Ojibwa	-642	-12.998	10557	11799	193471
MbutiPygmy	Colombia_Checua_6000BP	Karitiana	Palikur	336	862	10796	10729	198686
MbutiPygmy	Colombia_Checua_6000BP	Karitiana	Parakana	-137	-277	10443	10470	194668
MbutiPygmy	Colombia_Checua_6000BP	Karitiana	Piapoco	-297	-866	10815	10874	198691
MbutiPygmy	Colombia_Checua_6000BP	Karitiana	Pima	-2629	-7.015	10912	11434	198691
MbutiPygmy	Colombia_Checua_6000BP	Karitiana	Purepecha	-1426	-2.178	7253	7441	132006
MbutiPygmy	Colombia_Checua_6000BP	Karitiana	Quechua	397	1.193	10988	10909	198691
MbutiPygmy	Colombia_Checua_6000BP	Karitiana	Surui	419	1.126	10686	10603	198691
MbutiPygmy	Colombia_Checua_6000BP	Karitiana	Tepehuano	-161	-4.813	10934	11254	198691
MbutiPygmy	Colombia_Checua_6000BP	Karitiana	Teribe	-62	-149	10922	10934	198691
MbutiPygmy	Colombia_Checua_6000BP	Karitiana	Ticuna	-696	-1.821	10760	10898	198691
MbutiPygmy	Colombia_Checua_6000BP	Karitiana	Toba	21	56	10894	10890	198691
MbutiPygmy	Colombia_Checua_6000BP	Karitiana	Waunana	-468	-1.192	10845	10938	198691
MbutiPygmy	Colombia_Checua_6000BP	Karitiana	Wayuu	-13	-38	10870	10873	198691
MbutiPygmy	Colombia_Checua_6000BP	Karitiana	Wichi	654	1.7	10933	10803	198691
MbutiPygmy	Colombia_Checua_6000BP	Karitiana	Yaghan	111	249	10947	10925	198659
MbutiPygmy	Colombia_Checua_6000BP	Karitiana	Yaqui	-281	-3.827	5777	6085	109866
MbutiPygmy	Colombia_Checua_6000BP	Karitiana	Zapotec1	-1573	-4.902	10894	11206	198691
MbutiPygmy	Colombia_Checua_6000BP	Karitiana	Zapotec2	-1313	-3.902	10921	11182	198691
MbutiPygmy	Colombia_Checua_6000BP	Kogi	Maleku	666	1.356	10659	10526	198689
MbutiPygmy	Colombia_Checua_6000BP	Kogi	Maya1	123	353	10989	10964	198689
MbutiPygmy	Colombia_Checua_6000BP	Kogi	Maya2	182	493	10997	10961	198689
MbutiPygmy	Colombia_Checua_6000BP	Kogi	Mixe	-452	-1.179	10997	11087	198689
MbutiPygmy	Colombia_Checua_6000BP	Kogi	Mixtec	-331	-816	11024	11089	198683
MbutiPygmy	Colombia_Checua_6000BP	Kogi	Ojibwa	-5432	-10.679	10623	11674	193469
MbutiPygmy	Colombia_Checua_6000BP	Kogi	Palikur	131	2.897	11038	10778	198684					Quechua relationship
MbutiPygmy	Colombia_Checua_6000BP	Kogi	Parakana	926	1.763	10690	10510	194668
MbutiPygmy	Colombia_Checua_6000BP	Kogi	Piapoco	677	1.648	11049	10914	198689
MbutiPygmy	Colombia_Checua_6000BP	Kogi	Pima	-1655	-4.089	10984	11313	198689
MbutiPygmy	Colombia_Checua_6000BP	Kogi	Purepecha	-1152	-1.694	7294	7446	132005
MbutiPygmy	Colombia_Checua_6000BP	Kogi	Quechua	1371	3.738	11114	10841	198689
MbutiPygmy	Colombia_Checua_6000BP	Kogi	Surui	1393	3.12	11112	10835	198689
MbutiPygmy	Colombia_Checua_6000BP	Kogi	Tepehuano	-636	-1.702	11025	11152	198689
MbutiPygmy	Colombia_Checua_6000BP	Kogi	Teribe	91	2.187	10568	10387	198689
MbutiPygmy	Colombia_Checua_6000BP	Kogi	Ticuna	278	628	10981	10925	198689
MbutiPygmy	Colombia_Checua_6000BP	Kogi	Toba	995	2.407	11039	10841	198689
MbutiPygmy	Colombia_Checua_6000BP	Kogi	Waunana	506	1.218	10816	10715	198689
MbutiPygmy	Colombia_Checua_6000BP	Kogi	Wayuu	963	2.707	10816	10625	198689
MbutiPygmy	Colombia_Checua_6000BP	Kogi	Wichi	163	3.817	11102	10778	198689
MbutiPygmy	Colombia_Checua_6000BP	Kogi	Yaghan	1087	2.286	11087	10871	198657
MbutiPygmy	Colombia_Checua_6000BP	Kogi	Yaqui	-2318	-3.189	5796	6051	109864
MbutiPygmy	Colombia_Checua_6000BP	Kogi	Zapotec1	-598	-1.695	10995	11114	198689
MbutiPygmy	Colombia_Checua_6000BP	Kogi	Zapotec2	-339	-918	11036	11103	198689
MbutiPygmy	Colombia_Checua_6000BP	Maleku	Maya1	-545	-1.341	10910	11018	198691
MbutiPygmy	Colombia_Checua_6000BP	Maleku	Maya2	-486	-1.149	10930	11027	198691
MbutiPygmy	Colombia_Checua_6000BP	Maleku	Mixe	-1119	-2.587	10936	11158	198691
MbutiPygmy	Colombia_Checua_6000BP	Maleku	Mixtec	-997	-2.121	10950	11148	198685
MbutiPygmy	Colombia_Checua_6000BP	Maleku	Ojibwa	-6134	-10.913	10580	11766	193471
MbutiPygmy	Colombia_Checua_6000BP	Maleku	Palikur	643	1.301	10968	10840	198686
MbutiPygmy	Colombia_Checua_6000BP	Maleku	Parakana	183	315	10678	10642	194668
MbutiPygmy	Colombia_Checua_6000BP	Maleku	Piapoco	9	21	10975	10973	198691
MbutiPygmy	Colombia_Checua_6000BP	Maleku	Pima	-2322	-5.039	10962	11423	198691
MbutiPygmy	Colombia_Checua_6000BP	Maleku	Purepecha	-1203	-1.647	7263	7422	132006
MbutiPygmy	Colombia_Checua_6000BP	Maleku	Quechua	704	1.678	11039	10899	198691
MbutiPygmy	Colombia_Checua_6000BP	Maleku	Surui	726	1.505	10962	10817	198691
MbutiPygmy	Colombia_Checua_6000BP	Maleku	Tepehuano	-1304	-3.027	10964	11223	198691
MbutiPygmy	Colombia_Checua_6000BP	Maleku	Teribe	244	539	10211	10162	198691
MbutiPygmy	Colombia_Checua_6000BP	Maleku	Ticuna	-389	-803	10906	10983	198691
MbutiPygmy	Colombia_Checua_6000BP	Maleku	Toba	328	688	11004	10939	198691
MbutiPygmy	Colombia_Checua_6000BP	Maleku	Waunana	-162	-346	10638	10671	198691
MbutiPygmy	Colombia_Checua_6000BP	Maleku	Wayuu	294	703	10696	10637	198691
MbutiPygmy	Colombia_Checua_6000BP	Maleku	Wichi	961	1.954	11044	10853	198691
MbutiPygmy	Colombia_Checua_6000BP	Maleku	Yaghan	421	789	11056	10973	198659
MbutiPygmy	Colombia_Checua_6000BP	Maleku	Yaqui	-1887	-2.458	5810	6018	109866
MbutiPygmy	Colombia_Checua_6000BP	Maleku	Zapotec1	-1267	-3.041	10918	11170	198691
MbutiPygmy	Colombia_Checua_6000BP	Maleku	Zapotec2	-1007	-2.344	10955	11155	198691
MbutiPygmy	Colombia_Checua_6000BP	Maya1	Maya2	59	315	10867	10856	198691
MbutiPygmy	Colombia_Checua_6000BP	Maya1	Mixe	-573	-2.706	10912	11026	198691
MbutiPygmy	Colombia_Checua_6000BP	Maya1	Mixtec	-452	-1.788	10954	11044	198685
MbutiPygmy	Colombia_Checua_6000BP	Maya1	Ojibwa	-5568	-13.888	10586	11663	193471
MbutiPygmy	Colombia_Checua_6000BP	Maya1	Palikur	1189	3.636	11031	10795	198686
MbutiPygmy	Colombia_Checua_6000BP	Maya1	Parakana	749	1.67	10716	10570	194668
MbutiPygmy	Colombia_Checua_6000BP	Maya1	Piapoco	555	2.172	11040	10930	198691
MbutiPygmy	Colombia_Checua_6000BP	Maya1	Pima	-1777	-7.029	10947	11300	198691
MbutiPygmy	Colombia_Checua_6000BP	Maya1	Purepecha	-931	-1.673	7238	7361	132006
MbutiPygmy	Colombia_Checua_6000BP	Maya1	Quechua	1249	6.442	11095	10847	198691
MbutiPygmy	Colombia_Checua_6000BP	Maya1	Surui	1271	3.882	11080	10828	198691
MbutiPygmy	Colombia_Checua_6000BP	Maya1	Tepehuano	-759	-3.693	10973	11124	198691
MbutiPygmy	Colombia_Checua_6000BP	Maya1	Teribe	789	2.285	11004	10847	198691
MbutiPygmy	Colombia_Checua_6000BP	Maya1	Ticuna	156	533	10973	10942	198691
MbutiPygmy	Colombia_Checua_6000BP	Maya1	Toba	873	3.196	11042	10869	198691
MbutiPygmy	Colombia_Checua_6000BP	Maya1	Waunana	383	1.229	10961	10885	198691
MbutiPygmy	Colombia_Checua_6000BP	Maya1	Wayuu	839	3.714	11008	10841	198691
MbutiPygmy	Colombia_Checua_6000BP	Maya1	Wichi	1506	5.009	11094	10795	198691
MbutiPygmy	Colombia_Checua_6000BP	Maya1	Yaghan	965	2.686	11092	10901	198659
MbutiPygmy	Colombia_Checua_6000BP	Maya1	Yaqui	-1779	-2.814	5846	6041	109866
MbutiPygmy	Colombia_Checua_6000BP	Maya1	Zapotec1	-722	-4.568	10899	11043	198691
MbutiPygmy	Colombia_Checua_6000BP	Maya1	Zapotec2	-461	-2.442	10935	11027	198691
MbutiPygmy	Colombia_Checua_6000BP	Maya2	Mixe	-633	-2.564	10899	11024	198691
MbutiPygmy	Colombia_Checua_6000BP	Maya2	Mixtec	-512	-1.862	10941	11043	198685
MbutiPygmy	Colombia_Checua_6000BP	Maya2	Ojibwa	-5581	-13.591	10568	11648	193471
MbutiPygmy	Colombia_Checua_6000BP	Maya2	Palikur	1129	3.217	11027	10803	198686
MbutiPygmy	Colombia_Checua_6000BP	Maya2	Parakana	698	1.517	10722	10586	194668
MbutiPygmy	Colombia_Checua_6000BP	Maya2	Piapoco	495	1.71	11043	10945	198691
MbutiPygmy	Colombia_Checua_6000BP	Maya2	Pima	-1836	-6.377	10938	11303	198691
MbutiPygmy	Colombia_Checua_6000BP	Maya2	Purepecha	-914	-1.578	7238	7359	132006
MbutiPygmy	Colombia_Checua_6000BP	Maya2	Quechua	119	5.182	11091	10855	198691
MbutiPygmy	Colombia_Checua_6000BP	Maya2	Surui	1212	3.512	11055	10814	198691
MbutiPygmy	Colombia_Checua_6000BP	Maya2	Tepehuano	-818	-3.409	10958	11121	198691
MbutiPygmy	Colombia_Checua_6000BP	Maya2	Teribe	73	2.022	11002	10857	198691
MbutiPygmy	Colombia_Checua_6000BP	Maya2	Ticuna	97	305	10972	10953	198691
MbutiPygmy	Colombia_Checua_6000BP	Maya2	Toba	814	2.637	11030	10869	198691
MbutiPygmy	Colombia_Checua_6000BP	Maya2	Waunana	324	988	10953	10888	198691
MbutiPygmy	Colombia_Checua_6000BP	Maya2	Wayuu	78	2.975	11012	10857	198691
MbutiPygmy	Colombia_Checua_6000BP	Maya2	Wichi	1447	4.562	11090	10803	198691
MbutiPygmy	Colombia_Checua_6000BP	Maya2	Yaghan	908	2.331	11067	10887	198659
MbutiPygmy	Colombia_Checua_6000BP	Maya2	Yaqui	-1768	-2.627	5819	6014	109866
MbutiPygmy	Colombia_Checua_6000BP	Maya2	Zapotec1	-781	-3.745	10894	11049	198691
MbutiPygmy	Colombia_Checua_6000BP	Maya2	Zapotec2	-521	-2.307	10931	11034	198691
MbutiPygmy	Colombia_Checua_6000BP	Mixe	Mixtec	12	433	10918	10894	198685
MbutiPygmy	Colombia_Checua_6000BP	Mixe	Ojibwa	-5007	-11.701	10633	11601	193471
MbutiPygmy	Colombia_Checua_6000BP	Mixe	Palikur	1761	4.716	11171	10821	198686
MbutiPygmy	Colombia_Checua_6000BP	Mixe	Parakana	1343	2.777	10828	10566	194668
MbutiPygmy	Colombia_Checua_6000BP	Mixe	Piapoco	1128	3.572	11170	10946	198691
MbutiPygmy	Colombia_Checua_6000BP	Mixe	Pima	-1203	-4.184	10969	11208	198691
MbutiPygmy	Colombia_Checua_6000BP	Mixe	Purepecha	-302	-532	7268	7308	132006
MbutiPygmy	Colombia_Checua_6000BP	Mixe	Quechua	1823	7.388	11187	10825	198691
MbutiPygmy	Colombia_Checua_6000BP	Mixe	Surui	1844	5.17	11199	10833	198691
MbutiPygmy	Colombia_Checua_6000BP	Mixe	Tepehuano	-185	-764	10995	11032	198691
MbutiPygmy	Colombia_Checua_6000BP	Mixe	Teribe	1363	3.577	11138	10867	198691
MbutiPygmy	Colombia_Checua_6000BP	Mixe	Ticuna	73	2.109	11099	10955	198691
MbutiPygmy	Colombia_Checua_6000BP	Mixe	Toba	1446	4.512	11150	10863	198691
MbutiPygmy	Colombia_Checua_6000BP	Mixe	Waunana	957	2.686	11116	10926	198691
MbutiPygmy	Colombia_Checua_6000BP	Mixe	Wayuu	1412	5.07	11126	10846	198691
MbutiPygmy	Colombia_Checua_6000BP	Mixe	Wichi	2079	6.12	11235	10822	198691
MbutiPygmy	Colombia_Checua_6000BP	Mixe	Yaghan	154	3.838	11191	10885	198659
MbutiPygmy	Colombia_Checua_6000BP	Mixe	Yaqui	-1065	-1.573	5863	5980	109866
MbutiPygmy	Colombia_Checua_6000BP	Mixe	Zapotec1	-148	-715	10893	10923	198691
MbutiPygmy	Colombia_Checua_6000BP	Mixe	Zapotec2	112	505	10924	10902	198691
MbutiPygmy	Colombia_Checua_6000BP	Mixtec	Ojibwa	-5129	-11.754	10623	11616	193465
MbutiPygmy	Colombia_Checua_6000BP	Mixtec	Palikur	1638	4.131	11177	10852	198680
MbutiPygmy	Colombia_Checua_6000BP	Mixtec	Parakana	1204	2.469	10820	10586	194662
MbutiPygmy	Colombia_Checua_6000BP	Mixtec	Piapoco	1007	3.047	11146	10946	198685
MbutiPygmy	Colombia_Checua_6000BP	Mixtec	Pima	-1324	-4.145	10975	11238	198685
MbutiPygmy	Colombia_Checua_6000BP	Mixtec	Purepecha	-1	-164	7290	7303	132000
MbutiPygmy	Colombia_Checua_6000BP	Mixtec	Quechua	1702	6.244	11188	10850	198685
MbutiPygmy	Colombia_Checua_6000BP	Mixtec	Surui	1723	4.486	11213	10871	198685
MbutiPygmy	Colombia_Checua_6000BP	Mixtec	Tepehuano	-306	-1.134	10984	11045	198685
MbutiPygmy	Colombia_Checua_6000BP	Mixtec	Teribe	1241	3.006	11136	10889	198685
MbutiPygmy	Colombia_Checua_6000BP	Mixtec	Ticuna	609	1.698	11085	10964	198685
MbutiPygmy	Colombia_Checua_6000BP	Mixtec	Toba	1325	3.913	11142	10879	198685
MbutiPygmy	Colombia_Checua_6000BP	Mixtec	Waunana	836	2.235	11112	10946	198685
MbutiPygmy	Colombia_Checua_6000BP	Mixtec	Wayuu	1291	4.176	11127	10870	198685
MbutiPygmy	Colombia_Checua_6000BP	Mixtec	Wichi	1958	5.511	11228	10839	198685
MbutiPygmy	Colombia_Checua_6000BP	Mixtec	Yaghan	1416	3.427	11213	10932	198653
MbutiPygmy	Colombia_Checua_6000BP	Mixtec	Yaqui	-822	-1.201	5843	5933	109863
MbutiPygmy	Colombia_Checua_6000BP	Mixtec	Zapotec1	-269	-1.152	10879	10932	198685
MbutiPygmy	Colombia_Checua_6000BP	Mixtec	Zapotec2	-9	-35	10908	10910	198685
MbutiPygmy	Colombia_Checua_6000BP	Ojibwa	Palikur	6715	13.276	11772	10473	193466
MbutiPygmy	Colombia_Checua_6000BP	Ojibwa	Parakana	6326	11.289	11460	10261	189559
MbutiPygmy	Colombia_Checua_6000BP	Ojibwa	Piapoco	6134	13.653	11782	10595	193471
MbutiPygmy	Colombia_Checua_6000BP	Ojibwa	Pima	3835	8.808	11466	10724	193471
MbutiPygmy	Colombia_Checua_6000BP	Ojibwa	Purepecha	4508	6.169	7568	6996	126857
MbutiPygmy	Colombia_Checua_6000BP	Ojibwa	Quechua	6779	16.182	11795	10483	193471
MbutiPygmy	Colombia_Checua_6000BP	Ojibwa	Surui	6797	13.87	11805	10490	193471
MbutiPygmy	Colombia_Checua_6000BP	Ojibwa	Tepehuano	4824	12.01	11587	10654	193471
MbutiPygmy	Colombia_Checua_6000BP	Ojibwa	Teribe	6475	12.77	11741	10488	193471
MbutiPygmy	Colombia_Checua_6000BP	Ojibwa	Ticuna	5713	12.031	11695	10590	193471
MbutiPygmy	Colombia_Checua_6000BP	Ojibwa	Toba	648	13.902	11760	10507	193471
MbutiPygmy	Colombia_Checua_6000BP	Ojibwa	Waunana	5907	12.31	11731	10588	193471
MbutiPygmy	Colombia_Checua_6000BP	Ojibwa	Wayuu	6395	14.504	11752	10515	193471
MbutiPygmy	Colombia_Checua_6000BP	Ojibwa	Wichi	7053	14.921	11832	10468	193471
MbutiPygmy	Colombia_Checua_6000BP	Ojibwa	Yaghan	6594	13.21	11754	10479	193442
MbutiPygmy	Colombia_Checua_6000BP	Ojibwa	Yaqui	3476	4.321	6132	5757	107966
MbutiPygmy	Colombia_Checua_6000BP	Ojibwa	Zapotec1	4818	11.963	11599	10667	193471
MbutiPygmy	Colombia_Checua_6000BP	Ojibwa	Zapotec2	5107	12.885	11605	10617	193471
MbutiPygmy	Colombia_Checua_6000BP	Palikur	Parakana	-428	-851	10389	10472	194663
MbutiPygmy	Colombia_Checua_6000BP	Palikur	Piapoco	-633	-1.734	10677	10803	198686
MbutiPygmy	Colombia_Checua_6000BP	Palikur	Pima	-2965	-7.141	10846	11435	198686
MbutiPygmy	Colombia_Checua_6000BP	Palikur	Purepecha	-2145	-3.219	7186	7470	132005
MbutiPygmy	Colombia_Checua_6000BP	Palikur	Quechua	61	174	10896	10883	198686
MbutiPygmy	Colombia_Checua_6000BP	Palikur	Surui	82	202	10697	10681	198686
MbutiPygmy	Colombia_Checua_6000BP	Palikur	Tepehuano	-1947	-5.266	10853	11240	198686
MbutiPygmy	Colombia_Checua_6000BP	Palikur	Teribe	-399	-0,9	10823	10902	198686
MbutiPygmy	Colombia_Checua_6000BP	Palikur	Ticuna	-1033	-2.575	10702	10908	198686
MbutiPygmy	Colombia_Checua_6000BP	Palikur	Toba	-316	-783	10829	10892	198686
MbutiPygmy	Colombia_Checua_6000BP	Palikur	Waunana	-804	-1.976	10735	10895	198686
MbutiPygmy	Colombia_Checua_6000BP	Palikur	Wayuu	-349	-983	10750	10820	198686
MbutiPygmy	Colombia_Checua_6000BP	Palikur	Wichi	318	764	10874	10810	198686
MbutiPygmy	Colombia_Checua_6000BP	Palikur	Yaghan	-223	-495	10906	10950	198654
MbutiPygmy	Colombia_Checua_6000BP	Palikur	Yaqui	-3151	-4.294	5754	6100	109864
MbutiPygmy	Colombia_Checua_6000BP	Palikur	Zapotec1	-191	-5.551	10794	11174	198686
MbutiPygmy	Colombia_Checua_6000BP	Palikur	Zapotec2	-165	-4.695	10848	11176	198686
MbutiPygmy	Colombia_Checua_6000BP	Parakana	Piapoco	-189	-407	10502	10539	194668
MbutiPygmy	Colombia_Checua_6000BP	Parakana	Pima	-2526	-4.964	10615	11107	194668
MbutiPygmy	Colombia_Checua_6000BP	Parakana	Purepecha	-1171	-1.581	7041	7192	129464
MbutiPygmy	Colombia_Checua_6000BP	Parakana	Quechua	485	1.072	10685	10591	194668
MbutiPygmy	Colombia_Checua_6000BP	Parakana	Surui	54	1.092	10450	10344	194668
MbutiPygmy	Colombia_Checua_6000BP	Parakana	Tepehuano	-1512	-3.271	10614	10908	194668
MbutiPygmy	Colombia_Checua_6000BP	Parakana	Teribe	97	186	10560	10541	194668
MbutiPygmy	Colombia_Checua_6000BP	Parakana	Ticuna	-613	-1.243	10441	10560	194668
MbutiPygmy	Colombia_Checua_6000BP	Parakana	Toba	137	273	10581	10555	194668
MbutiPygmy	Colombia_Checua_6000BP	Parakana	Waunana	-377	-761	10529	10602	194668
MbutiPygmy	Colombia_Checua_6000BP	Parakana	Wayuu	45	96	10525	10516	194668
MbutiPygmy	Colombia_Checua_6000BP	Parakana	Wichi	745	1.509	10613	10468	194668
MbutiPygmy	Colombia_Checua_6000BP	Parakana	Yaghan	177	316	10673	10639	194643
MbutiPygmy	Colombia_Checua_6000BP	Parakana	Yaqui	-2411	-2.881	5716	5975	107628
MbutiPygmy	Colombia_Checua_6000BP	Parakana	Zapotec1	-1477	-3.326	10577	10865	194668
MbutiPygmy	Colombia_Checua_6000BP	Parakana	Zapotec2	-1229	-2.663	10641	10881	194668
MbutiPygmy	Colombia_Checua_6000BP	Piapoco	Pima	-2331	-6.938	10955	11418	198691
MbutiPygmy	Colombia_Checua_6000BP	Piapoco	Purepecha	-1349	-2.217	7226	7404	132006
MbutiPygmy	Colombia_Checua_6000BP	Piapoco	Quechua	694	2.462	11023	10885	198691
MbutiPygmy	Colombia_Checua_6000BP	Piapoco	Surui	716	2.028	10890	10748	198691
MbutiPygmy	Colombia_Checua_6000BP	Piapoco	Tepehuano	-1313	-4.489	10983	11244	198691
MbutiPygmy	Colombia_Checua_6000BP	Piapoco	Teribe	235	578	10975	10928	198691
MbutiPygmy	Colombia_Checua_6000BP	Piapoco	Ticuna	-399	-1.175	10786	10866	198691
MbutiPygmy	Colombia_Checua_6000BP	Piapoco	Toba	318	948	10940	10877	198691
MbutiPygmy	Colombia_Checua_6000BP	Piapoco	Waunana	-171	-473	10881	10915	198691
MbutiPygmy	Colombia_Checua_6000BP	Piapoco	Wayuu	284	981	10879	10823	198691
MbutiPygmy	Colombia_Checua_6000BP	Piapoco	Wichi	951	2.7	11011	10822	198691
MbutiPygmy	Colombia_Checua_6000BP	Piapoco	Yaghan	409	985	11010	10928	198659
MbutiPygmy	Colombia_Checua_6000BP	Piapoco	Yaqui	-2102	-3.097	5844	6075	109866
MbutiPygmy	Colombia_Checua_6000BP	Piapoco	Zapotec1	-1276	-4.683	10931	11185	198691
MbutiPygmy	Colombia_Checua_6000BP	Piapoco	Zapotec2	-1016	-3.502	10967	11169	198691
MbutiPygmy	Colombia_Checua_6000BP	Pima	Purepecha	81	1.352	7379	7272	132006
MbutiPygmy	Colombia_Checua_6000BP	Pima	Quechua	3026	10.431	11450	10849	198691
MbutiPygmy	Colombia_Checua_6000BP	Pima	Surui	3048	7.694	11456	10850	198691
MbutiPygmy	Colombia_Checua_6000BP	Pima	Tepehuano	1018	4.144	11081	10879	198691
MbutiPygmy	Colombia_Checua_6000BP	Pima	Teribe	2566	6.411	11386	10876	198691
MbutiPygmy	Colombia_Checua_6000BP	Pima	Ticuna	1933	5.234	11354	10970	198691
MbutiPygmy	Colombia_Checua_6000BP	Pima	Toba	265	7.71	11418	10891	198691
MbutiPygmy	Colombia_Checua_6000BP	Pima	Waunana	216	5.535	11375	10945	198691
MbutiPygmy	Colombia_Checua_6000BP	Pima	Wayuu	2616	8.17	11380	10860	198691
MbutiPygmy	Colombia_Checua_6000BP	Pima	Wichi	3283	9.074	11453	10801	198691
MbutiPygmy	Colombia_Checua_6000BP	Pima	Yaghan	274	6.683	11421	10876	198659
MbutiPygmy	Colombia_Checua_6000BP	Pima	Yaqui	-373	-604	5743	5784	109866
MbutiPygmy	Colombia_Checua_6000BP	Pima	Zapotec1	1055	4.096	11198	10988	198691
MbutiPygmy	Colombia_Checua_6000BP	Pima	Zapotec2	1315	4.904	11219	10958	198691
MbutiPygmy	Colombia_Checua_6000BP	Purepecha	Quechua	1914	3.463	7439	7186	132006
MbutiPygmy	Colombia_Checua_6000BP	Purepecha	Surui	2381	3.561	7467	7152	132006
MbutiPygmy	Colombia_Checua_6000BP	Purepecha	Tepehuano	38	67	7265	7260	132006
MbutiPygmy	Colombia_Checua_6000BP	Purepecha	Teribe	185	2.781	7456	7211	132006
MbutiPygmy	Colombia_Checua_6000BP	Purepecha	Ticuna	966	1.474	7398	7270	132006
MbutiPygmy	Colombia_Checua_6000BP	Purepecha	Toba	1794	2.843	7438	7201	132006
MbutiPygmy	Colombia_Checua_6000BP	Purepecha	Waunana	932	1.503	7369	7246	132006
MbutiPygmy	Colombia_Checua_6000BP	Purepecha	Wayuu	1554	2.608	7432	7227	132006
MbutiPygmy	Colombia_Checua_6000BP	Purepecha	Wichi	2349	3.577	7482	7172	132006
MbutiPygmy	Colombia_Checua_6000BP	Purepecha	Yaghan	175	2.527	7470	7239	131989
MbutiPygmy	Colombia_Checua_6000BP	Purepecha	Yaqui	-816	-0,8	3785	3843	71017
MbutiPygmy	Colombia_Checua_6000BP	Purepecha	Zapotec1	102	181	7277	7264	132006
MbutiPygmy	Colombia_Checua_6000BP	Purepecha	Zapotec2	364	0,64	7309	7261	132006
MbutiPygmy	Colombia_Checua_6000BP	Quechua	Surui	22	65	10914	10910	198691
MbutiPygmy	Colombia_Checua_6000BP	Quechua	Tepehuano	-2008	-8.44	10862	11261	198691
MbutiPygmy	Colombia_Checua_6000BP	Quechua	Teribe	-46	-1.247	10909	11000	198691
MbutiPygmy	Colombia_Checua_6000BP	Quechua	Ticuna	-1093	-3.533	10809	11026	198691
MbutiPygmy	Colombia_Checua_6000BP	Quechua	Toba	-376	-1.298	10887	10962	198691
MbutiPygmy	Colombia_Checua_6000BP	Quechua	Waunana	-866	-2.584	10843	11015	198691
MbutiPygmy	Colombia_Checua_6000BP	Quechua	Wayuu	-41	-1.635	10875	10957	198691
MbutiPygmy	Colombia_Checua_6000BP	Quechua	Wichi	257	819	10958	10907	198691
MbutiPygmy	Colombia_Checua_6000BP	Quechua	Yaghan	-283	-793	10881	10938	198659
MbutiPygmy	Colombia_Checua_6000BP	Quechua	Yaqui	-2748	-4.189	5797	6099	109866
MbutiPygmy	Colombia_Checua_6000BP	Quechua	Zapotec1	-1971	-9.883	10812	11203	198691
MbutiPygmy	Colombia_Checua_6000BP	Quechua	Zapotec2	-1711	-7.659	10846	11185	198691
MbutiPygmy	Colombia_Checua_6000BP	Surui	Tepehuano	-2029	-5.57	10852	11256	198691
MbutiPygmy	Colombia_Checua_6000BP	Surui	Teribe	-482	-1.109	10863	10959	198691
MbutiPygmy	Colombia_Checua_6000BP	Surui	Ticuna	-1115	-2.833	10734	10955	198691
MbutiPygmy	Colombia_Checua_6000BP	Surui	Toba	-398	-987	10828	10907	198691
MbutiPygmy	Colombia_Checua_6000BP	Surui	Waunana	-888	-2.145	10772	10948	198691
MbutiPygmy	Colombia_Checua_6000BP	Surui	Wayuu	-432	-1.256	10784	10870	198691
MbutiPygmy	Colombia_Checua_6000BP	Surui	Wichi	235	574	10895	10848	198691
MbutiPygmy	Colombia_Checua_6000BP	Surui	Yaghan	-308	-669	10931	10992	198659
MbutiPygmy	Colombia_Checua_6000BP	Surui	Yaqui	-2589	-3.457	5821	6106	109866
MbutiPygmy	Colombia_Checua_6000BP	Surui	Zapotec1	-1992	-6.03	10812	11208	198691
MbutiPygmy	Colombia_Checua_6000BP	Surui	Zapotec2	-1732	-4.993	10871	11216	198691
MbutiPygmy	Colombia_Checua_6000BP	Tepehuano	Teribe	1548	4.093	11200	10893	198691
MbutiPygmy	Colombia_Checua_6000BP	Tepehuano	Ticuna	915	2.73	11158	10976	198691
MbutiPygmy	Colombia_Checua_6000BP	Tepehuano	Toba	1631	5.217	11233	10909	198691
MbutiPygmy	Colombia_Checua_6000BP	Tepehuano	Waunana	1142	3.295	11186	10959	198691
MbutiPygmy	Colombia_Checua_6000BP	Tepehuano	Wayuu	1597	5.775	11209	10891	198691
MbutiPygmy	Colombia_Checua_6000BP	Tepehuano	Wichi	2264	6.915	11286	10836	198691
MbutiPygmy	Colombia_Checua_6000BP	Tepehuano	Yaghan	1724	4.381	11253	10911	198659
MbutiPygmy	Colombia_Checua_6000BP	Tepehuano	Yaqui	-1131	-1.813	5769	5893	109866
MbutiPygmy	Colombia_Checua_6000BP	Tepehuano	Zapotec1	37	184	11007	11000	198691
MbutiPygmy	Colombia_Checua_6000BP	Tepehuano	Zapotec2	297	1.394	11046	10987	198691
MbutiPygmy	Colombia_Checua_6000BP	Teribe	Ticuna	-633	-1.446	10842	10968	198691
MbutiPygmy	Colombia_Checua_6000BP	Teribe	Toba	83	203	10940	10923	198691
MbutiPygmy	Colombia_Checua_6000BP	Teribe	Waunana	-406	-989	10551	10631	198691
MbutiPygmy	Colombia_Checua_6000BP	Teribe	Wayuu	49	142	10611	10601	198691
MbutiPygmy	Colombia_Checua_6000BP	Teribe	Wichi	716	1.697	10938	10796	198691
MbutiPygmy	Colombia_Checua_6000BP	Teribe	Yaghan	174	362	10990	10955	198659
MbutiPygmy	Colombia_Checua_6000BP	Teribe	Yaqui	-2465	-3.364	5756	6027	109866
MbutiPygmy	Colombia_Checua_6000BP	Teribe	Zapotec1	-1511	-4.237	10860	11160	198691
MbutiPygmy	Colombia_Checua_6000BP	Teribe	Zapotec2	-1251	-3.457	10902	11151	198691
MbutiPygmy	Colombia_Checua_6000BP	Ticuna	Toba	717	1.964	10945	10803	198691
MbutiPygmy	Colombia_Checua_6000BP	Ticuna	Waunana	227	592	10879	10834	198691
MbutiPygmy	Colombia_Checua_6000BP	Ticuna	Wayuu	683	2.062	10912	10777	198691
MbutiPygmy	Colombia_Checua_6000BP	Ticuna	Wichi	135	3.6	11005	10737	198691
MbutiPygmy	Colombia_Checua_6000BP	Ticuna	Yaghan	807	1.882	11020	10859	198659
MbutiPygmy	Colombia_Checua_6000BP	Ticuna	Yaqui	-222	-3.055	5801	6045	109866
MbutiPygmy	Colombia_Checua_6000BP	Ticuna	Zapotec1	-878	-2.843	10942	11116	198691
MbutiPygmy	Colombia_Checua_6000BP	Ticuna	Zapotec2	-618	-1.905	10996	11119	198691
MbutiPygmy	Colombia_Checua_6000BP	Toba	Waunana	-489	-1.294	10862	10959	198691
MbutiPygmy	Colombia_Checua_6000BP	Toba	Wayuu	-34	-105	10889	10895	198691
MbutiPygmy	Colombia_Checua_6000BP	Toba	Wichi	633	2.012	10411	10285	198691
MbutiPygmy	Colombia_Checua_6000BP	Toba	Yaghan	92	0,22	10935	10917	198659
MbutiPygmy	Colombia_Checua_6000BP	Toba	Yaqui	-2545	-3.729	5755	6035	109866
MbutiPygmy	Colombia_Checua_6000BP	Toba	Zapotec1	-1594	-5.667	10856	11173	198691
MbutiPygmy	Colombia_Checua_6000BP	Toba	Zapotec2	-1334	-4.401	10882	11147	198691
MbutiPygmy	Colombia_Checua_6000BP	Waunana	Wayuu	455	1.39	10773	10682	198691
MbutiPygmy	Colombia_Checua_6000BP	Waunana	Wichi	1122	2.805	10990	10767	198691
MbutiPygmy	Colombia_Checua_6000BP	Waunana	Yaghan	583	1.283	10980	10865	198659
MbutiPygmy	Colombia_Checua_6000BP	Waunana	Yaqui	-2126	-2.955	5815	6049	109866
MbutiPygmy	Colombia_Checua_6000BP	Waunana	Zapotec1	-1105	-3.397	10897	11116	198691
MbutiPygmy	Colombia_Checua_6000BP	Waunana	Zapotec2	-845	-2.511	10942	11110	198691
MbutiPygmy	Colombia_Checua_6000BP	Wayuu	Wichi	667	1.938	10935	10803	198691
MbutiPygmy	Colombia_Checua_6000BP	Wayuu	Yaghan	125	308	10944	10919	198659
MbutiPygmy	Colombia_Checua_6000BP	Wayuu	Yaqui	-2493	-3.743	5796	6070	109866
MbutiPygmy	Colombia_Checua_6000BP	Wayuu	Zapotec1	-156	-6.381	10834	11144	198691
MbutiPygmy	Colombia_Checua_6000BP	Wayuu	Zapotec2	-13	-4.972	10885	11143	198691
MbutiPygmy	Colombia_Checua_6000BP	Wichi	Yaghan	-541	-1.244	10867	10974	198659
MbutiPygmy	Colombia_Checua_6000BP	Wichi	Yaqui	-3275	-4.57	5741	6101	109866
MbutiPygmy	Colombia_Checua_6000BP	Wichi	Zapotec1	-2227	-7.346	10785	11228	198691
MbutiPygmy	Colombia_Checua_6000BP	Wichi	Zapotec2	-1967	-6.07	10832	11223	198691
MbutiPygmy	Colombia_Checua_6000BP	Yaghan	Yaqui	-2548	-3.109	5837	6117	109850
MbutiPygmy	Colombia_Checua_6000BP	Yaghan	Zapotec1	-1686	-4.556	10882	11217	198659
MbutiPygmy	Colombia_Checua_6000BP	Yaghan	Zapotec2	-1426	-3.705	10917	11200	198659
MbutiPygmy	Colombia_Checua_6000BP	Yaqui	Zapotec1	912	1.426	5931	5831	109866
MbutiPygmy	Colombia_Checua_6000BP	Yaqui	Zapotec2	1416	2.198	5976	5821	109866
MbutiPygmy	Colombia_Checua_6000BP	Zapotec1	Zapotec2	26	1.513	10919	10867	198691
MbutiPygmy	Colombia_LagunadelaHerrera_2000BP	Algonquin	Arara	8582	15.38	13925	11950	230114
MbutiPygmy	Colombia_LagunadelaHerrera_2000BP	Algonquin	Arhuaco	9165	17.567	14971	12790	237912
MbutiPygmy	Colombia_LagunadelaHerrera_2000BP	Algonquin	Aymara	7869	19.539	15307	13362	247190
MbutiPygmy	Colombia_LagunadelaHerrera_2000BP	Algonquin	Bribri	11763	25.144	15945	13038	247190
MbutiPygmy	Colombia_LagunadelaHerrera_2000BP	Algonquin	Cabecar	11765	27.257	15867	12959	247190
MbutiPygmy	Colombia_LagunadelaHerrera_2000BP	Algonquin	Chane	8313	17.344	15437	13382	247162
MbutiPygmy	Colombia_LagunadelaHerrera_2000BP	Algonquin	Chilote	762	17.191	14851	13025	239604
MbutiPygmy	Colombia_LagunadelaHerrera_2000BP	Algonquin	Chono	8147	15.774	14190	12332	228062
MbutiPygmy	Colombia_LagunadelaHerrera_2000BP	Algonquin	Chorotega	1042	13.699	7874	6566	125524
MbutiPygmy	Colombia_LagunadelaHerrera_2000BP	Algonquin	Diaguita	8334	17.555	14990	12981	241112
MbutiPygmy	Colombia_LagunadelaHerrera_2000BP	Algonquin	Embera	10165	22.624	15671	13158	247190
MbutiPygmy	Colombia_LagunadelaHerrera_2000BP	Algonquin	Guahibo	8767	20.217	15492	13325	247190
MbutiPygmy	Colombia_LagunadelaHerrera_2000BP	Algonquin	Guarani	8278	19.743	15381	13335	247189
MbutiPygmy	Colombia_LagunadelaHerrera_2000BP	Algonquin	Guaymi	11806	25.577	15856	12938	247190
MbutiPygmy	Colombia_LagunadelaHerrera_2000BP	Algonquin	Huetar	9842	13.558	8292	6988	132504
MbutiPygmy	Colombia_LagunadelaHerrera_2000BP	Algonquin	Hulliche	7856	17.098	15249	13317	246023
MbutiPygmy	Colombia_LagunadelaHerrera_2000BP	Algonquin	Inga	9551	23.368	15543	13182	247190
MbutiPygmy	Colombia_LagunadelaHerrera_2000BP	Algonquin	Jamamadi	8266	14.623	15152	13126	245041
MbutiPygmy	Colombia_LagunadelaHerrera_2000BP	Algonquin	Kaingang	7933	14.412	12980	11307	210823
MbutiPygmy	Colombia_LagunadelaHerrera_2000BP	Algonquin	Kaqchikel	8162	20.249	15348	13330	247190
MbutiPygmy	Colombia_LagunadelaHerrera_2000BP	Algonquin	Karitiana	8173	18.405	15393	13373	247190
MbutiPygmy	Colombia_LagunadelaHerrera_2000BP	Algonquin	Kogi	9733	20.993	15669	13264	247189
MbutiPygmy	Colombia_LagunadelaHerrera_2000BP	Algonquin	Maleku	11143	21.476	15786	13031	247190
MbutiPygmy	Colombia_LagunadelaHerrera_2000BP	Algonquin	Maya1	7639	19.471	15302	13414	247190
MbutiPygmy	Colombia_LagunadelaHerrera_2000BP	Algonquin	Maya2	7553	19.272	15284	13417	247190
MbutiPygmy	Colombia_LagunadelaHerrera_2000BP	Algonquin	Mixe	6665	16.963	15137	13489	247190
MbutiPygmy	Colombia_LagunadelaHerrera_2000BP	Algonquin	Mixtec	6596	16.314	15138	13508	247182
MbutiPygmy	Colombia_LagunadelaHerrera_2000BP	Algonquin	Ojibwa	1319	2.981	13650	13333	240136
MbutiPygmy	Colombia_LagunadelaHerrera_2000BP	Algonquin	Palikur	8465	18.247	15344	13251	247182
MbutiPygmy	Colombia_LagunadelaHerrera_2000BP	Algonquin	Parakana	8212	15.304	14972	12986	241822
MbutiPygmy	Colombia_LagunadelaHerrera_2000BP	Algonquin	Piapoco	8094	18.513	15416	13416	247190
MbutiPygmy	Colombia_LagunadelaHerrera_2000BP	Algonquin	Pima	5173	12.584	14963	13685	247190
MbutiPygmy	Colombia_LagunadelaHerrera_2000BP	Algonquin	Purepecha	6034	9.038	9988	8999	163921
MbutiPygmy	Colombia_LagunadelaHerrera_2000BP	Algonquin	Quechua	7882	19.876	15300	13352	247190
MbutiPygmy	Colombia_LagunadelaHerrera_2000BP	Algonquin	Surui	8281	17.79	15365	13318	247190
MbutiPygmy	Colombia_LagunadelaHerrera_2000BP	Algonquin	Tepehuano	6224	15.762	15100	13562	247190
MbutiPygmy	Colombia_LagunadelaHerrera_2000BP	Algonquin	Teribe	12157	26.03	15929	12924	247190
MbutiPygmy	Colombia_LagunadelaHerrera_2000BP	Algonquin	Ticuna	8821	19.178	15531	13351	247190
MbutiPygmy	Colombia_LagunadelaHerrera_2000BP	Algonquin	Toba	8057	18.422	15378	13386	247190
MbutiPygmy	Colombia_LagunadelaHerrera_2000BP	Algonquin	Waunana	9576	20.813	15558	13191	247190
MbutiPygmy	Colombia_LagunadelaHerrera_2000BP	Algonquin	Wayuu	9752	23.518	15595	13185	247190
MbutiPygmy	Colombia_LagunadelaHerrera_2000BP	Algonquin	Wichi	8561	18.725	15447	13330	247190
MbutiPygmy	Colombia_LagunadelaHerrera_2000BP	Algonquin	Yaghan	7649	16.78	15290	13400	247149
MbutiPygmy	Colombia_LagunadelaHerrera_2000BP	Algonquin	Yaqui	5259	7.152	8056	7330	137954
MbutiPygmy	Colombia_LagunadelaHerrera_2000BP	Algonquin	Zapotec1	6679	17.209	15151	13500	247190
MbutiPygmy	Colombia_LagunadelaHerrera_2000BP	Algonquin	Zapotec2	6699	17.007	15147	13491	247190
MbutiPygmy	Colombia_LagunadelaHerrera_2000BP	Arara	Arhuaco	722	1.349	12285	12120	228511
MbutiPygmy	Colombia_LagunadelaHerrera_2000BP	Arara	Aymara	-565	-1.3	12646	12781	238863
MbutiPygmy	Colombia_LagunadelaHerrera_2000BP	Arara	Bribri	3204	6.777	13140	12375	238863
MbutiPygmy	Colombia_LagunadelaHerrera_2000BP	Arara	Cabecar	3129	6.997	13142	12395	238863
MbutiPygmy	Colombia_LagunadelaHerrera_2000BP	Arara	Chane	-198	-0,41	12617	12664	238839
MbutiPygmy	Colombia_LagunadelaHerrera_2000BP	Arara	Chilote	-971	-1.983	12253	12478	231577
MbutiPygmy	Colombia_LagunadelaHerrera_2000BP	Arara	Chono	-483	-888	11730	11837	220932
MbutiPygmy	Colombia_LagunadelaHerrera_2000BP	Arara	Chorotega	1053	1.273	6457	6328	122181
MbutiPygmy	Colombia_LagunadelaHerrera_2000BP	Arara	Diaguita	-137	-272	12336	12367	232614
MbutiPygmy	Colombia_LagunadelaHerrera_2000BP	Arara	Embera	1609	3.452	12918	12534	238863
MbutiPygmy	Colombia_LagunadelaHerrera_2000BP	Arara	Guahibo	25	552	12653	12593	238863
MbutiPygmy	Colombia_LagunadelaHerrera_2000BP	Arara	Guarani	-149	-344	12520	12556	238863
MbutiPygmy	Colombia_LagunadelaHerrera_2000BP	Arara	Guaymi	321	6.666	13089	12322	238863
MbutiPygmy	Colombia_LagunadelaHerrera_2000BP	Arara	Huetar	1411	1.86	6815	6636	126847
MbutiPygmy	Colombia_LagunadelaHerrera_2000BP	Arara	Hulliche	-694	-1.448	12564	12729	237853
MbutiPygmy	Colombia_LagunadelaHerrera_2000BP	Arara	Inga	912	2.065	12784	12566	238863
MbutiPygmy	Colombia_LagunadelaHerrera_2000BP	Arara	Jamamadi	-261	-464	12485	12547	236867
MbutiPygmy	Colombia_LagunadelaHerrera_2000BP	Arara	Kaingang	-495	-856	10677	10778	205314
MbutiPygmy	Colombia_LagunadelaHerrera_2000BP	Arara	Kaqchikel	-407	-954	12686	12783	238863
MbutiPygmy	Colombia_LagunadelaHerrera_2000BP	Arara	Karitiana	-38	-833	12458	12549	238863
MbutiPygmy	Colombia_LagunadelaHerrera_2000BP	Arara	Kogi	1286	2.614	12911	12603	238862
MbutiPygmy	Colombia_LagunadelaHerrera_2000BP	Arara	Maleku	2603	5.015	13102	12481	238863
MbutiPygmy	Colombia_LagunadelaHerrera_2000BP	Arara	Maya1	-919	-2.234	12632	12852	238863
MbutiPygmy	Colombia_LagunadelaHerrera_2000BP	Arara	Maya2	-985	-2.339	12629	12864	238863
MbutiPygmy	Colombia_LagunadelaHerrera_2000BP	Arara	Mixe	-1829	-4.116	12589	13026	238863
MbutiPygmy	Colombia_LagunadelaHerrera_2000BP	Arara	Mixtec	-1902	-4.176	12606	13060	238855
MbutiPygmy	Colombia_LagunadelaHerrera_2000BP	Arara	Ojibwa	-6993	-13.452	12222	13847	232371
MbutiPygmy	Colombia_LagunadelaHerrera_2000BP	Arara	Palikur	-23	-0,05	12446	12452	238855
MbutiPygmy	Colombia_LagunadelaHerrera_2000BP	Arara	Parakana	-185	-356	11946	11990	234220
MbutiPygmy	Colombia_LagunadelaHerrera_2000BP	Arara	Piapoco	-513	-1.153	12533	12656	238863
MbutiPygmy	Colombia_LagunadelaHerrera_2000BP	Arara	Pima	-332	-7.238	12596	13389	238863
MbutiPygmy	Colombia_LagunadelaHerrera_2000BP	Arara	Purepecha	-2811	-3.959	8335	8780	158492
MbutiPygmy	Colombia_LagunadelaHerrera_2000BP	Arara	Quechua	-644	-1.501	12644	12798	238863
MbutiPygmy	Colombia_LagunadelaHerrera_2000BP	Arara	Surui	-211	-461	12386	12437	238863
MbutiPygmy	Colombia_LagunadelaHerrera_2000BP	Arara	Tepehuano	-2294	-5.278	12615	13163	238863
MbutiPygmy	Colombia_LagunadelaHerrera_2000BP	Arara	Teribe	3455	7.035	13144	12319	238863
MbutiPygmy	Colombia_LagunadelaHerrera_2000BP	Arara	Ticuna	304	636	12681	12608	238863
MbutiPygmy	Colombia_LagunadelaHerrera_2000BP	Arara	Toba	-427	-928	12620	12722	238863
MbutiPygmy	Colombia_LagunadelaHerrera_2000BP	Arara	Waunana	1208	2.484	12831	12542	238863
MbutiPygmy	Colombia_LagunadelaHerrera_2000BP	Arara	Wayuu	125	2.826	12819	12521	238863
MbutiPygmy	Colombia_LagunadelaHerrera_2000BP	Arara	Wichi	-58	-128	12636	12649	238863
MbutiPygmy	Colombia_LagunadelaHerrera_2000BP	Arara	Yaghan	-851	-1.723	12623	12826	238822
MbutiPygmy	Colombia_LagunadelaHerrera_2000BP	Arara	Yaqui	-3369	-4.292	6747	7191	131845
MbutiPygmy	Colombia_LagunadelaHerrera_2000BP	Arara	Zapotec1	-1924	-4.474	12617	13076	238863
MbutiPygmy	Colombia_LagunadelaHerrera_2000BP	Arara	Zapotec2	-1846	-4.167	12667	13108	238863
MbutiPygmy	Colombia_LagunadelaHerrera_2000BP	Arhuaco	Aymara	-1354	-3.6	13568	13902	246438
MbutiPygmy	Colombia_LagunadelaHerrera_2000BP	Arhuaco	Bribri	2474	6.301	13509	12899	246438
MbutiPygmy	Colombia_LagunadelaHerrera_2000BP	Arhuaco	Cabecar	2374	6.754	13466	12881	246438
MbutiPygmy	Colombia_LagunadelaHerrera_2000BP	Arhuaco	Chane	-967	-2.223	13595	13834	246414
MbutiPygmy	Colombia_LagunadelaHerrera_2000BP	Arhuaco	Chilote	-1536	-3.299	13183	13550	238880
MbutiPygmy	Colombia_LagunadelaHerrera_2000BP	Arhuaco	Chono	-1158	-2.279	12570	12833	227475
MbutiPygmy	Colombia_LagunadelaHerrera_2000BP	Arhuaco	Chorotega	611	783	6858	6782	124955
MbutiPygmy	Colombia_LagunadelaHerrera_2000BP	Arhuaco	Diaguita	-846	-1.869	13258	13462	240284
MbutiPygmy	Colombia_LagunadelaHerrera_2000BP	Arhuaco	Embera	921	2.362	13614	13387	246438
MbutiPygmy	Colombia_LagunadelaHerrera_2000BP	Arhuaco	Guahibo	-568	-1.344	13636	13775	246438
MbutiPygmy	Colombia_LagunadelaHerrera_2000BP	Arhuaco	Guarani	-979	-2.487	13556	13797	246437
MbutiPygmy	Colombia_LagunadelaHerrera_2000BP	Arhuaco	Guaymi	2478	6.457	13496	12885	246438
MbutiPygmy	Colombia_LagunadelaHerrera_2000BP	Arhuaco	Huetar	762	1.156	7235	7132	134305
MbutiPygmy	Colombia_LagunadelaHerrera_2000BP	Arhuaco	Hulliche	-1402	-3.241	13481	13825	245271
MbutiPygmy	Colombia_LagunadelaHerrera_2000BP	Arhuaco	Inga	274	693	13714	13646	246438
MbutiPygmy	Colombia_LagunadelaHerrera_2000BP	Arhuaco	Jamamadi	-945	-1.801	13441	13672	244648
MbutiPygmy	Colombia_LagunadelaHerrera_2000BP	Arhuaco	Kaingang	-1524	-2.723	11530	11853	211663
MbutiPygmy	Colombia_LagunadelaHerrera_2000BP	Arhuaco	Kaqchikel	-1177	-3.276	13520	13810	246438
MbutiPygmy	Colombia_LagunadelaHerrera_2000BP	Arhuaco	Karitiana	-111	-2.644	13583	13856	246438
MbutiPygmy	Colombia_LagunadelaHerrera_2000BP	Arhuaco	Kogi	466	1.119	12955	12841	246437
MbutiPygmy	Colombia_LagunadelaHerrera_2000BP	Arhuaco	Maleku	1637	3.724	13477	13074	246438
MbutiPygmy	Colombia_LagunadelaHerrera_2000BP	Arhuaco	Maya1	-1682	-4.735	13523	13938	246438
MbutiPygmy	Colombia_LagunadelaHerrera_2000BP	Arhuaco	Maya2	-1684	-4.53	13508	13923	246438
MbutiPygmy	Colombia_LagunadelaHerrera_2000BP	Arhuaco	Mixe	-2599	-6.869	13487	14128	246438
MbutiPygmy	Colombia_LagunadelaHerrera_2000BP	Arhuaco	Mixtec	-264	-6.524	13497	14147	246430
MbutiPygmy	Colombia_LagunadelaHerrera_2000BP	Arhuaco	Ojibwa	-789	-17.042	12921	14809	239291
MbutiPygmy	Colombia_LagunadelaHerrera_2000BP	Arhuaco	Palikur	-85	-2.039	13507	13717	246430
MbutiPygmy	Colombia_LagunadelaHerrera_2000BP	Arhuaco	Parakana	-1097	-2.145	13115	13380	241150
MbutiPygmy	Colombia_LagunadelaHerrera_2000BP	Arhuaco	Piapoco	-1203	-2.944	13543	13840	246438
MbutiPygmy	Colombia_LagunadelaHerrera_2000BP	Arhuaco	Pima	-4075	-10.028	13416	14420	246438
MbutiPygmy	Colombia_LagunadelaHerrera_2000BP	Arhuaco	Purepecha	-3414	-5.305	8902	9460	163492
MbutiPygmy	Colombia_LagunadelaHerrera_2000BP	Arhuaco	Quechua	-1362	-3.691	13544	13879	246438
MbutiPygmy	Colombia_LagunadelaHerrera_2000BP	Arhuaco	Surui	-1103	-2.524	13528	13800	246438
MbutiPygmy	Colombia_LagunadelaHerrera_2000BP	Arhuaco	Tepehuano	-3101	-8.236	13505	14269	246438
MbutiPygmy	Colombia_LagunadelaHerrera_2000BP	Arhuaco	Teribe	2798	6.99	13513	12823	246438
MbutiPygmy	Colombia_LagunadelaHerrera_2000BP	Arhuaco	Ticuna	-379	-921	13682	13776	246438
MbutiPygmy	Colombia_LagunadelaHerrera_2000BP	Arhuaco	Toba	-1122	-2.734	13575	13852	246438
MbutiPygmy	Colombia_LagunadelaHerrera_2000BP	Arhuaco	Waunana	44	1.061	13565	13457	246438
MbutiPygmy	Colombia_LagunadelaHerrera_2000BP	Arhuaco	Wayuu	551	1.494	13488	13352	246438
MbutiPygmy	Colombia_LagunadelaHerrera_2000BP	Arhuaco	Wichi	-771	-1.82	13611	13801	246438
MbutiPygmy	Colombia_LagunadelaHerrera_2000BP	Arhuaco	Yaghan	-1544	-3.392	13584	13964	246397
MbutiPygmy	Colombia_LagunadelaHerrera_2000BP	Arhuaco	Yaqui	-3649	-4.889	7107	7594	133455
MbutiPygmy	Colombia_LagunadelaHerrera_2000BP	Arhuaco	Zapotec1	-265	-7.21	13493	14146	246438
MbutiPygmy	Colombia_LagunadelaHerrera_2000BP	Arhuaco	Zapotec2	-2554	-7.065	13512	14142	246438
MbutiPygmy	Colombia_LagunadelaHerrera_2000BP	Aymara	Bribri	3846	13.114	14804	13814	257528
MbutiPygmy	Colombia_LagunadelaHerrera_2000BP	Aymara	Cabecar	3843	15.867	14775	13786	257528
MbutiPygmy	Colombia_LagunadelaHerrera_2000BP	Aymara	Chane	443	1.438	14222	14108	257499
MbutiPygmy	Colombia_LagunadelaHerrera_2000BP	Aymara	Chilote	-306	-1.074	13698	13774	249941
MbutiPygmy	Colombia_LagunadelaHerrera_2000BP	Aymara	Chono	139	397	13041	13008	238064
MbutiPygmy	Colombia_LagunadelaHerrera_2000BP	Aymara	Chorotega	2458	4.171	7371	7048	131562
MbutiPygmy	Colombia_LagunadelaHerrera_2000BP	Aymara	Diaguita	372	1.272	13629	13536	250970
MbutiPygmy	Colombia_LagunadelaHerrera_2000BP	Aymara	Embera	2314	8.362	14548	13953	257528
MbutiPygmy	Colombia_LagunadelaHerrera_2000BP	Aymara	Guahibo	857	3.43	14339	14118	257528
MbutiPygmy	Colombia_LagunadelaHerrera_2000BP	Aymara	Guarani	406	1.779	14218	14113	257527
MbutiPygmy	Colombia_LagunadelaHerrera_2000BP	Aymara	Guaymi	3926	13.219	14766	13755	257528
MbutiPygmy	Colombia_LagunadelaHerrera_2000BP	Aymara	Huetar	2484	4.431	7670	7332	135999
MbutiPygmy	Colombia_LagunadelaHerrera_2000BP	Aymara	Hulliche	-57	-205	14051	14066	256361
MbutiPygmy	Colombia_LagunadelaHerrera_2000BP	Aymara	Inga	1612	7.024	14373	13958	257528
MbutiPygmy	Colombia_LagunadelaHerrera_2000BP	Aymara	Jamamadi	368	912	14094	14000	255325
MbutiPygmy	Colombia_LagunadelaHerrera_2000BP	Aymara	Kaingang	14	0,34	12108	12077	220178
MbutiPygmy	Colombia_LagunadelaHerrera_2000BP	Aymara	Kaqchikel	219	1.173	14266	14210	257528
MbutiPygmy	Colombia_LagunadelaHerrera_2000BP	Aymara	Karitiana	262	961	14261	14193	257528
MbutiPygmy	Colombia_LagunadelaHerrera_2000BP	Aymara	Kogi	1926	6.065	14556	14060	257527
MbutiPygmy	Colombia_LagunadelaHerrera_2000BP	Aymara	Maleku	3172	9.169	14693	13876	257528
MbutiPygmy	Colombia_LagunadelaHerrera_2000BP	Aymara	Maya1	-279	-1.575	14227	14299	257528
MbutiPygmy	Colombia_LagunadelaHerrera_2000BP	Aymara	Maya2	-357	-1.704	14213	14305	257528
MbutiPygmy	Colombia_LagunadelaHerrera_2000BP	Aymara	Mixe	-1223	-5.518	14139	14454	257528
MbutiPygmy	Colombia_LagunadelaHerrera_2000BP	Aymara	Mixtec	-1297	-5.308	14149	14483	257520
MbutiPygmy	Colombia_LagunadelaHerrera_2000BP	Aymara	Ojibwa	-6513	-18.647	13627	15257	250381
MbutiPygmy	Colombia_LagunadelaHerrera_2000BP	Aymara	Palikur	53	1.846	14226	14089	257520
MbutiPygmy	Colombia_LagunadelaHerrera_2000BP	Aymara	Parakana	31	764	13839	13761	251967
MbutiPygmy	Colombia_LagunadelaHerrera_2000BP	Aymara	Piapoco	184	0,72	14261	14214	257528
MbutiPygmy	Colombia_LagunadelaHerrera_2000BP	Aymara	Pima	-2711	-10.447	14110	14808	257528
MbutiPygmy	Colombia_LagunadelaHerrera_2000BP	Aymara	Purepecha	-1975	-3.856	9299	9636	170733
MbutiPygmy	Colombia_LagunadelaHerrera_2000BP	Aymara	Quechua	-25	-235	13789	13796	257528
MbutiPygmy	Colombia_LagunadelaHerrera_2000BP	Aymara	Surui	348	1.178	14206	14117	257528
MbutiPygmy	Colombia_LagunadelaHerrera_2000BP	Aymara	Tepehuano	-1703	-7.889	14144	14583	257528
MbutiPygmy	Colombia_LagunadelaHerrera_2000BP	Aymara	Teribe	4223	13.882	14823	13736	257528
MbutiPygmy	Colombia_LagunadelaHerrera_2000BP	Aymara	Ticuna	1005	3.574	14334	14075	257528
MbutiPygmy	Colombia_LagunadelaHerrera_2000BP	Aymara	Toba	169	651	14231	14187	257528
MbutiPygmy	Colombia_LagunadelaHerrera_2000BP	Aymara	Waunana	1802	6.115	14451	13987	257528
MbutiPygmy	Colombia_LagunadelaHerrera_2000BP	Aymara	Wayuu	1907	8.575	14449	13958	257528
MbutiPygmy	Colombia_LagunadelaHerrera_2000BP	Aymara	Wichi	622	2.158	14319	14159	257528
MbutiPygmy	Colombia_LagunadelaHerrera_2000BP	Aymara	Yaghan	-264	-878	14147	14215	257487
MbutiPygmy	Colombia_LagunadelaHerrera_2000BP	Aymara	Yaqui	-2252	-3.8	7570	7890	142395
MbutiPygmy	Colombia_LagunadelaHerrera_2000BP	Aymara	Zapotec1	-1275	-6.815	14138	14467	257528
MbutiPygmy	Colombia_LagunadelaHerrera_2000BP	Aymara	Zapotec2	-1241	-6.317	14158	14478	257528
MbutiPygmy	Colombia_LagunadelaHerrera_2000BP	Bribri	Cabecar	-3	-13	12993	12994	257528
MbutiPygmy	Colombia_LagunadelaHerrera_2000BP	Bribri	Chane	-3402	-8.911	13843	14719	257499
MbutiPygmy	Colombia_LagunadelaHerrera_2000BP	Bribri	Chilote	-4094	-10.582	13403	14426	249941
MbutiPygmy	Colombia_LagunadelaHerrera_2000BP	Bribri	Chono	-3806	-8.907	12756	13662	238064
MbutiPygmy	Colombia_LagunadelaHerrera_2000BP	Bribri	Chorotega	-1784	-2.897	6832	7067	131562
MbutiPygmy	Colombia_LagunadelaHerrera_2000BP	Bribri	Diaguita	-3339	-9.069	13503	14341	250970
MbutiPygmy	Colombia_LagunadelaHerrera_2000BP	Bribri	Embera	-1532	-4.813	13664	14058	257528
MbutiPygmy	Colombia_LagunadelaHerrera_2000BP	Bribri	Guahibo	-2989	-8.943	13888	14658	257528
MbutiPygmy	Colombia_LagunadelaHerrera_2000BP	Bribri	Guarani	-344	-10.483	13830	14716	257527
MbutiPygmy	Colombia_LagunadelaHerrera_2000BP	Bribri	Guaymi	8	278	13269	13248	257528
MbutiPygmy	Colombia_LagunadelaHerrera_2000BP	Bribri	Huetar	-1571	-2.718	6930	7144	135999
MbutiPygmy	Colombia_LagunadelaHerrera_2000BP	Bribri	Hulliche	-3931	-11.033	13750	14757	256361
MbutiPygmy	Colombia_LagunadelaHerrera_2000BP	Bribri	Inga	-2234	-7.156	13961	14536	257528
MbutiPygmy	Colombia_LagunadelaHerrera_2000BP	Bribri	Jamamadi	-3473	-7.381	13672	14558	255325
MbutiPygmy	Colombia_LagunadelaHerrera_2000BP	Bribri	Kaingang	-3881	-8.246	11743	12598	220178
MbutiPygmy	Colombia_LagunadelaHerrera_2000BP	Bribri	Kaqchikel	-3627	-12.936	13723	14657	257528
MbutiPygmy	Colombia_LagunadelaHerrera_2000BP	Bribri	Karitiana	-3583	-10.277	13813	14736	257528
MbutiPygmy	Colombia_LagunadelaHerrera_2000BP	Bribri	Kogi	-192	-5.499	13531	14026	257527
MbutiPygmy	Colombia_LagunadelaHerrera_2000BP	Bribri	Maleku	-673	-1.895	13325	13499	257528
MbutiPygmy	Colombia_LagunadelaHerrera_2000BP	Bribri	Maya1	-4125	-14.974	13751	14813	257528
MbutiPygmy	Colombia_LagunadelaHerrera_2000BP	Bribri	Maya2	-4202	-13.774	13743	14825	257528
MbutiPygmy	Colombia_LagunadelaHerrera_2000BP	Bribri	Mixe	-5069	-16.043	13743	15048	257528
MbutiPygmy	Colombia_LagunadelaHerrera_2000BP	Bribri	Mixtec	-5142	-15.069	13768	15092	257520
MbutiPygmy	Colombia_LagunadelaHerrera_2000BP	Bribri	Ojibwa	-10426	-25.33	13229	15840	250381
MbutiPygmy	Colombia_LagunadelaHerrera_2000BP	Bribri	Palikur	-3314	-9.397	13784	14638	257520
MbutiPygmy	Colombia_LagunadelaHerrera_2000BP	Bribri	Parakana	-3524	-7.795	13403	14291	251967
MbutiPygmy	Colombia_LagunadelaHerrera_2000BP	Bribri	Piapoco	-3662	-11.568	13814	14757	257528
MbutiPygmy	Colombia_LagunadelaHerrera_2000BP	Bribri	Pima	-6557	-19.157	13699	15388	257528
MbutiPygmy	Colombia_LagunadelaHerrera_2000BP	Bribri	Purepecha	-5933	-10.28	9077	10090	170733
MbutiPygmy	Colombia_LagunadelaHerrera_2000BP	Bribri	Quechua	-3871	-13.469	13821	14817	257528
MbutiPygmy	Colombia_LagunadelaHerrera_2000BP	Bribri	Surui	-3498	-9.75	13807	14708	257528
MbutiPygmy	Colombia_LagunadelaHerrera_2000BP	Bribri	Tepehuano	-5549	-18.119	13741	15170	257528
MbutiPygmy	Colombia_LagunadelaHerrera_2000BP	Bribri	Teribe	377	1.233	13142	13045	257528
MbutiPygmy	Colombia_LagunadelaHerrera_2000BP	Bribri	Ticuna	-2841	-8.165	13917	14648	257528
MbutiPygmy	Colombia_LagunadelaHerrera_2000BP	Bribri	Toba	-3677	-10.751	13827	14774	257528
MbutiPygmy	Colombia_LagunadelaHerrera_2000BP	Bribri	Waunana	-2044	-6.136	13587	14114	257528
MbutiPygmy	Colombia_LagunadelaHerrera_2000BP	Bribri	Wayuu	-1939	-6.814	13618	14117	257528
MbutiPygmy	Colombia_LagunadelaHerrera_2000BP	Bribri	Wichi	-3224	-9.131	13843	14673	257528
MbutiPygmy	Colombia_LagunadelaHerrera_2000BP	Bribri	Yaghan	-4108	-10.764	13807	14864	257487
MbutiPygmy	Colombia_LagunadelaHerrera_2000BP	Bribri	Yaqui	-6214	-9.424	7333	8218	142395
MbutiPygmy	Colombia_LagunadelaHerrera_2000BP	Bribri	Zapotec1	-5121	-17.604	13728	15046	257528
MbutiPygmy	Colombia_LagunadelaHerrera_2000BP	Bribri	Zapotec2	-5087	-17.355	13766	15076	257528
MbutiPygmy	Colombia_LagunadelaHerrera_2000BP	Cabecar	Chane	-3399	-10.225	13808	14684	257499
MbutiPygmy	Colombia_LagunadelaHerrera_2000BP	Cabecar	Chilote	-4131	-12.02	13369	14402	249941
MbutiPygmy	Colombia_LagunadelaHerrera_2000BP	Cabecar	Chono	-3678	-9.291	12761	13636	238064
MbutiPygmy	Colombia_LagunadelaHerrera_2000BP	Cabecar	Chorotega	-1705	-2.928	6846	7070	131562
MbutiPygmy	Colombia_LagunadelaHerrera_2000BP	Cabecar	Diaguita	-3346	-10.084	13465	14305	250970
MbutiPygmy	Colombia_LagunadelaHerrera_2000BP	Cabecar	Embera	-1529	-5.759	13638	14032	257528
MbutiPygmy	Colombia_LagunadelaHerrera_2000BP	Cabecar	Guahibo	-2986	-10.321	13888	14657	257528
MbutiPygmy	Colombia_LagunadelaHerrera_2000BP	Cabecar	Guarani	-3436	-12.596	13793	14678	257527
MbutiPygmy	Colombia_LagunadelaHerrera_2000BP	Cabecar	Guaymi	83	351	13229	13207	257528
MbutiPygmy	Colombia_LagunadelaHerrera_2000BP	Cabecar	Huetar	-1412	-2.643	6902	7094	135999
MbutiPygmy	Colombia_LagunadelaHerrera_2000BP	Cabecar	Hulliche	-3955	-12.547	13706	14720	256361
MbutiPygmy	Colombia_LagunadelaHerrera_2000BP	Cabecar	Inga	-2231	-7.957	13963	14538	257528
MbutiPygmy	Colombia_LagunadelaHerrera_2000BP	Cabecar	Jamamadi	-3481	-8.05	13646	14534	255325
MbutiPygmy	Colombia_LagunadelaHerrera_2000BP	Cabecar	Kaingang	-3784	-8.961	11675	12508	220178
MbutiPygmy	Colombia_LagunadelaHerrera_2000BP	Cabecar	Kaqchikel	-3624	-16.608	13690	14623	257528
MbutiPygmy	Colombia_LagunadelaHerrera_2000BP	Cabecar	Karitiana	-358	-11.574	13802	14724	257528
MbutiPygmy	Colombia_LagunadelaHerrera_2000BP	Cabecar	Kogi	-1917	-6.203	13513	14007	257527
MbutiPygmy	Colombia_LagunadelaHerrera_2000BP	Cabecar	Maleku	-67	-2.129	13268	13440	257528
MbutiPygmy	Colombia_LagunadelaHerrera_2000BP	Cabecar	Maya1	-4122	-19.372	13724	14785	257528
MbutiPygmy	Colombia_LagunadelaHerrera_2000BP	Cabecar	Maya2	-4199	-16.988	13707	14789	257528
MbutiPygmy	Colombia_LagunadelaHerrera_2000BP	Cabecar	Mixe	-5065	-19.876	13685	14990	257528
MbutiPygmy	Colombia_LagunadelaHerrera_2000BP	Cabecar	Mixtec	-5139	-17.752	13715	15038	257520
MbutiPygmy	Colombia_LagunadelaHerrera_2000BP	Cabecar	Ojibwa	-10404	-27.541	13189	15794	250381
MbutiPygmy	Colombia_LagunadelaHerrera_2000BP	Cabecar	Palikur	-3312	-10.379	13778	14630	257520
MbutiPygmy	Colombia_LagunadelaHerrera_2000BP	Cabecar	Parakana	-3485	-8.237	13380	14258	251967
MbutiPygmy	Colombia_LagunadelaHerrera_2000BP	Cabecar	Piapoco	-3659	-13.379	13795	14737	257528
MbutiPygmy	Colombia_LagunadelaHerrera_2000BP	Cabecar	Pima	-6554	-22.865	13646	15333	257528
MbutiPygmy	Colombia_LagunadelaHerrera_2000BP	Cabecar	Purepecha	-6016	-11.47	9047	10075	170733
MbutiPygmy	Colombia_LagunadelaHerrera_2000BP	Cabecar	Quechua	-3868	-16.453	13773	14770	257528
MbutiPygmy	Colombia_LagunadelaHerrera_2000BP	Cabecar	Surui	-3495	-10.682	13772	14672	257528
MbutiPygmy	Colombia_LagunadelaHerrera_2000BP	Cabecar	Tepehuano	-5546	-21.75	13705	15133	257528
MbutiPygmy	Colombia_LagunadelaHerrera_2000BP	Cabecar	Teribe	38	1.54	13141	13043	257528
MbutiPygmy	Colombia_LagunadelaHerrera_2000BP	Cabecar	Ticuna	-2838	-9.179	13873	14604	257528
MbutiPygmy	Colombia_LagunadelaHerrera_2000BP	Cabecar	Toba	-3674	-12.806	13785	14731	257528
MbutiPygmy	Colombia_LagunadelaHerrera_2000BP	Cabecar	Waunana	-2041	-6.82	13567	14093	257528
MbutiPygmy	Colombia_LagunadelaHerrera_2000BP	Cabecar	Wayuu	-1936	-8.722	13592	14090	257528
MbutiPygmy	Colombia_LagunadelaHerrera_2000BP	Cabecar	Wichi	-322	-10.361	13829	14658	257528
MbutiPygmy	Colombia_LagunadelaHerrera_2000BP	Cabecar	Yaghan	-4106	-11.987	13768	14825	257487
MbutiPygmy	Colombia_LagunadelaHerrera_2000BP	Cabecar	Yaqui	-6033	-9.811	7331	8191	142395
MbutiPygmy	Colombia_LagunadelaHerrera_2000BP	Cabecar	Zapotec1	-5118	-22.123	13698	15016	257528
MbutiPygmy	Colombia_LagunadelaHerrera_2000BP	Cabecar	Zapotec2	-5084	-21.473	13715	15024	257528
MbutiPygmy	Colombia_LagunadelaHerrera_2000BP	Chane	Chilote	-738	-1.97	13706	13890	249912
MbutiPygmy	Colombia_LagunadelaHerrera_2000BP	Chane	Chono	-536	-1.216	12956	13083	238040
MbutiPygmy	Colombia_LagunadelaHerrera_2000BP	Chane	Chorotega	2028	2.974	7270	7003	131547
MbutiPygmy	Colombia_LagunadelaHerrera_2000BP	Chane	Diaguita	-19	-0,05	13790	13795	250942
MbutiPygmy	Colombia_LagunadelaHerrera_2000BP	Chane	Embera	187	5.158	14468	13986	257499
MbutiPygmy	Colombia_LagunadelaHerrera_2000BP	Chane	Guahibo	413	1.222	14184	14077	257499
MbutiPygmy	Colombia_LagunadelaHerrera_2000BP	Chane	Guarani	-38	-126	13895	13905	257498
MbutiPygmy	Colombia_LagunadelaHerrera_2000BP	Chane	Guaymi	3481	9.209	14619	13723	257499
MbutiPygmy	Colombia_LagunadelaHerrera_2000BP	Chane	Huetar	158	2.359	7584	7369	135981
MbutiPygmy	Colombia_LagunadelaHerrera_2000BP	Chane	Hulliche	-55	-1.519	14018	14159	256332
MbutiPygmy	Colombia_LagunadelaHerrera_2000BP	Chane	Inga	1167	3.505	14303	14002	257499
MbutiPygmy	Colombia_LagunadelaHerrera_2000BP	Chane	Jamamadi	-9	-192	13977	14000	255298
MbutiPygmy	Colombia_LagunadelaHerrera_2000BP	Chane	Kaingang	-291	-644	11940	12004	220156
MbutiPygmy	Colombia_LagunadelaHerrera_2000BP	Chane	Kaqchikel	-225	-731	14178	14236	257499
MbutiPygmy	Colombia_LagunadelaHerrera_2000BP	Chane	Karitiana	-18	-521	14059	14105	257499
MbutiPygmy	Colombia_LagunadelaHerrera_2000BP	Chane	Kogi	1479	3.779	14446	14065	257498
MbutiPygmy	Colombia_LagunadelaHerrera_2000BP	Chane	Maleku	2729	6.633	14655	13952	257499
MbutiPygmy	Colombia_LagunadelaHerrera_2000BP	Chane	Maya1	-723	-2.483	14132	14318	257499
MbutiPygmy	Colombia_LagunadelaHerrera_2000BP	Chane	Maya2	-799	-2.56	14092	14298	257499
MbutiPygmy	Colombia_LagunadelaHerrera_2000BP	Chane	Mixe	-1666	-5.299	14061	14490	257499
MbutiPygmy	Colombia_LagunadelaHerrera_2000BP	Chane	Mixtec	-1742	-5.077	14087	14535	257491
MbutiPygmy	Colombia_LagunadelaHerrera_2000BP	Chane	Ojibwa	-6994	-15.783	13564	15315	250352
MbutiPygmy	Colombia_LagunadelaHerrera_2000BP	Chane	Palikur	87	242	14066	14043	257491
MbutiPygmy	Colombia_LagunadelaHerrera_2000BP	Chane	Parakana	-144	-316	13624	13660	251940
MbutiPygmy	Colombia_LagunadelaHerrera_2000BP	Chane	Piapoco	-259	-788	14068	14135	257499
MbutiPygmy	Colombia_LagunadelaHerrera_2000BP	Chane	Pima	-3156	-9.123	14037	14850	257499
MbutiPygmy	Colombia_LagunadelaHerrera_2000BP	Chane	Purepecha	-2373	-4.014	9340	9745	170713
MbutiPygmy	Colombia_LagunadelaHerrera_2000BP	Chane	Quechua	-468	-1.557	14103	14224	257499
MbutiPygmy	Colombia_LagunadelaHerrera_2000BP	Chane	Surui	-96	-258	14038	14063	257499
MbutiPygmy	Colombia_LagunadelaHerrera_2000BP	Chane	Tepehuano	-2148	-6.967	14067	14620	257499
MbutiPygmy	Colombia_LagunadelaHerrera_2000BP	Chane	Teribe	3778	9.568	14739	13766	257499
MbutiPygmy	Colombia_LagunadelaHerrera_2000BP	Chane	Ticuna	56	1.554	14208	14063	257499
MbutiPygmy	Colombia_LagunadelaHerrera_2000BP	Chane	Toba	-275	-828	13895	13966	257499
MbutiPygmy	Colombia_LagunadelaHerrera_2000BP	Chane	Waunana	1354	3.65	14392	14044	257499
MbutiPygmy	Colombia_LagunadelaHerrera_2000BP	Chane	Wayuu	1464	4.495	14344	13967	257499
MbutiPygmy	Colombia_LagunadelaHerrera_2000BP	Chane	Wichi	181	534	13894	13848	257499
MbutiPygmy	Colombia_LagunadelaHerrera_2000BP	Chane	Yaghan	-704	-1.879	14108	14289	257458
MbutiPygmy	Colombia_LagunadelaHerrera_2000BP	Chane	Yaqui	-3081	-4.734	7477	7915	142378
MbutiPygmy	Colombia_LagunadelaHerrera_2000BP	Chane	Zapotec1	-1719	-5.802	14063	14505	257499
MbutiPygmy	Colombia_LagunadelaHerrera_2000BP	Chane	Zapotec2	-1685	-5.359	14069	14502	257499
MbutiPygmy	Colombia_LagunadelaHerrera_2000BP	Chilote	Chono	563	1.455	12050	11920	231040
MbutiPygmy	Colombia_LagunadelaHerrera_2000BP	Chilote	Chorotega	2225	3.166	7251	6964	128780
MbutiPygmy	Colombia_LagunadelaHerrera_2000BP	Chilote	Diaguita	683	1.801	13467	13301	243702
MbutiPygmy	Colombia_LagunadelaHerrera_2000BP	Chilote	Embera	262	7.255	14168	13513	249941
MbutiPygmy	Colombia_LagunadelaHerrera_2000BP	Chilote	Guahibo	1148	3.249	13983	13697	249941
MbutiPygmy	Colombia_LagunadelaHerrera_2000BP	Chilote	Guarani	643	1.988	13843	13682	249940
MbutiPygmy	Colombia_LagunadelaHerrera_2000BP	Chilote	Guaymi	4233	10.764	14411	13353	249941
MbutiPygmy	Colombia_LagunadelaHerrera_2000BP	Chilote	Huetar	2338	3.631	7434	7127	131324
MbutiPygmy	Colombia_LagunadelaHerrera_2000BP	Chilote	Hulliche	226	707	13000	12944	248778
MbutiPygmy	Colombia_LagunadelaHerrera_2000BP	Chilote	Inga	1857	5.586	14038	13574	249941
MbutiPygmy	Colombia_LagunadelaHerrera_2000BP	Chilote	Jamamadi	647	1.353	13728	13567	247921
MbutiPygmy	Colombia_LagunadelaHerrera_2000BP	Chilote	Kaingang	509	1.078	11787	11679	212719
MbutiPygmy	Colombia_LagunadelaHerrera_2000BP	Chilote	Kaqchikel	506	1.73	13916	13790	249941
MbutiPygmy	Colombia_LagunadelaHerrera_2000BP	Chilote	Karitiana	552	1.547	13898	13760	249941
MbutiPygmy	Colombia_LagunadelaHerrera_2000BP	Chilote	Kogi	2182	5.434	14182	13637	249940
MbutiPygmy	Colombia_LagunadelaHerrera_2000BP	Chilote	Maleku	3468	7.938	14340	13473	249941
MbutiPygmy	Colombia_LagunadelaHerrera_2000BP	Chilote	Maya1	-4	-15	13874	13875	249941
MbutiPygmy	Colombia_LagunadelaHerrera_2000BP	Chilote	Maya2	-54	-173	13890	13904	249941
MbutiPygmy	Colombia_LagunadelaHerrera_2000BP	Chilote	Mixe	-903	-2.812	13813	14039	249941
MbutiPygmy	Colombia_LagunadelaHerrera_2000BP	Chilote	Mixtec	-1053	-3.19	13819	14082	249933
MbutiPygmy	Colombia_LagunadelaHerrera_2000BP	Chilote	Ojibwa	-6274	-14.889	13288	14811	242795
MbutiPygmy	Colombia_LagunadelaHerrera_2000BP	Chilote	Palikur	801	2.132	13856	13656	249933
MbutiPygmy	Colombia_LagunadelaHerrera_2000BP	Chilote	Parakana	591	1.228	13492	13347	244527
MbutiPygmy	Colombia_LagunadelaHerrera_2000BP	Chilote	Piapoco	43	1.215	13924	13817	249941
MbutiPygmy	Colombia_LagunadelaHerrera_2000BP	Chilote	Pima	-2385	-6.955	13779	14375	249941
MbutiPygmy	Colombia_LagunadelaHerrera_2000BP	Chilote	Purepecha	-1605	-2.771	9167	9435	166544
MbutiPygmy	Colombia_LagunadelaHerrera_2000BP	Chilote	Quechua	262	0,94	13779	13714	249941
MbutiPygmy	Colombia_LagunadelaHerrera_2000BP	Chilote	Surui	603	1.539	13892	13741	249941
MbutiPygmy	Colombia_LagunadelaHerrera_2000BP	Chilote	Tepehuano	-1386	-4.497	13811	14158	249941
MbutiPygmy	Colombia_LagunadelaHerrera_2000BP	Chilote	Teribe	4575	11.469	14445	13301	249941
MbutiPygmy	Colombia_LagunadelaHerrera_2000BP	Chilote	Ticuna	1272	3.298	14016	13698	249941
MbutiPygmy	Colombia_LagunadelaHerrera_2000BP	Chilote	Toba	428	1.205	13870	13763	249941
MbutiPygmy	Colombia_LagunadelaHerrera_2000BP	Chilote	Waunana	206	5.405	14118	13603	249941
MbutiPygmy	Colombia_LagunadelaHerrera_2000BP	Chilote	Wayuu	2189	6.723	14099	13552	249941
MbutiPygmy	Colombia_LagunadelaHerrera_2000BP	Chilote	Wichi	886	2.392	13938	13717	249941
MbutiPygmy	Colombia_LagunadelaHerrera_2000BP	Chilote	Yaghan	36	105	13329	13320	249900
MbutiPygmy	Colombia_LagunadelaHerrera_2000BP	Chilote	Yaqui	-1977	-2.916	7333	7605	137444
MbutiPygmy	Colombia_LagunadelaHerrera_2000BP	Chilote	Zapotec1	-948	-3.128	13826	14063	249941
MbutiPygmy	Colombia_LagunadelaHerrera_2000BP	Chilote	Zapotec2	-935	-3.021	13817	14051	249941
MbutiPygmy	Colombia_LagunadelaHerrera_2000BP	Chono	Chorotega	2231	3.03	6811	6538	122361
MbutiPygmy	Colombia_LagunadelaHerrera_2000BP	Chono	Diaguita	379	847	12734	12647	231523
MbutiPygmy	Colombia_LagunadelaHerrera_2000BP	Chono	Embera	2203	5.568	13428	12903	238064
MbutiPygmy	Colombia_LagunadelaHerrera_2000BP	Chono	Guahibo	847	2.134	13216	13014	238064
MbutiPygmy	Colombia_LagunadelaHerrera_2000BP	Chono	Guarani	233	618	13148	13093	238063
MbutiPygmy	Colombia_LagunadelaHerrera_2000BP	Chono	Guaymi	3712	8.585	13633	12750	238064
MbutiPygmy	Colombia_LagunadelaHerrera_2000BP	Chono	Huetar	218	2.913	7157	6881	126525
MbutiPygmy	Colombia_LagunadelaHerrera_2000BP	Chono	Hulliche	-97	-254	12256	12279	237171
MbutiPygmy	Colombia_LagunadelaHerrera_2000BP	Chono	Inga	1481	3.802	13293	12940	238064
MbutiPygmy	Colombia_LagunadelaHerrera_2000BP	Chono	Jamamadi	376	732	12983	12894	235902
MbutiPygmy	Colombia_LagunadelaHerrera_2000BP	Chono	Kaingang	2	41	11137	11133	203008
MbutiPygmy	Colombia_LagunadelaHerrera_2000BP	Chono	Kaqchikel	102	286	13174	13150	238064
MbutiPygmy	Colombia_LagunadelaHerrera_2000BP	Chono	Karitiana	166	404	13200	13161	238064
MbutiPygmy	Colombia_LagunadelaHerrera_2000BP	Chono	Kogi	1919	4.473	13474	13017	238063
MbutiPygmy	Colombia_LagunadelaHerrera_2000BP	Chono	Maleku	3194	6.758	13631	12871	238064
MbutiPygmy	Colombia_LagunadelaHerrera_2000BP	Chono	Maya1	-364	-1.055	13109	13195	238064
MbutiPygmy	Colombia_LagunadelaHerrera_2000BP	Chono	Maya2	-449	-1.248	13112	13219	238064
MbutiPygmy	Colombia_LagunadelaHerrera_2000BP	Chono	Mixe	-1343	-3.552	13069	13388	238064
MbutiPygmy	Colombia_LagunadelaHerrera_2000BP	Chono	Mixtec	-1479	-3.726	13042	13394	238056
MbutiPygmy	Colombia_LagunadelaHerrera_2000BP	Chono	Ojibwa	-6475	-13.421	12620	14121	231739
MbutiPygmy	Colombia_LagunadelaHerrera_2000BP	Chono	Palikur	312	756	13076	13002	238056
MbutiPygmy	Colombia_LagunadelaHerrera_2000BP	Chono	Parakana	131	261	12724	12693	232908
MbutiPygmy	Colombia_LagunadelaHerrera_2000BP	Chono	Piapoco	161	408	13172	13133	238064
MbutiPygmy	Colombia_LagunadelaHerrera_2000BP	Chono	Pima	-2849	-7.154	13059	13737	238064
MbutiPygmy	Colombia_LagunadelaHerrera_2000BP	Chono	Purepecha	-2067	-3.173	8557	8880	156289
MbutiPygmy	Colombia_LagunadelaHerrera_2000BP	Chono	Quechua	-165	-479	13031	13071	238064
MbutiPygmy	Colombia_LagunadelaHerrera_2000BP	Chono	Surui	316	733	13172	13097	238064
MbutiPygmy	Colombia_LagunadelaHerrera_2000BP	Chono	Tepehuano	-1819	-4.811	13089	13523	238064
MbutiPygmy	Colombia_LagunadelaHerrera_2000BP	Chono	Teribe	4087	9.092	13692	12719	238064
MbutiPygmy	Colombia_LagunadelaHerrera_2000BP	Chono	Ticuna	894	2.114	13252	13039	238064
MbutiPygmy	Colombia_LagunadelaHerrera_2000BP	Chono	Toba	21	54	13102	13097	238064
MbutiPygmy	Colombia_LagunadelaHerrera_2000BP	Chono	Waunana	1716	4.015	13303	12894	238064
MbutiPygmy	Colombia_LagunadelaHerrera_2000BP	Chono	Wayuu	174	4.68	13326	12912	238064
MbutiPygmy	Colombia_LagunadelaHerrera_2000BP	Chono	Wichi	449	1.104	13159	13052	238064
MbutiPygmy	Colombia_LagunadelaHerrera_2000BP	Chono	Yaghan	-226	-548	12585	12639	238028
MbutiPygmy	Colombia_LagunadelaHerrera_2000BP	Chono	Yaqui	-1998	-2.733	6972	7233	130260
MbutiPygmy	Colombia_LagunadelaHerrera_2000BP	Chono	Zapotec1	-1382	-3.844	13068	13397	238064
MbutiPygmy	Colombia_LagunadelaHerrera_2000BP	Chono	Zapotec2	-1391	-3.646	13094	13425	238064
MbutiPygmy	Colombia_LagunadelaHerrera_2000BP	Chorotega	Diaguita	-1113	-1.584	6845	6986	126796
MbutiPygmy	Colombia_LagunadelaHerrera_2000BP	Chorotega	Embera	479	775	7138	7075	131562
MbutiPygmy	Colombia_LagunadelaHerrera_2000BP	Chorotega	Guahibo	-1245	-1.932	7075	7238	131562
MbutiPygmy	Colombia_LagunadelaHerrera_2000BP	Chorotega	Guarani	-1721	-2.745	7066	7293	131561
MbutiPygmy	Colombia_LagunadelaHerrera_2000BP	Chorotega	Guaymi	2033	3.273	7042	6775	131562
MbutiPygmy	Colombia_LagunadelaHerrera_2000BP	Chorotega	Huetar	-1263	-1.175	3645	3732	68884
MbutiPygmy	Colombia_LagunadelaHerrera_2000BP	Chorotega	Hulliche	-1941	-2.81	7060	7315	131058
MbutiPygmy	Colombia_LagunadelaHerrera_2000BP	Chorotega	Inga	-463	-729	7191	7252	131562
MbutiPygmy	Colombia_LagunadelaHerrera_2000BP	Chorotega	Jamamadi	-199	-2.376	6993	7252	130305
MbutiPygmy	Colombia_LagunadelaHerrera_2000BP	Chorotega	Kaingang	-1942	-2.356	6145	6367	114447
MbutiPygmy	Colombia_LagunadelaHerrera_2000BP	Chorotega	Kaqchikel	-1733	-2.896	7038	7266	131562
MbutiPygmy	Colombia_LagunadelaHerrera_2000BP	Chorotega	Karitiana	-197	-2.996	7090	7349	131562
MbutiPygmy	Colombia_LagunadelaHerrera_2000BP	Chorotega	Kogi	-418	-0,61	7111	7166	131561
MbutiPygmy	Colombia_LagunadelaHerrera_2000BP	Chorotega	Maleku	1086	1.568	7074	6932	131562
MbutiPygmy	Colombia_LagunadelaHerrera_2000BP	Chorotega	Maya1	-2368	-3.985	7041	7353	131562
MbutiPygmy	Colombia_LagunadelaHerrera_2000BP	Chorotega	Maya2	-2511	-4.147	6992	7323	131562
MbutiPygmy	Colombia_LagunadelaHerrera_2000BP	Chorotega	Mixe	-3273	-5.252	6983	7414	131562
MbutiPygmy	Colombia_LagunadelaHerrera_2000BP	Chorotega	Mixtec	-3333	-5.066	6986	7425	131562
MbutiPygmy	Colombia_LagunadelaHerrera_2000BP	Chorotega	Ojibwa	-8739	-12.219	6723	7839	127679
MbutiPygmy	Colombia_LagunadelaHerrera_2000BP	Chorotega	Palikur	-1391	-2.025	7111	7294	131559
MbutiPygmy	Colombia_LagunadelaHerrera_2000BP	Chorotega	Parakana	-2067	-2.658	6878	7144	128894
MbutiPygmy	Colombia_LagunadelaHerrera_2000BP	Chorotega	Piapoco	-156	-2.426	7072	7277	131562
MbutiPygmy	Colombia_LagunadelaHerrera_2000BP	Chorotega	Pima	-4829	-7.716	6979	7614	131562
MbutiPygmy	Colombia_LagunadelaHerrera_2000BP	Chorotega	Purepecha	-3374	-3.71	4959	5272	92644
MbutiPygmy	Colombia_LagunadelaHerrera_2000BP	Chorotega	Quechua	-24	-4.065	7033	7349	131562
MbutiPygmy	Colombia_LagunadelaHerrera_2000BP	Chorotega	Surui	-1875	-2.764	7042	7289	131562
MbutiPygmy	Colombia_LagunadelaHerrera_2000BP	Chorotega	Tepehuano	-3769	-6.223	6998	7494	131562
MbutiPygmy	Colombia_LagunadelaHerrera_2000BP	Chorotega	Teribe	1787	2.743	7148	6912	131562
MbutiPygmy	Colombia_LagunadelaHerrera_2000BP	Chorotega	Ticuna	-825	-1.228	7142	7251	131562
MbutiPygmy	Colombia_LagunadelaHerrera_2000BP	Chorotega	Toba	-1474	-2.309	7057	7251	131562
MbutiPygmy	Colombia_LagunadelaHerrera_2000BP	Chorotega	Waunana	-41	-62	7095	7100	131562
MbutiPygmy	Colombia_LagunadelaHerrera_2000BP	Chorotega	Wayuu	-297	-488	7079	7118	131562
MbutiPygmy	Colombia_LagunadelaHerrera_2000BP	Chorotega	Wichi	-119	-1.789	7111	7268	131562
MbutiPygmy	Colombia_LagunadelaHerrera_2000BP	Chorotega	Yaghan	-2563	-3.694	7062	7399	131548
MbutiPygmy	Colombia_LagunadelaHerrera_2000BP	Chorotega	Yaqui	-3296	-2.974	3921	4168	75056
MbutiPygmy	Colombia_LagunadelaHerrera_2000BP	Chorotega	Zapotec1	-342	-5.888	6961	7411	131562
MbutiPygmy	Colombia_LagunadelaHerrera_2000BP	Chorotega	Zapotec2	-33	-5.474	6981	7416	131562
MbutiPygmy	Colombia_LagunadelaHerrera_2000BP	Diaguita	Embera	1774	4.784	14116	13671	250970
MbutiPygmy	Colombia_LagunadelaHerrera_2000BP	Diaguita	Guahibo	45	1.315	13883	13770	250970
MbutiPygmy	Colombia_LagunadelaHerrera_2000BP	Diaguita	Guarani	-72	-215	13760	13778	250969
MbutiPygmy	Colombia_LagunadelaHerrera_2000BP	Diaguita	Guaymi	3353	9.038	14259	13418	250970
MbutiPygmy	Colombia_LagunadelaHerrera_2000BP	Diaguita	Huetar	1551	2.402	7377	7173	131542
MbutiPygmy	Colombia_LagunadelaHerrera_2000BP	Diaguita	Hulliche	-552	-1.538	13588	13726	249803
MbutiPygmy	Colombia_LagunadelaHerrera_2000BP	Diaguita	Inga	1215	3.7	13924	13619	250970
MbutiPygmy	Colombia_LagunadelaHerrera_2000BP	Diaguita	Jamamadi	-106	-218	13672	13699	248779
MbutiPygmy	Colombia_LagunadelaHerrera_2000BP	Diaguita	Kaingang	-409	-823	11689	11777	215126
MbutiPygmy	Colombia_LagunadelaHerrera_2000BP	Diaguita	Kaqchikel	-241	-825	13812	13872	250970
MbutiPygmy	Colombia_LagunadelaHerrera_2000BP	Diaguita	Karitiana	-19	-543	13768	13816	250970
MbutiPygmy	Colombia_LagunadelaHerrera_2000BP	Diaguita	Kogi	1464	3.59	14101	13734	250969
MbutiPygmy	Colombia_LagunadelaHerrera_2000BP	Diaguita	Maleku	2575	5.953	14179	13532	250970
MbutiPygmy	Colombia_LagunadelaHerrera_2000BP	Diaguita	Maya1	-738	-2.559	13781	13966	250970
MbutiPygmy	Colombia_LagunadelaHerrera_2000BP	Diaguita	Maya2	-778	-2.46	13762	13957	250970
MbutiPygmy	Colombia_LagunadelaHerrera_2000BP	Diaguita	Mixe	-1699	-5.225	13694	14120	250970
MbutiPygmy	Colombia_LagunadelaHerrera_2000BP	Diaguita	Mixtec	-1771	-5.241	13707	14152	250962
MbutiPygmy	Colombia_LagunadelaHerrera_2000BP	Diaguita	Ojibwa	-6905	-16.03	13163	14847	243824
MbutiPygmy	Colombia_LagunadelaHerrera_2000BP	Diaguita	Palikur	84	0,23	13701	13680	250962
MbutiPygmy	Colombia_LagunadelaHerrera_2000BP	Diaguita	Parakana	-35	-71	13388	13396	245505
MbutiPygmy	Colombia_LagunadelaHerrera_2000BP	Diaguita	Piapoco	-263	-0,75	13789	13855	250970
MbutiPygmy	Colombia_LagunadelaHerrera_2000BP	Diaguita	Pima	-3155	-8.984	13673	14465	250970
MbutiPygmy	Colombia_LagunadelaHerrera_2000BP	Diaguita	Purepecha	-2514	-4.416	9025	9444	166383
MbutiPygmy	Colombia_LagunadelaHerrera_2000BP	Diaguita	Quechua	-43	-1.521	13556	13664	250970
MbutiPygmy	Colombia_LagunadelaHerrera_2000BP	Diaguita	Surui	-79	-206	13752	13772	250970
MbutiPygmy	Colombia_LagunadelaHerrera_2000BP	Diaguita	Tepehuano	-2135	-6.785	13693	14229	250970
MbutiPygmy	Colombia_LagunadelaHerrera_2000BP	Diaguita	Teribe	3743	9.919	14314	13374	250970
MbutiPygmy	Colombia_LagunadelaHerrera_2000BP	Diaguita	Ticuna	618	1.747	13895	13740	250970
MbutiPygmy	Colombia_LagunadelaHerrera_2000BP	Diaguita	Toba	-369	-1.062	13752	13845	250970
MbutiPygmy	Colombia_LagunadelaHerrera_2000BP	Diaguita	Waunana	1331	3.463	14024	13690	250970
MbutiPygmy	Colombia_LagunadelaHerrera_2000BP	Diaguita	Wayuu	1409	4.399	13983	13630	250970
MbutiPygmy	Colombia_LagunadelaHerrera_2000BP	Diaguita	Wichi	136	365	13808	13773	250970
MbutiPygmy	Colombia_LagunadelaHerrera_2000BP	Diaguita	Yaghan	-712	-1.858	13689	13868	250941
MbutiPygmy	Colombia_LagunadelaHerrera_2000BP	Diaguita	Yaqui	-2991	-4.497	7287	7703	138980
MbutiPygmy	Colombia_LagunadelaHerrera_2000BP	Diaguita	Zapotec1	-1723	-5.8	13695	14127	250970
MbutiPygmy	Colombia_LagunadelaHerrera_2000BP	Diaguita	Zapotec2	-1671	-5.551	13715	14134	250970
MbutiPygmy	Colombia_LagunadelaHerrera_2000BP	Embera	Guahibo	-1457	-4.837	14010	14386	257528
MbutiPygmy	Colombia_LagunadelaHerrera_2000BP	Embera	Guarani	-1907	-6.415	13953	14445	257527
MbutiPygmy	Colombia_LagunadelaHerrera_2000BP	Embera	Guaymi	1612	5.114	14034	13619	257528
MbutiPygmy	Colombia_LagunadelaHerrera_2000BP	Embera	Huetar	12	203	7357	7340	135999
MbutiPygmy	Colombia_LagunadelaHerrera_2000BP	Embera	Hulliche	-2411	-6.983	13870	14488	256361
MbutiPygmy	Colombia_LagunadelaHerrera_2000BP	Embera	Inga	-702	-2.376	14067	14248	257528
MbutiPygmy	Colombia_LagunadelaHerrera_2000BP	Embera	Jamamadi	-1933	-4.144	13828	14321	255325
MbutiPygmy	Colombia_LagunadelaHerrera_2000BP	Embera	Kaingang	-2175	-4.894	11875	12354	220178
MbutiPygmy	Colombia_LagunadelaHerrera_2000BP	Embera	Kaqchikel	-2095	-8.13	13934	14474	257528
MbutiPygmy	Colombia_LagunadelaHerrera_2000BP	Embera	Karitiana	-2051	-6.534	13950	14478	257528
MbutiPygmy	Colombia_LagunadelaHerrera_2000BP	Embera	Kogi	-388	-1.179	13991	14091	257527
MbutiPygmy	Colombia_LagunadelaHerrera_2000BP	Embera	Maleku	859	2.368	13994	13772	257528
MbutiPygmy	Colombia_LagunadelaHerrera_2000BP	Embera	Maya1	-2593	-10.51	13931	14598	257528
MbutiPygmy	Colombia_LagunadelaHerrera_2000BP	Embera	Maya2	-267	-9.476	13922	14610	257528
MbutiPygmy	Colombia_LagunadelaHerrera_2000BP	Embera	Mixe	-3536	-12.183	13891	14802	257528
MbutiPygmy	Colombia_LagunadelaHerrera_2000BP	Embera	Mixtec	-3611	-11.584	13894	14823	257520
MbutiPygmy	Colombia_LagunadelaHerrera_2000BP	Embera	Ojibwa	-8943	-21.539	13367	15606	250381
MbutiPygmy	Colombia_LagunadelaHerrera_2000BP	Embera	Palikur	-1783	-5.294	13932	14391	257520
MbutiPygmy	Colombia_LagunadelaHerrera_2000BP	Embera	Parakana	-1929	-4.435	13508	13994	251967
MbutiPygmy	Colombia_LagunadelaHerrera_2000BP	Embera	Piapoco	-213	-7.293	13917	14465	257528
MbutiPygmy	Colombia_LagunadelaHerrera_2000BP	Embera	Pima	-5025	-16.212	13870	15164	257528
MbutiPygmy	Colombia_LagunadelaHerrera_2000BP	Embera	Purepecha	-4531	-8.146	9116	9889	170733
MbutiPygmy	Colombia_LagunadelaHerrera_2000BP	Embera	Quechua	-2339	-8.812	13948	14550	257528
MbutiPygmy	Colombia_LagunadelaHerrera_2000BP	Embera	Surui	-1966	-5.678	13947	14453	257528
MbutiPygmy	Colombia_LagunadelaHerrera_2000BP	Embera	Tepehuano	-4017	-13.912	13920	14955	257528
MbutiPygmy	Colombia_LagunadelaHerrera_2000BP	Embera	Teribe	1909	6.104	14076	13584	257528
MbutiPygmy	Colombia_LagunadelaHerrera_2000BP	Embera	Ticuna	-1309	-4.003	13994	14331	257528
MbutiPygmy	Colombia_LagunadelaHerrera_2000BP	Embera	Toba	-2145	-6.816	13960	14512	257528
MbutiPygmy	Colombia_LagunadelaHerrera_2000BP	Embera	Waunana	-512	-1.598	13691	13823	257528
MbutiPygmy	Colombia_LagunadelaHerrera_2000BP	Embera	Wayuu	-407	-1.504	13980	14085	257528
MbutiPygmy	Colombia_LagunadelaHerrera_2000BP	Embera	Wichi	-1691	-4.976	14013	14449	257528
MbutiPygmy	Colombia_LagunadelaHerrera_2000BP	Embera	Yaghan	-2578	-7.166	13915	14579	257487
MbutiPygmy	Colombia_LagunadelaHerrera_2000BP	Embera	Yaqui	-4088	-6.254	7425	8007	142395
MbutiPygmy	Colombia_LagunadelaHerrera_2000BP	Embera	Zapotec1	-3589	-13.409	13895	14819	257528
MbutiPygmy	Colombia_LagunadelaHerrera_2000BP	Embera	Zapotec2	-3555	-13.049	13922	14837	257528
MbutiPygmy	Colombia_LagunadelaHerrera_2000BP	Guahibo	Guarani	-45	-1.699	14061	14177	257527
MbutiPygmy	Colombia_LagunadelaHerrera_2000BP	Guahibo	Guaymi	3069	8.921	14614	13823	257528
MbutiPygmy	Colombia_LagunadelaHerrera_2000BP	Guahibo	Huetar	1668	2.741	7631	7404	135999
MbutiPygmy	Colombia_LagunadelaHerrera_2000BP	Guahibo	Hulliche	-964	-2.976	14003	14250	256361
MbutiPygmy	Colombia_LagunadelaHerrera_2000BP	Guahibo	Inga	755	2.808	14176	13982	257528
MbutiPygmy	Colombia_LagunadelaHerrera_2000BP	Guahibo	Jamamadi	-458	-1.063	13911	14027	255325
MbutiPygmy	Colombia_LagunadelaHerrera_2000BP	Guahibo	Kaingang	-904	-2.115	11981	12180	220178
MbutiPygmy	Colombia_LagunadelaHerrera_2000BP	Guahibo	Kaqchikel	-638	-2.65	14158	14322	257528
MbutiPygmy	Colombia_LagunadelaHerrera_2000BP	Guahibo	Karitiana	-594	-2.024	14046	14199	257528
MbutiPygmy	Colombia_LagunadelaHerrera_2000BP	Guahibo	Kogi	1068	3.112	14451	14176	257527
MbutiPygmy	Colombia_LagunadelaHerrera_2000BP	Guahibo	Maleku	2316	5.977	14596	13999	257528
MbutiPygmy	Colombia_LagunadelaHerrera_2000BP	Guahibo	Maya1	-1136	-4.982	14114	14407	257528
MbutiPygmy	Colombia_LagunadelaHerrera_2000BP	Guahibo	Maya2	-1213	-4.765	14095	14408	257528
MbutiPygmy	Colombia_LagunadelaHerrera_2000BP	Guahibo	Mixe	-2079	-7.703	14068	14603	257528
MbutiPygmy	Colombia_LagunadelaHerrera_2000BP	Guahibo	Mixtec	-2153	-7.449	14071	14625	257520
MbutiPygmy	Colombia_LagunadelaHerrera_2000BP	Guahibo	Ojibwa	-7414	-19.769	13570	15427	250381
MbutiPygmy	Colombia_LagunadelaHerrera_2000BP	Guahibo	Palikur	-328	-1.039	13991	14075	257520
MbutiPygmy	Colombia_LagunadelaHerrera_2000BP	Guahibo	Parakana	-515	-1.272	13592	13722	251967
MbutiPygmy	Colombia_LagunadelaHerrera_2000BP	Guahibo	Piapoco	-673	-2.65	13858	14031	257528
MbutiPygmy	Colombia_LagunadelaHerrera_2000BP	Guahibo	Pima	-3568	-11.758	14032	14951	257528
MbutiPygmy	Colombia_LagunadelaHerrera_2000BP	Guahibo	Purepecha	-2818	-5.181	9275	9756	170733
MbutiPygmy	Colombia_LagunadelaHerrera_2000BP	Guahibo	Quechua	-882	-3.613	14111	14338	257528
MbutiPygmy	Colombia_LagunadelaHerrera_2000BP	Guahibo	Surui	-509	-1.651	14014	14145	257528
MbutiPygmy	Colombia_LagunadelaHerrera_2000BP	Guahibo	Tepehuano	-256	-9.773	14057	14717	257528
MbutiPygmy	Colombia_LagunadelaHerrera_2000BP	Guahibo	Teribe	3366	9.996	14694	13827	257528
MbutiPygmy	Colombia_LagunadelaHerrera_2000BP	Guahibo	Ticuna	148	506	14088	14050	257528
MbutiPygmy	Colombia_LagunadelaHerrera_2000BP	Guahibo	Toba	-688	-2.372	14090	14267	257528
MbutiPygmy	Colombia_LagunadelaHerrera_2000BP	Guahibo	Waunana	945	3.033	14272	14029	257528
MbutiPygmy	Colombia_LagunadelaHerrera_2000BP	Guahibo	Wayuu	105	4.225	14270	14000	257528
MbutiPygmy	Colombia_LagunadelaHerrera_2000BP	Guahibo	Wichi	-234	-743	14152	14212	257528
MbutiPygmy	Colombia_LagunadelaHerrera_2000BP	Guahibo	Yaghan	-1119	-3.231	14029	14317	257487
MbutiPygmy	Colombia_LagunadelaHerrera_2000BP	Guahibo	Yaqui	-3514	-5.666	7488	7988	142395
MbutiPygmy	Colombia_LagunadelaHerrera_2000BP	Guahibo	Zapotec1	-2132	-8.783	14073	14622	257528
MbutiPygmy	Colombia_LagunadelaHerrera_2000BP	Guahibo	Zapotec2	-2098	-8.626	14080	14620	257528
MbutiPygmy	Colombia_LagunadelaHerrera_2000BP	Guarani	Guaymi	352	10.734	14605	13699	257527
MbutiPygmy	Colombia_LagunadelaHerrera_2000BP	Guarani	Huetar	2125	3.526	7643	7354	135998
MbutiPygmy	Colombia_LagunadelaHerrera_2000BP	Guarani	Hulliche	-503	-1.659	14037	14166	256360
MbutiPygmy	Colombia_LagunadelaHerrera_2000BP	Guarani	Inga	1206	4.651	14285	13975	257527
MbutiPygmy	Colombia_LagunadelaHerrera_2000BP	Guarani	Jamamadi	-24	-58	13950	13956	255324
MbutiPygmy	Colombia_LagunadelaHerrera_2000BP	Guarani	Kaingang	-397	-937	11918	12006	220177
MbutiPygmy	Colombia_LagunadelaHerrera_2000BP	Guarani	Kaqchikel	-188	-846	14177	14225	257527
MbutiPygmy	Colombia_LagunadelaHerrera_2000BP	Guarani	Karitiana	-144	-512	14056	14093	257527
MbutiPygmy	Colombia_LagunadelaHerrera_2000BP	Guarani	Kogi	152	4.543	14432	14041	257526
MbutiPygmy	Colombia_LagunadelaHerrera_2000BP	Guarani	Maleku	2766	7.531	14609	13896	257527
MbutiPygmy	Colombia_LagunadelaHerrera_2000BP	Guarani	Maya1	-685	-3.386	14128	14304	257527
MbutiPygmy	Colombia_LagunadelaHerrera_2000BP	Guarani	Maya2	-763	-3.253	14111	14307	257527
MbutiPygmy	Colombia_LagunadelaHerrera_2000BP	Guarani	Mixe	-1629	-6.89	14085	14505	257527
MbutiPygmy	Colombia_LagunadelaHerrera_2000BP	Guarani	Mixtec	-1703	-6.547	14090	14528	257519
MbutiPygmy	Colombia_LagunadelaHerrera_2000BP	Guarani	Ojibwa	-696	-18.896	13546	15288	250380
MbutiPygmy	Colombia_LagunadelaHerrera_2000BP	Guarani	Palikur	125	406	14039	14007	257519
MbutiPygmy	Colombia_LagunadelaHerrera_2000BP	Guarani	Parakana	-49	-122	13602	13614	251966
MbutiPygmy	Colombia_LagunadelaHerrera_2000BP	Guarani	Piapoco	-223	-843	14081	14139	257527
MbutiPygmy	Colombia_LagunadelaHerrera_2000BP	Guarani	Pima	-3117	-11.59	14048	14851	257527
MbutiPygmy	Colombia_LagunadelaHerrera_2000BP	Guarani	Purepecha	-2292	-4.253	9292	9683	170732
MbutiPygmy	Colombia_LagunadelaHerrera_2000BP	Guarani	Quechua	-431	-1.995	14122	14233	257527
MbutiPygmy	Colombia_LagunadelaHerrera_2000BP	Guarani	Surui	-59	-197	14007	14023	257527
MbutiPygmy	Colombia_LagunadelaHerrera_2000BP	Guarani	Tepehuano	-211	-8.784	14089	14633	257527
MbutiPygmy	Colombia_LagunadelaHerrera_2000BP	Guarani	Teribe	3817	11.877	14693	13711	257527
MbutiPygmy	Colombia_LagunadelaHerrera_2000BP	Guarani	Ticuna	599	2.086	14187	14033	257527
MbutiPygmy	Colombia_LagunadelaHerrera_2000BP	Guarani	Toba	-237	-939	13954	14015	257527
MbutiPygmy	Colombia_LagunadelaHerrera_2000BP	Guarani	Waunana	1395	4.482	14332	13973	257527
MbutiPygmy	Colombia_LagunadelaHerrera_2000BP	Guarani	Wayuu	1501	6.034	14314	13927	257527
MbutiPygmy	Colombia_LagunadelaHerrera_2000BP	Guarani	Wichi	216	765	13970	13914	257527
MbutiPygmy	Colombia_LagunadelaHerrera_2000BP	Guarani	Yaghan	-669	-2.013	14097	14269	257486
MbutiPygmy	Colombia_LagunadelaHerrera_2000BP	Guarani	Yaqui	-2712	-4.427	7552	7938	142395
MbutiPygmy	Colombia_LagunadelaHerrera_2000BP	Guarani	Zapotec1	-1681	-7.862	14087	14520	257527
MbutiPygmy	Colombia_LagunadelaHerrera_2000BP	Guarani	Zapotec2	-1647	-7.153	14113	14537	257527
MbutiPygmy	Colombia_LagunadelaHerrera_2000BP	Guaymi	Huetar	-1545	-2.651	6842	7052	135999
MbutiPygmy	Colombia_LagunadelaHerrera_2000BP	Guaymi	Hulliche	-4019	-11.305	13696	14727	256361
MbutiPygmy	Colombia_LagunadelaHerrera_2000BP	Guaymi	Inga	-2314	-7.27	13926	14522	257528
MbutiPygmy	Colombia_LagunadelaHerrera_2000BP	Guaymi	Jamamadi	-3553	-7.665	13608	14515	255325
MbutiPygmy	Colombia_LagunadelaHerrera_2000BP	Guaymi	Kaingang	-4008	-8.917	11596	12478	220178
MbutiPygmy	Colombia_LagunadelaHerrera_2000BP	Guaymi	Kaqchikel	-3707	-13.304	13655	14610	257528
MbutiPygmy	Colombia_LagunadelaHerrera_2000BP	Guaymi	Karitiana	-3663	-10.859	13721	14665	257528
MbutiPygmy	Colombia_LagunadelaHerrera_2000BP	Guaymi	Kogi	-2	-5.597	13516	14031	257527
MbutiPygmy	Colombia_LagunadelaHerrera_2000BP	Guaymi	Maleku	-753	-2.135	13296	13490	257528
MbutiPygmy	Colombia_LagunadelaHerrera_2000BP	Guaymi	Maya1	-4205	-15.465	13686	14769	257528
MbutiPygmy	Colombia_LagunadelaHerrera_2000BP	Guaymi	Maya2	-4282	-13.76	13673	14776	257528
MbutiPygmy	Colombia_LagunadelaHerrera_2000BP	Guaymi	Mixe	-5148	-16.921	13647	14972	257528
MbutiPygmy	Colombia_LagunadelaHerrera_2000BP	Guaymi	Mixtec	-5222	-15.629	13683	15028	257520
MbutiPygmy	Colombia_LagunadelaHerrera_2000BP	Guaymi	Ojibwa	-10452	-24.873	13176	15793	250381
MbutiPygmy	Colombia_LagunadelaHerrera_2000BP	Guaymi	Palikur	-3396	-9.599	13683	14557	257520
MbutiPygmy	Colombia_LagunadelaHerrera_2000BP	Guaymi	Parakana	-3567	-8.09	13258	14156	251967
MbutiPygmy	Colombia_LagunadelaHerrera_2000BP	Guaymi	Piapoco	-3742	-11.551	13764	14728	257528
MbutiPygmy	Colombia_LagunadelaHerrera_2000BP	Guaymi	Pima	-6637	-20.182	13630	15339	257528
MbutiPygmy	Colombia_LagunadelaHerrera_2000BP	Guaymi	Purepecha	-6284	-11.136	8983	10056	170733
MbutiPygmy	Colombia_LagunadelaHerrera_2000BP	Guaymi	Quechua	-3951	-13.631	13746	14763	257528
MbutiPygmy	Colombia_LagunadelaHerrera_2000BP	Guaymi	Surui	-3578	-9.784	13712	14633	257528
MbutiPygmy	Colombia_LagunadelaHerrera_2000BP	Guaymi	Tepehuano	-5629	-18.592	13675	15125	257528
MbutiPygmy	Colombia_LagunadelaHerrera_2000BP	Guaymi	Teribe	297	982	13212	13135	257528
MbutiPygmy	Colombia_LagunadelaHerrera_2000BP	Guaymi	Ticuna	-2921	-8.764	13814	14566	257528
MbutiPygmy	Colombia_LagunadelaHerrera_2000BP	Guaymi	Toba	-3757	-11.22	13743	14711	257528
MbutiPygmy	Colombia_LagunadelaHerrera_2000BP	Guaymi	Waunana	-2124	-6.135	13532	14079	257528
MbutiPygmy	Colombia_LagunadelaHerrera_2000BP	Guaymi	Wayuu	-2019	-7.347	13572	14092	257528
MbutiPygmy	Colombia_LagunadelaHerrera_2000BP	Guaymi	Wichi	-3303	-9.469	13775	14626	257528
MbutiPygmy	Colombia_LagunadelaHerrera_2000BP	Guaymi	Yaghan	-4188	-11.249	13688	14767	257487
MbutiPygmy	Colombia_LagunadelaHerrera_2000BP	Guaymi	Yaqui	-6205	-9.143	7341	8224	142395
MbutiPygmy	Colombia_LagunadelaHerrera_2000BP	Guaymi	Zapotec1	-5201	-17.56	13670	15009	257528
MbutiPygmy	Colombia_LagunadelaHerrera_2000BP	Guaymi	Zapotec2	-5167	-17.679	13682	15013	257528
MbutiPygmy	Colombia_LagunadelaHerrera_2000BP	Huetar	Hulliche	-2717	-4.271	7286	7653	134844
MbutiPygmy	Colombia_LagunadelaHerrera_2000BP	Huetar	Inga	-626	-1.013	7462	7547	135999
MbutiPygmy	Colombia_LagunadelaHerrera_2000BP	Huetar	Jamamadi	-2592	-3.424	7202	7551	134716
MbutiPygmy	Colombia_LagunadelaHerrera_2000BP	Huetar	Kaingang	-2635	-3.388	6311	6619	116922
MbutiPygmy	Colombia_LagunadelaHerrera_2000BP	Huetar	Kaqchikel	-2163	-3.895	7309	7603	135999
MbutiPygmy	Colombia_LagunadelaHerrera_2000BP	Huetar	Karitiana	-2424	-4.053	7296	7626	135999
MbutiPygmy	Colombia_LagunadelaHerrera_2000BP	Huetar	Kogi	-1129	-1.762	7210	7363	135998
MbutiPygmy	Colombia_LagunadelaHerrera_2000BP	Huetar	Maleku	734	1.128	7112	7012	135999
MbutiPygmy	Colombia_LagunadelaHerrera_2000BP	Huetar	Maya1	-2765	-5.103	7297	7673	135999
MbutiPygmy	Colombia_LagunadelaHerrera_2000BP	Huetar	Maya2	-2886	-5.175	7301	7694	135999
MbutiPygmy	Colombia_LagunadelaHerrera_2000BP	Huetar	Mixe	-3608	-6.294	7285	7776	135999
MbutiPygmy	Colombia_LagunadelaHerrera_2000BP	Huetar	Mixtec	-3669	-5.912	7334	7833	135999
MbutiPygmy	Colombia_LagunadelaHerrera_2000BP	Huetar	Ojibwa	-9205	-13.007	7058	8275	132269
MbutiPygmy	Colombia_LagunadelaHerrera_2000BP	Huetar	Palikur	-1611	-2.487	7328	7547	135994
MbutiPygmy	Colombia_LagunadelaHerrera_2000BP	Huetar	Parakana	-3056	-4.054	6999	7406	133057
MbutiPygmy	Colombia_LagunadelaHerrera_2000BP	Huetar	Piapoco	-2196	-3.636	7338	7636	135999
MbutiPygmy	Colombia_LagunadelaHerrera_2000BP	Huetar	Pima	-5135	-8.309	7306	8004	135999
MbutiPygmy	Colombia_LagunadelaHerrera_2000BP	Huetar	Purepecha	-394	-4.421	4973	5341	93478
MbutiPygmy	Colombia_LagunadelaHerrera_2000BP	Huetar	Quechua	-2458	-4.398	7332	7667	135999
MbutiPygmy	Colombia_LagunadelaHerrera_2000BP	Huetar	Surui	-2235	-3.435	7291	7595	135999
MbutiPygmy	Colombia_LagunadelaHerrera_2000BP	Huetar	Tepehuano	-4082	-7.221	7305	7860	135999
MbutiPygmy	Colombia_LagunadelaHerrera_2000BP	Huetar	Teribe	1577	2.626	7076	6862	135999
MbutiPygmy	Colombia_LagunadelaHerrera_2000BP	Huetar	Ticuna	-1459	-2.301	7404	7602	135999
MbutiPygmy	Colombia_LagunadelaHerrera_2000BP	Huetar	Toba	-1993	-3.151	7356	7627	135999
MbutiPygmy	Colombia_LagunadelaHerrera_2000BP	Huetar	Waunana	-251	-391	7300	7334	135999
MbutiPygmy	Colombia_LagunadelaHerrera_2000BP	Huetar	Wayuu	-33	-577	7264	7309	135999
MbutiPygmy	Colombia_LagunadelaHerrera_2000BP	Huetar	Wichi	-1565	-2.542	7315	7528	135999
MbutiPygmy	Colombia_LagunadelaHerrera_2000BP	Huetar	Yaghan	-2768	-4.202	7325	7702	135981
MbutiPygmy	Colombia_LagunadelaHerrera_2000BP	Huetar	Yaqui	-4924	-4.726	3985	4360	76169
MbutiPygmy	Colombia_LagunadelaHerrera_2000BP	Huetar	Zapotec1	-359	-6.436	7298	7786	135999
MbutiPygmy	Colombia_LagunadelaHerrera_2000BP	Huetar	Zapotec2	-3646	-6.507	7283	7779	135999
MbutiPygmy	Colombia_LagunadelaHerrera_2000BP	Hulliche	Inga	1689	5.408	14346	13913	256361
MbutiPygmy	Colombia_LagunadelaHerrera_2000BP	Hulliche	Jamamadi	471	1.035	14056	13936	254158
MbutiPygmy	Colombia_LagunadelaHerrera_2000BP	Hulliche	Kaingang	385	849	12071	11986	219011
MbutiPygmy	Colombia_LagunadelaHerrera_2000BP	Hulliche	Kaqchikel	311	1.128	14223	14144	256361
MbutiPygmy	Colombia_LagunadelaHerrera_2000BP	Hulliche	Karitiana	342	1.012	14217	14130	256361
MbutiPygmy	Colombia_LagunadelaHerrera_2000BP	Hulliche	Kogi	2001	5.309	14516	14003	256360
MbutiPygmy	Colombia_LagunadelaHerrera_2000BP	Hulliche	Maleku	3241	8.169	14695	13864	256361
MbutiPygmy	Colombia_LagunadelaHerrera_2000BP	Hulliche	Maya1	-187	-691	14172	14220	256361
MbutiPygmy	Colombia_LagunadelaHerrera_2000BP	Hulliche	Maya2	-246	-824	14160	14223	256361
MbutiPygmy	Colombia_LagunadelaHerrera_2000BP	Hulliche	Mixe	-1123	-3.939	14085	14373	256361
MbutiPygmy	Colombia_LagunadelaHerrera_2000BP	Hulliche	Mixtec	-1222	-3.921	14106	14419	256353
MbutiPygmy	Colombia_LagunadelaHerrera_2000BP	Hulliche	Ojibwa	-6396	-15.89	13562	15156	249214
MbutiPygmy	Colombia_LagunadelaHerrera_2000BP	Hulliche	Palikur	624	1.796	14162	14002	256353
MbutiPygmy	Colombia_LagunadelaHerrera_2000BP	Hulliche	Parakana	378	852	13768	13673	250813
MbutiPygmy	Colombia_LagunadelaHerrera_2000BP	Hulliche	Piapoco	291	916	14193	14118	256361
MbutiPygmy	Colombia_LagunadelaHerrera_2000BP	Hulliche	Pima	-2637	-8.188	14068	14744	256361
MbutiPygmy	Colombia_LagunadelaHerrera_2000BP	Hulliche	Purepecha	-1892	-3.334	9288	9610	169860
MbutiPygmy	Colombia_LagunadelaHerrera_2000BP	Hulliche	Quechua	48	173	14080	14067	256361
MbutiPygmy	Colombia_LagunadelaHerrera_2000BP	Hulliche	Surui	446	1.263	14182	14068	256361
MbutiPygmy	Colombia_LagunadelaHerrera_2000BP	Hulliche	Tepehuano	-1594	-5.496	14101	14510	256361
MbutiPygmy	Colombia_LagunadelaHerrera_2000BP	Hulliche	Teribe	4288	11.38	14775	13675	256361
MbutiPygmy	Colombia_LagunadelaHerrera_2000BP	Hulliche	Ticuna	1116	3.252	14305	14019	256361
MbutiPygmy	Colombia_LagunadelaHerrera_2000BP	Hulliche	Toba	278	861	14135	14064	256361
MbutiPygmy	Colombia_LagunadelaHerrera_2000BP	Hulliche	Waunana	1903	5.4	14404	13916	256361
MbutiPygmy	Colombia_LagunadelaHerrera_2000BP	Hulliche	Wayuu	2013	6.655	14417	13901	256361
MbutiPygmy	Colombia_LagunadelaHerrera_2000BP	Hulliche	Wichi	731	2.134	14197	14010	256361
MbutiPygmy	Colombia_LagunadelaHerrera_2000BP	Hulliche	Yaghan	-189	-566	13603	13652	256320
MbutiPygmy	Colombia_LagunadelaHerrera_2000BP	Hulliche	Yaqui	-2119	-3.265	7583	7883	141862
MbutiPygmy	Colombia_LagunadelaHerrera_2000BP	Hulliche	Zapotec1	-118	-4.325	14092	14395	256361
MbutiPygmy	Colombia_LagunadelaHerrera_2000BP	Hulliche	Zapotec2	-1152	-4.034	14091	14386	256361
MbutiPygmy	Colombia_LagunadelaHerrera_2000BP	Inga	Jamamadi	-1232	-2.801	13828	14142	255325
MbutiPygmy	Colombia_LagunadelaHerrera_2000BP	Inga	Kaingang	-1577	-3.716	11888	12235	220178
MbutiPygmy	Colombia_LagunadelaHerrera_2000BP	Inga	Kaqchikel	-1393	-6.048	14064	14423	257528
MbutiPygmy	Colombia_LagunadelaHerrera_2000BP	Inga	Karitiana	-135	-4.562	13986	14334	257528
MbutiPygmy	Colombia_LagunadelaHerrera_2000BP	Inga	Kogi	314	933	14343	14263	257527
MbutiPygmy	Colombia_LagunadelaHerrera_2000BP	Inga	Maleku	1561	4.17	14499	14097	257528
MbutiPygmy	Colombia_LagunadelaHerrera_2000BP	Inga	Maya1	-1891	-8.646	14026	14513	257528
MbutiPygmy	Colombia_LagunadelaHerrera_2000BP	Inga	Maya2	-1969	-8.006	14019	14526	257528
MbutiPygmy	Colombia_LagunadelaHerrera_2000BP	Inga	Mixe	-2835	-11.196	13966	14696	257528
MbutiPygmy	Colombia_LagunadelaHerrera_2000BP	Inga	Mixtec	-2909	-10.513	13985	14734	257520
MbutiPygmy	Colombia_LagunadelaHerrera_2000BP	Inga	Ojibwa	-8132	-22.164	13481	15517	250381
MbutiPygmy	Colombia_LagunadelaHerrera_2000BP	Inga	Palikur	-1081	-3.505	13970	14248	257520
MbutiPygmy	Colombia_LagunadelaHerrera_2000BP	Inga	Parakana	-1252	-3.061	13553	13868	251967
MbutiPygmy	Colombia_LagunadelaHerrera_2000BP	Inga	Piapoco	-1428	-5.381	13945	14312	257528
MbutiPygmy	Colombia_LagunadelaHerrera_2000BP	Inga	Pima	-4323	-14.84	13944	15057	257528
MbutiPygmy	Colombia_LagunadelaHerrera_2000BP	Inga	Purepecha	-3867	-7.644	9154	9814	170733
MbutiPygmy	Colombia_LagunadelaHerrera_2000BP	Inga	Quechua	-1637	-7.383	13960	14382	257528
MbutiPygmy	Colombia_LagunadelaHerrera_2000BP	Inga	Surui	-1264	-4.107	13955	14281	257528
MbutiPygmy	Colombia_LagunadelaHerrera_2000BP	Inga	Tepehuano	-3315	-13.366	13977	14831	257528
MbutiPygmy	Colombia_LagunadelaHerrera_2000BP	Inga	Teribe	2611	7.86	14545	13873	257528
MbutiPygmy	Colombia_LagunadelaHerrera_2000BP	Inga	Ticuna	-607	-2.098	13972	14129	257528
MbutiPygmy	Colombia_LagunadelaHerrera_2000BP	Inga	Toba	-1443	-5.05	13990	14362	257528
MbutiPygmy	Colombia_LagunadelaHerrera_2000BP	Inga	Waunana	19	614	14125	14076	257528
MbutiPygmy	Colombia_LagunadelaHerrera_2000BP	Inga	Wayuu	295	1.195	14194	14118	257528
MbutiPygmy	Colombia_LagunadelaHerrera_2000BP	Inga	Wichi	-99	-3.174	14059	14314	257528
MbutiPygmy	Colombia_LagunadelaHerrera_2000BP	Inga	Yaghan	-1877	-5.634	13987	14470	257487
MbutiPygmy	Colombia_LagunadelaHerrera_2000BP	Inga	Yaqui	-4214	-7.015	7471	8071	142395
MbutiPygmy	Colombia_LagunadelaHerrera_2000BP	Inga	Zapotec1	-2887	-12.329	13972	14716	257528
MbutiPygmy	Colombia_LagunadelaHerrera_2000BP	Inga	Zapotec2	-2853	-11.886	13991	14725	257528
MbutiPygmy	Colombia_LagunadelaHerrera_2000BP	Jamamadi	Kaingang	-431	-755	11903	11997	218428
MbutiPygmy	Colombia_LagunadelaHerrera_2000BP	Jamamadi	Kaqchikel	-15	-369	14055	14093	255325
MbutiPygmy	Colombia_LagunadelaHerrera_2000BP	Jamamadi	Karitiana	-86	-195	13894	13916	255325
MbutiPygmy	Colombia_LagunadelaHerrera_2000BP	Jamamadi	Kogi	1557	3.294	14259	13861	255324
MbutiPygmy	Colombia_LagunadelaHerrera_2000BP	Jamamadi	Maleku	2817	5.689	14462	13742	255325
MbutiPygmy	Colombia_LagunadelaHerrera_2000BP	Jamamadi	Maya1	-656	-1.671	13990	14157	255325
MbutiPygmy	Colombia_LagunadelaHerrera_2000BP	Jamamadi	Maya2	-729	-1.738	13966	14152	255325
MbutiPygmy	Colombia_LagunadelaHerrera_2000BP	Jamamadi	Mixe	-158	-3.767	13954	14357	255325
MbutiPygmy	Colombia_LagunadelaHerrera_2000BP	Jamamadi	Mixtec	-1625	-3.742	13957	14372	255317
MbutiPygmy	Colombia_LagunadelaHerrera_2000BP	Jamamadi	Ojibwa	-6886	-13.761	13450	15159	248195
MbutiPygmy	Colombia_LagunadelaHerrera_2000BP	Jamamadi	Palikur	222	491	13876	13819	255317
MbutiPygmy	Colombia_LagunadelaHerrera_2000BP	Jamamadi	Parakana	37	67	13452	13443	250046
MbutiPygmy	Colombia_LagunadelaHerrera_2000BP	Jamamadi	Piapoco	-174	-407	13879	13924	255325
MbutiPygmy	Colombia_LagunadelaHerrera_2000BP	Jamamadi	Pima	-3125	-7.115	13907	14705	255325
MbutiPygmy	Colombia_LagunadelaHerrera_2000BP	Jamamadi	Purepecha	-19	-2.72	9298	9619	169231
MbutiPygmy	Colombia_LagunadelaHerrera_2000BP	Jamamadi	Quechua	-385	-955	13987	14086	255325
MbutiPygmy	Colombia_LagunadelaHerrera_2000BP	Jamamadi	Surui	-49	-106	13906	13918	255325
MbutiPygmy	Colombia_LagunadelaHerrera_2000BP	Jamamadi	Tepehuano	-2097	-4.973	13939	14474	255325
MbutiPygmy	Colombia_LagunadelaHerrera_2000BP	Jamamadi	Teribe	3882	8.193	14539	13548	255325
MbutiPygmy	Colombia_LagunadelaHerrera_2000BP	Jamamadi	Ticuna	582	1.291	14009	13861	255325
MbutiPygmy	Colombia_LagunadelaHerrera_2000BP	Jamamadi	Toba	-213	-506	13994	14049	255325
MbutiPygmy	Colombia_LagunadelaHerrera_2000BP	Jamamadi	Waunana	1394	2.933	14190	13834	255325
MbutiPygmy	Colombia_LagunadelaHerrera_2000BP	Jamamadi	Wayuu	1551	3.626	14175	13779	255325
MbutiPygmy	Colombia_LagunadelaHerrera_2000BP	Jamamadi	Wichi	195	449	13995	13945	255325
MbutiPygmy	Colombia_LagunadelaHerrera_2000BP	Jamamadi	Yaghan	-636	-1.371	13952	14114	255284
MbutiPygmy	Colombia_LagunadelaHerrera_2000BP	Jamamadi	Yaqui	-3566	-4.783	7281	7784	141018
MbutiPygmy	Colombia_LagunadelaHerrera_2000BP	Jamamadi	Zapotec1	-1645	-4.058	13956	14376	255325
MbutiPygmy	Colombia_LagunadelaHerrera_2000BP	Jamamadi	Zapotec2	-1592	-3.935	13972	14378	255325
MbutiPygmy	Colombia_LagunadelaHerrera_2000BP	Kaingang	Kaqchikel	133	341	12107	12077	220178
MbutiPygmy	Colombia_LagunadelaHerrera_2000BP	Kaingang	Karitiana	191	0,43	12006	11964	220178
MbutiPygmy	Colombia_LagunadelaHerrera_2000BP	Kaingang	Kogi	2124	4.606	12336	11868	220178
MbutiPygmy	Colombia_LagunadelaHerrera_2000BP	Kaingang	Maleku	3194	6.364	12441	11738	220178
MbutiPygmy	Colombia_LagunadelaHerrera_2000BP	Kaingang	Maya1	-227	-592	12077	12127	220178
MbutiPygmy	Colombia_LagunadelaHerrera_2000BP	Kaingang	Maya2	-358	-888	12038	12117	220178
MbutiPygmy	Colombia_LagunadelaHerrera_2000BP	Kaingang	Mixe	-1349	-3.265	12057	12354	220178
MbutiPygmy	Colombia_LagunadelaHerrera_2000BP	Kaingang	Mixtec	-1256	-2.958	12053	12330	220170
MbutiPygmy	Colombia_LagunadelaHerrera_2000BP	Kaingang	Ojibwa	-6347	-12.527	11594	12958	214812
MbutiPygmy	Colombia_LagunadelaHerrera_2000BP	Kaingang	Palikur	431	939	12028	11933	220172
MbutiPygmy	Colombia_LagunadelaHerrera_2000BP	Kaingang	Parakana	97	177	11691	11670	215514
MbutiPygmy	Colombia_LagunadelaHerrera_2000BP	Kaingang	Piapoco	54	128	12092	12080	220178
MbutiPygmy	Colombia_LagunadelaHerrera_2000BP	Kaingang	Pima	-2773	-6.417	12009	12620	220178
MbutiPygmy	Colombia_LagunadelaHerrera_2000BP	Kaingang	Purepecha	-2358	-3.63	7852	8194	145083
MbutiPygmy	Colombia_LagunadelaHerrera_2000BP	Kaingang	Quechua	-188	-0,47	12058	12100	220178
MbutiPygmy	Colombia_LagunadelaHerrera_2000BP	Kaingang	Surui	192	431	12017	11975	220178
MbutiPygmy	Colombia_LagunadelaHerrera_2000BP	Kaingang	Tepehuano	-1637	-3.944	12066	12427	220178
MbutiPygmy	Colombia_LagunadelaHerrera_2000BP	Kaingang	Teribe	4116	8.58	12546	11640	220178
MbutiPygmy	Colombia_LagunadelaHerrera_2000BP	Kaingang	Ticuna	811	1.826	12141	11962	220178
MbutiPygmy	Colombia_LagunadelaHerrera_2000BP	Kaingang	Toba	146	327	12036	12003	220178
MbutiPygmy	Colombia_LagunadelaHerrera_2000BP	Kaingang	Waunana	1965	4.163	12283	11850	220178
MbutiPygmy	Colombia_LagunadelaHerrera_2000BP	Kaingang	Wayuu	1841	4.498	12257	11852	220178
MbutiPygmy	Colombia_LagunadelaHerrera_2000BP	Kaingang	Wichi	484	1.057	12022	11916	220178
MbutiPygmy	Colombia_LagunadelaHerrera_2000BP	Kaingang	Yaghan	-365	-761	12093	12174	220140
MbutiPygmy	Colombia_LagunadelaHerrera_2000BP	Kaingang	Yaqui	-3229	-4.195	6648	7055	126125
MbutiPygmy	Colombia_LagunadelaHerrera_2000BP	Kaingang	Zapotec1	-1353	-3.418	12063	12361	220178
MbutiPygmy	Colombia_LagunadelaHerrera_2000BP	Kaingang	Zapotec2	-1251	-3.058	12073	12348	220178
MbutiPygmy	Colombia_LagunadelaHerrera_2000BP	Kaqchikel	Karitiana	44	0,17	14257	14245	257528
MbutiPygmy	Colombia_LagunadelaHerrera_2000BP	Kaqchikel	Kogi	1707	5.622	14466	14027	257527
MbutiPygmy	Colombia_LagunadelaHerrera_2000BP	Kaqchikel	Maleku	2954	8.692	14566	13805	257528
MbutiPygmy	Colombia_LagunadelaHerrera_2000BP	Kaqchikel	Maya1	-498	-3.478	14086	14215	257528
MbutiPygmy	Colombia_LagunadelaHerrera_2000BP	Kaqchikel	Maya2	-575	-3.048	14075	14223	257528
MbutiPygmy	Colombia_LagunadelaHerrera_2000BP	Kaqchikel	Mixe	-1441	-7.082	14056	14427	257528
MbutiPygmy	Colombia_LagunadelaHerrera_2000BP	Kaqchikel	Mixtec	-1515	-6.566	14071	14461	257520
MbutiPygmy	Colombia_LagunadelaHerrera_2000BP	Kaqchikel	Ojibwa	-6756	-20.03	13588	15279	250381
MbutiPygmy	Colombia_LagunadelaHerrera_2000BP	Kaqchikel	Palikur	312	1.062	14229	14149	257520
MbutiPygmy	Colombia_LagunadelaHerrera_2000BP	Kaqchikel	Parakana	128	0,32	13819	13787	251967
MbutiPygmy	Colombia_LagunadelaHerrera_2000BP	Kaqchikel	Piapoco	-35	-147	14244	14253	257528
MbutiPygmy	Colombia_LagunadelaHerrera_2000BP	Kaqchikel	Pima	-293	-12.148	14047	14801	257528
MbutiPygmy	Colombia_LagunadelaHerrera_2000BP	Kaqchikel	Purepecha	-2295	-4.589	9258	9650	170733
MbutiPygmy	Colombia_LagunadelaHerrera_2000BP	Kaqchikel	Quechua	-244	-1.397	14197	14260	257528
MbutiPygmy	Colombia_LagunadelaHerrera_2000BP	Kaqchikel	Surui	129	454	14216	14183	257528
MbutiPygmy	Colombia_LagunadelaHerrera_2000BP	Kaqchikel	Tepehuano	-1922	-10.171	14091	14586	257528
MbutiPygmy	Colombia_LagunadelaHerrera_2000BP	Kaqchikel	Teribe	4004	13.971	14669	13638	257528
MbutiPygmy	Colombia_LagunadelaHerrera_2000BP	Kaqchikel	Ticuna	786	3.008	14332	14130	257528
MbutiPygmy	Colombia_LagunadelaHerrera_2000BP	Kaqchikel	Toba	-49	-0,2	14221	14233	257528
MbutiPygmy	Colombia_LagunadelaHerrera_2000BP	Kaqchikel	Waunana	1583	5.626	14392	13984	257528
MbutiPygmy	Colombia_LagunadelaHerrera_2000BP	Kaqchikel	Wayuu	1688	8.111	14388	13953	257528
MbutiPygmy	Colombia_LagunadelaHerrera_2000BP	Kaqchikel	Wichi	404	1.487	14287	14183	257528
MbutiPygmy	Colombia_LagunadelaHerrera_2000BP	Kaqchikel	Yaghan	-482	-1.557	14182	14307	257487
MbutiPygmy	Colombia_LagunadelaHerrera_2000BP	Kaqchikel	Yaqui	-2487	-4.265	7534	7888	142395
MbutiPygmy	Colombia_LagunadelaHerrera_2000BP	Kaqchikel	Zapotec1	-1493	-8.877	14054	14439	257528
MbutiPygmy	Colombia_LagunadelaHerrera_2000BP	Kaqchikel	Zapotec2	-1459	-8.457	14062	14438	257528
MbutiPygmy	Colombia_LagunadelaHerrera_2000BP	Karitiana	Kogi	1663	4.516	14547	14119	257527
MbutiPygmy	Colombia_LagunadelaHerrera_2000BP	Karitiana	Maleku	291	7.338	14666	13917	257528
MbutiPygmy	Colombia_LagunadelaHerrera_2000BP	Karitiana	Maya1	-542	-2.227	14184	14324	257528
MbutiPygmy	Colombia_LagunadelaHerrera_2000BP	Karitiana	Maya2	-619	-2.183	14164	14323	257528
MbutiPygmy	Colombia_LagunadelaHerrera_2000BP	Karitiana	Mixe	-1485	-5.144	14143	14525	257528
MbutiPygmy	Colombia_LagunadelaHerrera_2000BP	Karitiana	Mixtec	-1559	-5.395	14170	14571	257520
MbutiPygmy	Colombia_LagunadelaHerrera_2000BP	Karitiana	Ojibwa	-6808	-17.045	13648	15353	250381
MbutiPygmy	Colombia_LagunadelaHerrera_2000BP	Karitiana	Palikur	267	809	14031	13962	257520
MbutiPygmy	Colombia_LagunadelaHerrera_2000BP	Karitiana	Parakana	73	173	13553	13535	251967
MbutiPygmy	Colombia_LagunadelaHerrera_2000BP	Karitiana	Piapoco	-79	-0,29	14070	14090	257528
MbutiPygmy	Colombia_LagunadelaHerrera_2000BP	Karitiana	Pima	-2974	-9.755	14114	14880	257528
MbutiPygmy	Colombia_LagunadelaHerrera_2000BP	Karitiana	Purepecha	-2186	-3.928	9324	9697	170733
MbutiPygmy	Colombia_LagunadelaHerrera_2000BP	Karitiana	Quechua	-288	-1.078	14180	14254	257528
MbutiPygmy	Colombia_LagunadelaHerrera_2000BP	Karitiana	Surui	85	0,27	13828	13806	257528
MbutiPygmy	Colombia_LagunadelaHerrera_2000BP	Karitiana	Tepehuano	-1966	-7.1	14155	14661	257528
MbutiPygmy	Colombia_LagunadelaHerrera_2000BP	Karitiana	Teribe	396	11.447	14749	13729	257528
MbutiPygmy	Colombia_LagunadelaHerrera_2000BP	Karitiana	Ticuna	742	2.339	14181	13990	257528
MbutiPygmy	Colombia_LagunadelaHerrera_2000BP	Karitiana	Toba	-93	-298	14163	14187	257528
MbutiPygmy	Colombia_LagunadelaHerrera_2000BP	Karitiana	Waunana	1539	4.494	14383	13986	257528
MbutiPygmy	Colombia_LagunadelaHerrera_2000BP	Karitiana	Wayuu	1644	5.816	14356	13932	257528
MbutiPygmy	Colombia_LagunadelaHerrera_2000BP	Karitiana	Wichi	36	1.093	14181	14088	257528
MbutiPygmy	Colombia_LagunadelaHerrera_2000BP	Karitiana	Yaghan	-528	-1.45	14145	14281	257487
MbutiPygmy	Colombia_LagunadelaHerrera_2000BP	Karitiana	Yaqui	-2625	-4.096	7529	7903	142395
MbutiPygmy	Colombia_LagunadelaHerrera_2000BP	Karitiana	Zapotec1	-1537	-5.879	14161	14557	257528
MbutiPygmy	Colombia_LagunadelaHerrera_2000BP	Karitiana	Zapotec2	-1503	-5.514	14154	14541	257528
MbutiPygmy	Colombia_LagunadelaHerrera_2000BP	Kogi	Maleku	1246	3.106	13976	13655	257527
MbutiPygmy	Colombia_LagunadelaHerrera_2000BP	Kogi	Maya1	-2204	-7.597	14027	14595	257527
MbutiPygmy	Colombia_LagunadelaHerrera_2000BP	Kogi	Maya2	-2282	-7.014	14009	14597	257527
MbutiPygmy	Colombia_LagunadelaHerrera_2000BP	Kogi	Mixe	-3149	-9.461	13992	14803	257527
MbutiPygmy	Colombia_LagunadelaHerrera_2000BP	Kogi	Mixtec	-3223	-9.368	14000	14830	257519
MbutiPygmy	Colombia_LagunadelaHerrera_2000BP	Kogi	Ojibwa	-8471	-19.879	13425	15546	250380
MbutiPygmy	Colombia_LagunadelaHerrera_2000BP	Kogi	Palikur	-1395	-3.732	14067	14427	257519
MbutiPygmy	Colombia_LagunadelaHerrera_2000BP	Kogi	Parakana	-1594	-3.404	13625	14027	251967
MbutiPygmy	Colombia_LagunadelaHerrera_2000BP	Kogi	Piapoco	-1742	-5.115	14084	14533	257527
MbutiPygmy	Colombia_LagunadelaHerrera_2000BP	Kogi	Pima	-4637	-13.487	13917	15111	257527
MbutiPygmy	Colombia_LagunadelaHerrera_2000BP	Kogi	Purepecha	-4413	-7.393	9208	9962	170732
MbutiPygmy	Colombia_LagunadelaHerrera_2000BP	Kogi	Quechua	-1951	-6.231	14054	14556	257527
MbutiPygmy	Colombia_LagunadelaHerrera_2000BP	Kogi	Surui	-1578	-4.211	14106	14512	257527
MbutiPygmy	Colombia_LagunadelaHerrera_2000BP	Kogi	Tepehuano	-3629	-11.157	13995	14929	257527
MbutiPygmy	Colombia_LagunadelaHerrera_2000BP	Kogi	Teribe	2296	6.467	13991	13400	257527
MbutiPygmy	Colombia_LagunadelaHerrera_2000BP	Kogi	Ticuna	-921	-2.462	14177	14415	257527
MbutiPygmy	Colombia_LagunadelaHerrera_2000BP	Kogi	Toba	-1757	-4.996	14045	14497	257527
MbutiPygmy	Colombia_LagunadelaHerrera_2000BP	Kogi	Waunana	-124	-338	14035	14067	257527
MbutiPygmy	Colombia_LagunadelaHerrera_2000BP	Kogi	Wayuu	-18	-58	13988	13993	257527
MbutiPygmy	Colombia_LagunadelaHerrera_2000BP	Kogi	Wichi	-1303	-3.524	14111	14446	257527
MbutiPygmy	Colombia_LagunadelaHerrera_2000BP	Kogi	Yaghan	-2196	-5.614	14033	14598	257486
MbutiPygmy	Colombia_LagunadelaHerrera_2000BP	Kogi	Yaqui	-4576	-6.875	7402	8053	142394
MbutiPygmy	Colombia_LagunadelaHerrera_2000BP	Kogi	Zapotec1	-32	-10.209	13999	14823	257527
MbutiPygmy	Colombia_LagunadelaHerrera_2000BP	Kogi	Zapotec2	-3166	-9.837	14012	14828	257527
MbutiPygmy	Colombia_LagunadelaHerrera_2000BP	Maleku	Maya1	-3452	-10.547	13833	14722	257528
MbutiPygmy	Colombia_LagunadelaHerrera_2000BP	Maleku	Maya2	-3529	-9.911	13849	14758	257528
MbutiPygmy	Colombia_LagunadelaHerrera_2000BP	Maleku	Mixe	-4395	-12.166	13827	14959	257528
MbutiPygmy	Colombia_LagunadelaHerrera_2000BP	Maleku	Mixtec	-4469	-11.594	13824	14975	257520
MbutiPygmy	Colombia_LagunadelaHerrera_2000BP	Maleku	Ojibwa	-9791	-22.019	13293	15745	250381
MbutiPygmy	Colombia_LagunadelaHerrera_2000BP	Maleku	Palikur	-2642	-6.624	13853	14533	257520
MbutiPygmy	Colombia_LagunadelaHerrera_2000BP	Maleku	Parakana	-2841	-5.723	13494	14209	251967
MbutiPygmy	Colombia_LagunadelaHerrera_2000BP	Maleku	Piapoco	-2989	-7.995	13879	14649	257528
MbutiPygmy	Colombia_LagunadelaHerrera_2000BP	Maleku	Pima	-5884	-15.303	13796	15311	257528
MbutiPygmy	Colombia_LagunadelaHerrera_2000BP	Maleku	Purepecha	-5146	-7.981	9131	10010	170733
MbutiPygmy	Colombia_LagunadelaHerrera_2000BP	Maleku	Quechua	-3198	-9.569	13869	14692	257528
MbutiPygmy	Colombia_LagunadelaHerrera_2000BP	Maleku	Surui	-2825	-7.159	13814	14541	257528
MbutiPygmy	Colombia_LagunadelaHerrera_2000BP	Maleku	Tepehuano	-4876	-13.634	13821	15077	257528
MbutiPygmy	Colombia_LagunadelaHerrera_2000BP	Maleku	Teribe	105	2.84	13456	13186	257528
MbutiPygmy	Colombia_LagunadelaHerrera_2000BP	Maleku	Ticuna	-2168	-5.417	13997	14556	257528
MbutiPygmy	Colombia_LagunadelaHerrera_2000BP	Maleku	Toba	-3003	-7.843	13901	14675	257528
MbutiPygmy	Colombia_LagunadelaHerrera_2000BP	Maleku	Waunana	-1371	-3.604	13750	14103	257528
MbutiPygmy	Colombia_LagunadelaHerrera_2000BP	Maleku	Wayuu	-1266	-3.683	13745	14071	257528
MbutiPygmy	Colombia_LagunadelaHerrera_2000BP	Maleku	Wichi	-255	-6.29	13936	14593	257528
MbutiPygmy	Colombia_LagunadelaHerrera_2000BP	Maleku	Yaghan	-3436	-7.95	13923	14807	257487
MbutiPygmy	Colombia_LagunadelaHerrera_2000BP	Maleku	Yaqui	-5239	-7.563	7362	8108	142395
MbutiPygmy	Colombia_LagunadelaHerrera_2000BP	Maleku	Zapotec1	-4447	-12.99	13814	14959	257528
MbutiPygmy	Colombia_LagunadelaHerrera_2000BP	Maleku	Zapotec2	-4413	-12.619	13826	14962	257528
MbutiPygmy	Colombia_LagunadelaHerrera_2000BP	Maya1	Maya2	-77	-492	14101	14121	257528
MbutiPygmy	Colombia_LagunadelaHerrera_2000BP	Maya1	Mixe	-944	-5.37	14132	14375	257528
MbutiPygmy	Colombia_LagunadelaHerrera_2000BP	Maya1	Mixtec	-1018	-4.774	14158	14420	257520
MbutiPygmy	Colombia_LagunadelaHerrera_2000BP	Maya1	Ojibwa	-6257	-19.116	13643	15210	250381
MbutiPygmy	Colombia_LagunadelaHerrera_2000BP	Maya1	Palikur	81	2.93	14296	14087	257520
MbutiPygmy	Colombia_LagunadelaHerrera_2000BP	Maya1	Parakana	601	1.537	13890	13739	251967
MbutiPygmy	Colombia_LagunadelaHerrera_2000BP	Maya1	Piapoco	463	2.122	14321	14202	257528
MbutiPygmy	Colombia_LagunadelaHerrera_2000BP	Maya1	Pima	-2432	-11.054	14124	14751	257528
MbutiPygmy	Colombia_LagunadelaHerrera_2000BP	Maya1	Purepecha	-1859	-3.861	9308	9626	170733
MbutiPygmy	Colombia_LagunadelaHerrera_2000BP	Maya1	Quechua	254	1.561	14287	14222	257528
MbutiPygmy	Colombia_LagunadelaHerrera_2000BP	Maya1	Surui	627	2.302	14304	14143	257528
MbutiPygmy	Colombia_LagunadelaHerrera_2000BP	Maya1	Tepehuano	-1424	-8.347	14172	14539	257528
MbutiPygmy	Colombia_LagunadelaHerrera_2000BP	Maya1	Teribe	4502	15.938	14828	13669	257528
MbutiPygmy	Colombia_LagunadelaHerrera_2000BP	Maya1	Ticuna	1284	5.029	14426	14096	257528
MbutiPygmy	Colombia_LagunadelaHerrera_2000BP	Maya1	Toba	448	1.923	14307	14192	257528
MbutiPygmy	Colombia_LagunadelaHerrera_2000BP	Maya1	Waunana	2081	7.694	14498	13962	257528
MbutiPygmy	Colombia_LagunadelaHerrera_2000BP	Maya1	Wayuu	2186	11.125	14497	13934	257528
MbutiPygmy	Colombia_LagunadelaHerrera_2000BP	Maya1	Wichi	901	3.479	14351	14119	257528
MbutiPygmy	Colombia_LagunadelaHerrera_2000BP	Maya1	Yaghan	15	0,05	14292	14288	257487
MbutiPygmy	Colombia_LagunadelaHerrera_2000BP	Maya1	Yaqui	-207	-3.603	7588	7883	142395
MbutiPygmy	Colombia_LagunadelaHerrera_2000BP	Maya1	Zapotec1	-996	-7.042	14130	14387	257528
MbutiPygmy	Colombia_LagunadelaHerrera_2000BP	Maya1	Zapotec2	-962	-6.365	14142	14390	257528
MbutiPygmy	Colombia_LagunadelaHerrera_2000BP	Maya2	Mixe	-866	-4.152	14132	14355	257528
MbutiPygmy	Colombia_LagunadelaHerrera_2000BP	Maya2	Mixtec	-94	-3.797	14157	14399	257520
MbutiPygmy	Colombia_LagunadelaHerrera_2000BP	Maya2	Ojibwa	-6106	-18.226	13627	15156	250381
MbutiPygmy	Colombia_LagunadelaHerrera_2000BP	Maya2	Palikur	888	2.965	14307	14079	257520
MbutiPygmy	Colombia_LagunadelaHerrera_2000BP	Maya2	Parakana	687	1.667	13906	13733	251967
MbutiPygmy	Colombia_LagunadelaHerrera_2000BP	Maya2	Piapoco	54	2.113	14335	14196	257528
MbutiPygmy	Colombia_LagunadelaHerrera_2000BP	Maya2	Pima	-2355	-9.626	14131	14737	257528
MbutiPygmy	Colombia_LagunadelaHerrera_2000BP	Maya2	Purepecha	-1736	-3.491	9321	9618	170733
MbutiPygmy	Colombia_LagunadelaHerrera_2000BP	Maya2	Quechua	331	1.65	14296	14210	257528
MbutiPygmy	Colombia_LagunadelaHerrera_2000BP	Maya2	Surui	704	2.339	14297	14116	257528
MbutiPygmy	Colombia_LagunadelaHerrera_2000BP	Maya2	Tepehuano	-1347	-6.81	14167	14514	257528
MbutiPygmy	Colombia_LagunadelaHerrera_2000BP	Maya2	Teribe	4579	14.536	14829	13650	257528
MbutiPygmy	Colombia_LagunadelaHerrera_2000BP	Maya2	Ticuna	1361	4.916	14435	14084	257528
MbutiPygmy	Colombia_LagunadelaHerrera_2000BP	Maya2	Toba	526	1.97	14302	14166	257528
MbutiPygmy	Colombia_LagunadelaHerrera_2000BP	Maya2	Waunana	2158	7.274	14513	13957	257528
MbutiPygmy	Colombia_LagunadelaHerrera_2000BP	Maya2	Wayuu	2263	9.91	14512	13929	257528
MbutiPygmy	Colombia_LagunadelaHerrera_2000BP	Maya2	Wichi	979	3.474	14364	14112	257528
MbutiPygmy	Colombia_LagunadelaHerrera_2000BP	Maya2	Yaghan	94	293	14278	14254	257487
MbutiPygmy	Colombia_LagunadelaHerrera_2000BP	Maya2	Yaqui	-2158	-3.614	7548	7856	142395
MbutiPygmy	Colombia_LagunadelaHerrera_2000BP	Maya2	Zapotec1	-918	-5.05	14138	14375	257528
MbutiPygmy	Colombia_LagunadelaHerrera_2000BP	Maya2	Zapotec2	-884	-4.566	14152	14380	257528
MbutiPygmy	Colombia_LagunadelaHerrera_2000BP	Mixe	Mixtec	-74	-313	14153	14172	257520
MbutiPygmy	Colombia_LagunadelaHerrera_2000BP	Mixe	Ojibwa	-5282	-15.268	13753	15076	250381
MbutiPygmy	Colombia_LagunadelaHerrera_2000BP	Mixe	Palikur	1754	5.553	14513	14061	257520
MbutiPygmy	Colombia_LagunadelaHerrera_2000BP	Mixe	Parakana	1542	3.816	14070	13681	251967
MbutiPygmy	Colombia_LagunadelaHerrera_2000BP	Mixe	Piapoco	1406	5.231	14533	14171	257528
MbutiPygmy	Colombia_LagunadelaHerrera_2000BP	Mixe	Pima	-1488	-6.01	14202	14585	257528
MbutiPygmy	Colombia_LagunadelaHerrera_2000BP	Mixe	Purepecha	-1099	-2.202	9355	9543	170733
MbutiPygmy	Colombia_LagunadelaHerrera_2000BP	Mixe	Quechua	1197	5.702	14445	14136	257528
MbutiPygmy	Colombia_LagunadelaHerrera_2000BP	Mixe	Surui	1571	5.213	14507	14103	257528
MbutiPygmy	Colombia_LagunadelaHerrera_2000BP	Mixe	Tepehuano	-48	-2.353	14245	14369	257528
MbutiPygmy	Colombia_LagunadelaHerrera_2000BP	Mixe	Teribe	5445	16.91	15047	13644	257528
MbutiPygmy	Colombia_LagunadelaHerrera_2000BP	Mixe	Ticuna	2228	7.664	14619	14045	257528
MbutiPygmy	Colombia_LagunadelaHerrera_2000BP	Mixe	Toba	1392	5.348	14498	14140	257528
MbutiPygmy	Colombia_LagunadelaHerrera_2000BP	Mixe	Waunana	3024	9.572	14736	13957	257528
MbutiPygmy	Colombia_LagunadelaHerrera_2000BP	Mixe	Wayuu	313	12.969	14698	13892	257528
MbutiPygmy	Colombia_LagunadelaHerrera_2000BP	Mixe	Wichi	1845	6.309	14573	14098	257528
MbutiPygmy	Colombia_LagunadelaHerrera_2000BP	Mixe	Yaghan	959	2.956	14452	14205	257487
MbutiPygmy	Colombia_LagunadelaHerrera_2000BP	Mixe	Yaqui	-928	-1.565	7637	7769	142395
MbutiPygmy	Colombia_LagunadelaHerrera_2000BP	Mixe	Zapotec1	-52	-295	14167	14181	257528
MbutiPygmy	Colombia_LagunadelaHerrera_2000BP	Mixe	Zapotec2	-18	-99	14168	14173	257528
MbutiPygmy	Colombia_LagunadelaHerrera_2000BP	Mixtec	Ojibwa	-5247	-14.416	13752	15066	250373
MbutiPygmy	Colombia_LagunadelaHerrera_2000BP	Mixtec	Palikur	1827	5.635	14562	14092	257512
MbutiPygmy	Colombia_LagunadelaHerrera_2000BP	Mixtec	Parakana	1656	3.882	14106	13689	251959
MbutiPygmy	Colombia_LagunadelaHerrera_2000BP	Mixtec	Piapoco	148	5.067	14530	14149	257520
MbutiPygmy	Colombia_LagunadelaHerrera_2000BP	Mixtec	Pima	-1414	-5.401	14223	14587	257520
MbutiPygmy	Colombia_LagunadelaHerrera_2000BP	Mixtec	Purepecha	-627	-1.172	9399	9506	170725
MbutiPygmy	Colombia_LagunadelaHerrera_2000BP	Mixtec	Quechua	1271	5.433	14471	14144	257520
MbutiPygmy	Colombia_LagunadelaHerrera_2000BP	Mixtec	Surui	1644	4.958	14549	14126	257520
MbutiPygmy	Colombia_LagunadelaHerrera_2000BP	Mixtec	Tepehuano	-406	-1.738	14249	14354	257520
MbutiPygmy	Colombia_LagunadelaHerrera_2000BP	Mixtec	Teribe	5519	16.437	15072	13651	257520
MbutiPygmy	Colombia_LagunadelaHerrera_2000BP	Mixtec	Ticuna	2302	7.416	14631	14038	257520
MbutiPygmy	Colombia_LagunadelaHerrera_2000BP	Mixtec	Toba	1466	4.923	14504	14126	257520
MbutiPygmy	Colombia_LagunadelaHerrera_2000BP	Mixtec	Waunana	3098	9.37	14764	13966	257520
MbutiPygmy	Colombia_LagunadelaHerrera_2000BP	Mixtec	Wayuu	3203	12.182	14723	13898	257520
MbutiPygmy	Colombia_LagunadelaHerrera_2000BP	Mixtec	Wichi	1919	6.16	14594	14100	257520
MbutiPygmy	Colombia_LagunadelaHerrera_2000BP	Mixtec	Yaghan	1035	3.009	14517	14251	257479
MbutiPygmy	Colombia_LagunadelaHerrera_2000BP	Mixtec	Yaqui	-929	-1.543	7597	7729	142390
MbutiPygmy	Colombia_LagunadelaHerrera_2000BP	Mixtec	Zapotec1	22	108	14172	14166	257520
MbutiPygmy	Colombia_LagunadelaHerrera_2000BP	Mixtec	Zapotec2	56	265	14173	14158	257520
MbutiPygmy	Colombia_LagunadelaHerrera_2000BP	Ojibwa	Palikur	708	17.068	15304	13532	250373
MbutiPygmy	Colombia_LagunadelaHerrera_2000BP	Ojibwa	Parakana	6883	13.578	14907	13221	244996
MbutiPygmy	Colombia_LagunadelaHerrera_2000BP	Ojibwa	Piapoco	6751	17.788	15345	13655	250381
MbutiPygmy	Colombia_LagunadelaHerrera_2000BP	Ojibwa	Pima	3927	11.134	14852	13869	250381
MbutiPygmy	Colombia_LagunadelaHerrera_2000BP	Ojibwa	Purepecha	4211	6.677	9756	9066	163695
[truncated: 3,409 more rows]

## Sheet: f4(OG; MX, Col1,Col2)
Table S4.B: f4-outgroup-statistics exploring the relationship between ancient Colombian populations and present-day Indigenous populations, Reich et al. (23)
Notes:
a) All European and African admixture has been masked by Reich et al. (23) prior to publication
Pop1	Pop2	Pop3	Pop4	f4	Z score	ABBA	BABA	SNP
Mbuti.SDG	Algonquin	Colombia_Checua_6000BP	Colombia_LagunadelaHerrera_2000BP	0.001013	1.61	3334	3276	57088
Mbuti.SDG	Arara	Colombia_Checua_6000BP	Colombia_LagunadelaHerrera_2000BP	6e-06	0.008	3164	3163	55109
Mbuti.SDG	Arhuaco	Colombia_Checua_6000BP	Colombia_LagunadelaHerrera_2000BP	0.003846	5.622	3455	3236	56857
Mbuti.SDG	Aymara	Colombia_Checua_6000BP	Colombia_LagunadelaHerrera_2000BP	-0.000145	-0.274	3486	3495	59497
Mbuti.SDG	Bribri	Colombia_Checua_6000BP	Colombia_LagunadelaHerrera_2000BP	0.00515	8.382	3647	3341	59497
Mbuti.SDG	Cabecar	Colombia_Checua_6000BP	Colombia_LagunadelaHerrera_2000BP	0.005008	8.727	3654	3356	59497
Mbuti.SDG	Chane	Colombia_Checua_6000BP	Colombia_LagunadelaHerrera_2000BP	-7.8e-05	-0.124	3481	3485	59491
Mbuti.SDG	Chilote	Colombia_Checua_6000BP	Colombia_LagunadelaHerrera_2000BP	0.000363	0.594	3406	3385	57699
Mbuti.SDG	Chono	Colombia_Checua_6000BP	Colombia_LagunadelaHerrera_2000BP	0.000171	0.255	3240	3230	55170
Mbuti.SDG	Chorotega	Colombia_Checua_6000BP	Colombia_LagunadelaHerrera_2000BP	0.001819	1.735	1811	1755	30660
Mbuti.SDG	Diaguita	Colombia_Checua_6000BP	Colombia_LagunadelaHerrera_2000BP	0.000858	1.319	3430	3381	57937
Mbuti.SDG	Embera	Colombia_Checua_6000BP	Colombia_LagunadelaHerrera_2000BP	0.003437	5.96	3597	3392	59497
Mbuti.SDG	Guahibo	Colombia_Checua_6000BP	Colombia_LagunadelaHerrera_2000BP	0.001328	2.299	3529	3450	59497
Mbuti.SDG	Guarani	Colombia_Checua_6000BP	Colombia_LagunadelaHerrera_2000BP	0.000898	1.634	3514	3460	59497
Mbuti.SDG	Guaymi	Colombia_Checua_6000BP	Colombia_LagunadelaHerrera_2000BP	0.00487	7.629	3653	3364	59497
Mbuti.SDG	Huetar	Colombia_Checua_6000BP	Colombia_LagunadelaHerrera_2000BP	0.003223	3.009	1899	1798	31352
Mbuti.SDG	Hulliche	Colombia_Checua_6000BP	Colombia_LagunadelaHerrera_2000BP	0.00088	1.455	3506	3454	59221
Mbuti.SDG	Inga	Colombia_Checua_6000BP	Colombia_LagunadelaHerrera_2000BP	0.002459	4.377	3564	3417	59497
Mbuti.SDG	Jamamadi	Colombia_Checua_6000BP	Colombia_LagunadelaHerrera_2000BP	0.000861	1.186	3474	3424	59062
Mbuti.SDG	Kaingang	Colombia_Checua_6000BP	Colombia_LagunadelaHerrera_2000BP	0.00123	1.659	3020	2958	50700
Mbuti.SDG	Kaqchikel	Colombia_Checua_6000BP	Colombia_LagunadelaHerrera_2000BP	0.001308	2.45	3529	3451	59497
Mbuti.SDG	Karitiana	Colombia_Checua_6000BP	Colombia_LagunadelaHerrera_2000BP	0.000433	0.752	3512	3486	59497
Mbuti.SDG	Kogi	Colombia_Checua_6000BP	Colombia_LagunadelaHerrera_2000BP	0.003951	6.496	3609	3374	59496
Mbuti.SDG	Maleku	Colombia_Checua_6000BP	Colombia_LagunadelaHerrera_2000BP	0.004053	5.829	3627	3386	59497
Mbuti.SDG	Maya1	Colombia_Checua_6000BP	Colombia_LagunadelaHerrera_2000BP	0.001241	2.409	3526	3452	59497
Mbuti.SDG	Maya2	Colombia_Checua_6000BP	Colombia_LagunadelaHerrera_2000BP	0.001229	2.335	3518	3445	59497
Mbuti.SDG	Mixe	Colombia_Checua_6000BP	Colombia_LagunadelaHerrera_2000BP	0.000787	1.498	3503	3456	59497
Mbuti.SDG	Mixtec	Colombia_Checua_6000BP	Colombia_LagunadelaHerrera_2000BP	0.000502	0.953	3480	3450	59497
Mbuti.SDG	Ojibwa	Colombia_Checua_6000BP	Colombia_LagunadelaHerrera_2000BP	0.000577	0.98	3387	3353	58084
Mbuti.SDG	Palikur	Colombia_Checua_6000BP	Colombia_LagunadelaHerrera_2000BP	0.000573	0.899	3505	3471	59495
Mbuti.SDG	Parakana	Colombia_Checua_6000BP	Colombia_LagunadelaHerrera_2000BP	0.001305	1.804	3436	3360	58494
Mbuti.SDG	Piapoco	Colombia_Checua_6000BP	Colombia_LagunadelaHerrera_2000BP	0.00102	1.77	3523	3463	59497
Mbuti.SDG	Pima	Colombia_Checua_6000BP	Colombia_LagunadelaHerrera_2000BP	0.00019	0.357	3470	3459	59497
Mbuti.SDG	Purepecha	Colombia_Checua_6000BP	Colombia_LagunadelaHerrera_2000BP	0.000902	1.082	2325	2289	39851
Mbuti.SDG	Quechua	Colombia_Checua_6000BP	Colombia_LagunadelaHerrera_2000BP	1.4e-05	0.027	3486	3485	59497
Mbuti.SDG	Surui	Colombia_Checua_6000BP	Colombia_LagunadelaHerrera_2000BP	0.000774	1.294	3523	3477	59497
Mbuti.SDG	Tepehuano	Colombia_Checua_6000BP	Colombia_LagunadelaHerrera_2000BP	0.000331	0.646	3489	3470	59497
Mbuti.SDG	Teribe	Colombia_Checua_6000BP	Colombia_LagunadelaHerrera_2000BP	0.00467	7.237	3657	3379	59497
Mbuti.SDG	Ticuna	Colombia_Checua_6000BP	Colombia_LagunadelaHerrera_2000BP	0.001973	3.352	3546	3429	59497
Mbuti.SDG	Toba	Colombia_Checua_6000BP	Colombia_LagunadelaHerrera_2000BP	0.000994	1.722	3520	3461	59497
Mbuti.SDG	Waunana	Colombia_Checua_6000BP	Colombia_LagunadelaHerrera_2000BP	0.002997	4.939	3581	3403	59497
Mbuti.SDG	Wayuu	Colombia_Checua_6000BP	Colombia_LagunadelaHerrera_2000BP	0.002681	4.91	3569	3409	59497
Mbuti.SDG	Wichi	Colombia_Checua_6000BP	Colombia_LagunadelaHerrera_2000BP	0.000677	1.158	3518	3477	59497
Mbuti.SDG	Yaghan	Colombia_Checua_6000BP	Colombia_LagunadelaHerrera_2000BP	0.000473	0.747	3507	3479	59482
Mbuti.SDG	Yaqui	Colombia_Checua_6000BP	Colombia_LagunadelaHerrera_2000BP	-0.000167	-0.183	1867	1873	32829
Mbuti.SDG	Zapotec1	Colombia_Checua_6000BP	Colombia_LagunadelaHerrera_2000BP	0.000942	1.853	3503	3447	59497
Mbuti.SDG	Zapotec2	Colombia_Checua_6000BP	Colombia_LagunadelaHerrera_2000BP	0.000496	0.947	3497	3467	59497
Mbuti.SDG	Algonquin	Colombia_Checua_6000BP	Colombia_LasDelicias_1200BP	0.000895	1.13	3215	3166	54830
Mbuti.SDG	Arara	Colombia_Checua_6000BP	Colombia_LasDelicias_1200BP	-0.000378	-0.391	3052	3072	52916
Mbuti.SDG	Arhuaco	Colombia_Checua_6000BP	Colombia_LasDelicias_1200BP	0.003083	3.659	3299	3130	54611
Mbuti.SDG	Aymara	Colombia_Checua_6000BP	Colombia_LasDelicias_1200BP	-0.000336	-0.501	3353	3372	57144
Mbuti.SDG	Bribri	Colombia_Checua_6000BP	Colombia_LasDelicias_1200BP	0.00432	5.624	3483	3236	57144
Mbuti.SDG	Cabecar	Colombia_Checua_6000BP	Colombia_LasDelicias_1200BP	0.004518	6.355	3500	3242	57144
Mbuti.SDG	Chane	Colombia_Checua_6000BP	Colombia_LasDelicias_1200BP	-6e-05	-0.075	3362	3366	57138
Mbuti.SDG	Chilote	Colombia_Checua_6000BP	Colombia_LasDelicias_1200BP	0.000233	0.302	3269	3256	55426
Mbuti.SDG	Chono	Colombia_Checua_6000BP	Colombia_LasDelicias_1200BP	0.000672	0.747	3138	3102	53010
Mbuti.SDG	Chorotega	Colombia_Checua_6000BP	Colombia_LasDelicias_1200BP	0.002055	1.658	1731	1670	29450
Mbuti.SDG	Diaguita	Colombia_Checua_6000BP	Colombia_LasDelicias_1200BP	0.000349	0.448	3290	3270	55647
Mbuti.SDG	Embera	Colombia_Checua_6000BP	Colombia_LasDelicias_1200BP	0.002715	3.661	3445	3290	57144
Mbuti.SDG	Guahibo	Colombia_Checua_6000BP	Colombia_LasDelicias_1200BP	0.001334	1.878	3409	3333	57144
Mbuti.SDG	Guarani	Colombia_Checua_6000BP	Colombia_LasDelicias_1200BP	0.000652	0.907	3381	3344	57144
Mbuti.SDG	Guaymi	Colombia_Checua_6000BP	Colombia_LasDelicias_1200BP	0.004928	6.345	3520	3238	57144
Mbuti.SDG	Huetar	Colombia_Checua_6000BP	Colombia_LasDelicias_1200BP	0.00356	2.688	1818	1711	30087
Mbuti.SDG	Hulliche	Colombia_Checua_6000BP	Colombia_LasDelicias_1200BP	0.000495	0.632	3365	3337	56877
Mbuti.SDG	Inga	Colombia_Checua_6000BP	Colombia_LasDelicias_1200BP	0.002529	3.597	3437	3293	57144
Mbuti.SDG	Jamamadi	Colombia_Checua_6000BP	Colombia_LasDelicias_1200BP	0.000366	0.403	3339	3319	56725
Mbuti.SDG	Kaingang	Colombia_Checua_6000BP	Colombia_LasDelicias_1200BP	0.000753	0.839	2875	2838	48688
Mbuti.SDG	Kaqchikel	Colombia_Checua_6000BP	Colombia_LasDelicias_1200BP	0.00123	1.843	3399	3329	57144
Mbuti.SDG	Karitiana	Colombia_Checua_6000BP	Colombia_LasDelicias_1200BP	0.000356	0.494	3386	3366	57144
Mbuti.SDG	Kogi	Colombia_Checua_6000BP	Colombia_LasDelicias_1200BP	0.003312	4.18	3451	3262	57143
Mbuti.SDG	Maleku	Colombia_Checua_6000BP	Colombia_LasDelicias_1200BP	0.004141	4.778	3496	3259	57144
Mbuti.SDG	Maya1	Colombia_Checua_6000BP	Colombia_LasDelicias_1200BP	0.000688	1.052	3382	3342	57144
Mbuti.SDG	Maya2	Colombia_Checua_6000BP	Colombia_LasDelicias_1200BP	0.000963	1.431	3386	3331	57144
Mbuti.SDG	Mixe	Colombia_Checua_6000BP	Colombia_LasDelicias_1200BP	0.000365	0.542	3366	3345	57144
Mbuti.SDG	Mixtec	Colombia_Checua_6000BP	Colombia_LasDelicias_1200BP	0.00023	0.342	3350	3337	57144
Mbuti.SDG	Ojibwa	Colombia_Checua_6000BP	Colombia_LasDelicias_1200BP	0.000305	0.397	3270	3253	55803
Mbuti.SDG	Palikur	Colombia_Checua_6000BP	Colombia_LasDelicias_1200BP	-0.000297	-0.383	3352	3369	57142
Mbuti.SDG	Parakana	Colombia_Checua_6000BP	Colombia_LasDelicias_1200BP	0.000658	0.73	3288	3251	56194
Mbuti.SDG	Piapoco	Colombia_Checua_6000BP	Colombia_LasDelicias_1200BP	0.000259	0.363	3373	3358	57144
Mbuti.SDG	Pima	Colombia_Checua_6000BP	Colombia_LasDelicias_1200BP	-0.000365	-0.534	3330	3351	57144
Mbuti.SDG	Purepecha	Colombia_Checua_6000BP	Colombia_LasDelicias_1200BP	0.000621	0.59	2262	2238	38292
Mbuti.SDG	Quechua	Colombia_Checua_6000BP	Colombia_LasDelicias_1200BP	-0.000235	-0.359	3352	3366	57144
Mbuti.SDG	Surui	Colombia_Checua_6000BP	Colombia_LasDelicias_1200BP	0.001032	1.395	3400	3341	57144
Mbuti.SDG	Tepehuano	Colombia_Checua_6000BP	Colombia_LasDelicias_1200BP	8.1e-05	0.124	3358	3354	57144
Mbuti.SDG	Teribe	Colombia_Checua_6000BP	Colombia_LasDelicias_1200BP	0.004765	5.834	3532	3259	57144
Mbuti.SDG	Ticuna	Colombia_Checua_6000BP	Colombia_LasDelicias_1200BP	0.001939	2.707	3417	3306	57144
Mbuti.SDG	Toba	Colombia_Checua_6000BP	Colombia_LasDelicias_1200BP	0.000917	1.253	3392	3339	57144
Mbuti.SDG	Waunana	Colombia_Checua_6000BP	Colombia_LasDelicias_1200BP	0.002752	3.689	3447	3289	57144
Mbuti.SDG	Wayuu	Colombia_Checua_6000BP	Colombia_LasDelicias_1200BP	0.001948	2.853	3415	3304	57144
Mbuti.SDG	Wichi	Colombia_Checua_6000BP	Colombia_LasDelicias_1200BP	0.000416	0.541	3389	3365	57144
Mbuti.SDG	Yaghan	Colombia_Checua_6000BP	Colombia_LasDelicias_1200BP	-0.000161	-0.198	3361	3370	57130
Mbuti.SDG	Yaqui	Colombia_Checua_6000BP	Colombia_LasDelicias_1200BP	-0.001158	-0.962	1792	1828	31527
Mbuti.SDG	Zapotec1	Colombia_Checua_6000BP	Colombia_LasDelicias_1200BP	0.000631	0.953	3367	3331	57144
Mbuti.SDG	Zapotec2	Colombia_Checua_6000BP	Colombia_LasDelicias_1200BP	4.4e-05	0.066	3362	3359	57144
Mbuti.SDG	Algonquin	Colombia_Checua_6000BP	Colombia_Soacha_520BP	0.001192	1.201	2833	2776	48271
Mbuti.SDG	Arara	Colombia_Checua_6000BP	Colombia_Soacha_520BP	0.000956	0.81	2702	2658	46598
Mbuti.SDG	Arhuaco	Colombia_Checua_6000BP	Colombia_Soacha_520BP	0.004704	4.488	2942	2716	48101
Mbuti.SDG	Aymara	Colombia_Checua_6000BP	Colombia_Soacha_520BP	0.001283	1.573	2983	2919	50332
Mbuti.SDG	Bribri	Colombia_Checua_6000BP	Colombia_Soacha_520BP	0.006157	6.582	3112	2802	50332
Mbuti.SDG	Cabecar	Colombia_Checua_6000BP	Colombia_Soacha_520BP	0.005986	6.859	3114	2813	50332
Mbuti.SDG	Chane	Colombia_Checua_6000BP	Colombia_Soacha_520BP	2.5e-05	0.026	2946	2945	50326
Mbuti.SDG	Chilote	Colombia_Checua_6000BP	Colombia_Soacha_520BP	0.00074	0.753	2875	2839	48809
Mbuti.SDG	Chono	Colombia_Checua_6000BP	Colombia_Soacha_520BP	0.001291	1.221	2766	2706	46688
Mbuti.SDG	Chorotega	Colombia_Checua_6000BP	Colombia_Soacha_520BP	0.003215	2.046	1543	1460	25976
Mbuti.SDG	Diaguita	Colombia_Checua_6000BP	Colombia_Soacha_520BP	0.001531	1.638	2925	2850	49021
Mbuti.SDG	Embera	Colombia_Checua_6000BP	Colombia_Soacha_520BP	0.003619	4.103	3052	2870	50332
Mbuti.SDG	Guahibo	Colombia_Checua_6000BP	Colombia_Soacha_520BP	0.001509	1.662	2987	2911	50332
Mbuti.SDG	Guarani	Colombia_Checua_6000BP	Colombia_Soacha_520BP	0.001141	1.325	2972	2915	50332
Mbuti.SDG	Guaymi	Colombia_Checua_6000BP	Colombia_Soacha_520BP	0.004917	5.209	3088	2841	50332
Mbuti.SDG	Huetar	Colombia_Checua_6000BP	Colombia_Soacha_520BP	0.003414	2.106	1610	1519	26544
Mbuti.SDG	Hulliche	Colombia_Checua_6000BP	Colombia_Soacha_520BP	0.001206	1.262	2970	2909	50092
Mbuti.SDG	Inga	Colombia_Checua_6000BP	Colombia_Soacha_520BP	0.002836	3.211	3025	2882	50332
Mbuti.SDG	Jamamadi	Colombia_Checua_6000BP	Colombia_Soacha_520BP	0.002865	2.583	3011	2867	49987
Mbuti.SDG	Kaingang	Colombia_Checua_6000BP	Colombia_Soacha_520BP	0.000771	0.674	2545	2512	42926
Mbuti.SDG	Kaqchikel	Colombia_Checua_6000BP	Colombia_Soacha_520BP	0.002143	2.614	3009	2901	50332
Mbuti.SDG	Karitiana	Colombia_Checua_6000BP	Colombia_Soacha_520BP	0.001269	1.436	2985	2921	50332
Mbuti.SDG	Kogi	Colombia_Checua_6000BP	Colombia_Soacha_520BP	0.003854	4.075	3046	2852	50331
Mbuti.SDG	Maleku	Colombia_Checua_6000BP	Colombia_Soacha_520BP	0.004348	4.239	3073	2854	50332
Mbuti.SDG	Maya1	Colombia_Checua_6000BP	Colombia_Soacha_520BP	0.00168	2.072	2997	2912	50332
Mbuti.SDG	Maya2	Colombia_Checua_6000BP	Colombia_Soacha_520BP	0.001943	2.355	2997	2899	50332
Mbuti.SDG	Mixe	Colombia_Checua_6000BP	Colombia_Soacha_520BP	0.001564	1.917	2989	2910	50332
Mbuti.SDG	Mixtec	Colombia_Checua_6000BP	Colombia_Soacha_520BP	0.001343	1.66	2962	2894	50332
Mbuti.SDG	Ojibwa	Colombia_Checua_6000BP	Colombia_Soacha_520BP	0.000743	0.785	2875	2839	49176
Mbuti.SDG	Palikur	Colombia_Checua_6000BP	Colombia_Soacha_520BP	0.001593	1.722	2986	2906	50331
Mbuti.SDG	Parakana	Colombia_Checua_6000BP	Colombia_Soacha_520BP	0.000802	0.696	2903	2863	49505
Mbuti.SDG	Piapoco	Colombia_Checua_6000BP	Colombia_Soacha_520BP	0.001738	2.081	3003	2916	50332
Mbuti.SDG	Pima	Colombia_Checua_6000BP	Colombia_Soacha_520BP	0.001154	1.39	2965	2907	50332
Mbuti.SDG	Purepecha	Colombia_Checua_6000BP	Colombia_Soacha_520BP	0.001501	1.167	1988	1937	33781
Mbuti.SDG	Quechua	Colombia_Checua_6000BP	Colombia_Soacha_520BP	0.001561	1.93	2989	2911	50332
Mbuti.SDG	Surui	Colombia_Checua_6000BP	Colombia_Soacha_520BP	0.001718	1.877	3000	2914	50332
Mbuti.SDG	Tepehuano	Colombia_Checua_6000BP	Colombia_Soacha_520BP	0.001683	2.112	2988	2903	50332
Mbuti.SDG	Teribe	Colombia_Checua_6000BP	Colombia_Soacha_520BP	0.005068	5.302	3107	2852	50332
Mbuti.SDG	Ticuna	Colombia_Checua_6000BP	Colombia_Soacha_520BP	0.002074	2.263	3010	2905	50332
Mbuti.SDG	Toba	Colombia_Checua_6000BP	Colombia_Soacha_520BP	0.001474	1.621	2990	2916	50332
Mbuti.SDG	Waunana	Colombia_Checua_6000BP	Colombia_Soacha_520BP	0.003928	4.183	3046	2848	50332
Mbuti.SDG	Wayuu	Colombia_Checua_6000BP	Colombia_Soacha_520BP	0.003201	3.797	3030	2869	50332
Mbuti.SDG	Wichi	Colombia_Checua_6000BP	Colombia_Soacha_520BP	0.001472	1.572	2988	2914	50332
Mbuti.SDG	Yaghan	Colombia_Checua_6000BP	Colombia_Soacha_520BP	0.001234	1.293	2980	2917	50320
Mbuti.SDG	Yaqui	Colombia_Checua_6000BP	Colombia_Soacha_520BP	0.001585	1.132	1616	1572	27802
Mbuti.SDG	Zapotec1	Colombia_Checua_6000BP	Colombia_Soacha_520BP	0.001718	2.151	2981	2894	50332
Mbuti.SDG	Zapotec2	Colombia_Checua_6000BP	Colombia_Soacha_520BP	0.001348	1.675	2980	2912	50332
Mbuti.SDG	Algonquin	Colombia_Checua_6000BP	Colombia_Purnia_530BP	0.000198	0.196	2292	2284	39351
Mbuti.SDG	Arara	Colombia_Checua_6000BP	Colombia_Purnia_530BP	0.000271	0.23	2197	2187	38033
Mbuti.SDG	Arhuaco	Colombia_Checua_6000BP	Colombia_Purnia_530BP	0.003153	3.011	2396	2272	39262
Mbuti.SDG	Aymara	Colombia_Checua_6000BP	Colombia_Purnia_530BP	-0.000538	-0.644	2422	2444	41061
Mbuti.SDG	Bribri	Colombia_Checua_6000BP	Colombia_Purnia_530BP	0.005741	6.167	2552	2316	41061
Mbuti.SDG	Cabecar	Colombia_Checua_6000BP	Colombia_Purnia_530BP	0.005576	6.422	2556	2327	41061
Mbuti.SDG	Chane	Colombia_Checua_6000BP	Colombia_Purnia_530BP	-0.001	-1.08	2404	2445	41057
Mbuti.SDG	Chilote	Colombia_Checua_6000BP	Colombia_Purnia_530BP	0.000432	0.459	2368	2351	39852
Mbuti.SDG	Chono	Colombia_Checua_6000BP	Colombia_Purnia_530BP	0.000499	0.462	2264	2245	38115
Mbuti.SDG	Chorotega	Colombia_Checua_6000BP	Colombia_Purnia_530BP	0.002052	1.304	1261	1218	21250
Mbuti.SDG	Diaguita	Colombia_Checua_6000BP	Colombia_Purnia_530BP	-0.000155	-0.16	2369	2375	39995
Mbuti.SDG	Embera	Colombia_Checua_6000BP	Colombia_Purnia_530BP	0.002431	2.651	2488	2388	41061
Mbuti.SDG	Guahibo	Colombia_Checua_6000BP	Colombia_Purnia_530BP	0.000464	0.511	2442	2423	41061
Mbuti.SDG	Guarani	Colombia_Checua_6000BP	Colombia_Purnia_530BP	0.000527	0.617	2443	2422	41061
Mbuti.SDG	Guaymi	Colombia_Checua_6000BP	Colombia_Purnia_530BP	0.005225	5.545	2548	2333	41061
Mbuti.SDG	Huetar	Colombia_Checua_6000BP	Colombia_Purnia_530BP	0.004473	2.738	1325	1228	21615
Mbuti.SDG	Hulliche	Colombia_Checua_6000BP	Colombia_Purnia_530BP	0.000542	0.579	2431	2408	40876
Mbuti.SDG	Inga	Colombia_Checua_6000BP	Colombia_Purnia_530BP	0.001035	1.167	2447	2405	41061
Mbuti.SDG	Jamamadi	Colombia_Checua_6000BP	Colombia_Purnia_530BP	0.000892	0.787	2432	2395	40785
Mbuti.SDG	Kaingang	Colombia_Checua_6000BP	Colombia_Purnia_530BP	-0.000441	-0.383	2075	2090	35051
Mbuti.SDG	Kaqchikel	Colombia_Checua_6000BP	Colombia_Purnia_530BP	0.001095	1.3	2454	2409	41061
Mbuti.SDG	Karitiana	Colombia_Checua_6000BP	Colombia_Purnia_530BP	-0.000246	-0.267	2434	2444	41061
Mbuti.SDG	Kogi	Colombia_Checua_6000BP	Colombia_Purnia_530BP	0.003607	3.724	2511	2363	41061
Mbuti.SDG	Maleku	Colombia_Checua_6000BP	Colombia_Purnia_530BP	0.004579	4.29	2525	2337	41061
Mbuti.SDG	Maya1	Colombia_Checua_6000BP	Colombia_Purnia_530BP	0.000956	1.178	2452	2413	41061
Mbuti.SDG	Maya2	Colombia_Checua_6000BP	Colombia_Purnia_530BP	0.00136	1.642	2457	2401	41061
Mbuti.SDG	Mixe	Colombia_Checua_6000BP	Colombia_Purnia_530BP	0.000308	0.368	2430	2417	41061
Mbuti.SDG	Mixtec	Colombia_Checua_6000BP	Colombia_Purnia_530BP	0.000109	0.133	2415	2411	41061
Mbuti.SDG	Ojibwa	Colombia_Checua_6000BP	Colombia_Purnia_530BP	-0.000365	-0.38	2341	2356	40127
Mbuti.SDG	Palikur	Colombia_Checua_6000BP	Colombia_Purnia_530BP	-0.000121	-0.128	2426	2431	41060
Mbuti.SDG	Parakana	Colombia_Checua_6000BP	Colombia_Purnia_530BP	-5.6e-05	-0.049	2371	2373	40424
Mbuti.SDG	Piapoco	Colombia_Checua_6000BP	Colombia_Purnia_530BP	0.000552	0.629	2447	2424	41061
Mbuti.SDG	Pima	Colombia_Checua_6000BP	Colombia_Purnia_530BP	5.1e-05	0.06	2417	2415	41061
Mbuti.SDG	Purepecha	Colombia_Checua_6000BP	Colombia_Purnia_530BP	0.000563	0.396	1623	1608	27579
Mbuti.SDG	Quechua	Colombia_Checua_6000BP	Colombia_Purnia_530BP	-0.000225	-0.274	2424	2433	41061
Mbuti.SDG	Surui	Colombia_Checua_6000BP	Colombia_Purnia_530BP	0.001146	1.226	2456	2408	41061
Mbuti.SDG	Tepehuano	Colombia_Checua_6000BP	Colombia_Purnia_530BP	-0.000219	-0.259	2423	2432	41061
Mbuti.SDG	Teribe	Colombia_Checua_6000BP	Colombia_Purnia_530BP	0.004749	4.944	2549	2354	41061
Mbuti.SDG	Ticuna	Colombia_Checua_6000BP	Colombia_Purnia_530BP	0.001539	1.696	2470	2407	41061
Mbuti.SDG	Toba	Colombia_Checua_6000BP	Colombia_Purnia_530BP	-1.6e-05	-0.017	2432	2433	41061
Mbuti.SDG	Waunana	Colombia_Checua_6000BP	Colombia_Purnia_530BP	0.00287	3.059	2489	2372	41061
Mbuti.SDG	Wayuu	Colombia_Checua_6000BP	Colombia_Purnia_530BP	0.0023	2.661	2476	2382	41061
Mbuti.SDG	Wichi	Colombia_Checua_6000BP	Colombia_Purnia_530BP	0.000228	0.248	2439	2429	41061
Mbuti.SDG	Yaghan	Colombia_Checua_6000BP	Colombia_Purnia_530BP	-0.000181	-0.186	2427	2434	41050
Mbuti.SDG	Yaqui	Colombia_Checua_6000BP	Colombia_Purnia_530BP	-0.001342	-0.899	1274	1305	22639
Mbuti.SDG	Zapotec1	Colombia_Checua_6000BP	Colombia_Purnia_530BP	0.000518	0.645	2430	2409	41061
Mbuti.SDG	Zapotec2	Colombia_Checua_6000BP	Colombia_Purnia_530BP	0.000137	0.162	2434	2429	41061
Mbuti.SDG	Algonquin	Colombia_LagunadelaHerrera_2000BP	Colombia_LasDelicias_1200BP	0.000257	0.411	3618	3602	64534
Mbuti.SDG	Arara	Colombia_LagunadelaHerrera_2000BP	Colombia_LasDelicias_1200BP	0.000238	0.313	3468	3453	62300
Mbuti.SDG	Arhuaco	Colombia_LagunadelaHerrera_2000BP	Colombia_LasDelicias_1200BP	-0.00037	-0.556	3656	3680	64325
Mbuti.SDG	Aymara	Colombia_LagunadelaHerrera_2000BP	Colombia_LasDelicias_1200BP	0.000292	0.555	3833	3814	67272
Mbuti.SDG	Bribri	Colombia_LagunadelaHerrera_2000BP	Colombia_LasDelicias_1200BP	-0.00057	-0.894	3817	3855	67272
Mbuti.SDG	Cabecar	Colombia_LagunadelaHerrera_2000BP	Colombia_LasDelicias_1200BP	-6.4e-05	-0.114	3844	3848	67272
Mbuti.SDG	Chane	Colombia_LagunadelaHerrera_2000BP	Colombia_LasDelicias_1200BP	0.00039	0.634	3826	3799	67264
Mbuti.SDG	Chilote	Colombia_LagunadelaHerrera_2000BP	Colombia_LasDelicias_1200BP	0.000247	0.393	3718	3702	65249
Mbuti.SDG	Chono	Colombia_LagunadelaHerrera_2000BP	Colombia_LasDelicias_1200BP	0.000606	0.87	3560	3522	62415
Mbuti.SDG	Chorotega	Colombia_LagunadelaHerrera_2000BP	Colombia_LasDelicias_1200BP	4.5e-05	0.047	1949	1947	34629
Mbuti.SDG	Diaguita	Colombia_LagunadelaHerrera_2000BP	Colombia_LasDelicias_1200BP	-0.000153	-0.234	3724	3735	65497
Mbuti.SDG	Embera	Colombia_LagunadelaHerrera_2000BP	Colombia_LasDelicias_1200BP	-0.00031	-0.526	3823	3844	67272
Mbuti.SDG	Guahibo	Colombia_LagunadelaHerrera_2000BP	Colombia_LasDelicias_1200BP	0.000311	0.561	3834	3813	67272
Mbuti.SDG	Guarani	Colombia_LagunadelaHerrera_2000BP	Colombia_LasDelicias_1200BP	0.000307	0.549	3832	3812	67272
Mbuti.SDG	Guaymi	Colombia_LagunadelaHerrera_2000BP	Colombia_LasDelicias_1200BP	0.00035	0.579	3856	3832	67272
Mbuti.SDG	Huetar	Colombia_LagunadelaHerrera_2000BP	Colombia_LasDelicias_1200BP	0.000667	0.611	2038	2015	35475
Mbuti.SDG	Hulliche	Colombia_LagunadelaHerrera_2000BP	Colombia_LasDelicias_1200BP	0.000163	0.263	3811	3800	66954
Mbuti.SDG	Inga	Colombia_LagunadelaHerrera_2000BP	Colombia_LasDelicias_1200BP	0.000484	0.884	3843	3810	67272
Mbuti.SDG	Jamamadi	Colombia_LagunadelaHerrera_2000BP	Colombia_LasDelicias_1200BP	0.000282	0.401	3793	3774	66762
Mbuti.SDG	Kaingang	Colombia_LagunadelaHerrera_2000BP	Colombia_LasDelicias_1200BP	9.9e-05	0.141	3258	3252	57301
Mbuti.SDG	Kaqchikel	Colombia_LagunadelaHerrera_2000BP	Colombia_LasDelicias_1200BP	0.000189	0.352	3830	3817	67272
Mbuti.SDG	Karitiana	Colombia_LagunadelaHerrera_2000BP	Colombia_LasDelicias_1200BP	0.000475	0.808	3847	3815	67272
Mbuti.SDG	Kogi	Colombia_LagunadelaHerrera_2000BP	Colombia_LasDelicias_1200BP	-0.000394	-0.621	3814	3840	67271
Mbuti.SDG	Maleku	Colombia_LagunadelaHerrera_2000BP	Colombia_LasDelicias_1200BP	0.000514	0.745	3862	3827	67272
Mbuti.SDG	Maya1	Colombia_LagunadelaHerrera_2000BP	Colombia_LasDelicias_1200BP	-0.000134	-0.261	3813	3822	67272
Mbuti.SDG	Maya2	Colombia_LagunadelaHerrera_2000BP	Colombia_LasDelicias_1200BP	0.00012	0.22	3822	3814	67272
Mbuti.SDG	Mixe	Colombia_LagunadelaHerrera_2000BP	Colombia_LasDelicias_1200BP	0.00015	0.286	3816	3806	67272
Mbuti.SDG	Mixtec	Colombia_LagunadelaHerrera_2000BP	Colombia_LasDelicias_1200BP	0.000301	0.57	3803	3783	67272
Mbuti.SDG	Ojibwa	Colombia_LagunadelaHerrera_2000BP	Colombia_LasDelicias_1200BP	0.00039	0.634	3706	3680	65641
Mbuti.SDG	Palikur	Colombia_LagunadelaHerrera_2000BP	Colombia_LasDelicias_1200BP	-0.000104	-0.166	3813	3820	67269
Mbuti.SDG	Parakana	Colombia_LagunadelaHerrera_2000BP	Colombia_LasDelicias_1200BP	-0.000351	-0.503	3695	3718	66122
Mbuti.SDG	Piapoco	Colombia_LagunadelaHerrera_2000BP	Colombia_LasDelicias_1200BP	-0.000221	-0.387	3817	3832	67272
Mbuti.SDG	Pima	Colombia_LagunadelaHerrera_2000BP	Colombia_LasDelicias_1200BP	-2e-06	-0.003	3794	3794	67272
Mbuti.SDG	Purepecha	Colombia_LagunadelaHerrera_2000BP	Colombia_LasDelicias_1200BP	0.000301	0.358	2551	2538	45041
Mbuti.SDG	Quechua	Colombia_LagunadelaHerrera_2000BP	Colombia_LasDelicias_1200BP	0.000293	0.562	3828	3808	67272
Mbuti.SDG	Surui	Colombia_LagunadelaHerrera_2000BP	Colombia_LasDelicias_1200BP	0.000874	1.424	3861	3803	67272
Mbuti.SDG	Tepehuano	Colombia_LagunadelaHerrera_2000BP	Colombia_LasDelicias_1200BP	0.000277	0.539	3814	3795	67272
Mbuti.SDG	Teribe	Colombia_LagunadelaHerrera_2000BP	Colombia_LasDelicias_1200BP	0.000533	0.835	3882	3846	67272
Mbuti.SDG	Ticuna	Colombia_LagunadelaHerrera_2000BP	Colombia_LasDelicias_1200BP	0.000216	0.376	3829	3815	67272
Mbuti.SDG	Toba	Colombia_LagunadelaHerrera_2000BP	Colombia_LasDelicias_1200BP	0.000418	0.717	3841	3813	67272
Mbuti.SDG	Waunana	Colombia_LagunadelaHerrera_2000BP	Colombia_LasDelicias_1200BP	9.5e-05	0.159	3836	3830	67272
Mbuti.SDG	Wayuu	Colombia_LagunadelaHerrera_2000BP	Colombia_LasDelicias_1200BP	-0.000219	-0.404	3816	3831	67272
Mbuti.SDG	Wichi	Colombia_LagunadelaHerrera_2000BP	Colombia_LasDelicias_1200BP	6.8e-05	0.115	3835	3830	67272
Mbuti.SDG	Yaghan	Colombia_LagunadelaHerrera_2000BP	Colombia_LasDelicias_1200BP	0.000155	0.25	3823	3813	67255
Mbuti.SDG	Yaqui	Colombia_LagunadelaHerrera_2000BP	Colombia_LasDelicias_1200BP	-0.000411	-0.422	2037	2052	37099
Mbuti.SDG	Zapotec1	Colombia_LagunadelaHerrera_2000BP	Colombia_LasDelicias_1200BP	0.000276	0.536	3814	3795	67272
Mbuti.SDG	Zapotec2	Colombia_LagunadelaHerrera_2000BP	Colombia_LasDelicias_1200BP	0.000145	0.281	3815	3805	67272
Mbuti.SDG	Algonquin	Colombia_LagunadelaHerrera_2000BP	Colombia_Soacha_520BP	0.0002	0.237	3114	3103	55270
Mbuti.SDG	Arara	Colombia_LagunadelaHerrera_2000BP	Colombia_Soacha_520BP	0.001107	1.117	3002	2943	53335
Mbuti.SDG	Arhuaco	Colombia_LagunadelaHerrera_2000BP	Colombia_Soacha_520BP	0.000461	0.537	3168	3143	55099
Mbuti.SDG	Aymara	Colombia_LagunadelaHerrera_2000BP	Colombia_Soacha_520BP	0.00157	2.298	3325	3235	57621
Mbuti.SDG	Bribri	Colombia_LagunadelaHerrera_2000BP	Colombia_Soacha_520BP	0.001154	1.506	3337	3270	57621
Mbuti.SDG	Cabecar	Colombia_LagunadelaHerrera_2000BP	Colombia_Soacha_520BP	0.001205	1.693	3336	3266	57621
Mbuti.SDG	Chane	Colombia_LagunadelaHerrera_2000BP	Colombia_Soacha_520BP	0.000218	0.276	3284	3272	57614
Mbuti.SDG	Chilote	Colombia_LagunadelaHerrera_2000BP	Colombia_Soacha_520BP	0.000948	1.19	3212	3159	55898
Mbuti.SDG	Chono	Colombia_LagunadelaHerrera_2000BP	Colombia_Soacha_520BP	0.001279	1.472	3070	3002	53456
Mbuti.SDG	Chorotega	Colombia_LagunadelaHerrera_2000BP	Colombia_Soacha_520BP	0.00238	1.876	1721	1650	29721
Mbuti.SDG	Diaguita	Colombia_LagunadelaHerrera_2000BP	Colombia_Soacha_520BP	0.000797	1.011	3227	3183	56109
Mbuti.SDG	Embera	Colombia_LagunadelaHerrera_2000BP	Colombia_Soacha_520BP	0.0005	0.683	3311	3282	57621
Mbuti.SDG	Guahibo	Colombia_LagunadelaHerrera_2000BP	Colombia_Soacha_520BP	0.000469	0.646	3292	3265	57621
Mbuti.SDG	Guarani	Colombia_LagunadelaHerrera_2000BP	Colombia_Soacha_520BP	0.000688	0.984	3295	3255	57621
Mbuti.SDG	Guaymi	Colombia_LagunadelaHerrera_2000BP	Colombia_Soacha_520BP	0.000406	0.537	3313	3290	57621
Mbuti.SDG	Huetar	Colombia_LagunadelaHerrera_2000BP	Colombia_Soacha_520BP	0.000466	0.352	1763	1749	30405
Mbuti.SDG	Hulliche	Colombia_LagunadelaHerrera_2000BP	Colombia_Soacha_520BP	0.000816	1.06	3288	3241	57342
Mbuti.SDG	Inga	Colombia_LagunadelaHerrera_2000BP	Colombia_Soacha_520BP	0.000814	1.12	3304	3257	57621
Mbuti.SDG	Jamamadi	Colombia_LagunadelaHerrera_2000BP	Colombia_Soacha_520BP	0.002029	2.206	3314	3198	57213
Mbuti.SDG	Kaingang	Colombia_LagunadelaHerrera_2000BP	Colombia_Soacha_520BP	6.8e-05	0.074	2805	2802	49140
Mbuti.SDG	Kaqchikel	Colombia_LagunadelaHerrera_2000BP	Colombia_Soacha_520BP	0.001047	1.542	3311	3251	57621
Mbuti.SDG	Karitiana	Colombia_LagunadelaHerrera_2000BP	Colombia_Soacha_520BP	0.001142	1.508	3318	3252	57621
Mbuti.SDG	Kogi	Colombia_LagunadelaHerrera_2000BP	Colombia_Soacha_520BP	-1.8e-05	-0.022	3286	3287	57620
Mbuti.SDG	Maleku	Colombia_LagunadelaHerrera_2000BP	Colombia_Soacha_520BP	5.8e-05	0.068	3307	3304	57621
Mbuti.SDG	Maya1	Colombia_LagunadelaHerrera_2000BP	Colombia_Soacha_520BP	0.000766	1.142	3302	3257	57621
Mbuti.SDG	Maya2	Colombia_LagunadelaHerrera_2000BP	Colombia_Soacha_520BP	0.000969	1.39	3307	3252	57621
Mbuti.SDG	Mixe	Colombia_LagunadelaHerrera_2000BP	Colombia_Soacha_520BP	0.001051	1.546	3302	3242	57621
Mbuti.SDG	Mixtec	Colombia_LagunadelaHerrera_2000BP	Colombia_Soacha_520BP	0.001422	2.083	3300	3218	57621
Mbuti.SDG	Ojibwa	Colombia_LagunadelaHerrera_2000BP	Colombia_Soacha_520BP	0.000419	0.534	3177	3153	56252
Mbuti.SDG	Palikur	Colombia_LagunadelaHerrera_2000BP	Colombia_Soacha_520BP	0.001034	1.309	3306	3246	57620
Mbuti.SDG	Parakana	Colombia_LagunadelaHerrera_2000BP	Colombia_Soacha_520BP	0.000267	0.287	3200	3185	56650
Mbuti.SDG	Piapoco	Colombia_LagunadelaHerrera_2000BP	Colombia_Soacha_520BP	0.001188	1.66	3324	3256	57621
Mbuti.SDG	Pima	Colombia_LagunadelaHerrera_2000BP	Colombia_Soacha_520BP	0.001328	1.905	3295	3218	57621
Mbuti.SDG	Purepecha	Colombia_LagunadelaHerrera_2000BP	Colombia_Soacha_520BP	0.001	0.899	2205	2166	38562
Mbuti.SDG	Quechua	Colombia_LagunadelaHerrera_2000BP	Colombia_Soacha_520BP	0.00181	2.686	3328	3224	57621
Mbuti.SDG	Surui	Colombia_LagunadelaHerrera_2000BP	Colombia_Soacha_520BP	0.001341	1.731	3322	3245	57621
Mbuti.SDG	Tepehuano	Colombia_LagunadelaHerrera_2000BP	Colombia_Soacha_520BP	0.001566	2.259	3319	3228	57621
Mbuti.SDG	Teribe	Colombia_LagunadelaHerrera_2000BP	Colombia_Soacha_520BP	0.000532	0.676	3336	3305	57621
Mbuti.SDG	Ticuna	Colombia_LagunadelaHerrera_2000BP	Colombia_Soacha_520BP	0.000263	0.345	3280	3265	57621
Mbuti.SDG	Toba	Colombia_LagunadelaHerrera_2000BP	Colombia_Soacha_520BP	0.00091	1.23	3310	3257	57621
Mbuti.SDG	Waunana	Colombia_LagunadelaHerrera_2000BP	Colombia_Soacha_520BP	0.000693	0.893	3308	3268	57621
Mbuti.SDG	Wayuu	Colombia_LagunadelaHerrera_2000BP	Colombia_Soacha_520BP	0.000848	1.235	3308	3259	57621
Mbuti.SDG	Wichi	Colombia_LagunadelaHerrera_2000BP	Colombia_Soacha_520BP	0.001088	1.428	3314	3251	57621
Mbuti.SDG	Yaghan	Colombia_LagunadelaHerrera_2000BP	Colombia_Soacha_520BP	0.000894	1.087	3305	3253	57606
Mbuti.SDG	Yaqui	Colombia_LagunadelaHerrera_2000BP	Colombia_Soacha_520BP	0.001722	1.394	1795	1740	31821
Mbuti.SDG	Zapotec1	Colombia_LagunadelaHerrera_2000BP	Colombia_Soacha_520BP	0.001002	1.515	3295	3238	57621
Mbuti.SDG	Zapotec2	Colombia_LagunadelaHerrera_2000BP	Colombia_Soacha_520BP	0.000994	1.484	3300	3242	57621
Mbuti.SDG	Algonquin	Colombia_LagunadelaHerrera_2000BP	Colombia_Purnia_530BP	-0.000523	-0.629	2435	2458	43334
Mbuti.SDG	Arara	Colombia_LagunadelaHerrera_2000BP	Colombia_Purnia_530BP	0.000732	0.725	2358	2327	41860
Mbuti.SDG	Arhuaco	Colombia_LagunadelaHerrera_2000BP	Colombia_Purnia_530BP	-0.00042	-0.489	2474	2492	43242
Mbuti.SDG	Aymara	Colombia_LagunadelaHerrera_2000BP	Colombia_Purnia_530BP	-0.000138	-0.198	2591	2598	45217
Mbuti.SDG	Bribri	Colombia_LagunadelaHerrera_2000BP	Colombia_Purnia_530BP	0.000607	0.765	2621	2593	45217
Mbuti.SDG	Cabecar	Colombia_LagunadelaHerrera_2000BP	Colombia_Purnia_530BP	0.000741	0.981	2626	2592	45217
Mbuti.SDG	Chane	Colombia_LagunadelaHerrera_2000BP	Colombia_Purnia_530BP	-0.000388	-0.491	2583	2601	45212
Mbuti.SDG	Chilote	Colombia_LagunadelaHerrera_2000BP	Colombia_Purnia_530BP	8.2e-05	0.104	2516	2512	43866
Mbuti.SDG	Chono	Colombia_LagunadelaHerrera_2000BP	Colombia_Purnia_530BP	0.00034	0.374	2416	2401	41974
Mbuti.SDG	Chorotega	Colombia_LagunadelaHerrera_2000BP	Colombia_Purnia_530BP	0.000429	0.336	1326	1316	23441
Mbuti.SDG	Diaguita	Colombia_LagunadelaHerrera_2000BP	Colombia_Purnia_530BP	-0.000864	-1.064	2513	2551	44026
Mbuti.SDG	Embera	Colombia_LagunadelaHerrera_2000BP	Colombia_Purnia_530BP	-0.000701	-0.9	2588	2620	45217
Mbuti.SDG	Guahibo	Colombia_LagunadelaHerrera_2000BP	Colombia_Purnia_530BP	-0.000617	-0.828	2578	2606	45217
Mbuti.SDG	Guarani	Colombia_LagunadelaHerrera_2000BP	Colombia_Purnia_530BP	9e-06	0.013	2593	2592	45217
Mbuti.SDG	Guaymi	Colombia_LagunadelaHerrera_2000BP	Colombia_Purnia_530BP	0.00064	0.795	2631	2602	45217
Mbuti.SDG	Huetar	Colombia_LagunadelaHerrera_2000BP	Colombia_Purnia_530BP	0.001511	1.106	1395	1359	23794
Mbuti.SDG	Hulliche	Colombia_LagunadelaHerrera_2000BP	Colombia_Purnia_530BP	-0.000236	-0.301	2576	2587	45005
Mbuti.SDG	Inga	Colombia_LagunadelaHerrera_2000BP	Colombia_Purnia_530BP	-0.001045	-1.438	2574	2621	45217
Mbuti.SDG	Jamamadi	Colombia_LagunadelaHerrera_2000BP	Colombia_Purnia_530BP	5.6e-05	0.06	2579	2577	44908
Mbuti.SDG	Kaingang	Colombia_LagunadelaHerrera_2000BP	Colombia_Purnia_530BP	-0.001353	-1.413	2187	2239	38592
Mbuti.SDG	Kaqchikel	Colombia_LagunadelaHerrera_2000BP	Colombia_Purnia_530BP	0.000121	0.173	2602	2597	45217
Mbuti.SDG	Karitiana	Colombia_LagunadelaHerrera_2000BP	Colombia_Purnia_530BP	-0.000416	-0.525	2593	2612	45217
Mbuti.SDG	Kogi	Colombia_LagunadelaHerrera_2000BP	Colombia_Purnia_530BP	-6.8e-05	-0.084	2596	2599	45217
Mbuti.SDG	Maleku	Colombia_LagunadelaHerrera_2000BP	Colombia_Purnia_530BP	0.000387	0.44	2614	2596	45217
Mbuti.SDG	Maya1	Colombia_LagunadelaHerrera_2000BP	Colombia_Purnia_530BP	8.7e-05	0.127	2598	2594	45217
Mbuti.SDG	Maya2	Colombia_LagunadelaHerrera_2000BP	Colombia_Purnia_530BP	0.000254	0.355	2602	2590	45217
Mbuti.SDG	Mixe	Colombia_LagunadelaHerrera_2000BP	Colombia_Purnia_530BP	-0.000195	-0.274	2584	2593	45217
Mbuti.SDG	Mixtec	Colombia_LagunadelaHerrera_2000BP	Colombia_Purnia_530BP	0.000234	0.341	2580	2569	45217
Mbuti.SDG	Ojibwa	Colombia_LagunadelaHerrera_2000BP	Colombia_Purnia_530BP	-0.000682	-0.863	2497	2527	44179
Mbuti.SDG	Palikur	Colombia_LagunadelaHerrera_2000BP	Colombia_Purnia_530BP	-0.000363	-0.452	2579	2596	45216
Mbuti.SDG	Parakana	Colombia_LagunadelaHerrera_2000BP	Colombia_Purnia_530BP	-6.2e-05	-0.066	2532	2535	44496
Mbuti.SDG	Piapoco	Colombia_LagunadelaHerrera_2000BP	Colombia_Purnia_530BP	9.1e-05	0.126	2598	2593	45217
Mbuti.SDG	Pima	Colombia_LagunadelaHerrera_2000BP	Colombia_Purnia_530BP	0.000179	0.252	2583	2575	45217
Mbuti.SDG	Purepecha	Colombia_LagunadelaHerrera_2000BP	Colombia_Purnia_530BP	-0.000568	-0.489	1724	1741	30295
Mbuti.SDG	Quechua	Colombia_LagunadelaHerrera_2000BP	Colombia_Purnia_530BP	-6.6e-05	-0.097	2589	2592	45217
Mbuti.SDG	Surui	Colombia_LagunadelaHerrera_2000BP	Colombia_Purnia_530BP	0.000799	1.005	2614	2578	45217
Mbuti.SDG	Tepehuano	Colombia_LagunadelaHerrera_2000BP	Colombia_Purnia_530BP	-0.000219	-0.31	2582	2592	45217
Mbuti.SDG	Teribe	Colombia_LagunadelaHerrera_2000BP	Colombia_Purnia_530BP	0.000392	0.469	2631	2614	45217
Mbuti.SDG	Ticuna	Colombia_LagunadelaHerrera_2000BP	Colombia_Purnia_530BP	-0.000262	-0.33	2592	2604	45217
Mbuti.SDG	Toba	Colombia_LagunadelaHerrera_2000BP	Colombia_Purnia_530BP	-0.000244	-0.325	2585	2597	45217
Mbuti.SDG	Waunana	Colombia_LagunadelaHerrera_2000BP	Colombia_Purnia_530BP	8.3e-05	0.105	2605	2601	45217
Mbuti.SDG	Wayuu	Colombia_LagunadelaHerrera_2000BP	Colombia_Purnia_530BP	-0.000185	-0.255	2592	2600	45217
Mbuti.SDG	Wichi	Colombia_LagunadelaHerrera_2000BP	Colombia_Purnia_530BP	0.000378	0.477	2608	2591	45217
Mbuti.SDG	Yaghan	Colombia_LagunadelaHerrera_2000BP	Colombia_Purnia_530BP	-0.000298	-0.376	2587	2600	45205
Mbuti.SDG	Yaqui	Colombia_LagunadelaHerrera_2000BP	Colombia_Purnia_530BP	-0.000518	-0.414	1390	1403	24953
Mbuti.SDG	Zapotec1	Colombia_LagunadelaHerrera_2000BP	Colombia_Purnia_530BP	-0.000218	-0.323	2579	2589	45217
Mbuti.SDG	Zapotec2	Colombia_LagunadelaHerrera_2000BP	Colombia_Purnia_530BP	0.00013	0.185	2594	2588	45217
Mbuti.SDG	Algonquin	Colombia_LasDelicias_1200BP	Colombia_Soacha_520BP	-0.000248	-0.267	2961	2974	53109
Mbuti.SDG	Arara	Colombia_LasDelicias_1200BP	Colombia_Soacha_520BP	0.001137	1.025	2877	2818	51261
Mbuti.SDG	Arhuaco	Colombia_LasDelicias_1200BP	Colombia_Soacha_520BP	0.000675	0.714	3032	2996	52951
Mbuti.SDG	Aymara	Colombia_LasDelicias_1200BP	Colombia_Soacha_520BP	0.001553	2.034	3180	3094	55373
Mbuti.SDG	Bribri	Colombia_LasDelicias_1200BP	Colombia_Soacha_520BP	0.001864	2.112	3206	3103	55373
Mbuti.SDG	Cabecar	Colombia_LasDelicias_1200BP	Colombia_Soacha_520BP	0.001495	1.851	3197	3115	55373
Mbuti.SDG	Chane	Colombia_LasDelicias_1200BP	Colombia_Soacha_520BP	5.3e-05	0.061	3136	3133	55366
Mbuti.SDG	Chilote	Colombia_LasDelicias_1200BP	Colombia_Soacha_520BP	0.00067	0.735	3060	3024	53723
Mbuti.SDG	Chono	Colombia_LasDelicias_1200BP	Colombia_Soacha_520BP	0.000921	0.95	2932	2885	51393
Mbuti.SDG	Chorotega	Colombia_LasDelicias_1200BP	Colombia_Soacha_520BP	0.002074	1.392	1651	1592	28531
Mbuti.SDG	Diaguita	Colombia_LasDelicias_1200BP	Colombia_Soacha_520BP	0.00089	0.984	3082	3034	53926
Mbuti.SDG	Embera	Colombia_LasDelicias_1200BP	Colombia_Soacha_520BP	0.000863	1.03	3183	3135	55373
Mbuti.SDG	Guahibo	Colombia_LasDelicias_1200BP	Colombia_Soacha_520BP	0.000332	0.403	3137	3118	55373
Mbuti.SDG	Guarani	Colombia_LasDelicias_1200BP	Colombia_Soacha_520BP	0.000519	0.65	3146	3118	55373
Mbuti.SDG	Guaymi	Colombia_LasDelicias_1200BP	Colombia_Soacha_520BP	0.000362	0.408	3169	3149	55373
Mbuti.SDG	Huetar	Colombia_LasDelicias_1200BP	Colombia_Soacha_520BP	-0.000698	-0.467	1665	1686	29207
Mbuti.SDG	Hulliche	Colombia_LasDelicias_1200BP	Colombia_Soacha_520BP	0.000753	0.85	3146	3105	55106
Mbuti.SDG	Inga	Colombia_LasDelicias_1200BP	Colombia_Soacha_520BP	0.000615	0.762	3159	3125	55373
Mbuti.SDG	Jamamadi	Colombia_LasDelicias_1200BP	Colombia_Soacha_520BP	0.002259	2.11	3179	3055	54984
Mbuti.SDG	Kaingang	Colombia_LasDelicias_1200BP	Colombia_Soacha_520BP	0.000225	0.213	2690	2679	47215
Mbuti.SDG	Kaqchikel	Colombia_LasDelicias_1200BP	Colombia_Soacha_520BP	0.001059	1.377	3169	3110	55373
Mbuti.SDG	Karitiana	Colombia_LasDelicias_1200BP	Colombia_Soacha_520BP	0.000737	0.868	3168	3127	55373
Mbuti.SDG	Kogi	Colombia_LasDelicias_1200BP	Colombia_Soacha_520BP	0.000697	0.741	3165	3126	55372
Mbuti.SDG	Maleku	Colombia_LasDelicias_1200BP	Colombia_Soacha_520BP	0.00012	0.127	3171	3164	55373
Mbuti.SDG	Maya1	Colombia_LasDelicias_1200BP	Colombia_Soacha_520BP	0.000917	1.226	3161	3110	55373
Mbuti.SDG	Maya2	Colombia_LasDelicias_1200BP	Colombia_Soacha_520BP	0.000951	1.223	3162	3109	55373
Mbuti.SDG	Mixe	Colombia_LasDelicias_1200BP	Colombia_Soacha_520BP	0.001151	1.488	3163	3099	55373
Mbuti.SDG	Mixtec	Colombia_LasDelicias_1200BP	Colombia_Soacha_520BP	0.00134	1.782	3146	3072	55373
Mbuti.SDG	Ojibwa	Colombia_LasDelicias_1200BP	Colombia_Soacha_520BP	0.000242	0.273	3037	3024	54070
Mbuti.SDG	Palikur	Colombia_LasDelicias_1200BP	Colombia_Soacha_520BP	0.001716	1.881	3183	3088	55372
Mbuti.SDG	Parakana	Colombia_LasDelicias_1200BP	Colombia_Soacha_520BP	0.001032	0.957	3094	3038	54459
Mbuti.SDG	Piapoco	Colombia_LasDelicias_1200BP	Colombia_Soacha_520BP	0.001354	1.698	3182	3107	55373
Mbuti.SDG	Pima	Colombia_LasDelicias_1200BP	Colombia_Soacha_520BP	0.001378	1.715	3147	3071	55373
Mbuti.SDG	Purepecha	Colombia_LasDelicias_1200BP	Colombia_Soacha_520BP	0.000733	0.585	2093	2066	37114
Mbuti.SDG	Quechua	Colombia_LasDelicias_1200BP	Colombia_Soacha_520BP	0.001653	2.188	3178	3086	55373
Mbuti.SDG	Surui	Colombia_LasDelicias_1200BP	Colombia_Soacha_520BP	0.000947	1.08	3170	3117	55373
Mbuti.SDG	Tepehuano	Colombia_LasDelicias_1200BP	Colombia_Soacha_520BP	0.001646	2.183	3171	3080	55373
Mbuti.SDG	Teribe	Colombia_LasDelicias_1200BP	Colombia_Soacha_520BP	0.000363	0.397	3172	3152	55373
Mbuti.SDG	Ticuna	Colombia_LasDelicias_1200BP	Colombia_Soacha_520BP	0.000288	0.336	3146	3130	55373
Mbuti.SDG	Toba	Colombia_LasDelicias_1200BP	Colombia_Soacha_520BP	0.000717	0.875	3160	3121	55373
Mbuti.SDG	Waunana	Colombia_LasDelicias_1200BP	Colombia_Soacha_520BP	0.00111	1.233	3182	3120	55373
Mbuti.SDG	Wayuu	Colombia_LasDelicias_1200BP	Colombia_Soacha_520BP	0.001444	1.844	3176	3096	55373
Mbuti.SDG	Wichi	Colombia_LasDelicias_1200BP	Colombia_Soacha_520BP	0.001361	1.567	3176	3101	55373
Mbuti.SDG	Yaghan	Colombia_LasDelicias_1200BP	Colombia_Soacha_520BP	0.001081	1.178	3161	3101	55359
Mbuti.SDG	Yaqui	Colombia_LasDelicias_1200BP	Colombia_Soacha_520BP	0.002315	1.69	1703	1632	30603
Mbuti.SDG	Zapotec1	Colombia_LasDelicias_1200BP	Colombia_Soacha_520BP	0.001073	1.444	3151	3091	55373
Mbuti.SDG	Zapotec2	Colombia_LasDelicias_1200BP	Colombia_Soacha_520BP	0.001185	1.57	3159	3093	55373
Mbuti.SDG	Algonquin	Colombia_LasDelicias_1200BP	Colombia_Purnia_530BP	-0.00108	-1.103	2367	2412	42148
Mbuti.SDG	Arara	Colombia_LasDelicias_1200BP	Colombia_Purnia_530BP	8.4e-05	0.071	2297	2293	40708
Mbuti.SDG	Arhuaco	Colombia_LasDelicias_1200BP	Colombia_Purnia_530BP	-0.000354	-0.351	2425	2440	42066
Mbuti.SDG	Aymara	Colombia_LasDelicias_1200BP	Colombia_Purnia_530BP	-0.000937	-1.114	2521	2562	43987
Mbuti.SDG	Bribri	Colombia_LasDelicias_1200BP	Colombia_Purnia_530BP	0.000681	0.736	2556	2526	43987
Mbuti.SDG	Cabecar	Colombia_LasDelicias_1200BP	Colombia_Purnia_530BP	0.000275	0.3	2564	2552	43987
Mbuti.SDG	Chane	Colombia_LasDelicias_1200BP	Colombia_Purnia_530BP	-0.001357	-1.4	2512	2572	43982
Mbuti.SDG	Chilote	Colombia_LasDelicias_1200BP	Colombia_Purnia_530BP	-0.000713	-0.729	2448	2478	42675
Mbuti.SDG	Chono	Colombia_LasDelicias_1200BP	Colombia_Purnia_530BP	-0.001034	-0.977	2329	2371	40850
Mbuti.SDG	Chorotega	Colombia_LasDelicias_1200BP	Colombia_Purnia_530BP	-0.000631	-0.421	1297	1311	22801
Mbuti.SDG	Diaguita	Colombia_LasDelicias_1200BP	Colombia_Purnia_530BP	-0.001304	-1.354	2454	2509	42831
Mbuti.SDG	Embera	Colombia_LasDelicias_1200BP	Colombia_Purnia_530BP	-0.000884	-0.986	2534	2573	43987
Mbuti.SDG	Guahibo	Colombia_LasDelicias_1200BP	Colombia_Purnia_530BP	-0.001139	-1.269	2516	2566	43987
Mbuti.SDG	Guarani	Colombia_LasDelicias_1200BP	Colombia_Purnia_530BP	-0.000579	-0.664	2532	2557	43987
Mbuti.SDG	Guaymi	Colombia_LasDelicias_1200BP	Colombia_Purnia_530BP	-0.000166	-0.176	2551	2558	43987
Mbuti.SDG	Huetar	Colombia_LasDelicias_1200BP	Colombia_Purnia_530BP	-0.000444	-0.265	1345	1355	23132
Mbuti.SDG	Hulliche	Colombia_LasDelicias_1200BP	Colombia_Purnia_530BP	-0.001012	-1.125	2515	2560	43782
Mbuti.SDG	Inga	Colombia_LasDelicias_1200BP	Colombia_Purnia_530BP	-0.001873	-2.154	2500	2583	43987
Mbuti.SDG	Jamamadi	Colombia_LasDelicias_1200BP	Colombia_Purnia_530BP	-0.000434	-0.377	2517	2536	43684
Mbuti.SDG	Kaingang	Colombia_LasDelicias_1200BP	Colombia_Purnia_530BP	-0.001922	-1.679	2135	2208	37532
Mbuti.SDG	Kaqchikel	Colombia_LasDelicias_1200BP	Colombia_Purnia_530BP	-0.000544	-0.656	2536	2560	43987
Mbuti.SDG	Karitiana	Colombia_LasDelicias_1200BP	Colombia_Purnia_530BP	-0.001501	-1.684	2520	2586	43987
Mbuti.SDG	Kogi	Colombia_LasDelicias_1200BP	Colombia_Purnia_530BP	4e-05	0.041	2548	2546	43987
Mbuti.SDG	Maleku	Colombia_LasDelicias_1200BP	Colombia_Purnia_530BP	-0.000341	-0.331	2545	2560	43987
Mbuti.SDG	Maya1	Colombia_LasDelicias_1200BP	Colombia_Purnia_530BP	-0.000342	-0.42	2537	2552	43987
Mbuti.SDG	Maya2	Colombia_LasDelicias_1200BP	Colombia_Purnia_530BP	-0.000383	-0.447	2535	2552	43987
Mbuti.SDG	Mixe	Colombia_LasDelicias_1200BP	Colombia_Purnia_530BP	-0.000558	-0.666	2528	2552	43987
Mbuti.SDG	Mixtec	Colombia_LasDelicias_1200BP	Colombia_Purnia_530BP	-0.000433	-0.527	2511	2530	43987
Mbuti.SDG	Ojibwa	Colombia_LasDelicias_1200BP	Colombia_Purnia_530BP	-0.001223	-1.27	2427	2480	42986
Mbuti.SDG	Palikur	Colombia_LasDelicias_1200BP	Colombia_Purnia_530BP	-0.000766	-0.793	2525	2559	43986
Mbuti.SDG	Parakana	Colombia_LasDelicias_1200BP	Colombia_Purnia_530BP	-0.00021	-0.188	2474	2483	43294
Mbuti.SDG	Piapoco	Colombia_LasDelicias_1200BP	Colombia_Purnia_530BP	-0.000527	-0.606	2530	2553	43987
Mbuti.SDG	Pima	Colombia_LasDelicias_1200BP	Colombia_Purnia_530BP	-0.000141	-0.169	2522	2528	43987
Mbuti.SDG	Purepecha	Colombia_LasDelicias_1200BP	Colombia_Purnia_530BP	-0.000985	-0.724	1687	1716	29509
Mbuti.SDG	Quechua	Colombia_LasDelicias_1200BP	Colombia_Purnia_530BP	-0.000855	-1.044	2517	2555	43987
Mbuti.SDG	Surui	Colombia_LasDelicias_1200BP	Colombia_Purnia_530BP	-0.000393	-0.427	2539	2556	43987
Mbuti.SDG	Tepehuano	Colombia_LasDelicias_1200BP	Colombia_Purnia_530BP	-0.000514	-0.628	2523	2545	43987
Mbuti.SDG	Teribe	Colombia_LasDelicias_1200BP	Colombia_Purnia_530BP	-0.000353	-0.344	2560	2576	43987
Mbuti.SDG	Ticuna	Colombia_LasDelicias_1200BP	Colombia_Purnia_530BP	-0.001181	-1.294	2516	2568	43987
Mbuti.SDG	Toba	Colombia_LasDelicias_1200BP	Colombia_Purnia_530BP	-0.00096	-1.059	2525	2567	43987
Mbuti.SDG	Waunana	Colombia_LasDelicias_1200BP	Colombia_Purnia_530BP	-0.000542	-0.576	2534	2558	43987
Mbuti.SDG	Wayuu	Colombia_LasDelicias_1200BP	Colombia_Purnia_530BP	-0.000502	-0.58	2532	2554	43987
Mbuti.SDG	Wichi	Colombia_LasDelicias_1200BP	Colombia_Purnia_530BP	-7.2e-05	-0.078	2543	2546	43987
Mbuti.SDG	Yaghan	Colombia_LasDelicias_1200BP	Colombia_Purnia_530BP	-0.000455	-0.49	2534	2554	43975
Mbuti.SDG	Yaqui	Colombia_LasDelicias_1200BP	Colombia_Purnia_530BP	-0.000968	-0.635	1351	1374	24287
Mbuti.SDG	Zapotec1	Colombia_LasDelicias_1200BP	Colombia_Purnia_530BP	-0.00087	-1.093	2515	2553	43987
Mbuti.SDG	Zapotec2	Colombia_LasDelicias_1200BP	Colombia_Purnia_530BP	-0.000392	-0.47	2535	2553	43987
Mbuti.SDG	Algonquin	Colombia_Soacha_520BP	Colombia_Purnia_530BP	-0.001495	-1.296	2155	2212	38089
Mbuti.SDG	Arara	Colombia_Soacha_520BP	Colombia_Purnia_530BP	-0.000877	-0.66	2053	2085	36819
Mbuti.SDG	Arhuaco	Colombia_Soacha_520BP	Colombia_Purnia_530BP	-0.001519	-1.23	2179	2236	38043
Mbuti.SDG	Aymara	Colombia_Soacha_520BP	Colombia_Purnia_530BP	-0.002743	-2.837	2246	2355	39783
Mbuti.SDG	Bribri	Colombia_Soacha_520BP	Colombia_Purnia_530BP	-0.001658	-1.472	2279	2345	39783
Mbuti.SDG	Cabecar	Colombia_Soacha_520BP	Colombia_Purnia_530BP	-0.001532	-1.414	2283	2344	39783
Mbuti.SDG	Chane	Colombia_Soacha_520BP	Colombia_Purnia_530BP	-0.001225	-1.109	2277	2326	39778
Mbuti.SDG	Chilote	Colombia_Soacha_520BP	Colombia_Purnia_530BP	-0.002023	-1.706	2191	2269	38600
Mbuti.SDG	Chono	Colombia_Soacha_520BP	Colombia_Purnia_530BP	-0.002481	-1.929	2092	2184	36933
Mbuti.SDG	Chorotega	Colombia_Soacha_520BP	Colombia_Purnia_530BP	-0.003602	-2.048	1124	1198	20643
Mbuti.SDG	Diaguita	Colombia_Soacha_520BP	Colombia_Purnia_530BP	-0.002619	-2.291	2187	2289	38731
Mbuti.SDG	Embera	Colombia_Soacha_520BP	Colombia_Purnia_530BP	-0.002411	-2.312	2261	2357	39783
Mbuti.SDG	Guahibo	Colombia_Soacha_520BP	Colombia_Purnia_530BP	-0.001685	-1.593	2267	2334	39783
Mbuti.SDG	Guarani	Colombia_Soacha_520BP	Colombia_Purnia_530BP	-0.001348	-1.337	2270	2323	39783
Mbuti.SDG	Guaymi	Colombia_Soacha_520BP	Colombia_Purnia_530BP	-0.000545	-0.485	2299	2320	39783
Mbuti.SDG	Huetar	Colombia_Soacha_520BP	Colombia_Purnia_530BP	-0.00019	-0.098	1227	1230	20940
Mbuti.SDG	Hulliche	Colombia_Soacha_520BP	Colombia_Purnia_530BP	-0.002266	-2.016	2240	2329	39590
Mbuti.SDG	Inga	Colombia_Soacha_520BP	Colombia_Purnia_530BP	-0.002787	-2.738	2256	2366	39783
Mbuti.SDG	Jamamadi	Colombia_Soacha_520BP	Colombia_Purnia_530BP	-0.002666	-2.048	2241	2346	39515
Mbuti.SDG	Kaingang	Colombia_Soacha_520BP	Colombia_Purnia_530BP	-0.002112	-1.615	1929	2001	33973
Mbuti.SDG	Kaqchikel	Colombia_Soacha_520BP	Colombia_Purnia_530BP	-0.001867	-1.912	2269	2344	39783
Mbuti.SDG	Karitiana	Colombia_Soacha_520BP	Colombia_Purnia_530BP	-0.00299	-2.754	2244	2363	39783
Mbuti.SDG	Kogi	Colombia_Soacha_520BP	Colombia_Purnia_530BP	-0.000985	-0.863	2279	2318	39783
Mbuti.SDG	Maleku	Colombia_Soacha_520BP	Colombia_Purnia_530BP	-0.00115	-0.911	2295	2341	39783
Mbuti.SDG	Maya1	Colombia_Soacha_520BP	Colombia_Purnia_530BP	-0.001765	-1.836	2266	2337	39783
Mbuti.SDG	Maya2	Colombia_Soacha_520BP	Colombia_Purnia_530BP	-0.001529	-1.571	2269	2330	39783
Mbuti.SDG	Mixe	Colombia_Soacha_520BP	Colombia_Purnia_530BP	-0.002116	-2.173	2257	2342	39783
Mbuti.SDG	Mixtec	Colombia_Soacha_520BP	Colombia_Purnia_530BP	-0.002073	-2.139	2242	2325	39783
Mbuti.SDG	Ojibwa	Colombia_Soacha_520BP	Colombia_Purnia_530BP	-0.00167	-1.471	2196	2261	38885
Mbuti.SDG	Palikur	Colombia_Soacha_520BP	Colombia_Purnia_530BP	-0.00301	-2.69	2233	2353	39782
Mbuti.SDG	Parakana	Colombia_Soacha_520BP	Colombia_Purnia_530BP	-0.000887	-0.694	2233	2268	39163
Mbuti.SDG	Piapoco	Colombia_Soacha_520BP	Colombia_Purnia_530BP	-0.001811	-1.83	2270	2342	39783
Mbuti.SDG	Pima	Colombia_Soacha_520BP	Colombia_Purnia_530BP	-0.001609	-1.588	2250	2314	39783
Mbuti.SDG	Purepecha	Colombia_Soacha_520BP	Colombia_Purnia_530BP	-0.002024	-1.293	1514	1568	26698
Mbuti.SDG	Quechua	Colombia_Soacha_520BP	Colombia_Purnia_530BP	-0.002755	-2.897	2241	2351	39783
Mbuti.SDG	Surui	Colombia_Soacha_520BP	Colombia_Purnia_530BP	-0.001438	-1.326	2271	2328	39783
Mbuti.SDG	Tepehuano	Colombia_Soacha_520BP	Colombia_Purnia_530BP	-0.002589	-2.636	2250	2353	39783
Mbuti.SDG	Teribe	Colombia_Soacha_520BP	Colombia_Purnia_530BP	-0.00111	-0.954	2305	2349	39783
Mbuti.SDG	Ticuna	Colombia_Soacha_520BP	Colombia_Purnia_530BP	-0.001302	-1.148	2289	2341	39783
Mbuti.SDG	Toba	Colombia_Soacha_520BP	Colombia_Purnia_530BP	-0.00221	-2.071	2253	2341	39783
Mbuti.SDG	Waunana	Colombia_Soacha_520BP	Colombia_Purnia_530BP	-0.002033	-1.83	2266	2347	39783
Mbuti.SDG	Wayuu	Colombia_Soacha_520BP	Colombia_Purnia_530BP	-0.00221	-2.227	2256	2344	39783
Mbuti.SDG	Wichi	Colombia_Soacha_520BP	Colombia_Purnia_530BP	-0.001614	-1.471	2265	2329	39783
Mbuti.SDG	Yaghan	Colombia_Soacha_520BP	Colombia_Purnia_530BP	-0.002813	-2.442	2245	2357	39772
Mbuti.SDG	Yaqui	Colombia_Soacha_520BP	Colombia_Purnia_530BP	-0.003073	-1.731	1209	1276	21941
Mbuti.SDG	Zapotec1	Colombia_Soacha_520BP	Colombia_Purnia_530BP	-0.002352	-2.516	2246	2340	39783
Mbuti.SDG	Zapotec2	Colombia_Soacha_520BP	Colombia_Purnia_530BP	-0.001758	-1.82	2264	2334	39783
of	qpDstat:	262.603	seconds	cpu	1.926.910	Mbytes	in	use

## Sheet: f4(OG; ACol, MX1, MX2)
Table S4.C: f4-outgroup-statistics showing the relationship between ancient Colombian populations, present-day Indigenous Colombians (Arias et al. (60)), and present-day Indigenous populations in the Illumina dataset (Reich et al 2012 (23))
Notes:
a) All European and African admixture has been masked by Reich et al. (23) prior to publication
a) All European and African admixture has been masked by Arias et al. (60)
Pop1	Pop2	Pop3	Pop4	f4	Z score	ABBA	BABA	SNP
Mbuti.DG	Colombia_Checua_6000BP	Achagua	Algonquin	-0.008138	-11.178	3299	3765	57346
Mbuti.DG	Colombia_Checua_6000BP	Achagua	Arara	0.001638	2.137	3146	3055	55341
Mbuti.DG	Colombia_Checua_6000BP	Achagua	Arhuaco	-0.00204	-3.079	3307	3424	57112
Mbuti.DG	Colombia_Checua_6000BP	Achagua	Aymara	0.000491	1.198	3503	3474	59760
Mbuti.DG	Colombia_Checua_6000BP	Achagua	Bribri	-0.000818	-1.505	3452	3501	59760
Mbuti.DG	Colombia_Checua_6000BP	Achagua	Cabecar	-0.000704	-1.5	3466	3508	59760
Mbuti.DG	Colombia_Checua_6000BP	Achagua	Chane	0.000305	0.52	3485	3466	59754
Mbuti.DG	Colombia_Checua_6000BP	Achagua	Chilote	-0.000345	-0.579	3395	3415	57956
Mbuti.DG	Colombia_Checua_6000BP	Achagua	Chono	0.00021	0.313	3243	3231	55405
Mbuti.DG	Colombia_Checua_6000BP	Achagua	Chorotega	-0.000459	-0.459	1752	1767	30809
Mbuti.DG	Colombia_Checua_6000BP	Achagua	Diaguita	0.000167	0.292	3396	3386	58196
Mbuti.DG	Colombia_Checua_6000BP	Achagua	Embera	-0.000652	-1.31	3447	3486	59760
Mbuti.DG	Colombia_Checua_6000BP	Achagua	Guahibo	-8.3e-05	-0.212	3359	3364	59760
Mbuti.DG	Colombia_Checua_6000BP	Achagua	Guarani	-0.000126	-0.299	3466	3474	59760
Mbuti.DG	Colombia_Checua_6000BP	Achagua	Guaymi	-0.000357	-0.646	3470	3492	59760
Mbuti.DG	Colombia_Checua_6000BP	Achagua	Huetar	-0.000724	-0.691	1826	1849	31468
Mbuti.DG	Colombia_Checua_6000BP	Achagua	Hulliche	-0.000383	-0.702	3472	3495	59485
Mbuti.DG	Colombia_Checua_6000BP	Achagua	Inga	-0.000541	-1.259	3424	3457	59760
Mbuti.DG	Colombia_Checua_6000BP	Achagua	Jamamadi	-0.000229	-0.306	3422	3435	59316
Mbuti.DG	Colombia_Checua_6000BP	Achagua	Kaingang	-0.000261	-0.363	2957	2970	50918
Mbuti.DG	Colombia_Checua_6000BP	Achagua	Kaqchikel	-0.000849	-2.215	3469	3519	59760
Mbuti.DG	Colombia_Checua_6000BP	Achagua	Karitiana	0.000478	0.967	3486	3457	59760
Mbuti.DG	Colombia_Checua_6000BP	Achagua	Kogi	-0.001467	-2.599	3450	3537	59759
Mbuti.DG	Colombia_Checua_6000BP	Achagua	Maleku	-0.000573	-0.904	3486	3520	59760
Mbuti.DG	Colombia_Checua_6000BP	Achagua	Maya1	-0.001016	-2.726	3467	3528	59760
Mbuti.DG	Colombia_Checua_6000BP	Achagua	Maya2	-0.00138	-3.357	3456	3538	59760
Mbuti.DG	Colombia_Checua_6000BP	Achagua	Mixe	-0.001873	-4.276	3460	3572	59760
Mbuti.DG	Colombia_Checua_6000BP	Achagua	Mixtec	-0.00364	-8.32	3453	3670	59760
Mbuti.DG	Colombia_Checua_6000BP	Achagua	Ojibwa	-0.007339	-11.757	3352	3780	58321
Mbuti.DG	Colombia_Checua_6000BP	Achagua	Palikur	0.000583	1.038	3466	3431	59758
Mbuti.DG	Colombia_Checua_6000BP	Achagua	Parakana	-0.000527	-0.744	3375	3406	58742
Mbuti.DG	Colombia_Checua_6000BP	Achagua	Piapoco	5.2e-05	0.115	3446	3443	59760
Mbuti.DG	Colombia_Checua_6000BP	Achagua	Pima	-0.003346	-7.124	3473	3673	59760
Mbuti.DG	Colombia_Checua_6000BP	Achagua	Purepecha	-0.002607	-2.976	2295	2399	40006
Mbuti.DG	Colombia_Checua_6000BP	Achagua	Quechua	-0.000314	-0.793	3490	3509	59760
Mbuti.DG	Colombia_Checua_6000BP	Achagua	Surui	-0.000286	-0.537	3451	3468	59760
Mbuti.DG	Colombia_Checua_6000BP	Achagua	Tepehuano	-0.001848	-4.419	3480	3591	59760
Mbuti.DG	Colombia_Checua_6000BP	Achagua	Teribe	0.000256	0.465	3496	3480	59760
Mbuti.DG	Colombia_Checua_6000BP	Achagua	Ticuna	-0.000762	-1.521	3432	3477	59760
Mbuti.DG	Colombia_Checua_6000BP	Achagua	Toba	-0.000235	-0.486	3475	3489	59760
Mbuti.DG	Colombia_Checua_6000BP	Achagua	Waunana	-0.000513	-0.999	3445	3475	59760
Mbuti.DG	Colombia_Checua_6000BP	Achagua	Wayuu	-0.000139	-0.326	3464	3473	59760
Mbuti.DG	Colombia_Checua_6000BP	Achagua	Wichi	0.000562	1.132	3499	3465	59760
Mbuti.DG	Colombia_Checua_6000BP	Achagua	Yaghan	0.000172	0.294	3501	3491	59745
Mbuti.DG	Colombia_Checua_6000BP	Achagua	Yaqui	-0.002055	-2.109	1868	1936	32992
Mbuti.DG	Colombia_Checua_6000BP	Achagua	Zapotec1	-0.0019	-4.851	3458	3572	59760
Mbuti.DG	Colombia_Checua_6000BP	Achagua	Zapotec2	-0.001304	-3.22	3480	3558	59760
Mbuti.DG	Colombia_Checua_6000BP	Barasano	Algonquin	-0.007028	-9.174	3312	3713	57137
Mbuti.DG	Colombia_Checua_6000BP	Barasano	Arara	0.002598	3.035	3184	3041	55140
Mbuti.DG	Colombia_Checua_6000BP	Barasano	Arhuaco	-0.000949	-1.254	3322	3376	56898
Mbuti.DG	Colombia_Checua_6000BP	Barasano	Aymara	0.001474	2.792	3531	3443	59539
Mbuti.DG	Colombia_Checua_6000BP	Barasano	Bribri	0.000121	0.189	3478	3471	59539
Mbuti.DG	Colombia_Checua_6000BP	Barasano	Cabecar	0.000274	0.465	3491	3474	59539
Mbuti.DG	Colombia_Checua_6000BP	Barasano	Chane	0.001294	1.874	3505	3427	59533
Mbuti.DG	Colombia_Checua_6000BP	Barasano	Chilote	0.000596	0.876	3420	3386	57740
Mbuti.DG	Colombia_Checua_6000BP	Barasano	Chono	0.000984	1.295	3259	3205	55208
Mbuti.DG	Colombia_Checua_6000BP	Barasano	Chorotega	0.001545	1.389	1805	1758	30710
Mbuti.DG	Colombia_Checua_6000BP	Barasano	Diaguita	0.001147	1.682	3420	3354	57977
Mbuti.DG	Colombia_Checua_6000BP	Barasano	Embera	0.00027	0.452	3463	3447	59539
Mbuti.DG	Colombia_Checua_6000BP	Barasano	Guahibo	0.00088	1.57	3462	3409	59539
Mbuti.DG	Colombia_Checua_6000BP	Barasano	Guarani	0.000849	1.531	3474	3423	59539
Mbuti.DG	Colombia_Checua_6000BP	Barasano	Guaymi	0.000595	0.897	3496	3461	59539
Mbuti.DG	Colombia_Checua_6000BP	Barasano	Huetar	0.000813	0.71	1849	1824	31365
Mbuti.DG	Colombia_Checua_6000BP	Barasano	Hulliche	0.000684	1.063	3493	3453	59266
Mbuti.DG	Colombia_Checua_6000BP	Barasano	Inga	0.000378	0.694	3441	3419	59539
Mbuti.DG	Colombia_Checua_6000BP	Barasano	Jamamadi	0.000799	0.956	3438	3391	59100
Mbuti.DG	Colombia_Checua_6000BP	Barasano	Kaingang	0.000549	0.666	2972	2945	50727
Mbuti.DG	Colombia_Checua_6000BP	Barasano	Kaqchikel	0.000118	0.232	3493	3485	59539
Mbuti.DG	Colombia_Checua_6000BP	Barasano	Karitiana	0.001514	2.504	3498	3408	59539
Mbuti.DG	Colombia_Checua_6000BP	Barasano	Kogi	-0.000489	-0.734	3468	3497	59538
Mbuti.DG	Colombia_Checua_6000BP	Barasano	Maleku	0.000352	0.503	3494	3473	59539
Mbuti.DG	Colombia_Checua_6000BP	Barasano	Maya1	-2e-05	-0.039	3493	3494	59539
Mbuti.DG	Colombia_Checua_6000BP	Barasano	Maya2	-0.0004	-0.763	3484	3508	59539
Mbuti.DG	Colombia_Checua_6000BP	Barasano	Mixe	-0.000916	-1.638	3481	3536	59539
Mbuti.DG	Colombia_Checua_6000BP	Barasano	Mixtec	-0.002645	-4.78	3477	3635	59539
Mbuti.DG	Colombia_Checua_6000BP	Barasano	Ojibwa	-0.006435	-9.359	3361	3735	58109
Mbuti.DG	Colombia_Checua_6000BP	Barasano	Palikur	0.001573	2.372	3487	3393	59537
Mbuti.DG	Colombia_Checua_6000BP	Barasano	Parakana	0.000397	0.507	3382	3359	58524
Mbuti.DG	Colombia_Checua_6000BP	Barasano	Piapoco	0.000989	1.704	3464	3405	59539
Mbuti.DG	Colombia_Checua_6000BP	Barasano	Pima	-0.002393	-4.095	3500	3642	59539
Mbuti.DG	Colombia_Checua_6000BP	Barasano	Purepecha	-0.001357	-1.42	2329	2383	39862
Mbuti.DG	Colombia_Checua_6000BP	Barasano	Quechua	0.000682	1.328	3515	3474	59539
Mbuti.DG	Colombia_Checua_6000BP	Barasano	Surui	0.000732	1.172	3481	3437	59539
Mbuti.DG	Colombia_Checua_6000BP	Barasano	Tepehuano	-0.000838	-1.508	3508	3558	59539
Mbuti.DG	Colombia_Checua_6000BP	Barasano	Teribe	0.00132	1.999	3508	3429	59539
Mbuti.DG	Colombia_Checua_6000BP	Barasano	Ticuna	0.000195	0.358	3360	3348	59539
Mbuti.DG	Colombia_Checua_6000BP	Barasano	Toba	0.000748	1.256	3499	3454	59539
Mbuti.DG	Colombia_Checua_6000BP	Barasano	Waunana	0.000443	0.709	3461	3435	59539
Mbuti.DG	Colombia_Checua_6000BP	Barasano	Wayuu	0.000897	1.623	3478	3424	59539
Mbuti.DG	Colombia_Checua_6000BP	Barasano	Wichi	0.001573	2.543	3517	3423	59539
Mbuti.DG	Colombia_Checua_6000BP	Barasano	Yaghan	0.001149	1.67	3515	3447	59524
Mbuti.DG	Colombia_Checua_6000BP	Barasano	Yaqui	-0.000163	-0.152	1884	1890	32864
Mbuti.DG	Colombia_Checua_6000BP	Barasano	Zapotec1	-0.000919	-1.767	3484	3539	59539
Mbuti.DG	Colombia_Checua_6000BP	Barasano	Zapotec2	-0.000344	-0.642	3507	3528	59539
Mbuti.DG	Colombia_Checua_6000BP	Cabiyari	Algonquin	-0.009521	-11.065	2935	3451	54145
Mbuti.DG	Colombia_Checua_6000BP	Cabiyari	Arara	6.5e-05	0.069	2777	2774	52305
Mbuti.DG	Colombia_Checua_6000BP	Cabiyari	Arhuaco	-0.00376	-4.617	2918	3121	53937
Mbuti.DG	Colombia_Checua_6000BP	Cabiyari	Aymara	-0.001107	-1.767	3101	3163	56433
Mbuti.DG	Colombia_Checua_6000BP	Cabiyari	Bribri	-0.00234	-3.222	3058	3190	56433
Mbuti.DG	Colombia_Checua_6000BP	Cabiyari	Cabecar	-0.002448	-3.593	3060	3198	56433
Mbuti.DG	Colombia_Checua_6000BP	Cabiyari	Chane	-0.001443	-1.956	3060	3142	56427
Mbuti.DG	Colombia_Checua_6000BP	Cabiyari	Chilote	-0.002135	-2.836	2996	3113	54733
Mbuti.DG	Colombia_Checua_6000BP	Cabiyari	Chono	-0.001496	-1.789	2873	2952	52316
Mbuti.DG	Colombia_Checua_6000BP	Cabiyari	Chorotega	-0.001347	-1.099	1576	1615	29165
Mbuti.DG	Colombia_Checua_6000BP	Cabiyari	Diaguita	-0.001621	-2.137	2999	3088	54949
Mbuti.DG	Colombia_Checua_6000BP	Cabiyari	Embera	-0.002383	-3.386	3045	3179	56433
Mbuti.DG	Colombia_Checua_6000BP	Cabiyari	Guahibo	-0.001828	-2.801	3031	3134	56433
Mbuti.DG	Colombia_Checua_6000BP	Cabiyari	Guarani	-0.00173	-2.713	3057	3155	56433
Mbuti.DG	Colombia_Checua_6000BP	Cabiyari	Guaymi	-0.001973	-2.698	3052	3163	56433
Mbuti.DG	Colombia_Checua_6000BP	Cabiyari	Huetar	-0.002131	-1.714	1627	1691	29736
Mbuti.DG	Colombia_Checua_6000BP	Cabiyari	Hulliche	-0.001982	-2.679	3060	3172	56175
Mbuti.DG	Colombia_Checua_6000BP	Cabiyari	Inga	-0.002035	-3.242	3007	3122	56433
Mbuti.DG	Colombia_Checua_6000BP	Cabiyari	Jamamadi	-0.001859	-2.033	3034	3138	56020
Mbuti.DG	Colombia_Checua_6000BP	Cabiyari	Kaingang	-0.001763	-2.034	2583	2668	48072
Mbuti.DG	Colombia_Checua_6000BP	Cabiyari	Kaqchikel	-0.002447	-4.015	3067	3205	56433
Mbuti.DG	Colombia_Checua_6000BP	Cabiyari	Karitiana	-0.001082	-1.554	3078	3139	56433
Mbuti.DG	Colombia_Checua_6000BP	Cabiyari	Kogi	-0.003392	-4.585	3039	3231	56432
Mbuti.DG	Colombia_Checua_6000BP	Cabiyari	Maleku	-0.002362	-2.933	3089	3222	56433
Mbuti.DG	Colombia_Checua_6000BP	Cabiyari	Maya1	-0.002615	-4.277	3074	3221	56433
Mbuti.DG	Colombia_Checua_6000BP	Cabiyari	Maya2	-0.002964	-4.657	3065	3232	56433
Mbuti.DG	Colombia_Checua_6000BP	Cabiyari	Mixe	-0.003411	-5.137	3074	3266	56433
Mbuti.DG	Colombia_Checua_6000BP	Cabiyari	Mixtec	-0.005289	-8.33	3057	3356	56433
Mbuti.DG	Colombia_Checua_6000BP	Cabiyari	Ojibwa	-0.008986	-11.076	2967	3462	55079
Mbuti.DG	Colombia_Checua_6000BP	Cabiyari	Palikur	-0.001025	-1.392	3054	3112	56431
Mbuti.DG	Colombia_Checua_6000BP	Cabiyari	Parakana	-0.001996	-2.336	2967	3078	55492
Mbuti.DG	Colombia_Checua_6000BP	Cabiyari	Piapoco	-0.001615	-2.518	3038	3129	56433
Mbuti.DG	Colombia_Checua_6000BP	Cabiyari	Pima	-0.005029	-7.57	3070	3353	56433
Mbuti.DG	Colombia_Checua_6000BP	Cabiyari	Purepecha	-0.004307	-4.046	2043	2206	37800
Mbuti.DG	Colombia_Checua_6000BP	Cabiyari	Quechua	-0.00194	-3.159	3089	3199	56433
Mbuti.DG	Colombia_Checua_6000BP	Cabiyari	Surui	-0.001879	-2.657	3048	3154	56433
Mbuti.DG	Colombia_Checua_6000BP	Cabiyari	Tepehuano	-0.003456	-5.327	3080	3275	56433
Mbuti.DG	Colombia_Checua_6000BP	Cabiyari	Teribe	-0.00138	-1.871	3085	3163	56433
Mbuti.DG	Colombia_Checua_6000BP	Cabiyari	Ticuna	-0.002484	-3.648	2988	3128	56433
Mbuti.DG	Colombia_Checua_6000BP	Cabiyari	Toba	-0.001748	-2.692	3064	3163	56433
Mbuti.DG	Colombia_Checua_6000BP	Cabiyari	Waunana	-0.002235	-3.22	3034	3160	56433
Mbuti.DG	Colombia_Checua_6000BP	Cabiyari	Wayuu	-0.001776	-2.835	3060	3160	56433
Mbuti.DG	Colombia_Checua_6000BP	Cabiyari	Wichi	-0.000952	-1.364	3092	3146	56433
Mbuti.DG	Colombia_Checua_6000BP	Cabiyari	Yaghan	-0.001377	-1.814	3098	3176	56418
Mbuti.DG	Colombia_Checua_6000BP	Cabiyari	Yaqui	-0.003115	-2.755	1668	1765	31136
Mbuti.DG	Colombia_Checua_6000BP	Cabiyari	Zapotec1	-0.003458	-5.557	3066	3261	56433
Mbuti.DG	Colombia_Checua_6000BP	Cabiyari	Zapotec2	-0.002982	-4.675	3079	3247	56433
Mbuti.DG	Colombia_Checua_6000BP	Carijona	Algonquin	-0.008305	-11.869	3306	3783	57515
Mbuti.DG	Colombia_Checua_6000BP	Carijona	Arara	0.001428	1.815	3155	3076	55498
Mbuti.DG	Colombia_Checua_6000BP	Carijona	Arhuaco	-0.002116	-3.241	3304	3425	57275
Mbuti.DG	Colombia_Checua_6000BP	Carijona	Aymara	0.000311	0.756	3497	3479	59935
Mbuti.DG	Colombia_Checua_6000BP	Carijona	Bribri	-0.001019	-1.934	3450	3511	59935
Mbuti.DG	Colombia_Checua_6000BP	Carijona	Cabecar	-0.0009	-1.889	3462	3515	59935
Mbuti.DG	Colombia_Checua_6000BP	Carijona	Chane	0.000118	0.204	3484	3477	59929
Mbuti.DG	Colombia_Checua_6000BP	Carijona	Chilote	-0.000746	-1.242	3385	3428	58122
Mbuti.DG	Colombia_Checua_6000BP	Carijona	Chono	-0.000393	-0.592	3226	3248	55567
Mbuti.DG	Colombia_Checua_6000BP	Carijona	Chorotega	-0.000893	-0.892	1758	1786	30910
Mbuti.DG	Colombia_Checua_6000BP	Carijona	Diaguita	-4.7e-05	-0.084	3376	3379	58366
Mbuti.DG	Colombia_Checua_6000BP	Carijona	Embera	-0.000871	-1.799	3446	3498	59935
Mbuti.DG	Colombia_Checua_6000BP	Carijona	Guahibo	-0.000302	-0.682	3430	3448	59935
Mbuti.DG	Colombia_Checua_6000BP	Carijona	Guarani	-0.000299	-0.664	3464	3482	59935
Mbuti.DG	Colombia_Checua_6000BP	Carijona	Guaymi	-0.000564	-1.018	3467	3500	59935
Mbuti.DG	Colombia_Checua_6000BP	Carijona	Huetar	-0.000651	-0.641	1831	1852	31556
Mbuti.DG	Colombia_Checua_6000BP	Carijona	Hulliche	-0.000548	-1.016	3462	3495	59660
Mbuti.DG	Colombia_Checua_6000BP	Carijona	Inga	-0.000743	-1.709	3415	3460	59935
Mbuti.DG	Colombia_Checua_6000BP	Carijona	Jamamadi	-0.000404	-0.529	3423	3447	59489
Mbuti.DG	Colombia_Checua_6000BP	Carijona	Kaingang	-0.000222	-0.312	2951	2962	51070
Mbuti.DG	Colombia_Checua_6000BP	Carijona	Kaqchikel	-0.00104	-2.694	3468	3531	59935
Mbuti.DG	Colombia_Checua_6000BP	Carijona	Karitiana	0.000298	0.602	3478	3460	59935
Mbuti.DG	Colombia_Checua_6000BP	Carijona	Kogi	-0.001703	-2.92	3443	3545	59934
Mbuti.DG	Colombia_Checua_6000BP	Carijona	Maleku	-0.000747	-1.192	3482	3527	59935
Mbuti.DG	Colombia_Checua_6000BP	Carijona	Maya1	-0.001194	-3.132	3465	3537	59935
Mbuti.DG	Colombia_Checua_6000BP	Carijona	Maya2	-0.001559	-3.789	3455	3548	59935
Mbuti.DG	Colombia_Checua_6000BP	Carijona	Mixe	-0.002064	-4.739	3460	3583	59935
Mbuti.DG	Colombia_Checua_6000BP	Carijona	Mixtec	-0.003827	-8.789	3454	3683	59935
Mbuti.DG	Colombia_Checua_6000BP	Carijona	Ojibwa	-0.0076	-11.957	3354	3799	58494
Mbuti.DG	Colombia_Checua_6000BP	Carijona	Palikur	0.000428	0.778	3455	3429	59933
Mbuti.DG	Colombia_Checua_6000BP	Carijona	Parakana	-0.00079	-1.16	3351	3397	58912
Mbuti.DG	Colombia_Checua_6000BP	Carijona	Piapoco	-0.000164	-0.379	3425	3435	59935
Mbuti.DG	Colombia_Checua_6000BP	Carijona	Pima	-0.003519	-7.315	3473	3684	59935
Mbuti.DG	Colombia_Checua_6000BP	Carijona	Purepecha	-0.002695	-3.017	2295	2403	40119
Mbuti.DG	Colombia_Checua_6000BP	Carijona	Quechua	-0.000489	-1.256	3483	3512	59935
Mbuti.DG	Colombia_Checua_6000BP	Carijona	Surui	-0.000471	-0.893	3445	3473	59935
Mbuti.DG	Colombia_Checua_6000BP	Carijona	Tepehuano	-0.002016	-4.787	3481	3602	59935
Mbuti.DG	Colombia_Checua_6000BP	Carijona	Teribe	6.4e-05	0.119	3484	3480	59935
Mbuti.DG	Colombia_Checua_6000BP	Carijona	Ticuna	-0.000944	-1.917	3425	3482	59935
Mbuti.DG	Colombia_Checua_6000BP	Carijona	Toba	-0.000435	-0.896	3473	3499	59935
Mbuti.DG	Colombia_Checua_6000BP	Carijona	Waunana	-0.000699	-1.323	3439	3481	59935
Mbuti.DG	Colombia_Checua_6000BP	Carijona	Wayuu	-0.00034	-0.81	3458	3479	59935
Mbuti.DG	Colombia_Checua_6000BP	Carijona	Wichi	0.000358	0.724	3493	3471	59935
Mbuti.DG	Colombia_Checua_6000BP	Carijona	Yaghan	-6e-06	-0.011	3493	3493	59920
Mbuti.DG	Colombia_Checua_6000BP	Carijona	Yaqui	-0.000972	-0.993	1899	1931	33084
Mbuti.DG	Colombia_Checua_6000BP	Carijona	Zapotec1	-0.002084	-5.211	3463	3587	59935
Mbuti.DG	Colombia_Checua_6000BP	Carijona	Zapotec2	-0.001489	-3.558	3483	3572	59935
Mbuti.DG	Colombia_Checua_6000BP	Cocama	Algonquin	-0.007418	-10.611	3246	3661	55982
Mbuti.DG	Colombia_Checua_6000BP	Cocama	Arara	0.002276	2.845	3110	2987	54033
Mbuti.DG	Colombia_Checua_6000BP	Cocama	Arhuaco	-0.001216	-1.825	3268	3335	55761
Mbuti.DG	Colombia_Checua_6000BP	Cocama	Aymara	0.001254	2.981	3450	3377	58344
Mbuti.DG	Colombia_Checua_6000BP	Cocama	Bribri	-7.1e-05	-0.122	3408	3413	58344
Mbuti.DG	Colombia_Checua_6000BP	Cocama	Cabecar	-2e-06	-0.003	3419	3419	58344
Mbuti.DG	Colombia_Checua_6000BP	Cocama	Chane	0.001026	1.706	3424	3364	58338
Mbuti.DG	Colombia_Checua_6000BP	Cocama	Chilote	0.0002	0.332	3346	3335	56585
Mbuti.DG	Colombia_Checua_6000BP	Cocama	Chono	0.000628	0.927	3198	3164	54091
Mbuti.DG	Colombia_Checua_6000BP	Cocama	Chorotega	0.000568	0.539	1749	1731	30098
Mbuti.DG	Colombia_Checua_6000BP	Cocama	Diaguita	0.000922	1.598	3336	3284	56807
Mbuti.DG	Colombia_Checua_6000BP	Cocama	Embera	8.6e-05	0.166	3402	3397	58344
Mbuti.DG	Colombia_Checua_6000BP	Cocama	Guahibo	0.000613	1.341	3396	3360	58344
Mbuti.DG	Colombia_Checua_6000BP	Cocama	Guarani	0.000616	1.33	3409	3373	58344
Mbuti.DG	Colombia_Checua_6000BP	Cocama	Guaymi	0.000348	0.616	3417	3396	58344
Mbuti.DG	Colombia_Checua_6000BP	Cocama	Huetar	-0.000325	-0.301	1789	1799	30712
Mbuti.DG	Colombia_Checua_6000BP	Cocama	Hulliche	0.000404	0.711	3421	3397	58077
Mbuti.DG	Colombia_Checua_6000BP	Cocama	Inga	0.000174	0.36	3382	3372	58344
Mbuti.DG	Colombia_Checua_6000BP	Cocama	Jamamadi	0.000512	0.666	3377	3347	57922
Mbuti.DG	Colombia_Checua_6000BP	Cocama	Kaingang	0.000775	1.079	2921	2882	49704
Mbuti.DG	Colombia_Checua_6000BP	Cocama	Kaqchikel	-9e-05	-0.216	3419	3424	58344
Mbuti.DG	Colombia_Checua_6000BP	Cocama	Karitiana	0.001256	2.491	3429	3356	58344
Mbuti.DG	Colombia_Checua_6000BP	Cocama	Kogi	-0.000811	-1.324	3399	3446	58343
Mbuti.DG	Colombia_Checua_6000BP	Cocama	Maleku	0.00013	0.197	3444	3437	58344
Mbuti.DG	Colombia_Checua_6000BP	Cocama	Maya1	-0.000239	-0.605	3420	3434	58344
Mbuti.DG	Colombia_Checua_6000BP	Cocama	Maya2	-0.000617	-1.435	3410	3446	58344
Mbuti.DG	Colombia_Checua_6000BP	Cocama	Mixe	-0.001088	-2.471	3411	3474	58344
Mbuti.DG	Colombia_Checua_6000BP	Cocama	Mixtec	-0.002861	-6.529	3407	3574	58344
Mbuti.DG	Colombia_Checua_6000BP	Cocama	Ojibwa	-0.006628	-10.695	3305	3682	56943
Mbuti.DG	Colombia_Checua_6000BP	Cocama	Palikur	0.001308	2.318	3408	3331	58342
Mbuti.DG	Colombia_Checua_6000BP	Cocama	Parakana	0.000255	0.351	3305	3291	57363
Mbuti.DG	Colombia_Checua_6000BP	Cocama	Piapoco	0.000805	1.816	3382	3336	58344
Mbuti.DG	Colombia_Checua_6000BP	Cocama	Pima	-0.002627	-5.254	3426	3579	58344
Mbuti.DG	Colombia_Checua_6000BP	Cocama	Purepecha	-0.001733	-1.911	2265	2332	39083
Mbuti.DG	Colombia_Checua_6000BP	Cocama	Quechua	0.000456	1.108	3439	3412	58344
Mbuti.DG	Colombia_Checua_6000BP	Cocama	Surui	0.000523	0.987	3405	3375	58344
Mbuti.DG	Colombia_Checua_6000BP	Cocama	Tepehuano	-0.001083	-2.459	3432	3495	58344
Mbuti.DG	Colombia_Checua_6000BP	Cocama	Teribe	0.001034	1.753	3458	3397	58344
Mbuti.DG	Colombia_Checua_6000BP	Cocama	Ticuna	-0.000104	-0.22	3323	3329	58344
Mbuti.DG	Colombia_Checua_6000BP	Cocama	Toba	0.000543	1.079	3422	3391	58344
Mbuti.DG	Colombia_Checua_6000BP	Cocama	Waunana	0.000181	0.335	3406	3395	58344
Mbuti.DG	Colombia_Checua_6000BP	Cocama	Wayuu	0.000674	1.547	3413	3374	58344
Mbuti.DG	Colombia_Checua_6000BP	Cocama	Wichi	0.001314	2.443	3446	3369	58344
Mbuti.DG	Colombia_Checua_6000BP	Cocama	Yaghan	0.000895	1.476	3444	3392	58329
Mbuti.DG	Colombia_Checua_6000BP	Cocama	Yaqui	-0.001109	-1.102	1853	1889	32180
Mbuti.DG	Colombia_Checua_6000BP	Cocama	Zapotec1	-0.001124	-2.745	3417	3483	58344
Mbuti.DG	Colombia_Checua_6000BP	Cocama	Zapotec2	-0.000576	-1.359	3434	3468	58344
Mbuti.DG	Colombia_Checua_6000BP	Coreguaje	Algonquin	-0.007978	-11.667	3308	3766	57346
Mbuti.DG	Colombia_Checua_6000BP	Coreguaje	Arara	0.001814	2.354	3164	3063	55341
Mbuti.DG	Colombia_Checua_6000BP	Coreguaje	Arhuaco	-0.00189	-3.144	3309	3417	57112
Mbuti.DG	Colombia_Checua_6000BP	Coreguaje	Aymara	0.000636	1.835	3503	3465	59760
Mbuti.DG	Colombia_Checua_6000BP	Coreguaje	Bribri	-0.000673	-1.348	3466	3506	59760
Mbuti.DG	Colombia_Checua_6000BP	Coreguaje	Cabecar	-0.000558	-1.314	3476	3509	59760
Mbuti.DG	Colombia_Checua_6000BP	Coreguaje	Chane	0.00045	0.84	3481	3454	59754
Mbuti.DG	Colombia_Checua_6000BP	Coreguaje	Chilote	-0.000378	-0.677	3393	3415	57956
Mbuti.DG	Colombia_Checua_6000BP	Coreguaje	Chono	2.1e-05	0.034	3234	3233	55405
Mbuti.DG	Colombia_Checua_6000BP	Coreguaje	Chorotega	-3.9e-05	-0.042	1776	1777	30809
Mbuti.DG	Colombia_Checua_6000BP	Coreguaje	Diaguita	0.000264	0.497	3387	3371	58196
Mbuti.DG	Colombia_Checua_6000BP	Coreguaje	Embera	-0.000506	-1.149	3456	3486	59760
Mbuti.DG	Colombia_Checua_6000BP	Coreguaje	Guahibo	6.2e-05	0.158	3437	3433	59760
Mbuti.DG	Colombia_Checua_6000BP	Coreguaje	Guarani	1.9e-05	0.05	3467	3466	59760
Mbuti.DG	Colombia_Checua_6000BP	Coreguaje	Guaymi	-0.000212	-0.414	3479	3492	59760
Mbuti.DG	Colombia_Checua_6000BP	Coreguaje	Huetar	-0.000226	-0.225	1838	1845	31468
Mbuti.DG	Colombia_Checua_6000BP	Coreguaje	Hulliche	-0.000234	-0.464	3469	3483	59485
Mbuti.DG	Colombia_Checua_6000BP	Coreguaje	Inga	-0.000396	-1.106	3395	3419	59760
Mbuti.DG	Colombia_Checua_6000BP	Coreguaje	Jamamadi	-6e-05	-0.082	3431	3435	59316
Mbuti.DG	Colombia_Checua_6000BP	Coreguaje	Kaingang	-5.5e-05	-0.08	2958	2960	50918
Mbuti.DG	Colombia_Checua_6000BP	Coreguaje	Kaqchikel	-0.000704	-2.172	3474	3516	59760
Mbuti.DG	Colombia_Checua_6000BP	Coreguaje	Karitiana	0.000623	1.395	3488	3451	59760
Mbuti.DG	Colombia_Checua_6000BP	Coreguaje	Kogi	-0.001324	-2.465	3462	3541	59759
Mbuti.DG	Colombia_Checua_6000BP	Coreguaje	Maleku	-0.000428	-0.711	3493	3518	59760
Mbuti.DG	Colombia_Checua_6000BP	Coreguaje	Maya1	-0.000871	-2.745	3473	3525	59760
Mbuti.DG	Colombia_Checua_6000BP	Coreguaje	Maya2	-0.001234	-3.502	3462	3536	59760
Mbuti.DG	Colombia_Checua_6000BP	Coreguaje	Mixe	-0.001728	-4.528	3474	3577	59760
Mbuti.DG	Colombia_Checua_6000BP	Coreguaje	Mixtec	-0.003494	-9.194	3462	3671	59760
Mbuti.DG	Colombia_Checua_6000BP	Coreguaje	Ojibwa	-0.007179	-11.927	3366	3784	58321
Mbuti.DG	Colombia_Checua_6000BP	Coreguaje	Palikur	0.000731	1.389	3471	3427	59758
Mbuti.DG	Colombia_Checua_6000BP	Coreguaje	Parakana	-0.00038	-0.552	3368	3391	58742
Mbuti.DG	Colombia_Checua_6000BP	Coreguaje	Piapoco	0.000197	0.495	3454	3443	59760
Mbuti.DG	Colombia_Checua_6000BP	Coreguaje	Pima	-0.003201	-7.687	3480	3671	59760
Mbuti.DG	Colombia_Checua_6000BP	Coreguaje	Purepecha	-0.002264	-2.656	2313	2403	40006
Mbuti.DG	Colombia_Checua_6000BP	Coreguaje	Quechua	-0.000169	-0.514	3491	3501	59760
Mbuti.DG	Colombia_Checua_6000BP	Coreguaje	Surui	-0.000141	-0.29	3452	3461	59760
Mbuti.DG	Colombia_Checua_6000BP	Coreguaje	Tepehuano	-0.001702	-4.701	3488	3589	59760
Mbuti.DG	Colombia_Checua_6000BP	Coreguaje	Teribe	0.000401	0.77	3502	3478	59760
Mbuti.DG	Colombia_Checua_6000BP	Coreguaje	Ticuna	-0.000617	-1.417	3411	3448	59760
Mbuti.DG	Colombia_Checua_6000BP	Coreguaje	Toba	-9e-05	-0.203	3477	3482	59760
Mbuti.DG	Colombia_Checua_6000BP	Coreguaje	Waunana	-0.000368	-0.807	3448	3470	59760
Mbuti.DG	Colombia_Checua_6000BP	Coreguaje	Wayuu	6e-06	0.016	3468	3468	59760
Mbuti.DG	Colombia_Checua_6000BP	Coreguaje	Wichi	0.000707	1.526	3502	3460	59760
Mbuti.DG	Colombia_Checua_6000BP	Coreguaje	Yaghan	0.000311	0.577	3496	3477	59745
Mbuti.DG	Colombia_Checua_6000BP	Coreguaje	Yaqui	-0.00097	-1.027	1889	1921	32992
Mbuti.DG	Colombia_Checua_6000BP	Coreguaje	Zapotec1	-0.001755	-5.246	3471	3576	59760
Mbuti.DG	Colombia_Checua_6000BP	Coreguaje	Zapotec2	-0.001158	-3.169	3490	3560	59760
Mbuti.DG	Colombia_Checua_6000BP	Guayabero	Algonquin	-0.008139	-12.177	3261	3720	56505
Mbuti.DG	Colombia_Checua_6000BP	Guayabero	Arara	0.001707	2.314	3112	3019	54526
Mbuti.DG	Colombia_Checua_6000BP	Guayabero	Arhuaco	-0.001963	-3.219	3261	3371	56257
Mbuti.DG	Colombia_Checua_6000BP	Guayabero	Aymara	0.000493	1.527	3457	3428	58877
Mbuti.DG	Colombia_Checua_6000BP	Guayabero	Bribri	-0.000849	-1.748	3413	3463	58877
Mbuti.DG	Colombia_Checua_6000BP	Guayabero	Cabecar	-0.000707	-1.712	3423	3465	58877
Mbuti.DG	Colombia_Checua_6000BP	Guayabero	Chane	0.000314	0.605	3431	3412	58871
Mbuti.DG	Colombia_Checua_6000BP	Guayabero	Chilote	-0.000527	-0.969	3348	3378	57089
Mbuti.DG	Colombia_Checua_6000BP	Guayabero	Chono	7.4e-05	0.121	3206	3202	54591
Mbuti.DG	Colombia_Checua_6000BP	Guayabero	Chorotega	-0.000676	-0.708	1740	1760	30392
Mbuti.DG	Colombia_Checua_6000BP	Guayabero	Diaguita	0.000127	0.247	3341	3334	57336
Mbuti.DG	Colombia_Checua_6000BP	Guayabero	Embera	-0.000738	-1.694	3404	3447	58877
Mbuti.DG	Colombia_Checua_6000BP	Guayabero	Guahibo	-0.000116	-0.351	3329	3336	58877
Mbuti.DG	Colombia_Checua_6000BP	Guayabero	Guarani	-0.000124	-0.349	3414	3421	58877
Mbuti.DG	Colombia_Checua_6000BP	Guayabero	Guaymi	-0.000436	-0.886	3424	3449	58877
Mbuti.DG	Colombia_Checua_6000BP	Guayabero	Huetar	-0.000694	-0.707	1807	1828	30990
Mbuti.DG	Colombia_Checua_6000BP	Guayabero	Hulliche	-0.000399	-0.84	3420	3444	58605
Mbuti.DG	Colombia_Checua_6000BP	Guayabero	Inga	-0.000574	-1.544	3381	3414	58877
Mbuti.DG	Colombia_Checua_6000BP	Guayabero	Jamamadi	-0.000266	-0.37	3383	3399	58441
Mbuti.DG	Colombia_Checua_6000BP	Guayabero	Kaingang	-0.000414	-0.615	2918	2938	50159
Mbuti.DG	Colombia_Checua_6000BP	Guayabero	Kaqchikel	-0.000896	-2.89	3423	3475	58877
Mbuti.DG	Colombia_Checua_6000BP	Guayabero	Karitiana	0.000474	1.086	3432	3404	58877
Mbuti.DG	Colombia_Checua_6000BP	Guayabero	Kogi	-0.0015	-2.911	3401	3490	58876
Mbuti.DG	Colombia_Checua_6000BP	Guayabero	Maleku	-0.000656	-1.106	3445	3484	58877
Mbuti.DG	Colombia_Checua_6000BP	Guayabero	Maya1	-0.001004	-3.445	3423	3482	58877
Mbuti.DG	Colombia_Checua_6000BP	Guayabero	Maya2	-0.001388	-4.156	3414	3496	58877
Mbuti.DG	Colombia_Checua_6000BP	Guayabero	Mixe	-0.001923	-5.374	3419	3532	58877
Mbuti.DG	Colombia_Checua_6000BP	Guayabero	Mixtec	-0.003631	-10.042	3414	3628	58877
Mbuti.DG	Colombia_Checua_6000BP	Guayabero	Ojibwa	-0.007349	-12.329	3323	3745	57464
Mbuti.DG	Colombia_Checua_6000BP	Guayabero	Palikur	0.000664	1.364	3411	3372	58875
Mbuti.DG	Colombia_Checua_6000BP	Guayabero	Parakana	-0.000594	-0.869	3313	3347	57873
Mbuti.DG	Colombia_Checua_6000BP	Guayabero	Piapoco	3e-05	0.082	3389	3387	58877
Mbuti.DG	Colombia_Checua_6000BP	Guayabero	Pima	-0.003416	-8.583	3431	3632	58877
Mbuti.DG	Colombia_Checua_6000BP	Guayabero	Purepecha	-0.00241	-2.879	2273	2368	39420
Mbuti.DG	Colombia_Checua_6000BP	Guayabero	Quechua	-0.000304	-1.013	3444	3462	58877
Mbuti.DG	Colombia_Checua_6000BP	Guayabero	Surui	-0.000347	-0.764	3396	3416	58877
Mbuti.DG	Colombia_Checua_6000BP	Guayabero	Tepehuano	-0.001832	-5.38	3437	3545	58877
Mbuti.DG	Colombia_Checua_6000BP	Guayabero	Teribe	0.000249	0.502	3446	3431	58877
Mbuti.DG	Colombia_Checua_6000BP	Guayabero	Ticuna	-0.000784	-1.856	3381	3427	58877
Mbuti.DG	Colombia_Checua_6000BP	Guayabero	Toba	-0.000245	-0.582	3422	3437	58877
Mbuti.DG	Colombia_Checua_6000BP	Guayabero	Waunana	-0.000536	-1.155	3407	3439	58877
Mbuti.DG	Colombia_Checua_6000BP	Guayabero	Wayuu	-0.00013	-0.379	3415	3423	58877
Mbuti.DG	Colombia_Checua_6000BP	Guayabero	Wichi	0.000584	1.328	3447	3412	58877
Mbuti.DG	Colombia_Checua_6000BP	Guayabero	Yaghan	0.000128	0.248	3450	3442	58862
Mbuti.DG	Colombia_Checua_6000BP	Guayabero	Yaqui	-0.001999	-2.068	1852	1917	32520
Mbuti.DG	Colombia_Checua_6000BP	Guayabero	Zapotec1	-0.001911	-6.148	3419	3531	58877
Mbuti.DG	Colombia_Checua_6000BP	Guayabero	Zapotec2	-0.001329	-3.979	3437	3515	58877
Mbuti.DG	Colombia_Checua_6000BP	Inga2	Algonquin	-0.00748	-8.324	3333	3761	57330
Mbuti.DG	Colombia_Checua_6000BP	Inga2	Arara	0.002341	2.332	3188	3059	55326
Mbuti.DG	Colombia_Checua_6000BP	Inga2	Arhuaco	-0.001325	-1.499	3337	3412	57097
Mbuti.DG	Colombia_Checua_6000BP	Inga2	Aymara	0.001164	1.591	3528	3458	59744
Mbuti.DG	Colombia_Checua_6000BP	Inga2	Bribri	-0.000158	-0.195	3486	3495	59744
Mbuti.DG	Colombia_Checua_6000BP	Inga2	Cabecar	-4e-05	-0.052	3496	3499	59744
Mbuti.DG	Colombia_Checua_6000BP	Inga2	Chane	0.000997	1.214	3498	3439	59738
Mbuti.DG	Colombia_Checua_6000BP	Inga2	Chilote	1.6e-05	0.019	3401	3400	57940
Mbuti.DG	Colombia_Checua_6000BP	Inga2	Chono	0.000641	0.71	3240	3204	55389
Mbuti.DG	Colombia_Checua_6000BP	Inga2	Chorotega	-0.000697	-0.543	1756	1778	30799
Mbuti.DG	Colombia_Checua_6000BP	Inga2	Diaguita	0.000817	0.977	3412	3365	58181
Mbuti.DG	Colombia_Checua_6000BP	Inga2	Embera	3e-05	0.038	3469	3468	59744
Mbuti.DG	Colombia_Checua_6000BP	Inga2	Guahibo	0.000582	0.783	3465	3431	59744
Mbuti.DG	Colombia_Checua_6000BP	Inga2	Guarani	0.000542	0.724	3485	3453	59744
Mbuti.DG	Colombia_Checua_6000BP	Inga2	Guaymi	0.000305	0.371	3504	3486	59744
Mbuti.DG	Colombia_Checua_6000BP	Inga2	Huetar	-6.8e-05	-0.05	1850	1852	31459
Mbuti.DG	Colombia_Checua_6000BP	Inga2	Hulliche	0.000237	0.292	3487	3473	59469
Mbuti.DG	Colombia_Checua_6000BP	Inga2	Inga	0.000123	0.161	3443	3435	59744
Mbuti.DG	Colombia_Checua_6000BP	Inga2	Jamamadi	0.000406	0.425	3417	3393	59300
Mbuti.DG	Colombia_Checua_6000BP	Inga2	Kaingang	0.000765	0.78	2990	2951	50904
Mbuti.DG	Colombia_Checua_6000BP	Inga2	Kaqchikel	-0.000178	-0.252	3489	3500	59744
Mbuti.DG	Colombia_Checua_6000BP	Inga2	Karitiana	0.001147	1.472	3503	3435	59744
Mbuti.DG	Colombia_Checua_6000BP	Inga2	Kogi	-0.000797	-0.968	3488	3535	59743
Mbuti.DG	Colombia_Checua_6000BP	Inga2	Maleku	9.2e-05	0.103	3485	3480	59744
Mbuti.DG	Colombia_Checua_6000BP	Inga2	Maya1	-0.000347	-0.483	3495	3515	59744
Mbuti.DG	Colombia_Checua_6000BP	Inga2	Maya2	-0.000712	-0.969	3489	3532	59744
Mbuti.DG	Colombia_Checua_6000BP	Inga2	Mixe	-0.001209	-1.674	3479	3552	59744
Mbuti.DG	Colombia_Checua_6000BP	Inga2	Mixtec	-0.002971	-4.051	3483	3661	59744
Mbuti.DG	Colombia_Checua_6000BP	Inga2	Ojibwa	-0.006598	-7.348	3378	3763	58306
Mbuti.DG	Colombia_Checua_6000BP	Inga2	Palikur	0.001249	1.503	3495	3420	59742
Mbuti.DG	Colombia_Checua_6000BP	Inga2	Parakana	0.000147	0.152	3403	3394	58726
Mbuti.DG	Colombia_Checua_6000BP	Inga2	Piapoco	0.000724	0.963	3461	3417	59744
Mbuti.DG	Colombia_Checua_6000BP	Inga2	Pima	-0.002678	-3.441	3501	3661	59744
Mbuti.DG	Colombia_Checua_6000BP	Inga2	Purepecha	-0.002288	-2.025	2318	2410	39998
Mbuti.DG	Colombia_Checua_6000BP	Inga2	Quechua	0.000354	0.492	3515	3494	59744
Mbuti.DG	Colombia_Checua_6000BP	Inga2	Surui	0.000381	0.482	3477	3455	59744
Mbuti.DG	Colombia_Checua_6000BP	Inga2	Tepehuano	-0.001185	-1.591	3511	3582	59744
Mbuti.DG	Colombia_Checua_6000BP	Inga2	Teribe	0.000934	1.182	3524	3468	59744
Mbuti.DG	Colombia_Checua_6000BP	Inga2	Ticuna	-8.8e-05	-0.117	3415	3420	59744
Mbuti.DG	Colombia_Checua_6000BP	Inga2	Toba	0.000437	0.579	3506	3480	59744
Mbuti.DG	Colombia_Checua_6000BP	Inga2	Waunana	0.000155	0.196	3467	3457	59744
Mbuti.DG	Colombia_Checua_6000BP	Inga2	Wayuu	0.00053	0.714	3484	3453	59744
Mbuti.DG	Colombia_Checua_6000BP	Inga2	Wichi	0.001233	1.559	3523	3449	59744
Mbuti.DG	Colombia_Checua_6000BP	Inga2	Yaghan	0.000853	1.007	3525	3474	59729
Mbuti.DG	Colombia_Checua_6000BP	Inga2	Yaqui	2.5e-05	0.02	1911	1910	32983
Mbuti.DG	Colombia_Checua_6000BP	Inga2	Zapotec1	-0.00123	-1.706	3493	3567	59744
Mbuti.DG	Colombia_Checua_6000BP	Inga2	Zapotec2	-0.000631	-0.852	3504	3542	59744
Mbuti.DG	Colombia_Checua_6000BP	Kamentsa	Algonquin	-0.007756	-9.902	3316	3761	57345
Mbuti.DG	Colombia_Checua_6000BP	Kamentsa	Arara	0.002029	2.337	3185	3073	55340
Mbuti.DG	Colombia_Checua_6000BP	Kamentsa	Arhuaco	-0.001645	-2.19	3335	3429	57111
Mbuti.DG	Colombia_Checua_6000BP	Kamentsa	Aymara	0.000978	1.833	3528	3469	59759
Mbuti.DG	Colombia_Checua_6000BP	Kamentsa	Bribri	-0.000332	-0.515	3472	3492	59759
Mbuti.DG	Colombia_Checua_6000BP	Kamentsa	Cabecar	-0.000218	-0.379	3492	3505	59759
Mbuti.DG	Colombia_Checua_6000BP	Kamentsa	Chane	0.000796	1.166	3513	3465	59753
Mbuti.DG	Colombia_Checua_6000BP	Kamentsa	Chilote	0.000109	0.157	3419	3413	57955
Mbuti.DG	Colombia_Checua_6000BP	Kamentsa	Chono	0.000237	0.314	3277	3264	55405
Mbuti.DG	Colombia_Checua_6000BP	Kamentsa	Chorotega	-1.1e-05	-0.01	1760	1761	30808
Mbuti.DG	Colombia_Checua_6000BP	Kamentsa	Diaguita	0.000597	0.901	3406	3372	58195
Mbuti.DG	Colombia_Checua_6000BP	Kamentsa	Embera	-0.000165	-0.273	3478	3487	59759
Mbuti.DG	Colombia_Checua_6000BP	Kamentsa	Guahibo	0.000405	0.711	3479	3455	59759
Mbuti.DG	Colombia_Checua_6000BP	Kamentsa	Guarani	0.00036	0.645	3495	3473	59759
Mbuti.DG	Colombia_Checua_6000BP	Kamentsa	Guaymi	0.000131	0.199	3490	3483	59759
Mbuti.DG	Colombia_Checua_6000BP	Kamentsa	Huetar	-0.000609	-0.548	1842	1861	31468
Mbuti.DG	Colombia_Checua_6000BP	Kamentsa	Hulliche	0.000106	0.16	3515	3509	59484
Mbuti.DG	Colombia_Checua_6000BP	Kamentsa	Inga	-5.4e-05	-0.098	3421	3425	59759
Mbuti.DG	Colombia_Checua_6000BP	Kamentsa	Jamamadi	0.000265	0.326	3434	3418	59315
Mbuti.DG	Colombia_Checua_6000BP	Kamentsa	Kaingang	0.000262	0.333	2971	2958	50917
Mbuti.DG	Colombia_Checua_6000BP	Kamentsa	Kaqchikel	-0.000362	-0.681	3503	3525	59759
Mbuti.DG	Colombia_Checua_6000BP	Kamentsa	Karitiana	0.000964	1.53	3523	3465	59759
Mbuti.DG	Colombia_Checua_6000BP	Kamentsa	Kogi	-0.000975	-1.422	3486	3545	59758
Mbuti.DG	Colombia_Checua_6000BP	Kamentsa	Maleku	-8.9e-05	-0.123	3515	3520	59759
Mbuti.DG	Colombia_Checua_6000BP	Kamentsa	Maya1	-0.000529	-1.019	3503	3534	59759
Mbuti.DG	Colombia_Checua_6000BP	Kamentsa	Maya2	-0.000893	-1.65	3487	3540	59759
Mbuti.DG	Colombia_Checua_6000BP	Kamentsa	Mixe	-0.001385	-2.464	3496	3578	59759
Mbuti.DG	Colombia_Checua_6000BP	Kamentsa	Mixtec	-0.003152	-5.649	3486	3675	59759
Mbuti.DG	Colombia_Checua_6000BP	Kamentsa	Ojibwa	-0.006906	-9.633	3383	3785	58320
Mbuti.DG	Colombia_Checua_6000BP	Kamentsa	Palikur	0.001076	1.654	3499	3435	59757
Mbuti.DG	Colombia_Checua_6000BP	Kamentsa	Parakana	1.6e-05	0.02	3400	3399	58741
Mbuti.DG	Colombia_Checua_6000BP	Kamentsa	Piapoco	0.000538	0.945	3494	3462	59759
Mbuti.DG	Colombia_Checua_6000BP	Kamentsa	Pima	-0.002858	-4.953	3500	3671	59759
Mbuti.DG	Colombia_Checua_6000BP	Kamentsa	Purepecha	-0.00162	-1.627	2337	2402	40005
Mbuti.DG	Colombia_Checua_6000BP	Kamentsa	Quechua	0.000172	0.338	3517	3507	59759
Mbuti.DG	Colombia_Checua_6000BP	Kamentsa	Surui	0.0002	0.318	3483	3471	59759
Mbuti.DG	Colombia_Checua_6000BP	Kamentsa	Tepehuano	-0.001361	-2.523	3512	3594	59759
Mbuti.DG	Colombia_Checua_6000BP	Kamentsa	Teribe	0.000742	1.143	3505	3461	59759
Mbuti.DG	Colombia_Checua_6000BP	Kamentsa	Ticuna	-0.000274	-0.492	3421	3438	59759
Mbuti.DG	Colombia_Checua_6000BP	Kamentsa	Toba	0.000251	0.426	3502	3487	59759
Mbuti.DG	Colombia_Checua_6000BP	Kamentsa	Waunana	-2.7e-05	-0.042	3471	3473	59759
Mbuti.DG	Colombia_Checua_6000BP	Kamentsa	Wayuu	0.000348	0.659	3496	3475	59759
Mbuti.DG	Colombia_Checua_6000BP	Kamentsa	Wichi	0.001048	1.694	3533	3471	59759
Mbuti.DG	Colombia_Checua_6000BP	Kamentsa	Yaghan	0.000661	0.974	3524	3485	59744
Mbuti.DG	Colombia_Checua_6000BP	Kamentsa	Yaqui	-0.000944	-0.851	1900	1931	32991
Mbuti.DG	Colombia_Checua_6000BP	Kamentsa	Zapotec1	-0.001413	-2.692	3494	3579	59759
Mbuti.DG	Colombia_Checua_6000BP	Kamentsa	Zapotec2	-0.000817	-1.518	3510	3558	59759
Mbuti.DG	Colombia_Checua_6000BP	Karapana	Algonquin	-0.00787	-8.566	3269	3714	56437
Mbuti.DG	Colombia_Checua_6000BP	Karapana	Arara	0.001925	1.991	3122	3017	54464
Mbuti.DG	Colombia_Checua_6000BP	Karapana	Arhuaco	-0.001748	-1.938	3256	3354	56194
Mbuti.DG	Colombia_Checua_6000BP	Karapana	Aymara	0.000723	1.006	3448	3406	58808
Mbuti.DG	Colombia_Checua_6000BP	Karapana	Bribri	-0.000619	-0.779	3402	3439	58808
Mbuti.DG	Colombia_Checua_6000BP	Karapana	Cabecar	-0.000459	-0.616	3415	3442	58808
Mbuti.DG	Colombia_Checua_6000BP	Karapana	Chane	0.000538	0.622	3452	3420	58802
Mbuti.DG	Colombia_Checua_6000BP	Karapana	Chilote	-0.000449	-0.517	3320	3345	57021
Mbuti.DG	Colombia_Checua_6000BP	Karapana	Chono	0.000491	0.544	3215	3188	54525
Mbuti.DG	Colombia_Checua_6000BP	Karapana	Chorotega	0.000177	0.137	1754	1748	30365
Mbuti.DG	Colombia_Checua_6000BP	Karapana	Diaguita	0.000409	0.485	3346	3323	57272
Mbuti.DG	Colombia_Checua_6000BP	Karapana	Embera	-0.000495	-0.641	3400	3430	58808
Mbuti.DG	Colombia_Checua_6000BP	Karapana	Guahibo	9.8e-05	0.138	3290	3285	58808
Mbuti.DG	Colombia_Checua_6000BP	Karapana	Guarani	9.8e-05	0.135	3412	3406	58808
Mbuti.DG	Colombia_Checua_6000BP	Karapana	Guaymi	-0.000173	-0.213	3432	3443	58808
Mbuti.DG	Colombia_Checua_6000BP	Karapana	Huetar	-0.000761	-0.559	1794	1817	30960
Mbuti.DG	Colombia_Checua_6000BP	Karapana	Hulliche	-0.000183	-0.228	3428	3438	58536
Mbuti.DG	Colombia_Checua_6000BP	Karapana	Inga	-0.000342	-0.458	3375	3395	58808
Mbuti.DG	Colombia_Checua_6000BP	Karapana	Jamamadi	-0.000146	-0.151	3350	3358	58372
Mbuti.DG	Colombia_Checua_6000BP	Karapana	Kaingang	-0.000419	-0.438	2893	2914	50096
Mbuti.DG	Colombia_Checua_6000BP	Karapana	Kaqchikel	-0.00066	-0.918	3427	3465	58808
Mbuti.DG	Colombia_Checua_6000BP	Karapana	Karitiana	0.000692	0.889	3447	3406	58808
Mbuti.DG	Colombia_Checua_6000BP	Karapana	Kogi	-0.001249	-1.529	3406	3479	58807
Mbuti.DG	Colombia_Checua_6000BP	Karapana	Maleku	-0.000436	-0.489	3446	3472	58808
Mbuti.DG	Colombia_Checua_6000BP	Karapana	Maya1	-0.000787	-1.122	3420	3467	58808
Mbuti.DG	Colombia_Checua_6000BP	Karapana	Maya2	-0.001161	-1.616	3408	3476	58808
Mbuti.DG	Colombia_Checua_6000BP	Karapana	Mixe	-0.001687	-2.256	3414	3513	58808
Mbuti.DG	Colombia_Checua_6000BP	Karapana	Mixtec	-0.00339	-4.595	3411	3610	58808
Mbuti.DG	Colombia_Checua_6000BP	Karapana	Ojibwa	-0.007085	-8.008	3304	3711	57395
Mbuti.DG	Colombia_Checua_6000BP	Karapana	Palikur	0.00089	1.091	3425	3372	58806
Mbuti.DG	Colombia_Checua_6000BP	Karapana	Parakana	-0.000376	-0.404	3316	3338	57806
Mbuti.DG	Colombia_Checua_6000BP	Karapana	Piapoco	0.00026	0.336	3409	3394	58808
Mbuti.DG	Colombia_Checua_6000BP	Karapana	Pima	-0.003182	-4.127	3424	3611	58808
Mbuti.DG	Colombia_Checua_6000BP	Karapana	Purepecha	-0.002395	-2.076	2233	2327	39376
Mbuti.DG	Colombia_Checua_6000BP	Karapana	Quechua	-7.3e-05	-0.102	3439	3443	58808
Mbuti.DG	Colombia_Checua_6000BP	Karapana	Surui	-0.00014	-0.177	3392	3400	58808
Mbuti.DG	Colombia_Checua_6000BP	Karapana	Tepehuano	-0.001601	-2.195	3423	3517	58808
Mbuti.DG	Colombia_Checua_6000BP	Karapana	Teribe	0.000477	0.623	3449	3421	58808
Mbuti.DG	Colombia_Checua_6000BP	Karapana	Ticuna	-0.000555	-0.697	3385	3418	58808
Mbuti.DG	Colombia_Checua_6000BP	Karapana	Toba	-2.8e-05	-0.037	3425	3427	58808
Mbuti.DG	Colombia_Checua_6000BP	Karapana	Waunana	-0.000297	-0.37	3402	3420	58808
Mbuti.DG	Colombia_Checua_6000BP	Karapana	Wayuu	0.000104	0.142	3408	3402	58808
Mbuti.DG	Colombia_Checua_6000BP	Karapana	Wichi	0.000792	1.008	3463	3416	58808
Mbuti.DG	Colombia_Checua_6000BP	Karapana	Yaghan	0.000372	0.459	3461	3439	58793
Mbuti.DG	Colombia_Checua_6000BP	Karapana	Yaqui	-0.003343	-2.621	1808	1917	32474
Mbuti.DG	Colombia_Checua_6000BP	Karapana	Zapotec1	-0.00168	-2.333	3413	3512	58808
Mbuti.DG	Colombia_Checua_6000BP	Karapana	Zapotec2	-0.001097	-1.513	3434	3498	58808
Mbuti.DG	Colombia_Checua_6000BP	Kubeo	Algonquin	-0.008289	-11.497	3290	3763	57154
Mbuti.DG	Colombia_Checua_6000BP	Kubeo	Arara	0.001495	1.916	3130	3047	55155
Mbuti.DG	Colombia_Checua_6000BP	Kubeo	Arhuaco	-0.002079	-3.052	3286	3404	56915
Mbuti.DG	Colombia_Checua_6000BP	Kubeo	Aymara	0.000332	0.77	3473	3454	59558
Mbuti.DG	Colombia_Checua_6000BP	Kubeo	Bribri	-0.001028	-1.858	3428	3489	59558
Mbuti.DG	Colombia_Checua_6000BP	Kubeo	Cabecar	-0.000878	-1.776	3439	3492	59558
Mbuti.DG	Colombia_Checua_6000BP	Kubeo	Chane	0.00014	0.234	3443	3435	59552
Mbuti.DG	Colombia_Checua_6000BP	Kubeo	Chilote	-0.000633	-1.044	3359	3396	57759
Mbuti.DG	Colombia_Checua_6000BP	Kubeo	Chono	-0.000115	-0.177	3220	3226	55225
Mbuti.DG	Colombia_Checua_6000BP	Kubeo	Chorotega	-0.00104	-0.99	1743	1775	30720
Mbuti.DG	Colombia_Checua_6000BP	Kubeo	Diaguita	-0.00011	-0.194	3342	3348	57996
Mbuti.DG	Colombia_Checua_6000BP	Kubeo	Embera	-0.000881	-1.653	3418	3470	59558
Mbuti.DG	Colombia_Checua_6000BP	Kubeo	Guahibo	-0.000272	-0.644	3369	3385	59558
Mbuti.DG	Colombia_Checua_6000BP	Kubeo	Guarani	-0.000297	-0.638	3427	3445	59558
Mbuti.DG	Colombia_Checua_6000BP	Kubeo	Guaymi	-0.000559	-0.953	3436	3470	59558
Mbuti.DG	Colombia_Checua_6000BP	Kubeo	Huetar	-0.000162	-0.156	1822	1827	31369
Mbuti.DG	Colombia_Checua_6000BP	Kubeo	Hulliche	-0.00053	-0.945	3439	3470	59285
Mbuti.DG	Colombia_Checua_6000BP	Kubeo	Inga	-0.000764	-1.646	3401	3446	59558
Mbuti.DG	Colombia_Checua_6000BP	Kubeo	Jamamadi	-0.000323	-0.43	3384	3403	59119
Mbuti.DG	Colombia_Checua_6000BP	Kubeo	Kaingang	-0.000427	-0.58	2928	2950	50743
Mbuti.DG	Colombia_Checua_6000BP	Kubeo	Kaqchikel	-0.001029	-2.403	3439	3500	59558
Mbuti.DG	Colombia_Checua_6000BP	Kubeo	Karitiana	0.000362	0.701	3453	3432	59558
Mbuti.DG	Colombia_Checua_6000BP	Kubeo	Kogi	-0.001637	-2.8	3420	3517	59557
Mbuti.DG	Colombia_Checua_6000BP	Kubeo	Maleku	-0.0008	-1.233	3468	3515	59558
Mbuti.DG	Colombia_Checua_6000BP	Kubeo	Maya1	-0.00117	-2.817	3446	3515	59558
Mbuti.DG	Colombia_Checua_6000BP	Kubeo	Maya2	-0.001554	-3.516	3433	3526	59558
Mbuti.DG	Colombia_Checua_6000BP	Kubeo	Mixe	-0.002063	-4.36	3436	3559	59558
Mbuti.DG	Colombia_Checua_6000BP	Kubeo	Mixtec	-0.003801	-8.367	3431	3657	59558
Mbuti.DG	Colombia_Checua_6000BP	Kubeo	Ojibwa	-0.007453	-11.515	3337	3770	58128
Mbuti.DG	Colombia_Checua_6000BP	Kubeo	Palikur	0.000422	0.761	3416	3391	59556
Mbuti.DG	Colombia_Checua_6000BP	Kubeo	Parakana	-0.000749	-1.046	3315	3359	58543
Mbuti.DG	Colombia_Checua_6000BP	Kubeo	Piapoco	-0.000164	-0.359	3381	3391	59558
Mbuti.DG	Colombia_Checua_6000BP	Kubeo	Pima	-0.003546	-7.216	3448	3659	59558
Mbuti.DG	Colombia_Checua_6000BP	Kubeo	Purepecha	-0.002584	-2.734	2297	2400	39876
Mbuti.DG	Colombia_Checua_6000BP	Kubeo	Quechua	-0.000459	-1.11	3459	3486	59558
Mbuti.DG	Colombia_Checua_6000BP	Kubeo	Surui	-0.000422	-0.809	3415	3440	59558
Mbuti.DG	Colombia_Checua_6000BP	Kubeo	Tepehuano	-0.001987	-4.447	3456	3575	59558
Mbuti.DG	Colombia_Checua_6000BP	Kubeo	Teribe	0.000156	0.277	3467	3458	59558
Mbuti.DG	Colombia_Checua_6000BP	Kubeo	Ticuna	-0.000948	-1.915	3400	3456	59558
Mbuti.DG	Colombia_Checua_6000BP	Kubeo	Toba	-0.000398	-0.78	3437	3461	59558
Mbuti.DG	Colombia_Checua_6000BP	Kubeo	Waunana	-0.000701	-1.267	3419	3461	59558
Mbuti.DG	Colombia_Checua_6000BP	Kubeo	Wayuu	-0.000261	-0.598	3430	3446	59558
Mbuti.DG	Colombia_Checua_6000BP	Kubeo	Wichi	0.000421	0.798	3462	3437	59558
Mbuti.DG	Colombia_Checua_6000BP	Kubeo	Yaghan	-1.7e-05	-0.03	3458	3459	59543
Mbuti.DG	Colombia_Checua_6000BP	Kubeo	Yaqui	-0.001846	-1.859	1866	1927	32872
Mbuti.DG	Colombia_Checua_6000BP	Kubeo	Zapotec1	-0.002069	-4.887	3437	3560	59558
Mbuti.DG	Colombia_Checua_6000BP	Kubeo	Zapotec2	-0.001495	-3.363	3460	3549	59558
Mbuti.DG	Colombia_Checua_6000BP	Matapi	Algonquin	-0.007244	-10.387	3267	3672	55982
Mbuti.DG	Colombia_Checua_6000BP	Matapi	Arara	0.002332	2.951	3091	2965	54033
Mbuti.DG	Colombia_Checua_6000BP	Matapi	Arhuaco	-0.001214	-1.876	3252	3320	55761
Mbuti.DG	Colombia_Checua_6000BP	Matapi	Aymara	0.001273	3.081	3448	3374	58344
Mbuti.DG	Colombia_Checua_6000BP	Matapi	Bribri	-5.2e-05	-0.092	3408	3411	58344
Mbuti.DG	Colombia_Checua_6000BP	Matapi	Cabecar	1.7e-05	0.034	3419	3418	58344
Mbuti.DG	Colombia_Checua_6000BP	Matapi	Chane	0.001039	1.792	3413	3352	58338
Mbuti.DG	Colombia_Checua_6000BP	Matapi	Chilote	0.00028	0.457	3334	3319	56585
Mbuti.DG	Colombia_Checua_6000BP	Matapi	Chono	0.000586	0.864	3204	3172	54091
Mbuti.DG	Colombia_Checua_6000BP	Matapi	Chorotega	0.000128	0.122	1734	1730	30098
Mbuti.DG	Colombia_Checua_6000BP	Matapi	Diaguita	0.000944	1.643	3338	3285	56807
Mbuti.DG	Colombia_Checua_6000BP	Matapi	Embera	0.000104	0.193	3401	3395	58344
Mbuti.DG	Colombia_Checua_6000BP	Matapi	Guahibo	0.000632	1.363	3382	3345	58344
Mbuti.DG	Colombia_Checua_6000BP	Matapi	Guarani	0.000634	1.416	3405	3368	58344
Mbuti.DG	Colombia_Checua_6000BP	Matapi	Guaymi	0.000366	0.653	3411	3390	58344
Mbuti.DG	Colombia_Checua_6000BP	Matapi	Huetar	-3.7e-05	-0.035	1800	1801	30712
Mbuti.DG	Colombia_Checua_6000BP	Matapi	Hulliche	0.00043	0.777	3416	3391	58077
Mbuti.DG	Colombia_Checua_6000BP	Matapi	Inga	0.000192	0.401	3383	3372	58344
Mbuti.DG	Colombia_Checua_6000BP	Matapi	Jamamadi	0.00052	0.706	3355	3325	57922
Mbuti.DG	Colombia_Checua_6000BP	Matapi	Kaingang	0.000459	0.636	2906	2883	49704
Mbuti.DG	Colombia_Checua_6000BP	Matapi	Kaqchikel	-7.1e-05	-0.182	3417	3422	58344
Mbuti.DG	Colombia_Checua_6000BP	Matapi	Karitiana	0.001275	2.502	3427	3352	58344
Mbuti.DG	Colombia_Checua_6000BP	Matapi	Kogi	-0.000793	-1.347	3389	3436	58343
Mbuti.DG	Colombia_Checua_6000BP	Matapi	Maleku	0.000149	0.239	3432	3423	58344
Mbuti.DG	Colombia_Checua_6000BP	Matapi	Maya1	-0.00022	-0.579	3417	3429	58344
Mbuti.DG	Colombia_Checua_6000BP	Matapi	Maya2	-0.000598	-1.482	3402	3437	58344
Mbuti.DG	Colombia_Checua_6000BP	Matapi	Mixe	-0.001069	-2.386	3416	3478	58344
Mbuti.DG	Colombia_Checua_6000BP	Matapi	Mixtec	-0.002842	-6.456	3409	3575	58344
Mbuti.DG	Colombia_Checua_6000BP	Matapi	Ojibwa	-0.006548	-10.13	3314	3687	56943
Mbuti.DG	Colombia_Checua_6000BP	Matapi	Palikur	0.001326	2.424	3399	3321	58342
Mbuti.DG	Colombia_Checua_6000BP	Matapi	Parakana	0.000306	0.428	3308	3291	57363
Mbuti.DG	Colombia_Checua_6000BP	Matapi	Piapoco	0.000824	1.836	3382	3334	58344
Mbuti.DG	Colombia_Checua_6000BP	Matapi	Pima	-0.002608	-5.603	3423	3575	58344
Mbuti.DG	Colombia_Checua_6000BP	Matapi	Purepecha	-0.001582	-1.725	2278	2339	39083
Mbuti.DG	Colombia_Checua_6000BP	Matapi	Quechua	0.000474	1.178	3437	3409	58344
Mbuti.DG	Colombia_Checua_6000BP	Matapi	Surui	0.000541	0.998	3398	3366	58344
Mbuti.DG	Colombia_Checua_6000BP	Matapi	Tepehuano	-0.001065	-2.571	3425	3487	58344
Mbuti.DG	Colombia_Checua_6000BP	Matapi	Teribe	0.001052	1.83	3449	3387	58344
Mbuti.DG	Colombia_Checua_6000BP	Matapi	Ticuna	-8.5e-05	-0.164	3376	3381	58344
Mbuti.DG	Colombia_Checua_6000BP	Matapi	Toba	0.000562	1.119	3416	3383	58344
Mbuti.DG	Colombia_Checua_6000BP	Matapi	Waunana	0.000199	0.37	3402	3391	58344
Mbuti.DG	Colombia_Checua_6000BP	Matapi	Wayuu	0.000692	1.586	3408	3368	58344
Mbuti.DG	Colombia_Checua_6000BP	Matapi	Wichi	0.001333	2.541	3441	3363	58344
Mbuti.DG	Colombia_Checua_6000BP	Matapi	Yaghan	0.000915	1.556	3451	3398	58329
Mbuti.DG	Colombia_Checua_6000BP	Matapi	Yaqui	-0.000726	-0.711	1852	1876	32180
Mbuti.DG	Colombia_Checua_6000BP	Matapi	Zapotec1	-0.001105	-2.752	3414	3478	58344
Mbuti.DG	Colombia_Checua_6000BP	Matapi	Zapotec2	-0.000557	-1.325	3428	3461	58344
Mbuti.DG	Colombia_Checua_6000BP	Murui	Algonquin	-0.007652	-10.951	3315	3754	57346
Mbuti.DG	Colombia_Checua_6000BP	Murui	Arara	0.002019	2.589	3173	3062	55341
Mbuti.DG	Colombia_Checua_6000BP	Murui	Arhuaco	-0.001549	-2.399	3327	3415	57112
Mbuti.DG	Colombia_Checua_6000BP	Murui	Aymara	0.000922	2.309	3522	3467	59760
Mbuti.DG	Colombia_Checua_6000BP	Murui	Bribri	-0.000388	-0.711	3474	3497	59760
Mbuti.DG	Colombia_Checua_6000BP	Murui	Cabecar	-0.000273	-0.561	3488	3505	59760
Mbuti.DG	Colombia_Checua_6000BP	Murui	Chane	0.000735	1.239	3498	3454	59754
Mbuti.DG	Colombia_Checua_6000BP	Murui	Chilote	-0.00011	-0.183	3413	3419	57956
Mbuti.DG	Colombia_Checua_6000BP	Murui	Chono	0.000413	0.623	3257	3234	55405
Mbuti.DG	Colombia_Checua_6000BP	Murui	Chorotega	-0.000447	-0.438	1770	1783	30809
Mbuti.DG	Colombia_Checua_6000BP	Murui	Diaguita	0.000611	1.042	3408	3372	58196
Mbuti.DG	Colombia_Checua_6000BP	Murui	Embera	-0.000221	-0.443	3462	3475	59760
Mbuti.DG	Colombia_Checua_6000BP	Murui	Guahibo	0.000347	0.832	3421	3400	59760
Mbuti.DG	Colombia_Checua_6000BP	Murui	Guarani	0.000304	0.697	3485	3467	59760
Mbuti.DG	Colombia_Checua_6000BP	Murui	Guaymi	7.3e-05	0.137	3491	3486	59760
Mbuti.DG	Colombia_Checua_6000BP	Murui	Huetar	-0.000208	-0.204	1843	1850	31468
Mbuti.DG	Colombia_Checua_6000BP	Murui	Hulliche	8.5e-05	0.155	3485	3480	59485
Mbuti.DG	Colombia_Checua_6000BP	Murui	Inga	-0.000111	-0.267	3400	3406	59760
Mbuti.DG	Colombia_Checua_6000BP	Murui	Jamamadi	0.000192	0.262	3438	3426	59316
Mbuti.DG	Colombia_Checua_6000BP	Murui	Kaingang	-8e-06	-0.011	2965	2965	50918
Mbuti.DG	Colombia_Checua_6000BP	Murui	Kaqchikel	-0.000419	-1.087	3486	3511	59760
Mbuti.DG	Colombia_Checua_6000BP	Murui	Karitiana	0.000909	1.81	3501	3447	59760
Mbuti.DG	Colombia_Checua_6000BP	Murui	Kogi	-0.001038	-1.74	3484	3546	59759
Mbuti.DG	Colombia_Checua_6000BP	Murui	Maleku	-0.000143	-0.224	3506	3514	59760
Mbuti.DG	Colombia_Checua_6000BP	Murui	Maya1	-0.000585	-1.571	3484	3519	59760
Mbuti.DG	Colombia_Checua_6000BP	Murui	Maya2	-0.000949	-2.365	3476	3532	59760
Mbuti.DG	Colombia_Checua_6000BP	Murui	Mixe	-0.001443	-3.371	3479	3566	59760
Mbuti.DG	Colombia_Checua_6000BP	Murui	Mixtec	-0.003209	-7.397	3468	3660	59760
Mbuti.DG	Colombia_Checua_6000BP	Murui	Ojibwa	-0.006976	-11.141	3372	3779	58321
Mbuti.DG	Colombia_Checua_6000BP	Murui	Palikur	0.001016	1.845	3475	3414	59758
Mbuti.DG	Colombia_Checua_6000BP	Murui	Parakana	-4.5e-05	-0.065	3377	3380	58742
Mbuti.DG	Colombia_Checua_6000BP	Murui	Piapoco	0.000483	1.07	3464	3435	59760
Mbuti.DG	Colombia_Checua_6000BP	Murui	Pima	-0.002916	-6.233	3490	3664	59760
Mbuti.DG	Colombia_Checua_6000BP	Murui	Purepecha	-0.002015	-2.258	2324	2405	40006
Mbuti.DG	Colombia_Checua_6000BP	Murui	Quechua	0.000116	0.307	3505	3498	59760
Mbuti.DG	Colombia_Checua_6000BP	Murui	Surui	0.000144	0.273	3466	3457	59760
Mbuti.DG	Colombia_Checua_6000BP	Murui	Tepehuano	-0.001417	-3.466	3494	3579	59760
Mbuti.DG	Colombia_Checua_6000BP	Murui	Teribe	0.000686	1.238	3510	3469	59760
Mbuti.DG	Colombia_Checua_6000BP	Murui	Ticuna	-0.000332	-0.685	3430	3449	59760
Mbuti.DG	Colombia_Checua_6000BP	Murui	Toba	0.000195	0.403	3492	3480	59760
Mbuti.DG	Colombia_Checua_6000BP	Murui	Waunana	-8.3e-05	-0.162	3459	3463	59760
Mbuti.DG	Colombia_Checua_6000BP	Murui	Wayuu	0.000291	0.698	3480	3462	59760
Mbuti.DG	Colombia_Checua_6000BP	Murui	Wichi	0.000993	1.957	3513	3454	59760
Mbuti.DG	Colombia_Checua_6000BP	Murui	Yaghan	0.000594	1.018	3515	3479	59745
Mbuti.DG	Colombia_Checua_6000BP	Murui	Yaqui	-0.001196	-1.227	1884	1924	32992
Mbuti.DG	Colombia_Checua_6000BP	Murui	Zapotec1	-0.001469	-3.785	3479	3567	59760
Mbuti.DG	Colombia_Checua_6000BP	Murui	Zapotec2	-0.000873	-2.18	3499	3552	59760
Mbuti.DG	Colombia_Checua_6000BP	Nukak	Algonquin	-0.008132	-12.176	3293	3758	57156
Mbuti.DG	Colombia_Checua_6000BP	Nukak	Arara	0.001538	2.067	3133	3048	55157
Mbuti.DG	Colombia_Checua_6000BP	Nukak	Arhuaco	-0.00206	-3.406	3289	3406	56917
Mbuti.DG	Colombia_Checua_6000BP	Nukak	Aymara	0.000469	1.357	3487	3459	59560
Mbuti.DG	Colombia_Checua_6000BP	Nukak	Bribri	-0.000892	-1.793	3444	3497	59560
Mbuti.DG	Colombia_Checua_6000BP	Nukak	Cabecar	-0.000742	-1.727	3455	3499	59560
Mbuti.DG	Colombia_Checua_6000BP	Nukak	Chane	0.000279	0.518	3466	3449	59554
Mbuti.DG	Colombia_Checua_6000BP	Nukak	Chilote	-0.00042	-0.772	3374	3399	57761
Mbuti.DG	Colombia_Checua_6000BP	Nukak	Chono	2.3e-05	0.038	3232	3231	55227
Mbuti.DG	Colombia_Checua_6000BP	Nukak	Chorotega	-0.000608	-0.639	1751	1769	30721
Mbuti.DG	Colombia_Checua_6000BP	Nukak	Diaguita	7.2e-05	0.135	3371	3367	57998
Mbuti.DG	Colombia_Checua_6000BP	Nukak	Embera	-0.000746	-1.679	3432	3477	59560
Mbuti.DG	Colombia_Checua_6000BP	Nukak	Guahibo	-0.000135	-0.369	3383	3391	59560
Mbuti.DG	Colombia_Checua_6000BP	Nukak	Guarani	-0.000163	-0.43	3449	3459	59560
Mbuti.DG	Colombia_Checua_6000BP	Nukak	Guaymi	-0.000427	-0.837	3460	3486	59560
Mbuti.DG	Colombia_Checua_6000BP	Nukak	Huetar	-0.000535	-0.533	1826	1842	31371
Mbuti.DG	Colombia_Checua_6000BP	Nukak	Hulliche	-0.000376	-0.766	3448	3470	59287
Mbuti.DG	Colombia_Checua_6000BP	Nukak	Inga	-0.000631	-1.649	3412	3450	59560
Mbuti.DG	Colombia_Checua_6000BP	Nukak	Jamamadi	-0.000241	-0.34	3409	3423	59121
Mbuti.DG	Colombia_Checua_6000BP	Nukak	Kaingang	-0.000398	-0.587	2941	2961	50745
Mbuti.DG	Colombia_Checua_6000BP	Nukak	Kaqchikel	-0.000894	-2.68	3458	3511	59560
Mbuti.DG	Colombia_Checua_6000BP	Nukak	Karitiana	0.000499	1.088	3469	3439	59560
Mbuti.DG	Colombia_Checua_6000BP	Nukak	Kogi	-0.001504	-2.807	3433	3523	59559
Mbuti.DG	Colombia_Checua_6000BP	Nukak	Maleku	-0.000662	-1.099	3470	3510	59560
Mbuti.DG	Colombia_Checua_6000BP	Nukak	Maya1	-0.001036	-3.358	3459	3520	59560
Mbuti.DG	Colombia_Checua_6000BP	Nukak	Maya2	-0.001417	-4.036	3445	3529	59560
Mbuti.DG	Colombia_Checua_6000BP	Nukak	Mixe	-0.001927	-5.159	3448	3563	59560
Mbuti.DG	Colombia_Checua_6000BP	Nukak	Mixtec	-0.003663	-9.877	3445	3663	59560
Mbuti.DG	Colombia_Checua_6000BP	Nukak	Ojibwa	-0.007368	-12.264	3351	3779	58130
Mbuti.DG	Colombia_Checua_6000BP	Nukak	Palikur	0.000561	1.128	3444	3410	59558
Mbuti.DG	Colombia_Checua_6000BP	Nukak	Parakana	-0.000578	-0.871	3340	3374	58544
Mbuti.DG	Colombia_Checua_6000BP	Nukak	Piapoco	-2.8e-05	-0.078	3382	3383	59560
Mbuti.DG	Colombia_Checua_6000BP	Nukak	Pima	-0.003408	-8.465	3461	3664	59560
Mbuti.DG	Colombia_Checua_6000BP	Nukak	Purepecha	-0.002292	-2.707	2301	2392	39877
Mbuti.DG	Colombia_Checua_6000BP	Nukak	Quechua	-0.000322	-0.987	3475	3494	59560
Mbuti.DG	Colombia_Checua_6000BP	Nukak	Surui	-0.000284	-0.598	3435	3452	59560
Mbuti.DG	Colombia_Checua_6000BP	Nukak	Tepehuano	-0.001851	-5.298	3468	3578	59560
Mbuti.DG	Colombia_Checua_6000BP	Nukak	Teribe	0.000294	0.589	3483	3465	59560
Mbuti.DG	Colombia_Checua_6000BP	Nukak	Ticuna	-0.000812	-1.84	3414	3462	59560
Mbuti.DG	Colombia_Checua_6000BP	Nukak	Toba	-0.000262	-0.608	3459	3474	59560
Mbuti.DG	Colombia_Checua_6000BP	Nukak	Waunana	-0.000568	-1.18	3440	3474	59560
Mbuti.DG	Colombia_Checua_6000BP	Nukak	Wayuu	-0.000126	-0.351	3445	3452	59560
Mbuti.DG	Colombia_Checua_6000BP	Nukak	Wichi	0.000556	1.227	3479	3446	59560
Mbuti.DG	Colombia_Checua_6000BP	Nukak	Yaghan	0.000113	0.213	3473	3466	59545
Mbuti.DG	Colombia_Checua_6000BP	Nukak	Yaqui	-0.001918	-2.039	1863	1926	32874
Mbuti.DG	Colombia_Checua_6000BP	Nukak	Zapotec1	-0.001933	-5.815	3453	3568	59560
Mbuti.DG	Colombia_Checua_6000BP	Nukak	Zapotec2	-0.001358	-3.87	3474	3555	59560
Mbuti.DG	Colombia_Checua_6000BP	Pasto	Algonquin	-0.008507	-10.379	3289	3777	57344
Mbuti.DG	Colombia_Checua_6000BP	Pasto	Arara	0.001364	1.621	3105	3029	55339
Mbuti.DG	Colombia_Checua_6000BP	Pasto	Arhuaco	-0.002338	-3.166	3277	3411	57109
Mbuti.DG	Colombia_Checua_6000BP	Pasto	Aymara	0.000233	0.436	3481	3467	59757
Mbuti.DG	Colombia_Checua_6000BP	Pasto	Bribri	-0.001075	-1.67	3424	3488	59757
Mbuti.DG	Colombia_Checua_6000BP	Pasto	Cabecar	-0.00096	-1.618	3441	3498	59757
Mbuti.DG	Colombia_Checua_6000BP	Pasto	Chane	5.5e-05	0.081	3456	3453	59751
Mbuti.DG	Colombia_Checua_6000BP	Pasto	Chilote	-0.000741	-1.066	3378	3421	57953
Mbuti.DG	Colombia_Checua_6000BP	Pasto	Chono	-0.000238	-0.326	3220	3233	55403
Mbuti.DG	Colombia_Checua_6000BP	Pasto	Chorotega	5.7e-05	0.05	1774	1772	30808
Mbuti.DG	Colombia_Checua_6000BP	Pasto	Diaguita	-0.000155	-0.231	3366	3375	58193
Mbuti.DG	Colombia_Checua_6000BP	Pasto	Embera	-0.000904	-1.501	3415	3469	59757
Mbuti.DG	Colombia_Checua_6000BP	Pasto	Guahibo	-0.000341	-0.639	3363	3384	59757
Mbuti.DG	Colombia_Checua_6000BP	Pasto	Guarani	-0.000382	-0.684	3435	3458	59757
Mbuti.DG	Colombia_Checua_6000BP	Pasto	Guaymi	-0.000611	-0.936	3443	3479	59757
Mbuti.DG	Colombia_Checua_6000BP	Pasto	Huetar	-0.000792	-0.661	1826	1851	31465
Mbuti.DG	Colombia_Checua_6000BP	Pasto	Hulliche	-0.000649	-1.028	3446	3485	59482
Mbuti.DG	Colombia_Checua_6000BP	Pasto	Inga	-0.000797	-1.382	3413	3461	59757
Mbuti.DG	Colombia_Checua_6000BP	Pasto	Jamamadi	-0.000459	-0.535	3426	3454	59313
Mbuti.DG	Colombia_Checua_6000BP	Pasto	Kaingang	-0.000539	-0.66	2933	2961	50915
Mbuti.DG	Colombia_Checua_6000BP	Pasto	Kaqchikel	-0.001105	-2.17	3452	3518	59757
Mbuti.DG	Colombia_Checua_6000BP	Pasto	Karitiana	0.000225	0.369	3459	3446	59757
Mbuti.DG	Colombia_Checua_6000BP	Pasto	Kogi	-0.001718	-2.619	3422	3524	59756
Mbuti.DG	Colombia_Checua_6000BP	Pasto	Maleku	-0.000827	-1.118	3469	3518	59757
Mbuti.DG	Colombia_Checua_6000BP	Pasto	Maya1	-0.00127	-2.541	3447	3523	59757
Mbuti.DG	Colombia_Checua_6000BP	Pasto	Maya2	-0.001637	-3.144	3432	3529	59757
Mbuti.DG	Colombia_Checua_6000BP	Pasto	Mixe	-0.002129	-3.838	3441	3568	59757
Mbuti.DG	Colombia_Checua_6000BP	Pasto	Mixtec	-0.003898	-6.961	3435	3668	59757
Mbuti.DG	Colombia_Checua_6000BP	Pasto	Ojibwa	-0.007503	-10.182	3351	3789	58318
Mbuti.DG	Colombia_Checua_6000BP	Pasto	Palikur	0.000324	0.49	3428	3409	59755
Mbuti.DG	Colombia_Checua_6000BP	Pasto	Parakana	-0.000829	-1.054	3334	3382	58739
Mbuti.DG	Colombia_Checua_6000BP	Pasto	Piapoco	-0.000203	-0.349	3408	3420	59757
Mbuti.DG	Colombia_Checua_6000BP	Pasto	Pima	-0.003602	-6.132	3458	3674	59757
Mbuti.DG	Colombia_Checua_6000BP	Pasto	Purepecha	-0.003033	-3.203	2273	2395	40004
Mbuti.DG	Colombia_Checua_6000BP	Pasto	Quechua	-0.000571	-1.095	3464	3498	59757
Mbuti.DG	Colombia_Checua_6000BP	Pasto	Surui	-0.000547	-0.925	3426	3459	59757
Mbuti.DG	Colombia_Checua_6000BP	Pasto	Tepehuano	-0.002099	-3.818	3463	3589	59757
Mbuti.DG	Colombia_Checua_6000BP	Pasto	Teribe	2e-06	0.003	3453	3453	59757
Mbuti.DG	Colombia_Checua_6000BP	Pasto	Ticuna	-0.001015	-1.705	3402	3463	59757
Mbuti.DG	Colombia_Checua_6000BP	Pasto	Toba	-0.000496	-0.835	3445	3475	59757
Mbuti.DG	Colombia_Checua_6000BP	Pasto	Waunana	-0.000772	-1.204	3426	3472	59757
Mbuti.DG	Colombia_Checua_6000BP	Pasto	Wayuu	-0.000395	-0.729	3437	3460	59757
Mbuti.DG	Colombia_Checua_6000BP	Pasto	Wichi	0.000303	0.498	3467	3449	59757
Mbuti.DG	Colombia_Checua_6000BP	Pasto	Yaghan	-8.7e-05	-0.128	3475	3480	59742
Mbuti.DG	Colombia_Checua_6000BP	Pasto	Yaqui	-0.001741	-1.568	1872	1929	32990
Mbuti.DG	Colombia_Checua_6000BP	Pasto	Zapotec1	-0.002157	-4.098	3443	3571	59757
Mbuti.DG	Colombia_Checua_6000BP	Pasto	Zapotec2	-0.001561	-2.835	3461	3555	59757
Mbuti.DG	Colombia_Checua_6000BP	Piapoco2	Algonquin	-0.007974	-12.144	3304	3763	57521
Mbuti.DG	Colombia_Checua_6000BP	Piapoco2	Arara	0.001773	2.39	3157	3059	55504
Mbuti.DG	Colombia_Checua_6000BP	Piapoco2	Arhuaco	-0.001799	-2.999	3309	3412	57281
Mbuti.DG	Colombia_Checua_6000BP	Piapoco2	Aymara	0.00064	1.954	3502	3463	59941
Mbuti.DG	Colombia_Checua_6000BP	Piapoco2	Bribri	-0.00069	-1.455	3453	3494	59941
Mbuti.DG	Colombia_Checua_6000BP	Piapoco2	Cabecar	-0.000572	-1.435	3468	3502	59941
Mbuti.DG	Colombia_Checua_6000BP	Piapoco2	Chane	0.000446	0.833	3485	3459	59935
Mbuti.DG	Colombia_Checua_6000BP	Piapoco2	Chilote	-0.000284	-0.522	3390	3407	58128
Mbuti.DG	Colombia_Checua_6000BP	Piapoco2	Chono	0.00011	0.178	3238	3232	55573
Mbuti.DG	Colombia_Checua_6000BP	Piapoco2	Chorotega	-0.000334	-0.356	1765	1776	30911
Mbuti.DG	Colombia_Checua_6000BP	Piapoco2	Diaguita	0.000312	0.596	3390	3372	58372
Mbuti.DG	Colombia_Checua_6000BP	Piapoco2	Embera	-0.000543	-1.3	3441	3473	59941
Mbuti.DG	Colombia_Checua_6000BP	Piapoco2	Guahibo	2.8e-05	0.084	3381	3379	59941
Mbuti.DG	Colombia_Checua_6000BP	Piapoco2	Guarani	3e-05	0.079	3462	3461	59941
Mbuti.DG	Colombia_Checua_6000BP	Piapoco2	Guaymi	-0.000236	-0.483	3470	3484	59941
Mbuti.DG	Colombia_Checua_6000BP	Piapoco2	Huetar	-0.000534	-0.551	1829	1845	31558
Mbuti.DG	Colombia_Checua_6000BP	Piapoco2	Hulliche	-0.000198	-0.419	3467	3479	59666
Mbuti.DG	Colombia_Checua_6000BP	Piapoco2	Inga	-0.000414	-1.158	3419	3444	59941
Mbuti.DG	Colombia_Checua_6000BP	Piapoco2	Jamamadi	-0.000101	-0.142	3424	3430	59495
Mbuti.DG	Colombia_Checua_6000BP	Piapoco2	Kaingang	-0.000199	-0.298	2950	2960	51076
Mbuti.DG	Colombia_Checua_6000BP	Piapoco2	Kaqchikel	-0.00071	-2.374	3470	3513	59941
Mbuti.DG	Colombia_Checua_6000BP	Piapoco2	Karitiana	0.000626	1.445	3481	3444	59941
Mbuti.DG	Colombia_Checua_6000BP	Piapoco2	Kogi	-0.001375	-2.626	3456	3539	59940
Mbuti.DG	Colombia_Checua_6000BP	Piapoco2	Maleku	-0.000419	-0.72	3490	3515	59941
Mbuti.DG	Colombia_Checua_6000BP	Piapoco2	Maya1	-0.000865	-2.973	3469	3521	59941
Mbuti.DG	Colombia_Checua_6000BP	Piapoco2	Maya2	-0.00123	-3.739	3456	3530	59941
Mbuti.DG	Colombia_Checua_6000BP	Piapoco2	Mixe	-0.001735	-4.921	3461	3565	59941
Mbuti.DG	Colombia_Checua_6000BP	Piapoco2	Mixtec	-0.003498	-9.687	3457	3666	59941
Mbuti.DG	Colombia_Checua_6000BP	Piapoco2	Ojibwa	-0.007213	-12.337	3364	3785	58499
Mbuti.DG	Colombia_Checua_6000BP	Piapoco2	Palikur	0.000753	1.526	3459	3414	59939
Mbuti.DG	Colombia_Checua_6000BP	Piapoco2	Parakana	-0.000348	-0.514	3360	3381	58918
Mbuti.DG	Colombia_Checua_6000BP	Piapoco2	Piapoco	0.000163	0.417	3449	3439	59941
Mbuti.DG	Colombia_Checua_6000BP	Piapoco2	Pima	-0.003189	-7.978	3474	3665	59941
Mbuti.DG	Colombia_Checua_6000BP	Piapoco2	Purepecha	-0.002353	-2.798	2300	2394	40123
Mbuti.DG	Colombia_Checua_6000BP	Piapoco2	Quechua	-0.000161	-0.52	3489	3498	59941
Mbuti.DG	Colombia_Checua_6000BP	Piapoco2	Surui	-0.000141	-0.304	3445	3453	59941
Mbuti.DG	Colombia_Checua_6000BP	Piapoco2	Tepehuano	-0.001686	-4.988	3478	3579	59941
Mbuti.DG	Colombia_Checua_6000BP	Piapoco2	Teribe	0.000393	0.809	3497	3474	59941
Mbuti.DG	Colombia_Checua_6000BP	Piapoco2	Ticuna	-0.000615	-1.451	3409	3446	59941
Mbuti.DG	Colombia_Checua_6000BP	Piapoco2	Toba	-0.000104	-0.244	3471	3478	59941
Mbuti.DG	Colombia_Checua_6000BP	Piapoco2	Waunana	-0.000371	-0.815	3445	3467	59941
Mbuti.DG	Colombia_Checua_6000BP	Piapoco2	Wayuu	-1e-05	-0.027	3462	3462	59941
Mbuti.DG	Colombia_Checua_6000BP	Piapoco2	Wichi	0.000686	1.504	3494	3453	59941
Mbuti.DG	Colombia_Checua_6000BP	Piapoco2	Yaghan	0.000319	0.6	3497	3478	59926
Mbuti.DG	Colombia_Checua_6000BP	Piapoco2	Yaqui	-0.001546	-1.659	1880	1931	33086
Mbuti.DG	Colombia_Checua_6000BP	Piapoco2	Zapotec1	-0.001757	-5.689	3463	3569	59941
Mbuti.DG	Colombia_Checua_6000BP	Piapoco2	Zapotec2	-0.001159	-3.498	3484	3553	59941
Mbuti.DG	Colombia_Checua_6000BP	Piratapuyo	Algonquin	-0.008461	-11.918	3282	3766	57131
Mbuti.DG	Colombia_Checua_6000BP	Piratapuyo	Arara	0.001357	1.817	3124	3049	55133
Mbuti.DG	Colombia_Checua_6000BP	Piratapuyo	Arhuaco	-0.002182	-3.374	3291	3415	56892
Mbuti.DG	Colombia_Checua_6000BP	Piratapuyo	Aymara	0.000225	0.556	3480	3467	59535
Mbuti.DG	Colombia_Checua_6000BP	Piratapuyo	Bribri	-0.001125	-2.091	3435	3502	59535
Mbuti.DG	Colombia_Checua_6000BP	Piratapuyo	Cabecar	-0.000968	-2.015	3453	3510	59535
Mbuti.DG	Colombia_Checua_6000BP	Piratapuyo	Chane	4.2e-05	0.072	3456	3454	59529
Mbuti.DG	Colombia_Checua_6000BP	Piratapuyo	Chilote	-0.000649	-1.11	3368	3406	57736
Mbuti.DG	Colombia_Checua_6000BP	Piratapuyo	Chono	-0.000254	-0.402	3223	3237	55204
Mbuti.DG	Colombia_Checua_6000BP	Piratapuyo	Chorotega	-0.00062	-0.62	1761	1780	30703
Mbuti.DG	Colombia_Checua_6000BP	Piratapuyo	Diaguita	-7.2e-05	-0.129	3365	3369	57974
Mbuti.DG	Colombia_Checua_6000BP	Piratapuyo	Embera	-0.000993	-1.992	3436	3495	59535
Mbuti.DG	Colombia_Checua_6000BP	Piratapuyo	Guahibo	-0.000383	-0.923	3389	3411	59535
Mbuti.DG	Colombia_Checua_6000BP	Piratapuyo	Guarani	-0.000405	-0.943	3441	3465	59535
Mbuti.DG	Colombia_Checua_6000BP	Piratapuyo	Guaymi	-0.000663	-1.227	3450	3490	59535
Mbuti.DG	Colombia_Checua_6000BP	Piratapuyo	Huetar	-0.000866	-0.837	1827	1854	31356
Mbuti.DG	Colombia_Checua_6000BP	Piratapuyo	Hulliche	-0.000668	-1.295	3444	3484	59262
Mbuti.DG	Colombia_Checua_6000BP	Piratapuyo	Inga	-0.000877	-2.079	3407	3459	59535
Mbuti.DG	Colombia_Checua_6000BP	Piratapuyo	Jamamadi	-0.000451	-0.614	3396	3423	59096
Mbuti.DG	Colombia_Checua_6000BP	Piratapuyo	Kaingang	-0.000702	-0.992	2941	2976	50721
Mbuti.DG	Colombia_Checua_6000BP	Piratapuyo	Kaqchikel	-0.001136	-3.019	3452	3519	59535
Mbuti.DG	Colombia_Checua_6000BP	Piratapuyo	Karitiana	0.000258	0.511	3456	3441	59535
Mbuti.DG	Colombia_Checua_6000BP	Piratapuyo	Kogi	-0.001751	-3.096	3425	3529	59534
Mbuti.DG	Colombia_Checua_6000BP	Piratapuyo	Maleku	-0.000897	-1.394	3475	3529	59535
Mbuti.DG	Colombia_Checua_6000BP	Piratapuyo	Maya1	-0.001282	-3.55	3448	3525	59535
Mbuti.DG	Colombia_Checua_6000BP	Piratapuyo	Maya2	-0.001663	-4.173	3441	3540	59535
Mbuti.DG	Colombia_Checua_6000BP	Piratapuyo	Mixe	-0.002172	-5.173	3441	3570	59535
Mbuti.DG	Colombia_Checua_6000BP	Piratapuyo	Mixtec	-0.003905	-9.322	3437	3670	59535
Mbuti.DG	Colombia_Checua_6000BP	Piratapuyo	Ojibwa	-0.007671	-12.11	3339	3785	58105
Mbuti.DG	Colombia_Checua_6000BP	Piratapuyo	Palikur	0.000332	0.617	3434	3414	59533
Mbuti.DG	Colombia_Checua_6000BP	Piratapuyo	Parakana	-0.000803	-1.166	3333	3380	58519
Mbuti.DG	Colombia_Checua_6000BP	Piratapuyo	Piapoco	-0.000271	-0.64	3405	3421	59535
Mbuti.DG	Colombia_Checua_6000BP	Piratapuyo	Pima	-0.003654	-8.024	3447	3664	59535
Mbuti.DG	Colombia_Checua_6000BP	Piratapuyo	Purepecha	-0.002809	-3.216	2274	2385	39862
Mbuti.DG	Colombia_Checua_6000BP	Piratapuyo	Quechua	-0.000569	-1.505	3467	3501	59535
Mbuti.DG	Colombia_Checua_6000BP	Piratapuyo	Surui	-0.000532	-1.011	3428	3460	59535
Mbuti.DG	Colombia_Checua_6000BP	Piratapuyo	Tepehuano	-0.002094	-5.031	3463	3587	59535
Mbuti.DG	Colombia_Checua_6000BP	Piratapuyo	Teribe	6.2e-05	0.11	3477	3474	59535
Mbuti.DG	Colombia_Checua_6000BP	Piratapuyo	Ticuna	-0.001054	-2.15	3407	3470	59535
Mbuti.DG	Colombia_Checua_6000BP	Piratapuyo	Toba	-0.000514	-1.066	3445	3476	59535
Mbuti.DG	Colombia_Checua_6000BP	Piratapuyo	Waunana	-0.000816	-1.589	3432	3480	59535
Mbuti.DG	Colombia_Checua_6000BP	Piratapuyo	Wayuu	-0.000358	-0.885	3440	3462	59535
Mbuti.DG	Colombia_Checua_6000BP	Piratapuyo	Wichi	0.000307	0.62	3465	3447	59535
Mbuti.DG	Colombia_Checua_6000BP	Piratapuyo	Yaghan	-0.00014	-0.253	3474	3483	59520
Mbuti.DG	Colombia_Checua_6000BP	Piratapuyo	Yaqui	-0.001857	-1.826	1881	1942	32863
Mbuti.DG	Colombia_Checua_6000BP	Piratapuyo	Zapotec1	-0.002176	-5.641	3443	3572	59535
Mbuti.DG	Colombia_Checua_6000BP	Piratapuyo	Zapotec2	-0.001606	-3.934	3466	3562	59535
Mbuti.DG	Colombia_Checua_6000BP	Puinave	Algonquin	-0.007725	-11.571	3237	3670	55982
Mbuti.DG	Colombia_Checua_6000BP	Puinave	Arara	0.001966	2.621	3083	2977	54033
Mbuti.DG	Colombia_Checua_6000BP	Puinave	Arhuaco	-0.001671	-2.814	3231	3324	55761
Mbuti.DG	Colombia_Checua_6000BP	Puinave	Aymara	0.000818	2.409	3428	3380	58344
Mbuti.DG	Colombia_Checua_6000BP	Puinave	Bribri	-0.000507	-1.008	3391	3421	58344
Mbuti.DG	Colombia_Checua_6000BP	Puinave	Cabecar	-0.000438	-1.018	3397	3423	58344
Mbuti.DG	Colombia_Checua_6000BP	Puinave	Chane	0.000585	1.106	3398	3364	58338
Mbuti.DG	Colombia_Checua_6000BP	Puinave	Chilote	-0.000235	-0.426	3316	3329	56585
Mbuti.DG	Colombia_Checua_6000BP	Puinave	Chono	0.000373	0.6	3180	3160	54091
Mbuti.DG	Colombia_Checua_6000BP	Puinave	Chorotega	0.00015	0.154	1736	1731	30098
Mbuti.DG	Colombia_Checua_6000BP	Puinave	Diaguita	0.000489	0.976	3307	3279	56807
Mbuti.DG	Colombia_Checua_6000BP	Puinave	Embera	-0.000351	-0.783	3381	3401	58344
Mbuti.DG	Colombia_Checua_6000BP	Puinave	Guahibo	0.000177	0.461	3358	3348	58344
Mbuti.DG	Colombia_Checua_6000BP	Puinave	Guarani	0.000179	0.494	3383	3373	58344
Mbuti.DG	Colombia_Checua_6000BP	Puinave	Guaymi	-8.9e-05	-0.174	3400	3405	58344
Mbuti.DG	Colombia_Checua_6000BP	Puinave	Huetar	-0.000304	-0.301	1792	1802	30712
Mbuti.DG	Colombia_Checua_6000BP	Puinave	Hulliche	-6.1e-05	-0.121	3397	3400	58077
Mbuti.DG	Colombia_Checua_6000BP	Puinave	Inga	-0.000263	-0.644	3361	3377	58344
Mbuti.DG	Colombia_Checua_6000BP	Puinave	Jamamadi	3.6e-05	0.052	3350	3348	57922
Mbuti.DG	Colombia_Checua_6000BP	Puinave	Kaingang	0.000193	0.283	2900	2890	49704
Mbuti.DG	Colombia_Checua_6000BP	Puinave	Kaqchikel	-0.000526	-1.644	3398	3429	58344
Mbuti.DG	Colombia_Checua_6000BP	Puinave	Karitiana	0.00082	1.838	3408	3360	58344
Mbuti.DG	Colombia_Checua_6000BP	Puinave	Kogi	-0.001249	-2.364	3372	3445	58343
Mbuti.DG	Colombia_Checua_6000BP	Puinave	Maleku	-0.000306	-0.524	3413	3431	58344
Mbuti.DG	Colombia_Checua_6000BP	Puinave	Maya1	-0.000675	-2.228	3398	3437	58344
Mbuti.DG	Colombia_Checua_6000BP	Puinave	Maya2	-0.001053	-3.084	3384	3445	58344
Mbuti.DG	Colombia_Checua_6000BP	Puinave	Mixe	-0.001524	-4.266	3393	3482	58344
Mbuti.DG	Colombia_Checua_6000BP	Puinave	Mixtec	-0.003297	-9.197	3383	3575	58344
Mbuti.DG	Colombia_Checua_6000BP	Puinave	Ojibwa	-0.007026	-11.948	3291	3691	56943
Mbuti.DG	Colombia_Checua_6000BP	Puinave	Palikur	0.000871	1.738	3374	3323	58342
Mbuti.DG	Colombia_Checua_6000BP	Puinave	Parakana	-0.00011	-0.165	3282	3289	57363
Mbuti.DG	Colombia_Checua_6000BP	Puinave	Piapoco	0.000369	0.991	3352	3330	58344
Mbuti.DG	Colombia_Checua_6000BP	Puinave	Pima	-0.003063	-7.289	3403	3582	58344
Mbuti.DG	Colombia_Checua_6000BP	Puinave	Purepecha	-0.002257	-2.534	2268	2356	39083
Mbuti.DG	Colombia_Checua_6000BP	Puinave	Quechua	1.9e-05	0.061	3415	3414	58344
Mbuti.DG	Colombia_Checua_6000BP	Puinave	Surui	8.7e-05	0.185	3370	3365	58344
Mbuti.DG	Colombia_Checua_6000BP	Puinave	Tepehuano	-0.00152	-4.269	3411	3500	58344
Mbuti.DG	Colombia_Checua_6000BP	Puinave	Teribe	0.000598	1.184	3431	3396	58344
Mbuti.DG	Colombia_Checua_6000BP	Puinave	Ticuna	-0.00054	-1.244	3315	3346	58344
Mbuti.DG	Colombia_Checua_6000BP	Puinave	Toba	0.000107	0.248	3398	3392	58344
Mbuti.DG	Colombia_Checua_6000BP	Puinave	Waunana	-0.000256	-0.522	3384	3399	58344
Mbuti.DG	Colombia_Checua_6000BP	Puinave	Wayuu	0.000238	0.657	3390	3376	58344
Mbuti.DG	Colombia_Checua_6000BP	Puinave	Wichi	0.000878	1.93	3418	3367	58344
Mbuti.DG	Colombia_Checua_6000BP	Puinave	Yaghan	0.000457	0.83	3425	3399	58329
Mbuti.DG	Colombia_Checua_6000BP	Puinave	Yaqui	-0.001111	-1.154	1841	1877	32180
Mbuti.DG	Colombia_Checua_6000BP	Puinave	Zapotec1	-0.00156	-4.846	3395	3486	58344
Mbuti.DG	Colombia_Checua_6000BP	Puinave	Zapotec2	-0.001012	-2.904	3407	3466	58344
Mbuti.DG	Colombia_Checua_6000BP	Saliba	Algonquin	-0.008047	-11.691	3314	3776	57346
Mbuti.DG	Colombia_Checua_6000BP	Saliba	Arara	0.001768	2.306	3163	3065	55341
Mbuti.DG	Colombia_Checua_6000BP	Saliba	Arhuaco	-0.001964	-3.148	3310	3422	57112
Mbuti.DG	Colombia_Checua_6000BP	Saliba	Aymara	0.000601	1.675	3509	3473	59760
Mbuti.DG	Colombia_Checua_6000BP	Saliba	Bribri	-0.000708	-1.448	3458	3501	59760
Mbuti.DG	Colombia_Checua_6000BP	Saliba	Cabecar	-0.000594	-1.38	3472	3507	59760
Mbuti.DG	Colombia_Checua_6000BP	Saliba	Chane	0.000413	0.77	3487	3463	59754
Mbuti.DG	Colombia_Checua_6000BP	Saliba	Chilote	-0.000324	-0.569	3397	3415	57956
Mbuti.DG	Colombia_Checua_6000BP	Saliba	Chono	-0.000124	-0.198	3233	3240	55405
Mbuti.DG	Colombia_Checua_6000BP	Saliba	Chorotega	-0.000676	-0.719	1754	1775	30809
Mbuti.DG	Colombia_Checua_6000BP	Saliba	Diaguita	0.00024	0.452	3399	3385	58196
Mbuti.DG	Colombia_Checua_6000BP	Saliba	Embera	-0.000542	-1.209	3453	3486	59760
Mbuti.DG	Colombia_Checua_6000BP	Saliba	Guahibo	2.7e-05	0.075	3399	3397	59760
Mbuti.DG	Colombia_Checua_6000BP	Saliba	Guarani	-1.6e-05	-0.04	3468	3469	59760
Mbuti.DG	Colombia_Checua_6000BP	Saliba	Guaymi	-0.000247	-0.491	3473	3487	59760
Mbuti.DG	Colombia_Checua_6000BP	Saliba	Huetar	-0.00067	-0.656	1829	1850	31468
Mbuti.DG	Colombia_Checua_6000BP	Saliba	Hulliche	-0.000261	-0.524	3475	3490	59485
Mbuti.DG	Colombia_Checua_6000BP	Saliba	Inga	-0.000431	-1.12	3425	3451	59760
Mbuti.DG	Colombia_Checua_6000BP	Saliba	Jamamadi	-9.6e-05	-0.13	3435	3441	59316
Mbuti.DG	Colombia_Checua_6000BP	Saliba	Kaingang	-0.000233	-0.347	2952	2964	50918
Mbuti.DG	Colombia_Checua_6000BP	Saliba	Kaqchikel	-0.000739	-2.271	3477	3522	59760
Mbuti.DG	Colombia_Checua_6000BP	Saliba	Karitiana	0.000588	1.298	3491	3456	59760
Mbuti.DG	Colombia_Checua_6000BP	Saliba	Kogi	-0.001357	-2.534	3456	3537	59759
Mbuti.DG	Colombia_Checua_6000BP	Saliba	Maleku	-0.000463	-0.777	3496	3523	59760
Mbuti.DG	Colombia_Checua_6000BP	Saliba	Maya1	-0.000906	-2.874	3475	3529	59760
Mbuti.DG	Colombia_Checua_6000BP	Saliba	Maya2	-0.00127	-3.604	3464	3539	59760
Mbuti.DG	Colombia_Checua_6000BP	Saliba	Mixe	-0.001763	-4.519	3469	3574	59760
Mbuti.DG	Colombia_Checua_6000BP	Saliba	Mixtec	-0.003529	-8.982	3465	3676	59760
Mbuti.DG	Colombia_Checua_6000BP	Saliba	Ojibwa	-0.007254	-11.981	3372	3795	58321
Mbuti.DG	Colombia_Checua_6000BP	Saliba	Palikur	0.000695	1.35	3469	3427	59758
Mbuti.DG	Colombia_Checua_6000BP	Saliba	Parakana	-0.000346	-0.503	3373	3393	58742
Mbuti.DG	Colombia_Checua_6000BP	Saliba	Piapoco	0.000162	0.4	3453	3444	59760
Mbuti.DG	Colombia_Checua_6000BP	Saliba	Pima	-0.003236	-7.508	3485	3679	59760
Mbuti.DG	Colombia_Checua_6000BP	Saliba	Purepecha	-0.002467	-2.915	2301	2400	40006
Mbuti.DG	Colombia_Checua_6000BP	Saliba	Quechua	-0.000204	-0.6	3495	3507	59760
Mbuti.DG	Colombia_Checua_6000BP	Saliba	Surui	-0.000176	-0.359	3464	3475	59760
Mbuti.DG	Colombia_Checua_6000BP	Saliba	Tepehuano	-0.001738	-4.652	3490	3594	59760
Mbuti.DG	Colombia_Checua_6000BP	Saliba	Teribe	0.000366	0.711	3500	3479	59760
Mbuti.DG	Colombia_Checua_6000BP	Saliba	Ticuna	-0.000652	-1.483	3427	3465	59760
Mbuti.DG	Colombia_Checua_6000BP	Saliba	Toba	-0.000125	-0.279	3481	3489	59760
Mbuti.DG	Colombia_Checua_6000BP	Saliba	Waunana	-0.000403	-0.843	3460	3484	59760
Mbuti.DG	Colombia_Checua_6000BP	Saliba	Wayuu	-2.9e-05	-0.076	3466	3468	59760
Mbuti.DG	Colombia_Checua_6000BP	Saliba	Wichi	0.000672	1.454	3504	3464	59760
Mbuti.DG	Colombia_Checua_6000BP	Saliba	Yaghan	0.000279	0.499	3506	3490	59745
Mbuti.DG	Colombia_Checua_6000BP	Saliba	Yaqui	-0.001365	-1.438	1891	1936	32992
Mbuti.DG	Colombia_Checua_6000BP	Saliba	Zapotec1	-0.00179	-5.311	3471	3577	59760
Mbuti.DG	Colombia_Checua_6000BP	Saliba	Zapotec2	-0.001194	-3.311	3492	3564	59760
Mbuti.DG	Colombia_Checua_6000BP	Sikuani	Algonquin	-0.008018	-11.257	3265	3718	56505
Mbuti.DG	Colombia_Checua_6000BP	Sikuani	Arara	0.001879	2.42	3117	3014	54526
Mbuti.DG	Colombia_Checua_6000BP	Sikuani	Arhuaco	-0.001639	-2.484	3277	3369	56257
Mbuti.DG	Colombia_Checua_6000BP	Sikuani	Aymara	0.00073	1.895	3470	3427	58877
Mbuti.DG	Colombia_Checua_6000BP	Sikuani	Bribri	-0.000613	-1.183	3423	3459	58877
Mbuti.DG	Colombia_Checua_6000BP	Sikuani	Cabecar	-0.00047	-1.035	3430	3458	58877
Mbuti.DG	Colombia_Checua_6000BP	Sikuani	Chane	0.000549	0.958	3442	3410	58871
Mbuti.DG	Colombia_Checua_6000BP	Sikuani	Chilote	-0.000258	-0.43	3363	3378	57089
Mbuti.DG	Colombia_Checua_6000BP	Sikuani	Chono	0.000243	0.371	3220	3207	54591
Mbuti.DG	Colombia_Checua_6000BP	Sikuani	Chorotega	-0.000304	-0.31	1747	1756	30392
Mbuti.DG	Colombia_Checua_6000BP	Sikuani	Diaguita	0.00031	0.555	3350	3333	57336
Mbuti.DG	Colombia_Checua_6000BP	Sikuani	Embera	-0.000502	-1.011	3413	3443	58877
Mbuti.DG	Colombia_Checua_6000BP	Sikuani	Guahibo	0.000121	0.301	3374	3367	58877
Mbuti.DG	Colombia_Checua_6000BP	Sikuani	Guarani	0.000113	0.27	3423	3417	58877
Mbuti.DG	Colombia_Checua_6000BP	Sikuani	Guaymi	-0.0002	-0.368	3433	3445	58877
Mbuti.DG	Colombia_Checua_6000BP	Sikuani	Huetar	-0.000654	-0.635	1808	1828	30990
Mbuti.DG	Colombia_Checua_6000BP	Sikuani	Hulliche	-0.000162	-0.303	3437	3446	58605
Mbuti.DG	Colombia_Checua_6000BP	Sikuani	Inga	-0.000337	-0.796	3398	3418	58877
Mbuti.DG	Colombia_Checua_6000BP	Sikuani	Jamamadi	-3e-05	-0.04	3392	3394	58441
Mbuti.DG	Colombia_Checua_6000BP	Sikuani	Kaingang	-0.000312	-0.447	2913	2929	50159
Mbuti.DG	Colombia_Checua_6000BP	Sikuani	Kaqchikel	-0.00066	-1.756	3437	3476	58877
Mbuti.DG	Colombia_Checua_6000BP	Sikuani	Karitiana	0.000711	1.481	3447	3405	58877
Mbuti.DG	Colombia_Checua_6000BP	Sikuani	Kogi	-0.001262	-2.233	3411	3485	58876
Mbuti.DG	Colombia_Checua_6000BP	Sikuani	Maleku	-0.000419	-0.692	3446	3471	58877
Mbuti.DG	Colombia_Checua_6000BP	Sikuani	Maya1	-0.000768	-2.053	3437	3482	58877
Mbuti.DG	Colombia_Checua_6000BP	Sikuani	Maya2	-0.001151	-2.825	3430	3498	58877
Mbuti.DG	Colombia_Checua_6000BP	Sikuani	Mixe	-0.001687	-3.996	3428	3528	58877
Mbuti.DG	Colombia_Checua_6000BP	Sikuani	Mixtec	-0.003394	-8.17	3422	3622	58877
Mbuti.DG	Colombia_Checua_6000BP	Sikuani	Ojibwa	-0.007126	-11.345	3329	3738	57464
Mbuti.DG	Colombia_Checua_6000BP	Sikuani	Palikur	0.000901	1.655	3422	3369	58875
Mbuti.DG	Colombia_Checua_6000BP	Sikuani	Parakana	-0.00036	-0.515	3321	3341	57873
Mbuti.DG	Colombia_Checua_6000BP	Sikuani	Piapoco	0.000267	0.633	3399	3383	58877
Mbuti.DG	Colombia_Checua_6000BP	Sikuani	Pima	-0.003179	-7.09	3437	3624	58877
Mbuti.DG	Colombia_Checua_6000BP	Sikuani	Purepecha	-0.001794	-2.075	2284	2355	39420
Mbuti.DG	Colombia_Checua_6000BP	Sikuani	Quechua	-6.8e-05	-0.184	3456	3460	58877
Mbuti.DG	Colombia_Checua_6000BP	Sikuani	Surui	-0.00011	-0.215	3415	3422	58877
Mbuti.DG	Colombia_Checua_6000BP	Sikuani	Tepehuano	-0.001595	-3.935	3448	3542	58877
Mbuti.DG	Colombia_Checua_6000BP	Sikuani	Teribe	0.000486	0.914	3461	3432	58877
Mbuti.DG	Colombia_Checua_6000BP	Sikuani	Ticuna	-0.000548	-1.147	3394	3426	58877
Mbuti.DG	Colombia_Checua_6000BP	Sikuani	Toba	-8e-06	-0.017	3440	3441	58877
Mbuti.DG	Colombia_Checua_6000BP	Sikuani	Waunana	-0.000299	-0.573	3419	3436	58877
Mbuti.DG	Colombia_Checua_6000BP	Sikuani	Wayuu	0.000107	0.264	3431	3425	58877
Mbuti.DG	Colombia_Checua_6000BP	Sikuani	Wichi	0.000821	1.679	3467	3419	58877
Mbuti.DG	Colombia_Checua_6000BP	Sikuani	Yaghan	0.000366	0.642	3455	3434	58862
Mbuti.DG	Colombia_Checua_6000BP	Sikuani	Yaqui	-0.001902	-1.895	1852	1914	32520
Mbuti.DG	Colombia_Checua_6000BP	Sikuani	Zapotec1	-0.001675	-4.398	3434	3532	58877
Mbuti.DG	Colombia_Checua_6000BP	Sikuani	Zapotec2	-0.001093	-2.729	3456	3520	58877
Mbuti.DG	Colombia_Checua_6000BP	Siona	Algonquin	-0.007553	-11.494	3320	3753	57346
Mbuti.DG	Colombia_Checua_6000BP	Siona	Arara	0.00213	2.794	3184	3066	55341
Mbuti.DG	Colombia_Checua_6000BP	Siona	Arhuaco	-0.001475	-2.428	3318	3403	57112
Mbuti.DG	Colombia_Checua_6000BP	Siona	Aymara	0.001041	3.018	3528	3465	59760
Mbuti.DG	Colombia_Checua_6000BP	Siona	Bribri	-0.000268	-0.53	3485	3501	59760
Mbuti.DG	Colombia_Checua_6000BP	Siona	Cabecar	-0.000154	-0.361	3495	3504	59760
Mbuti.DG	Colombia_Checua_6000BP	Siona	Chane	0.000858	1.574	3508	3457	59754
Mbuti.DG	Colombia_Checua_6000BP	Siona	Chilote	0.000103	0.185	3413	3407	57956
Mbuti.DG	Colombia_Checua_6000BP	Siona	Chono	0.000547	0.861	3260	3229	55405
Mbuti.DG	Colombia_Checua_6000BP	Siona	Chorotega	0.000201	0.204	1784	1778	30809
Mbuti.DG	Colombia_Checua_6000BP	Siona	Diaguita	0.000766	1.452	3412	3368	58196
Mbuti.DG	Colombia_Checua_6000BP	Siona	Embera	-0.000102	-0.231	3472	3478	59760
Mbuti.DG	Colombia_Checua_6000BP	Siona	Guahibo	0.000467	1.266	3436	3408	59760
Mbuti.DG	Colombia_Checua_6000BP	Siona	Guarani	0.000424	1.118	3484	3459	59760
Mbuti.DG	Colombia_Checua_6000BP	Siona	Guaymi	0.000193	0.377	3495	3483	59760
Mbuti.DG	Colombia_Checua_6000BP	Siona	Huetar	-0.000257	-0.261	1843	1851	31468
Mbuti.DG	Colombia_Checua_6000BP	Siona	Hulliche	0.000162	0.323	3491	3481	59485
Mbuti.DG	Colombia_Checua_6000BP	Siona	Inga	9e-06	0.024	3425	3424	59760
Mbuti.DG	Colombia_Checua_6000BP	Siona	Jamamadi	0.000335	0.457	3456	3436	59316
Mbuti.DG	Colombia_Checua_6000BP	Siona	Kaingang	0.000288	0.429	2980	2965	50918
Mbuti.DG	Colombia_Checua_6000BP	Siona	Kaqchikel	-0.000299	-0.913	3495	3513	59760
Mbuti.DG	Colombia_Checua_6000BP	Siona	Karitiana	0.001028	2.293	3508	3446	59760
Mbuti.DG	Colombia_Checua_6000BP	Siona	Kogi	-0.00092	-1.735	3481	3536	59759
Mbuti.DG	Colombia_Checua_6000BP	Siona	Maleku	-2.3e-05	-0.039	3511	3512	59760
Mbuti.DG	Colombia_Checua_6000BP	Siona	Maya1	-0.000466	-1.474	3493	3521	59760
Mbuti.DG	Colombia_Checua_6000BP	Siona	Maya2	-0.00083	-2.372	3482	3532	59760
Mbuti.DG	Colombia_Checua_6000BP	Siona	Mixe	-0.001323	-3.495	3489	3568	59760
Mbuti.DG	Colombia_Checua_6000BP	Siona	Mixtec	-0.00309	-8.11	3484	3669	59760
Mbuti.DG	Colombia_Checua_6000BP	Siona	Ojibwa	-0.006855	-11.536	3381	3781	58321
Mbuti.DG	Colombia_Checua_6000BP	Siona	Palikur	0.001136	2.194	3494	3426	59758
Mbuti.DG	Colombia_Checua_6000BP	Siona	Parakana	1.1e-05	0.016	3393	3393	58742
Mbuti.DG	Colombia_Checua_6000BP	Siona	Piapoco	0.000602	1.465	3479	3443	59760
Mbuti.DG	Colombia_Checua_6000BP	Siona	Pima	-0.002796	-6.716	3497	3664	59760
Mbuti.DG	Colombia_Checua_6000BP	Siona	Purepecha	-0.002041	-2.464	2322	2404	40006
Mbuti.DG	Colombia_Checua_6000BP	Siona	Quechua	0.000236	0.725	3514	3500	59760
Mbuti.DG	Colombia_Checua_6000BP	Siona	Surui	0.000264	0.546	3479	3463	59760
Mbuti.DG	Colombia_Checua_6000BP	Siona	Tepehuano	-0.001298	-3.609	3506	3583	59760
Mbuti.DG	Colombia_Checua_6000BP	Siona	Teribe	0.000806	1.563	3521	3473	59760
Mbuti.DG	Colombia_Checua_6000BP	Siona	Ticuna	-0.000212	-0.496	3435	3447	59760
Mbuti.DG	Colombia_Checua_6000BP	Siona	Toba	0.000315	0.716	3500	3481	59760
Mbuti.DG	Colombia_Checua_6000BP	Siona	Waunana	3.7e-05	0.077	3472	3469	59760
Mbuti.DG	Colombia_Checua_6000BP	Siona	Wayuu	0.000411	1.093	3492	3467	59760
Mbuti.DG	Colombia_Checua_6000BP	Siona	Wichi	0.001112	2.433	3520	3453	59760
Mbuti.DG	Colombia_Checua_6000BP	Siona	Yaghan	0.000723	1.298	3521	3478	59745
Mbuti.DG	Colombia_Checua_6000BP	Siona	Yaqui	-0.001034	-1.106	1897	1931	32992
Mbuti.DG	Colombia_Checua_6000BP	Siona	Zapotec1	-0.00135	-4.025	3492	3572	59760
Mbuti.DG	Colombia_Checua_6000BP	Siona	Zapotec2	-0.000754	-2.092	3508	3553	59760
Mbuti.DG	Colombia_Checua_6000BP	Siriano	Algonquin	-0.008566	-11.513	3245	3729	56505
Mbuti.DG	Colombia_Checua_6000BP	Siriano	Arara	0.001296	1.602	3079	3008	54526
Mbuti.DG	Colombia_Checua_6000BP	Siriano	Arhuaco	-0.00234	-3.381	3247	3379	56257
Mbuti.DG	Colombia_Checua_6000BP	Siriano	Aymara	0.000194	0.415	3448	3436	58877
Mbuti.DG	Colombia_Checua_6000BP	Siriano	Bribri	-0.001148	-1.917	3393	3461	58877
Mbuti.DG	Colombia_Checua_6000BP	Siriano	Cabecar	-0.001006	-1.855	3408	3467	58877
Mbuti.DG	Colombia_Checua_6000BP	Siriano	Chane	1.2e-05	0.019	3410	3409	58871
Mbuti.DG	Colombia_Checua_6000BP	Siriano	Chilote	-0.000993	-1.547	3335	3392	57089
Mbuti.DG	Colombia_Checua_6000BP	Siriano	Chono	-0.000279	-0.404	3190	3205	54591
Mbuti.DG	Colombia_Checua_6000BP	Siriano	Chorotega	-0.000228	-0.209	1748	1755	30392
Mbuti.DG	Colombia_Checua_6000BP	Siriano	Diaguita	-0.000192	-0.313	3333	3344	57336
Mbuti.DG	Colombia_Checua_6000BP	Siriano	Embera	-0.001037	-1.841	3394	3455	58877
Mbuti.DG	Colombia_Checua_6000BP	Siriano	Guahibo	-0.000415	-0.858	3338	3362	58877
Mbuti.DG	Colombia_Checua_6000BP	Siriano	Guarani	-0.000423	-0.835	3405	3430	58877
Mbuti.DG	Colombia_Checua_6000BP	Siriano	Guaymi	-0.000735	-1.191	3405	3448	58877
Mbuti.DG	Colombia_Checua_6000BP	Siriano	Huetar	-0.000907	-0.868	1788	1816	30990
Mbuti.DG	Colombia_Checua_6000BP	Siriano	Hulliche	-0.000675	-1.144	3408	3447	58605
Mbuti.DG	Colombia_Checua_6000BP	Siriano	Inga	-0.000872	-1.686	3378	3430	58877
Mbuti.DG	Colombia_Checua_6000BP	Siriano	Jamamadi	-0.000497	-0.633	3366	3395	58441
Mbuti.DG	Colombia_Checua_6000BP	Siriano	Kaingang	-0.000895	-1.191	2902	2947	50159
Mbuti.DG	Colombia_Checua_6000BP	Siriano	Kaqchikel	-0.001195	-2.579	3414	3484	58877
Mbuti.DG	Colombia_Checua_6000BP	Siriano	Karitiana	0.000175	0.312	3424	3414	58877
Mbuti.DG	Colombia_Checua_6000BP	Siriano	Kogi	-0.001803	-2.988	3383	3489	58876
Mbuti.DG	Colombia_Checua_6000BP	Siriano	Maleku	-0.000954	-1.358	3440	3497	58877
Mbuti.DG	Colombia_Checua_6000BP	Siriano	Maya1	-0.001303	-2.92	3410	3487	58877
Mbuti.DG	Colombia_Checua_6000BP	Siriano	Maya2	-0.001687	-3.622	3393	3492	58877
Mbuti.DG	Colombia_Checua_6000BP	Siriano	Mixe	-0.002222	-4.496	3401	3532	58877
Mbuti.DG	Colombia_Checua_6000BP	Siriano	Mixtec	-0.00393	-7.995	3399	3631	58877
Mbuti.DG	Colombia_Checua_6000BP	Siriano	Ojibwa	-0.007651	-11.461	3305	3745	57464
Mbuti.DG	Colombia_Checua_6000BP	Siriano	Palikur	0.000368	0.605	3394	3373	58875
Mbuti.DG	Colombia_Checua_6000BP	Siriano	Parakana	-0.000889	-1.169	3303	3354	57873
Mbuti.DG	Colombia_Checua_6000BP	Siriano	Piapoco	-0.000268	-0.539	3371	3386	58877
Mbuti.DG	Colombia_Checua_6000BP	Siriano	Pima	-0.003714	-6.905	3411	3630	58877
Mbuti.DG	Colombia_Checua_6000BP	Siriano	Purepecha	-0.002214	-2.324	2274	2361	39420
Mbuti.DG	Colombia_Checua_6000BP	Siriano	Quechua	-0.000603	-1.327	3433	3469	58877
Mbuti.DG	Colombia_Checua_6000BP	Siriano	Surui	-0.000645	-1.126	3387	3425	58877
Mbuti.DG	Colombia_Checua_6000BP	Siriano	Tepehuano	-0.00213	-4.46	3422	3547	58877
Mbuti.DG	Colombia_Checua_6000BP	Siriano	Teribe	-5e-05	-0.084	3431	3434	58877
Mbuti.DG	Colombia_Checua_6000BP	Siriano	Ticuna	-0.001083	-2.038	3368	3432	58877
Mbuti.DG	Colombia_Checua_6000BP	Siriano	Toba	-0.000543	-0.971	3416	3448	58877
Mbuti.DG	Colombia_Checua_6000BP	Siriano	Waunana	-0.000834	-1.415	3397	3446	58877
Mbuti.DG	Colombia_Checua_6000BP	Siriano	Wayuu	-0.000428	-0.889	3403	3428	58877
Mbuti.DG	Colombia_Checua_6000BP	Siriano	Wichi	0.000285	0.502	3444	3427	58877
Mbuti.DG	Colombia_Checua_6000BP	Siriano	Yaghan	-0.000171	-0.274	3439	3449	58862
Mbuti.DG	Colombia_Checua_6000BP	Siriano	Yaqui	-0.002456	-2.367	1825	1905	32520
Mbuti.DG	Colombia_Checua_6000BP	Siriano	Zapotec1	-0.00221	-4.759	3410	3540	58877
Mbuti.DG	Colombia_Checua_6000BP	Siriano	Zapotec2	-0.001628	-3.305	3430	3526	58877
Mbuti.DG	Colombia_Checua_6000BP	Tanimuka	Algonquin	-0.007318	-10.489	3254	3664	55982
Mbuti.DG	Colombia_Checua_6000BP	Tanimuka	Arara	0.002328	2.934	3113	2987	54033
Mbuti.DG	Colombia_Checua_6000BP	Tanimuka	Arhuaco	-0.001245	-1.92	3249	3318	55761
Mbuti.DG	Colombia_Checua_6000BP	Tanimuka	Aymara	0.001206	3.066	3450	3379	58344
Mbuti.DG	Colombia_Checua_6000BP	Tanimuka	Bribri	-0.000119	-0.222	3408	3415	58344
Mbuti.DG	Colombia_Checua_6000BP	Tanimuka	Cabecar	-5e-05	-0.108	3415	3418	58344
Mbuti.DG	Colombia_Checua_6000BP	Tanimuka	Chane	0.000974	1.729	3421	3364	58338
Mbuti.DG	Colombia_Checua_6000BP	Tanimuka	Chilote	0.000211	0.348	3340	3328	56585
Mbuti.DG	Colombia_Checua_6000BP	Tanimuka	Chono	0.000656	0.999	3193	3158	54091
Mbuti.DG	Colombia_Checua_6000BP	Tanimuka	Chorotega	0.000425	0.413	1744	1732	30098
Mbuti.DG	Colombia_Checua_6000BP	Tanimuka	Diaguita	0.00075	1.335	3331	3288	56807
Mbuti.DG	Colombia_Checua_6000BP	Tanimuka	Embera	3.7e-05	0.075	3401	3399	58344
Mbuti.DG	Colombia_Checua_6000BP	Tanimuka	Guahibo	0.000565	1.322	3382	3349	58344
Mbuti.DG	Colombia_Checua_6000BP	Tanimuka	Guarani	0.000567	1.362	3407	3374	58344
Mbuti.DG	Colombia_Checua_6000BP	Tanimuka	Guaymi	0.000299	0.555	3417	3399	58344
Mbuti.DG	Colombia_Checua_6000BP	Tanimuka	Huetar	0.000361	0.342	1808	1797	30712
Mbuti.DG	Colombia_Checua_6000BP	Tanimuka	Hulliche	0.00035	0.635	3421	3401	58077
Mbuti.DG	Colombia_Checua_6000BP	Tanimuka	Inga	0.000125	0.287	3379	3372	58344
Mbuti.DG	Colombia_Checua_6000BP	Tanimuka	Jamamadi	0.000458	0.608	3365	3339	57922
Mbuti.DG	Colombia_Checua_6000BP	Tanimuka	Kaingang	0.000728	1.028	2921	2885	49704
Mbuti.DG	Colombia_Checua_6000BP	Tanimuka	Kaqchikel	-0.000138	-0.365	3417	3425	58344
Mbuti.DG	Colombia_Checua_6000BP	Tanimuka	Karitiana	0.001208	2.5	3430	3359	58344
Mbuti.DG	Colombia_Checua_6000BP	Tanimuka	Kogi	-0.000866	-1.513	3394	3445	58343
Mbuti.DG	Colombia_Checua_6000BP	Tanimuka	Maleku	8.2e-05	0.13	3425	3420	58344
Mbuti.DG	Colombia_Checua_6000BP	Tanimuka	Maya1	-0.000287	-0.785	3417	3434	58344
Mbuti.DG	Colombia_Checua_6000BP	Tanimuka	Maya2	-0.000665	-1.618	3407	3445	58344
Mbuti.DG	Colombia_Checua_6000BP	Tanimuka	Mixe	-0.001136	-2.725	3414	3481	58344
Mbuti.DG	Colombia_Checua_6000BP	Tanimuka	Mixtec	-0.002909	-6.954	3406	3576	58344
Mbuti.DG	Colombia_Checua_6000BP	Tanimuka	Ojibwa	-0.006679	-10.679	3306	3686	56943
Mbuti.DG	Colombia_Checua_6000BP	Tanimuka	Palikur	0.00126	2.375	3391	3318	58342
Mbuti.DG	Colombia_Checua_6000BP	Tanimuka	Parakana	0.000268	0.393	3308	3292	57363
Mbuti.DG	Colombia_Checua_6000BP	Tanimuka	Piapoco	0.000757	1.752	3384	3340	58344
Mbuti.DG	Colombia_Checua_6000BP	Tanimuka	Pima	-0.002675	-5.782	3422	3578	58344
Mbuti.DG	Colombia_Checua_6000BP	Tanimuka	Purepecha	-0.001584	-1.813	2278	2340	39083
Mbuti.DG	Colombia_Checua_6000BP	Tanimuka	Quechua	0.000407	1.093	3435	3411	58344
Mbuti.DG	Colombia_Checua_6000BP	Tanimuka	Surui	0.000474	0.913	3396	3368	58344
Mbuti.DG	Colombia_Checua_6000BP	Tanimuka	Tepehuano	-0.001132	-2.731	3433	3499	58344
Mbuti.DG	Colombia_Checua_6000BP	Tanimuka	Teribe	0.000985	1.785	3453	3395	58344
Mbuti.DG	Colombia_Checua_6000BP	Tanimuka	Ticuna	-0.000153	-0.343	3300	3309	58344
Mbuti.DG	Colombia_Checua_6000BP	Tanimuka	Toba	0.000495	1.024	3420	3392	58344
Mbuti.DG	Colombia_Checua_6000BP	Tanimuka	Waunana	0.000132	0.255	3400	3392	58344
Mbuti.DG	Colombia_Checua_6000BP	Tanimuka	Wayuu	0.000625	1.547	3407	3371	58344
Mbuti.DG	Colombia_Checua_6000BP	Tanimuka	Wichi	0.001266	2.568	3444	3371	58344
Mbuti.DG	Colombia_Checua_6000BP	Tanimuka	Yaghan	0.000848	1.452	3439	3390	58329
Mbuti.DG	Colombia_Checua_6000BP	Tanimuka	Yaqui	-0.000927	-0.933	1849	1878	32180
Mbuti.DG	Colombia_Checua_6000BP	Tanimuka	Zapotec1	-0.001172	-3.06	3414	3483	58344
Mbuti.DG	Colombia_Checua_6000BP	Tanimuka	Zapotec2	-0.000624	-1.6	3430	3467	58344
Mbuti.DG	Colombia_Checua_6000BP	Tatuyo	Algonquin	-0.008623	-9.493	3239	3724	56277
Mbuti.DG	Colombia_Checua_6000BP	Tatuyo	Arara	0.001073	1.125	3082	3024	54308
Mbuti.DG	Colombia_Checua_6000BP	Tatuyo	Arhuaco	-0.002621	-2.895	3246	3393	56029
Mbuti.DG	Colombia_Checua_6000BP	Tatuyo	Aymara	-0.000164	-0.227	3424	3434	58641
Mbuti.DG	Colombia_Checua_6000BP	Tatuyo	Bribri	-0.001522	-1.883	3398	3487	58641
Mbuti.DG	Colombia_Checua_6000BP	Tatuyo	Cabecar	-0.00134	-1.752	3402	3481	58641
Mbuti.DG	Colombia_Checua_6000BP	Tatuyo	Chane	-0.000388	-0.474	3403	3426	58635
Mbuti.DG	Colombia_Checua_6000BP	Tatuyo	Chilote	-0.001219	-1.405	3315	3384	56865
Mbuti.DG	Colombia_Checua_6000BP	Tatuyo	Chono	-0.000373	-0.411	3166	3186	54372
Mbuti.DG	Colombia_Checua_6000BP	Tatuyo	Chorotega	-0.001511	-1.125	1724	1770	30272
Mbuti.DG	Colombia_Checua_6000BP	Tatuyo	Diaguita	-0.000641	-0.767	3311	3348	57108
Mbuti.DG	Colombia_Checua_6000BP	Tatuyo	Embera	-0.001346	-1.731	3376	3455	58641
Mbuti.DG	Colombia_Checua_6000BP	Tatuyo	Guahibo	-0.000787	-1.259	3102	3149	58641
Mbuti.DG	Colombia_Checua_6000BP	Tatuyo	Guarani	-0.000799	-1.078	3386	3433	58641
Mbuti.DG	Colombia_Checua_6000BP	Tatuyo	Guaymi	-0.001052	-1.305	3386	3447	58641
Mbuti.DG	Colombia_Checua_6000BP	Tatuyo	Huetar	-0.001223	-0.909	1786	1823	30865
Mbuti.DG	Colombia_Checua_6000BP	Tatuyo	Hulliche	-0.001028	-1.265	3381	3442	58371
Mbuti.DG	Colombia_Checua_6000BP	Tatuyo	Inga	-0.001189	-1.645	3358	3428	58641
Mbuti.DG	Colombia_Checua_6000BP	Tatuyo	Jamamadi	-0.000866	-0.908	3379	3430	58209
Mbuti.DG	Colombia_Checua_6000BP	Tatuyo	Kaingang	-0.000892	-0.908	2896	2941	49945
Mbuti.DG	Colombia_Checua_6000BP	Tatuyo	Kaqchikel	-0.001524	-2.1	3401	3491	58641
Mbuti.DG	Colombia_Checua_6000BP	Tatuyo	Karitiana	-0.000188	-0.247	3420	3431	58641
Mbuti.DG	Colombia_Checua_6000BP	Tatuyo	Kogi	-0.002118	-2.56	3385	3509	58640
Mbuti.DG	Colombia_Checua_6000BP	Tatuyo	Maleku	-0.001315	-1.477	3412	3489	58641
Mbuti.DG	Colombia_Checua_6000BP	Tatuyo	Maya1	-0.001655	-2.328	3398	3495	58641
Mbuti.DG	Colombia_Checua_6000BP	Tatuyo	Maya2	-0.002037	-2.774	3393	3512	58641
Mbuti.DG	Colombia_Checua_6000BP	Tatuyo	Mixe	-0.002556	-3.481	3381	3531	58641
Mbuti.DG	Colombia_Checua_6000BP	Tatuyo	Mixtec	-0.004263	-5.673	3384	3634	58641
Mbuti.DG	Colombia_Checua_6000BP	Tatuyo	Ojibwa	-0.007944	-8.86	3298	3753	57231
Mbuti.DG	Colombia_Checua_6000BP	Tatuyo	Palikur	-8e-06	-0.01	3381	3382	58639
Mbuti.DG	Colombia_Checua_6000BP	Tatuyo	Parakana	-0.00111	-1.175	3294	3358	57643
Mbuti.DG	Colombia_Checua_6000BP	Tatuyo	Piapoco	-0.00062	-0.84	3366	3402	58641
Mbuti.DG	Colombia_Checua_6000BP	Tatuyo	Pima	-0.004044	-5.437	3390	3627	58641
Mbuti.DG	Colombia_Checua_6000BP	Tatuyo	Purepecha	-0.004362	-3.858	2217	2389	39279
Mbuti.DG	Colombia_Checua_6000BP	Tatuyo	Quechua	-0.000955	-1.334	3416	3472	58641
Mbuti.DG	Colombia_Checua_6000BP	Tatuyo	Surui	-0.00096	-1.217	3370	3426	58641
Mbuti.DG	Colombia_Checua_6000BP	Tatuyo	Tepehuano	-0.002477	-3.407	3402	3547	58641
Mbuti.DG	Colombia_Checua_6000BP	Tatuyo	Teribe	-0.000422	-0.521	3410	3435	58641
Mbuti.DG	Colombia_Checua_6000BP	Tatuyo	Ticuna	-0.001441	-1.931	3345	3429	58641
Mbuti.DG	Colombia_Checua_6000BP	Tatuyo	Toba	-0.000911	-1.157	3385	3438	58641
Mbuti.DG	Colombia_Checua_6000BP	Tatuyo	Waunana	-0.001196	-1.522	3369	3439	58641
Mbuti.DG	Colombia_Checua_6000BP	Tatuyo	Wayuu	-0.000782	-1.082	3388	3434	58641
Mbuti.DG	Colombia_Checua_6000BP	Tatuyo	Wichi	-6.8e-05	-0.089	3428	3432	58641
Mbuti.DG	Colombia_Checua_6000BP	Tatuyo	Yaghan	-0.000518	-0.641	3423	3454	58626
Mbuti.DG	Colombia_Checua_6000BP	Tatuyo	Yaqui	-0.002802	-2.234	1838	1929	32392
Mbuti.DG	Colombia_Checua_6000BP	Tatuyo	Zapotec1	-0.002551	-3.539	3383	3533	58641
Mbuti.DG	Colombia_Checua_6000BP	Tatuyo	Zapotec2	-0.001938	-2.665	3408	3522	58641
Mbuti.DG	Colombia_Checua_6000BP	Tikuna	Algonquin	-0.007614	-11.63	3246	3672	55982
Mbuti.DG	Colombia_Checua_6000BP	Tikuna	Arara	0.002065	2.759	3098	2986	54033
Mbuti.DG	Colombia_Checua_6000BP	Tikuna	Arhuaco	-0.001528	-2.513	3238	3323	55761
Mbuti.DG	Colombia_Checua_6000BP	Tikuna	Aymara	0.000989	2.943	3439	3381	58344
Mbuti.DG	Colombia_Checua_6000BP	Tikuna	Bribri	-0.000336	-0.678	3395	3414	58344
Mbuti.DG	Colombia_Checua_6000BP	Tikuna	Cabecar	-0.000267	-0.626	3407	3423	58344
Mbuti.DG	Colombia_Checua_6000BP	Tikuna	Chane	0.000756	1.383	3410	3366	58338
Mbuti.DG	Colombia_Checua_6000BP	Tikuna	Chilote	-3e-05	-0.056	3328	3330	56585
Mbuti.DG	Colombia_Checua_6000BP	Tikuna	Chono	0.000512	0.802	3188	3161	54091
Mbuti.DG	Colombia_Checua_6000BP	Tikuna	Chorotega	-0.000311	-0.325	1726	1736	30098
Mbuti.DG	Colombia_Checua_6000BP	Tikuna	Diaguita	0.000567	1.102	3323	3291	56807
Mbuti.DG	Colombia_Checua_6000BP	Tikuna	Embera	-0.000179	-0.409	3384	3394	58344
Mbuti.DG	Colombia_Checua_6000BP	Tikuna	Guahibo	0.000348	0.915	3367	3346	58344
Mbuti.DG	Colombia_Checua_6000BP	Tikuna	Guarani	0.00035	0.918	3395	3375	58344
Mbuti.DG	Colombia_Checua_6000BP	Tikuna	Guaymi	8.3e-05	0.161	3406	3401	58344
Mbuti.DG	Colombia_Checua_6000BP	Tikuna	Huetar	0.000201	0.197	1806	1800	30712
Mbuti.DG	Colombia_Checua_6000BP	Tikuna	Hulliche	0.000108	0.214	3404	3397	58077
Mbuti.DG	Colombia_Checua_6000BP	Tikuna	Inga	-9.2e-05	-0.228	3367	3373	58344
Mbuti.DG	Colombia_Checua_6000BP	Tikuna	Jamamadi	0.00024	0.338	3371	3357	57922
Mbuti.DG	Colombia_Checua_6000BP	Tikuna	Kaingang	0.000194	0.284	2900	2890	49704
Mbuti.DG	Colombia_Checua_6000BP	Tikuna	Kaqchikel	-0.000355	-1.1	3406	3427	58344
Mbuti.DG	Colombia_Checua_6000BP	Tikuna	Karitiana	0.000991	2.229	3415	3357	58344
Mbuti.DG	Colombia_Checua_6000BP	Tikuna	Kogi	-0.001072	-2.009	3385	3447	58343
Mbuti.DG	Colombia_Checua_6000BP	Tikuna	Maleku	-0.000135	-0.228	3426	3434	58344
Mbuti.DG	Colombia_Checua_6000BP	Tikuna	Maya1	-0.000504	-1.596	3406	3435	58344
Mbuti.DG	Colombia_Checua_6000BP	Tikuna	Maya2	-0.000882	-2.563	3392	3444	58344
Mbuti.DG	Colombia_Checua_6000BP	Tikuna	Mixe	-0.001353	-3.597	3401	3480	58344
Mbuti.DG	Colombia_Checua_6000BP	Tikuna	Mixtec	-0.003126	-8.65	3394	3576	58344
Mbuti.DG	Colombia_Checua_6000BP	Tikuna	Ojibwa	-0.00686	-11.712	3303	3694	56943
Mbuti.DG	Colombia_Checua_6000BP	Tikuna	Palikur	0.001045	2.073	3389	3328	58342
Mbuti.DG	Colombia_Checua_6000BP	Tikuna	Parakana	2.8e-05	0.042	3298	3296	57363
Mbuti.DG	Colombia_Checua_6000BP	Tikuna	Piapoco	0.00054	1.514	3348	3317	58344
Mbuti.DG	Colombia_Checua_6000BP	Tikuna	Pima	-0.002892	-7.032	3412	3581	58344
Mbuti.DG	Colombia_Checua_6000BP	Tikuna	Purepecha	-0.002145	-2.513	2261	2345	39083
Mbuti.DG	Colombia_Checua_6000BP	Tikuna	Quechua	0.00019	0.598	3423	3412	58344
Mbuti.DG	Colombia_Checua_6000BP	Tikuna	Surui	0.000258	0.547	3385	3370	58344
Mbuti.DG	Colombia_Checua_6000BP	Tikuna	Tepehuano	-0.001348	-3.842	3419	3498	58344
Mbuti.DG	Colombia_Checua_6000BP	Tikuna	Teribe	0.000769	1.522	3435	3390	58344
Mbuti.DG	Colombia_Checua_6000BP	Tikuna	Ticuna	-0.000369	-0.928	3315	3337	58344
Mbuti.DG	Colombia_Checua_6000BP	Tikuna	Toba	0.000278	0.65	3408	3392	58344
Mbuti.DG	Colombia_Checua_6000BP	Tikuna	Waunana	-8.4e-05	-0.176	3390	3395	58344
Mbuti.DG	Colombia_Checua_6000BP	Tikuna	Wayuu	0.000409	1.13	3397	3373	58344
Mbuti.DG	Colombia_Checua_6000BP	Tikuna	Wichi	0.001049	2.325	3430	3369	58344
Mbuti.DG	Colombia_Checua_6000BP	Tikuna	Yaghan	0.000627	1.179	3435	3398	58329
Mbuti.DG	Colombia_Checua_6000BP	Tikuna	Yaqui	-0.001241	-1.317	1837	1877	32180
Mbuti.DG	Colombia_Checua_6000BP	Tikuna	Zapotec1	-0.001389	-4.284	3403	3484	58344
Mbuti.DG	Colombia_Checua_6000BP	Tikuna	Zapotec2	-0.000841	-2.421	3419	3468	58344
Mbuti.DG	Colombia_Checua_6000BP	Tukano	Algonquin	-0.008188	-11.495	3253	3715	56505
Mbuti.DG	Colombia_Checua_6000BP	Tukano	Arara	0.001574	2.018	3106	3020	54526
Mbuti.DG	Colombia_Checua_6000BP	Tukano	Arhuaco	-0.00208	-3.027	3254	3371	56257
Mbuti.DG	Colombia_Checua_6000BP	Tukano	Aymara	0.000374	0.897	3444	3422	58877
Mbuti.DG	Colombia_Checua_6000BP	Tukano	Bribri	-0.000968	-1.758	3402	3459	58877
Mbuti.DG	Colombia_Checua_6000BP	Tukano	Cabecar	-0.000826	-1.695	3414	3463	58877
Mbuti.DG	Colombia_Checua_6000BP	Tukano	Chane	0.000192	0.325	3430	3419	58871
Mbuti.DG	Colombia_Checua_6000BP	Tukano	Chilote	-0.000655	-1.091	3329	3366	57089
Mbuti.DG	Colombia_Checua_6000BP	Tukano	Chono	6.7e-05	0.096	3196	3193	54591
Mbuti.DG	Colombia_Checua_6000BP	Tukano	Chorotega	-0.000698	-0.678	1735	1756	30392
Mbuti.DG	Colombia_Checua_6000BP	Tukano	Diaguita	3.6e-05	0.062	3339	3337	57336
Mbuti.DG	Colombia_Checua_6000BP	Tukano	Embera	-0.000857	-1.646	3394	3444	58877
Mbuti.DG	Colombia_Checua_6000BP	Tukano	Guahibo	-0.000235	-0.591	3274	3288	58877
Mbuti.DG	Colombia_Checua_6000BP	Tukano	Guarani	-0.000243	-0.544	3406	3420	58877
Mbuti.DG	Colombia_Checua_6000BP	Tukano	Guaymi	-0.000555	-0.99	3420	3453	58877
Mbuti.DG	Colombia_Checua_6000BP	Tukano	Huetar	2.1e-05	0.02	1817	1816	30990
Mbuti.DG	Colombia_Checua_6000BP	Tukano	Hulliche	-0.0005	-0.907	3406	3435	58605
Mbuti.DG	Colombia_Checua_6000BP	Tukano	Inga	-0.000692	-1.56	3373	3414	58877
Mbuti.DG	Colombia_Checua_6000BP	Tukano	Jamamadi	-0.000394	-0.506	3370	3393	58441
Mbuti.DG	Colombia_Checua_6000BP	Tukano	Kaingang	-0.000555	-0.763	2897	2924	50159
Mbuti.DG	Colombia_Checua_6000BP	Tukano	Kaqchikel	-0.001015	-2.509	3418	3477	58877
Mbuti.DG	Colombia_Checua_6000BP	Tukano	Karitiana	0.000355	0.708	3421	3400	58877
Mbuti.DG	Colombia_Checua_6000BP	Tukano	Kogi	-0.001619	-2.787	3393	3488	58876
Mbuti.DG	Colombia_Checua_6000BP	Tukano	Maleku	-0.000774	-1.186	3438	3483	58877
Mbuti.DG	Colombia_Checua_6000BP	Tukano	Maya1	-0.001123	-2.835	3414	3480	58877
Mbuti.DG	Colombia_Checua_6000BP	Tukano	Maya2	-0.001507	-3.613	3399	3487	58877
Mbuti.DG	Colombia_Checua_6000BP	Tukano	Mixe	-0.002042	-4.5	3402	3522	58877
Mbuti.DG	Colombia_Checua_6000BP	Tukano	Mixtec	-0.00375	-8.323	3401	3622	58877
Mbuti.DG	Colombia_Checua_6000BP	Tukano	Ojibwa	-0.007459	-11.491	3314	3743	57464
Mbuti.DG	Colombia_Checua_6000BP	Tukano	Palikur	0.000545	0.971	3415	3383	58875
Mbuti.DG	Colombia_Checua_6000BP	Tukano	Parakana	-0.000717	-0.994	3308	3350	57873
Mbuti.DG	Colombia_Checua_6000BP	Tukano	Piapoco	-8.8e-05	-0.192	3381	3386	58877
Mbuti.DG	Colombia_Checua_6000BP	Tukano	Pima	-0.003534	-7.601	3412	3620	58877
Mbuti.DG	Colombia_Checua_6000BP	Tukano	Purepecha	-0.002869	-3.132	2254	2367	39420
Mbuti.DG	Colombia_Checua_6000BP	Tukano	Quechua	-0.000423	-1.041	3436	3461	58877
Mbuti.DG	Colombia_Checua_6000BP	Tukano	Surui	-0.000465	-0.888	3391	3418	58877
Mbuti.DG	Colombia_Checua_6000BP	Tukano	Tepehuano	-0.00195	-4.615	3424	3539	58877
Mbuti.DG	Colombia_Checua_6000BP	Tukano	Teribe	0.00013	0.236	3442	3434	58877
Mbuti.DG	Colombia_Checua_6000BP	Tukano	Ticuna	-0.000903	-1.717	3380	3433	58877
Mbuti.DG	Colombia_Checua_6000BP	Tukano	Toba	-0.000363	-0.721	3409	3431	58877
Mbuti.DG	Colombia_Checua_6000BP	Tukano	Waunana	-0.000654	-1.212	3393	3432	58877
Mbuti.DG	Colombia_Checua_6000BP	Tukano	Wayuu	-0.000248	-0.576	3406	3421	58877
Mbuti.DG	Colombia_Checua_6000BP	Tukano	Wichi	0.000466	0.893	3435	3407	58877
Mbuti.DG	Colombia_Checua_6000BP	Tukano	Yaghan	1.1e-05	0.018	3442	3441	58862
Mbuti.DG	Colombia_Checua_6000BP	Tukano	Yaqui	-0.001766	-1.737	1846	1903	32520
Mbuti.DG	Colombia_Checua_6000BP	Tukano	Zapotec1	-0.00203	-4.97	3408	3528	58877
Mbuti.DG	Colombia_Checua_6000BP	Tukano	Zapotec2	-0.001448	-3.355	3427	3512	58877
Mbuti.DG	Colombia_Checua_6000BP	Tuyuca	Algonquin	-0.008261	-12.092	3288	3760	57140
Mbuti.DG	Colombia_Checua_6000BP	Tuyuca	Arara	0.001278	1.737	3119	3049	55142
Mbuti.DG	Colombia_Checua_6000BP	Tuyuca	Arhuaco	-0.002123	-3.221	3284	3405	56901
Mbuti.DG	Colombia_Checua_6000BP	Tuyuca	Aymara	0.00031	0.791	3477	3458	59544
Mbuti.DG	Colombia_Checua_6000BP	Tuyuca	Bribri	-0.001049	-2.011	3435	3497	59544
Mbuti.DG	Colombia_Checua_6000BP	Tuyuca	Cabecar	-0.000899	-1.959	3443	3497	59544
Mbuti.DG	Colombia_Checua_6000BP	Tuyuca	Chane	0.000124	0.219	3454	3447	59538
Mbuti.DG	Colombia_Checua_6000BP	Tuyuca	Chilote	-0.000728	-1.246	3368	3410	57745
Mbuti.DG	Colombia_Checua_6000BP	Tuyuca	Chono	3.7e-05	0.057	3230	3228	55213
Mbuti.DG	Colombia_Checua_6000BP	Tuyuca	Chorotega	-0.000326	-0.326	1760	1770	30716
Mbuti.DG	Colombia_Checua_6000BP	Tuyuca	Diaguita	-5.3e-05	-0.095	3364	3367	57982
Mbuti.DG	Colombia_Checua_6000BP	Tuyuca	Embera	-0.000907	-1.905	3429	3483	59544
Mbuti.DG	Colombia_Checua_6000BP	Tuyuca	Guahibo	-0.000301	-0.706	3382	3400	59544
Mbuti.DG	Colombia_Checua_6000BP	Tuyuca	Guarani	-0.000324	-0.79	3437	3456	59544
Mbuti.DG	Colombia_Checua_6000BP	Tuyuca	Guaymi	-0.000577	-1.077	3451	3485	59544
Mbuti.DG	Colombia_Checua_6000BP	Tuyuca	Huetar	-0.000634	-0.627	1824	1844	31360
Mbuti.DG	Colombia_Checua_6000BP	Tuyuca	Hulliche	-0.000552	-1.033	3448	3480	59271
Mbuti.DG	Colombia_Checua_6000BP	Tuyuca	Inga	-0.000791	-1.831	3412	3459	59544
Mbuti.DG	Colombia_Checua_6000BP	Tuyuca	Jamamadi	-0.000421	-0.572	3403	3428	59105
Mbuti.DG	Colombia_Checua_6000BP	Tuyuca	Kaingang	-0.000607	-0.873	2928	2959	50732
Mbuti.DG	Colombia_Checua_6000BP	Tuyuca	Kaqchikel	-0.001052	-2.798	3450	3512	59544
Mbuti.DG	Colombia_Checua_6000BP	Tuyuca	Karitiana	0.000339	0.697	3462	3442	59544
Mbuti.DG	Colombia_Checua_6000BP	Tuyuca	Kogi	-0.001664	-2.905	3421	3520	59543
Mbuti.DG	Colombia_Checua_6000BP	Tuyuca	Maleku	-0.000821	-1.315	3466	3515	59544
Mbuti.DG	Colombia_Checua_6000BP	Tuyuca	Maya1	-0.001193	-3.24	3447	3518	59544
Mbuti.DG	Colombia_Checua_6000BP	Tuyuca	Maya2	-0.001576	-3.96	3436	3530	59544
Mbuti.DG	Colombia_Checua_6000BP	Tuyuca	Mixe	-0.002089	-4.964	3440	3564	59544
Mbuti.DG	Colombia_Checua_6000BP	Tuyuca	Mixtec	-0.003829	-9.242	3437	3665	59544
Mbuti.DG	Colombia_Checua_6000BP	Tuyuca	Ojibwa	-0.007494	-11.957	3343	3779	58114
Mbuti.DG	Colombia_Checua_6000BP	Tuyuca	Palikur	0.000398	0.736	3427	3404	59542
Mbuti.DG	Colombia_Checua_6000BP	Tuyuca	Parakana	-0.000819	-1.192	3328	3376	58528
Mbuti.DG	Colombia_Checua_6000BP	Tuyuca	Piapoco	-0.000184	-0.442	3382	3393	59544
Mbuti.DG	Colombia_Checua_6000BP	Tuyuca	Pima	-0.003569	-8.069	3455	3667	59544
Mbuti.DG	Colombia_Checua_6000BP	Tuyuca	Purepecha	-0.002865	-3.387	2274	2389	39864
Mbuti.DG	Colombia_Checua_6000BP	Tuyuca	Quechua	-0.000482	-1.288	3465	3494	59544
Mbuti.DG	Colombia_Checua_6000BP	Tuyuca	Surui	-0.000444	-0.908	3420	3446	59544
Mbuti.DG	Colombia_Checua_6000BP	Tuyuca	Tepehuano	-0.002011	-4.909	3461	3580	59544
Mbuti.DG	Colombia_Checua_6000BP	Tuyuca	Teribe	0.00013	0.239	3475	3468	59544
Mbuti.DG	Colombia_Checua_6000BP	Tuyuca	Ticuna	-0.000964	-2.009	3408	3465	59544
Mbuti.DG	Colombia_Checua_6000BP	Tuyuca	Toba	-0.000428	-0.901	3443	3468	59544
Mbuti.DG	Colombia_Checua_6000BP	Tuyuca	Waunana	-0.00073	-1.404	3430	3474	59544
Mbuti.DG	Colombia_Checua_6000BP	Tuyuca	Wayuu	-0.000282	-0.73	3439	3456	59544
Mbuti.DG	Colombia_Checua_6000BP	Tuyuca	Wichi	0.000389	0.799	3475	3452	59544
Mbuti.DG	Colombia_Checua_6000BP	Tuyuca	Yaghan	-5.1e-05	-0.089	3479	3482	59529
Mbuti.DG	Colombia_Checua_6000BP	Tuyuca	Yaqui	-0.001597	-1.659	1870	1923	32864
Mbuti.DG	Colombia_Checua_6000BP	Tuyuca	Zapotec1	-0.002094	-5.652	3443	3568	59544
Mbuti.DG	Colombia_Checua_6000BP	Tuyuca	Zapotec2	-0.001521	-3.924	3459	3550	59544
Mbuti.DG	Colombia_Checua_6000BP	Uitoto	Algonquin	-0.008614	-12.072	3290	3785	57500
Mbuti.DG	Colombia_Checua_6000BP	Uitoto	Arara	0.000999	1.244	3136	3081	55489
Mbuti.DG	Colombia_Checua_6000BP	Uitoto	Arhuaco	-0.00247	-3.931	3288	3430	57262
Mbuti.DG	Colombia_Checua_6000BP	Uitoto	Aymara	-1.8e-05	-0.044	3482	3483	59919
Mbuti.DG	Colombia_Checua_6000BP	Uitoto	Bribri	-0.001345	-2.59	3435	3516	59919
Mbuti.DG	Colombia_Checua_6000BP	Uitoto	Cabecar	-0.001219	-2.653	3446	3519	59919
Mbuti.DG	Colombia_Checua_6000BP	Uitoto	Chane	-0.000193	-0.335	3472	3483	59913
Mbuti.DG	Colombia_Checua_6000BP	Uitoto	Chilote	-0.000878	-1.463	3380	3431	58111
Mbuti.DG	Colombia_Checua_6000BP	Uitoto	Chono	-0.000581	-0.861	3230	3262	55556
Mbuti.DG	Colombia_Checua_6000BP	Uitoto	Chorotega	-0.001335	-1.365	1745	1787	30894
Mbuti.DG	Colombia_Checua_6000BP	Uitoto	Diaguita	-0.000262	-0.445	3383	3398	58350
Mbuti.DG	Colombia_Checua_6000BP	Uitoto	Embera	-0.001175	-2.414	3424	3494	59919
Mbuti.DG	Colombia_Checua_6000BP	Uitoto	Guahibo	-0.00063	-1.491	3403	3441	59919
Mbuti.DG	Colombia_Checua_6000BP	Uitoto	Guarani	-0.000647	-1.468	3445	3484	59919
Mbuti.DG	Colombia_Checua_6000BP	Uitoto	Guaymi	-0.000876	-1.642	3453	3505	59919
Mbuti.DG	Colombia_Checua_6000BP	Uitoto	Huetar	-0.001216	-1.197	1820	1858	31551
Mbuti.DG	Colombia_Checua_6000BP	Uitoto	Hulliche	-0.000838	-1.533	3454	3504	59644
Mbuti.DG	Colombia_Checua_6000BP	Uitoto	Inga	-0.001064	-2.595	3394	3457	59919
Mbuti.DG	Colombia_Checua_6000BP	Uitoto	Jamamadi	-0.000747	-1.029	3399	3443	59473
Mbuti.DG	Colombia_Checua_6000BP	Uitoto	Kaingang	-0.000754	-1.076	2937	2976	51048
Mbuti.DG	Colombia_Checua_6000BP	Uitoto	Kaqchikel	-0.001361	-3.656	3454	3536	59919
Mbuti.DG	Colombia_Checua_6000BP	Uitoto	Karitiana	-2.4e-05	-0.047	3471	3472	59919
Mbuti.DG	Colombia_Checua_6000BP	Uitoto	Kogi	-0.002005	-3.486	3437	3557	59918
Mbuti.DG	Colombia_Checua_6000BP	Uitoto	Maleku	-0.001085	-1.787	3462	3527	59919
Mbuti.DG	Colombia_Checua_6000BP	Uitoto	Maya1	-0.001521	-4.097	3449	3540	59919
Mbuti.DG	Colombia_Checua_6000BP	Uitoto	Maya2	-0.001896	-4.657	3440	3553	59919
Mbuti.DG	Colombia_Checua_6000BP	Uitoto	Mixe	-0.002395	-5.588	3450	3594	59919
Mbuti.DG	Colombia_Checua_6000BP	Uitoto	Mixtec	-0.004153	-9.599	3444	3693	59919
Mbuti.DG	Colombia_Checua_6000BP	Uitoto	Ojibwa	-0.007938	-12.811	3335	3799	58476
Mbuti.DG	Colombia_Checua_6000BP	Uitoto	Palikur	7e-05	0.126	3449	3445	59917
Mbuti.DG	Colombia_Checua_6000BP	Uitoto	Parakana	-0.001043	-1.489	3360	3422	58899
Mbuti.DG	Colombia_Checua_6000BP	Uitoto	Piapoco	-0.000479	-1.062	3432	3461	59919
Mbuti.DG	Colombia_Checua_6000BP	Uitoto	Pima	-0.003852	-8.218	3462	3693	59919
Mbuti.DG	Colombia_Checua_6000BP	Uitoto	Purepecha	-0.003436	-4.026	2278	2416	40117
Mbuti.DG	Colombia_Checua_6000BP	Uitoto	Quechua	-0.00082	-2.118	3474	3524	59919
Mbuti.DG	Colombia_Checua_6000BP	Uitoto	Surui	-0.000774	-1.511	3438	3485	59919
Mbuti.DG	Colombia_Checua_6000BP	Uitoto	Tepehuano	-0.002342	-5.684	3462	3602	59919
Mbuti.DG	Colombia_Checua_6000BP	Uitoto	Teribe	-0.000246	-0.455	3475	3490	59919
Mbuti.DG	Colombia_Checua_6000BP	Uitoto	Ticuna	-0.001282	-2.763	3393	3470	59919
Mbuti.DG	Colombia_Checua_6000BP	Uitoto	Toba	-0.000742	-1.631	3448	3492	59919
Mbuti.DG	Colombia_Checua_6000BP	Uitoto	Waunana	-0.001008	-1.889	3435	3496	59919
Mbuti.DG	Colombia_Checua_6000BP	Uitoto	Wayuu	-0.000648	-1.598	3449	3487	59919
Mbuti.DG	Colombia_Checua_6000BP	Uitoto	Wichi	6.1e-05	0.123	3477	3474	59919
Mbuti.DG	Colombia_Checua_6000BP	Uitoto	Yaghan	-0.000322	-0.56	3483	3502	59904
Mbuti.DG	Colombia_Checua_6000BP	Uitoto	Yaqui	-0.00202	-2.06	1863	1930	33066
Mbuti.DG	Colombia_Checua_6000BP	Uitoto	Zapotec1	-0.002413	-6.212	3449	3593	59919
Mbuti.DG	Colombia_Checua_6000BP	Uitoto	Zapotec2	-0.001821	-4.643	3468	3577	59919
Mbuti.DG	Colombia_Checua_6000BP	Wanano	Algonquin	-0.007988	-11.015	3296	3753	57150
Mbuti.DG	Colombia_Checua_6000BP	Wanano	Arara	0.001552	1.947	3142	3056	55151
Mbuti.DG	Colombia_Checua_6000BP	Wanano	Arhuaco	-0.001838	-2.805	3289	3394	56911
Mbuti.DG	Colombia_Checua_6000BP	Wanano	Aymara	0.000567	1.318	3487	3454	59554
Mbuti.DG	Colombia_Checua_6000BP	Wanano	Bribri	-0.000783	-1.397	3444	3490	59554
Mbuti.DG	Colombia_Checua_6000BP	Wanano	Cabecar	-0.000636	-1.279	3456	3493	59554
Mbuti.DG	Colombia_Checua_6000BP	Wanano	Chane	0.000387	0.625	3470	3447	59548
Mbuti.DG	Colombia_Checua_6000BP	Wanano	Chilote	-0.000369	-0.591	3377	3398	57755
Mbuti.DG	Colombia_Checua_6000BP	Wanano	Chono	-1e-05	-0.015	3230	3231	55222
Mbuti.DG	Colombia_Checua_6000BP	Wanano	Chorotega	-0.000556	-0.541	1757	1774	30721
Mbuti.DG	Colombia_Checua_6000BP	Wanano	Diaguita	0.000334	0.571	3381	3362	57992
Mbuti.DG	Colombia_Checua_6000BP	Wanano	Embera	-0.000641	-1.21	3439	3477	59554
Mbuti.DG	Colombia_Checua_6000BP	Wanano	Guahibo	-3.3e-05	-0.07	3425	3427	59554
Mbuti.DG	Colombia_Checua_6000BP	Wanano	Guarani	-5.8e-05	-0.126	3449	3452	59554
Mbuti.DG	Colombia_Checua_6000BP	Wanano	Guaymi	-0.000328	-0.57	3457	3477	59554
Mbuti.DG	Colombia_Checua_6000BP	Wanano	Huetar	-0.000594	-0.566	1834	1853	31368
Mbuti.DG	Colombia_Checua_6000BP	Wanano	Hulliche	-0.000282	-0.502	3455	3472	59281
Mbuti.DG	Colombia_Checua_6000BP	Wanano	Inga	-0.000525	-1.105	3420	3451	59554
Mbuti.DG	Colombia_Checua_6000BP	Wanano	Jamamadi	-0.000107	-0.137	3409	3415	59115
Mbuti.DG	Colombia_Checua_6000BP	Wanano	Kaingang	-0.000269	-0.362	2937	2950	50740
Mbuti.DG	Colombia_Checua_6000BP	Wanano	Kaqchikel	-0.000797	-1.851	3457	3505	59554
Mbuti.DG	Colombia_Checua_6000BP	Wanano	Karitiana	0.000604	1.17	3470	3434	59554
Mbuti.DG	Colombia_Checua_6000BP	Wanano	Kogi	-0.001406	-2.398	3435	3519	59553
Mbuti.DG	Colombia_Checua_6000BP	Wanano	Maleku	-0.000554	-0.85	3474	3507	59554
Mbuti.DG	Colombia_Checua_6000BP	Wanano	Maya1	-0.000934	-2.227	3456	3512	59554
Mbuti.DG	Colombia_Checua_6000BP	Wanano	Maya2	-0.001314	-2.914	3450	3528	59554
Mbuti.DG	Colombia_Checua_6000BP	Wanano	Mixe	-0.001828	-3.88	3456	3565	59554
Mbuti.DG	Colombia_Checua_6000BP	Wanano	Mixtec	-0.003566	-7.488	3446	3658	59554
Mbuti.DG	Colombia_Checua_6000BP	Wanano	Ojibwa	-0.007269	-11.012	3347	3769	58124
Mbuti.DG	Colombia_Checua_6000BP	Wanano	Palikur	0.000664	1.175	3439	3400	59552
Mbuti.DG	Colombia_Checua_6000BP	Wanano	Parakana	-0.000469	-0.661	3348	3375	58538
Mbuti.DG	Colombia_Checua_6000BP	Wanano	Piapoco	8e-05	0.178	3408	3404	59554
Mbuti.DG	Colombia_Checua_6000BP	Wanano	Pima	-0.003306	-6.543	3462	3659	59554
Mbuti.DG	Colombia_Checua_6000BP	Wanano	Purepecha	-0.002028	-2.334	2302	2383	39871
Mbuti.DG	Colombia_Checua_6000BP	Wanano	Quechua	-0.000222	-0.535	3475	3489	59554
Mbuti.DG	Colombia_Checua_6000BP	Wanano	Surui	-0.000181	-0.333	3435	3445	59554
Mbuti.DG	Colombia_Checua_6000BP	Wanano	Tepehuano	-0.001751	-3.817	3475	3580	59554
Mbuti.DG	Colombia_Checua_6000BP	Wanano	Teribe	0.0004	0.701	3489	3465	59554
Mbuti.DG	Colombia_Checua_6000BP	Wanano	Ticuna	-0.00071	-1.394	3421	3463	59554
Mbuti.DG	Colombia_Checua_6000BP	Wanano	Toba	-0.000159	-0.321	3459	3469	59554
Mbuti.DG	Colombia_Checua_6000BP	Wanano	Waunana	-0.000457	-0.832	3440	3467	59554
Mbuti.DG	Colombia_Checua_6000BP	Wanano	Wayuu	-2e-05	-0.045	3448	3449	59554
Mbuti.DG	Colombia_Checua_6000BP	Wanano	Wichi	0.000659	1.253	3484	3445	59554
Mbuti.DG	Colombia_Checua_6000BP	Wanano	Yaghan	0.000217	0.359	3484	3471	59539
Mbuti.DG	Colombia_Checua_6000BP	Wanano	Yaqui	-0.000738	-0.717	1892	1916	32870
Mbuti.DG	Colombia_Checua_6000BP	Wanano	Zapotec1	-0.00183	-4.165	3454	3563	59554
Mbuti.DG	Colombia_Checua_6000BP	Wanano	Zapotec2	-0.001255	-2.771	3478	3553	59554
Mbuti.DG	Colombia_Checua_6000BP	Yagua	Algonquin	-0.007089	-10.541	3265	3661	55982
Mbuti.DG	Colombia_Checua_6000BP	Yagua	Arara	0.00254	3.268	3117	2980	54033
Mbuti.DG	Colombia_Checua_6000BP	Yagua	Arhuaco	-0.001086	-1.725	3268	3329	55761
Mbuti.DG	Colombia_Checua_6000BP	Yagua	Aymara	0.001398	3.864	3462	3380	58344
Mbuti.DG	Colombia_Checua_6000BP	Yagua	Bribri	7.3e-05	0.142	3414	3410	58344
Mbuti.DG	Colombia_Checua_6000BP	Yagua	Cabecar	0.000142	0.323	3425	3417	58344
Mbuti.DG	Colombia_Checua_6000BP	Yagua	Chane	0.001167	2.117	3427	3359	58338
Mbuti.DG	Colombia_Checua_6000BP	Yagua	Chilote	0.000377	0.657	3348	3327	56585
Mbuti.DG	Colombia_Checua_6000BP	Yagua	Chono	0.000843	1.292	3204	3159	54091
Mbuti.DG	Colombia_Checua_6000BP	Yagua	Chorotega	0.000742	0.752	1755	1733	30098
Mbuti.DG	Colombia_Checua_6000BP	Yagua	Diaguita	0.001053	1.921	3349	3290	56807
Mbuti.DG	Colombia_Checua_6000BP	Yagua	Embera	0.000229	0.491	3411	3397	58344
Mbuti.DG	Colombia_Checua_6000BP	Yagua	Guahibo	0.000757	1.875	3397	3353	58344
Mbuti.DG	Colombia_Checua_6000BP	Yagua	Guarani	0.000759	1.975	3420	3376	58344
Mbuti.DG	Colombia_Checua_6000BP	Yagua	Guaymi	0.000491	0.933	3426	3398	58344
Mbuti.DG	Colombia_Checua_6000BP	Yagua	Huetar	6.7e-05	0.064	1807	1804	30712
Mbuti.DG	Colombia_Checua_6000BP	Yagua	Hulliche	0.000528	1.011	3435	3404	58077
Mbuti.DG	Colombia_Checua_6000BP	Yagua	Inga	0.000317	0.777	3397	3378	58344
Mbuti.DG	Colombia_Checua_6000BP	Yagua	Jamamadi	0.000652	0.911	3389	3351	57922
Mbuti.DG	Colombia_Checua_6000BP	Yagua	Kaingang	0.000646	0.948	2920	2888	49704
Mbuti.DG	Colombia_Checua_6000BP	Yagua	Kaqchikel	5.4e-05	0.154	3430	3427	58344
Mbuti.DG	Colombia_Checua_6000BP	Yagua	Karitiana	0.0014	2.972	3447	3365	58344
Mbuti.DG	Colombia_Checua_6000BP	Yagua	Kogi	-0.000667	-1.247	3398	3437	58343
Mbuti.DG	Colombia_Checua_6000BP	Yagua	Maleku	0.000274	0.451	3447	3431	58344
Mbuti.DG	Colombia_Checua_6000BP	Yagua	Maya1	-9.5e-05	-0.287	3432	3438	58344
Mbuti.DG	Colombia_Checua_6000BP	Yagua	Maya2	-0.000473	-1.263	3419	3447	58344
Mbuti.DG	Colombia_Checua_6000BP	Yagua	Mixe	-0.000944	-2.383	3432	3487	58344
Mbuti.DG	Colombia_Checua_6000BP	Yagua	Mixtec	-0.002717	-6.749	3419	3578	58344
Mbuti.DG	Colombia_Checua_6000BP	Yagua	Ojibwa	-0.006462	-10.929	3325	3693	56943
Mbuti.DG	Colombia_Checua_6000BP	Yagua	Palikur	0.001451	2.816	3419	3334	58342
Mbuti.DG	Colombia_Checua_6000BP	Yagua	Parakana	0.000497	0.724	3327	3298	57363
Mbuti.DG	Colombia_Checua_6000BP	Yagua	Piapoco	0.000949	2.374	3387	3331	58344
Mbuti.DG	Colombia_Checua_6000BP	Yagua	Pima	-0.002483	-5.521	3438	3583	58344
Mbuti.DG	Colombia_Checua_6000BP	Yagua	Purepecha	-0.001837	-2.142	2277	2349	39083
Mbuti.DG	Colombia_Checua_6000BP	Yagua	Quechua	0.000599	1.721	3451	3416	58344
Mbuti.DG	Colombia_Checua_6000BP	Yagua	Surui	0.000667	1.352	3409	3370	58344
Mbuti.DG	Colombia_Checua_6000BP	Yagua	Tepehuano	-0.00094	-2.525	3444	3498	58344
Mbuti.DG	Colombia_Checua_6000BP	Yagua	Teribe	0.001178	2.225	3453	3384	58344
Mbuti.DG	Colombia_Checua_6000BP	Yagua	Ticuna	4e-05	0.095	3321	3319	58344
Mbuti.DG	Colombia_Checua_6000BP	Yagua	Toba	0.000687	1.529	3427	3387	58344
Mbuti.DG	Colombia_Checua_6000BP	Yagua	Waunana	0.000324	0.643	3417	3398	58344
Mbuti.DG	Colombia_Checua_6000BP	Yagua	Wayuu	0.000818	2.251	3418	3370	58344
Mbuti.DG	Colombia_Checua_6000BP	Yagua	Wichi	0.001458	2.99	3454	3369	58344
Mbuti.DG	Colombia_Checua_6000BP	Yagua	Yaghan	0.00104	1.879	3453	3392	58329
Mbuti.DG	Colombia_Checua_6000BP	Yagua	Yaqui	-0.000622	-0.628	1862	1882	32180
Mbuti.DG	Colombia_Checua_6000BP	Yagua	Zapotec1	-0.00098	-2.731	3432	3489	58344
Mbuti.DG	Colombia_Checua_6000BP	Yagua	Zapotec2	-0.000432	-1.123	3445	3470	58344
Mbuti.DG	Colombia_Checua_6000BP	Yucuna	Algonquin	-0.007868	-12.083	3299	3749	57135
Mbuti.DG	Colombia_Checua_6000BP	Yucuna	Arara	0.001896	2.6	3144	3040	55135
Mbuti.DG	Colombia_Checua_6000BP	Yucuna	Arhuaco	-0.001731	-2.861	3291	3389	56895
Mbuti.DG	Colombia_Checua_6000BP	Yucuna	Aymara	0.000819	2.53	3500	3452	59537
Mbuti.DG	Colombia_Checua_6000BP	Yucuna	Bribri	-0.000542	-1.094	3455	3487	59537
Mbuti.DG	Colombia_Checua_6000BP	Yucuna	Cabecar	-0.000375	-0.903	3468	3490	59537
Mbuti.DG	Colombia_Checua_6000BP	Yucuna	Chane	0.000622	1.158	3478	3441	59531
Mbuti.DG	Colombia_Checua_6000BP	Yucuna	Chilote	-9.1e-05	-0.17	3393	3398	57738
Mbuti.DG	Colombia_Checua_6000BP	Yucuna	Chono	0.000327	0.54	3245	3226	55206
Mbuti.DG	Colombia_Checua_6000BP	Yucuna	Chorotega	-0.000116	-0.122	1767	1770	30707
Mbuti.DG	Colombia_Checua_6000BP	Yucuna	Diaguita	0.000434	0.883	3381	3356	57975
Mbuti.DG	Colombia_Checua_6000BP	Yucuna	Embera	-0.000393	-0.876	3447	3471	59537
Mbuti.DG	Colombia_Checua_6000BP	Yucuna	Guahibo	0.000222	0.598	3428	3415	59537
Mbuti.DG	Colombia_Checua_6000BP	Yucuna	Guarani	0.000185	0.522	3460	3449	59537
Mbuti.DG	Colombia_Checua_6000BP	Yucuna	Guaymi	-6.8e-05	-0.137	3468	3472	59537
Mbuti.DG	Colombia_Checua_6000BP	Yucuna	Huetar	-0.000442	-0.45	1824	1838	31361
Mbuti.DG	Colombia_Checua_6000BP	Yucuna	Hulliche	-3e-05	-0.06	3471	3473	59264
Mbuti.DG	Colombia_Checua_6000BP	Yucuna	Inga	-0.00028	-0.749	3429	3446	59537
Mbuti.DG	Colombia_Checua_6000BP	Yucuna	Jamamadi	9e-05	0.128	3420	3414	59098
Mbuti.DG	Colombia_Checua_6000BP	Yucuna	Kaingang	0.00013	0.197	2951	2945	50723
Mbuti.DG	Colombia_Checua_6000BP	Yucuna	Kaqchikel	-0.00054	-1.738	3470	3502	59537
Mbuti.DG	Colombia_Checua_6000BP	Yucuna	Karitiana	0.000853	1.917	3475	3425	59537
Mbuti.DG	Colombia_Checua_6000BP	Yucuna	Kogi	-0.001154	-2.182	3445	3513	59536
Mbuti.DG	Colombia_Checua_6000BP	Yucuna	Maleku	-0.000288	-0.493	3483	3500	59537
Mbuti.DG	Colombia_Checua_6000BP	Yucuna	Maya1	-0.00068	-2.272	3469	3509	59537
Mbuti.DG	Colombia_Checua_6000BP	Yucuna	Maya2	-0.001063	-3.227	3456	3519	59537
Mbuti.DG	Colombia_Checua_6000BP	Yucuna	Mixe	-0.001569	-4.378	3465	3559	59537
Mbuti.DG	Colombia_Checua_6000BP	Yucuna	Mixtec	-0.003309	-9.413	3458	3655	59537
Mbuti.DG	Colombia_Checua_6000BP	Yucuna	Ojibwa	-0.007001	-12.019	3359	3766	58110
Mbuti.DG	Colombia_Checua_6000BP	Yucuna	Palikur	0.000917	1.878	3445	3391	59535
Mbuti.DG	Colombia_Checua_6000BP	Yucuna	Parakana	-0.000178	-0.272	3349	3360	58521
Mbuti.DG	Colombia_Checua_6000BP	Yucuna	Piapoco	0.000324	0.961	3391	3372	59537
Mbuti.DG	Colombia_Checua_6000BP	Yucuna	Pima	-0.003063	-7.504	3474	3656	59537
Mbuti.DG	Colombia_Checua_6000BP	Yucuna	Purepecha	-0.002244	-2.702	2298	2388	39859
Mbuti.DG	Colombia_Checua_6000BP	Yucuna	Quechua	2.5e-05	0.083	3487	3486	59537
Mbuti.DG	Colombia_Checua_6000BP	Yucuna	Surui	7e-05	0.155	3443	3439	59537
Mbuti.DG	Colombia_Checua_6000BP	Yucuna	Tepehuano	-0.001498	-4.347	3485	3574	59537
Mbuti.DG	Colombia_Checua_6000BP	Yucuna	Teribe	0.00065	1.298	3501	3462	59537
Mbuti.DG	Colombia_Checua_6000BP	Yucuna	Ticuna	-0.000451	-1.067	3409	3436	59537
Mbuti.DG	Colombia_Checua_6000BP	Yucuna	Toba	8.9e-05	0.211	3470	3464	59537
Mbuti.DG	Colombia_Checua_6000BP	Yucuna	Waunana	-0.000219	-0.461	3450	3463	59537
Mbuti.DG	Colombia_Checua_6000BP	Yucuna	Wayuu	0.000225	0.646	3455	3442	59537
Mbuti.DG	Colombia_Checua_6000BP	Yucuna	Wichi	0.000907	2.048	3492	3438	59537
Mbuti.DG	Colombia_Checua_6000BP	Yucuna	Yaghan	0.000473	0.9	3498	3469	59522
Mbuti.DG	Colombia_Checua_6000BP	Yucuna	Yaqui	-0.001179	-1.236	1878	1917	32861
Mbuti.DG	Colombia_Checua_6000BP	Yucuna	Zapotec1	-0.001572	-5.06	3466	3559	59537
Mbuti.DG	Colombia_Checua_6000BP	Yucuna	Zapotec2	-0.001001	-2.979	3483	3542	59537
Mbuti.DG	Colombia_Checua_6000BP	Yuruti	Algonquin	-0.008523	-9.373	3235	3714	56169
Mbuti.DG	Colombia_Checua_6000BP	Yuruti	Arara	0.001547	1.523	3098	3014	54208
Mbuti.DG	Colombia_Checua_6000BP	Yuruti	Arhuaco	-0.002198	-2.445	3233	3356	55925
Mbuti.DG	Colombia_Checua_6000BP	Yuruti	Aymara	0.000411	0.565	3439	3415	58525
Mbuti.DG	Colombia_Checua_6000BP	Yuruti	Bribri	-0.000933	-1.178	3404	3458	58525
Mbuti.DG	Colombia_Checua_6000BP	Yuruti	Cabecar	-0.000815	-1.074	3415	3463	58525
Mbuti.DG	Colombia_Checua_6000BP	Yuruti	Chane	0.000269	0.32	3429	3414	58519
Mbuti.DG	Colombia_Checua_6000BP	Yuruti	Chilote	-0.000852	-1.005	3296	3344	56744
Mbuti.DG	Colombia_Checua_6000BP	Yuruti	Chono	0.000198	0.215	3188	3177	54271
Mbuti.DG	Colombia_Checua_6000BP	Yuruti	Chorotega	-9.6e-05	-0.074	1737	1740	30217
Mbuti.DG	Colombia_Checua_6000BP	Yuruti	Diaguita	6.6e-05	0.079	3329	3326	56989
Mbuti.DG	Colombia_Checua_6000BP	Yuruti	Embera	-0.000828	-1.048	3390	3438	58525
Mbuti.DG	Colombia_Checua_6000BP	Yuruti	Guahibo	-0.000179	-0.274	3099	3110	58525
Mbuti.DG	Colombia_Checua_6000BP	Yuruti	Guarani	-0.000221	-0.305	3392	3405	58525
Mbuti.DG	Colombia_Checua_6000BP	Yuruti	Guaymi	-0.000509	-0.618	3415	3445	58525
Mbuti.DG	Colombia_Checua_6000BP	Yuruti	Huetar	-0.000567	-0.418	1817	1834	30807
Mbuti.DG	Colombia_Checua_6000BP	Yuruti	Hulliche	-0.000622	-0.761	3383	3420	58257
Mbuti.DG	Colombia_Checua_6000BP	Yuruti	Inga	-0.000657	-0.884	3357	3396	58525
Mbuti.DG	Colombia_Checua_6000BP	Yuruti	Jamamadi	-0.000309	-0.328	3372	3390	58091
Mbuti.DG	Colombia_Checua_6000BP	Yuruti	Kaingang	-0.000548	-0.563	2915	2942	49849
Mbuti.DG	Colombia_Checua_6000BP	Yuruti	Kaqchikel	-0.000986	-1.352	3407	3465	58525
Mbuti.DG	Colombia_Checua_6000BP	Yuruti	Karitiana	0.000403	0.515	3410	3387	58525
Mbuti.DG	Colombia_Checua_6000BP	Yuruti	Kogi	-0.001596	-1.991	3372	3466	58524
Mbuti.DG	Colombia_Checua_6000BP	Yuruti	Maleku	-0.000712	-0.82	3418	3460	58525
Mbuti.DG	Colombia_Checua_6000BP	Yuruti	Maya1	-0.001089	-1.545	3399	3462	58525
Mbuti.DG	Colombia_Checua_6000BP	Yuruti	Maya2	-0.001487	-2.063	3393	3480	58525
Mbuti.DG	Colombia_Checua_6000BP	Yuruti	Mixe	-0.001987	-2.689	3389	3505	58525
Mbuti.DG	Colombia_Checua_6000BP	Yuruti	Mixtec	-0.003745	-5.092	3387	3607	58525
Mbuti.DG	Colombia_Checua_6000BP	Yuruti	Ojibwa	-0.007401	-8.191	3297	3720	57120
Mbuti.DG	Colombia_Checua_6000BP	Yuruti	Palikur	0.000504	0.626	3389	3360	58523
Mbuti.DG	Colombia_Checua_6000BP	Yuruti	Parakana	-0.000724	-0.765	3304	3345	57526
Mbuti.DG	Colombia_Checua_6000BP	Yuruti	Piapoco	-7.7e-05	-0.101	3383	3388	58525
Mbuti.DG	Colombia_Checua_6000BP	Yuruti	Pima	-0.003499	-4.611	3397	3601	58525
Mbuti.DG	Colombia_Checua_6000BP	Yuruti	Purepecha	-0.002377	-2.045	2258	2351	39175
Mbuti.DG	Colombia_Checua_6000BP	Yuruti	Quechua	-0.000378	-0.533	3430	3452	58525
Mbuti.DG	Colombia_Checua_6000BP	Yuruti	Surui	-0.000389	-0.486	3367	3390	58525
Mbuti.DG	Colombia_Checua_6000BP	Yuruti	Tepehuano	-0.001939	-2.675	3410	3524	58525
Mbuti.DG	Colombia_Checua_6000BP	Yuruti	Teribe	0.000148	0.183	3439	3430	58525
Mbuti.DG	Colombia_Checua_6000BP	Yuruti	Ticuna	-0.000889	-1.115	3369	3421	58525
Mbuti.DG	Colombia_Checua_6000BP	Yuruti	Toba	-0.000329	-0.42	3399	3418	58525
Mbuti.DG	Colombia_Checua_6000BP	Yuruti	Waunana	-0.000565	-0.723	3389	3422	58525
Mbuti.DG	Colombia_Checua_6000BP	Yuruti	Wayuu	-0.000212	-0.295	3394	3407	58525
Mbuti.DG	Colombia_Checua_6000BP	Yuruti	Wichi	0.000507	0.648	3429	3400	58525
Mbuti.DG	Colombia_Checua_6000BP	Yuruti	Yaghan	7.1e-05	0.086	3421	3417	58510
Mbuti.DG	Colombia_Checua_6000BP	Yuruti	Yaqui	-0.002217	-1.861	1831	1903	32336
Mbuti.DG	Colombia_Checua_6000BP	Yuruti	Zapotec1	-0.00202	-2.791	3397	3515	58525
Mbuti.DG	Colombia_Checua_6000BP	Yuruti	Zapotec2	-0.001417	-1.918	3414	3497	58525
Mbuti.DG	Colombia_LagunadelaHerrera_2000BP	Achagua	Algonquin	-0.009155	-15.78	3967	4604	69618
Mbuti.DG	Colombia_LagunadelaHerrera_2000BP	Achagua	Arara	-0.000249	-0.403	3758	3775	67185
Mbuti.DG	Colombia_LagunadelaHerrera_2000BP	Achagua	Arhuaco	0.000302	0.53	4104	4083	69325
Mbuti.DG	Colombia_LagunadelaHerrera_2000BP	Achagua	Aymara	-0.00117	-3.398	4200	4285	72537
Mbuti.DG	Colombia_LagunadelaHerrera_2000BP	Achagua	Bribri	0.002879	6.413	4347	4138	72537
Mbuti.DG	Colombia_LagunadelaHerrera_2000BP	Achagua	Cabecar	0.002821	7.327	4350	4145	72537
Mbuti.DG	Colombia_LagunadelaHerrera_2000BP	Achagua	Chane	-0.001119	-2.381	4176	4258	72529
Mbuti.DG	Colombia_LagunadelaHerrera_2000BP	Achagua	Chilote	-0.001442	-3.039	4084	4185	70347
Mbuti.DG	Colombia_LagunadelaHerrera_2000BP	Achagua	Chono	-0.001306	-2.36	3889	3977	67280
Mbuti.DG	Colombia_LagunadelaHerrera_2000BP	Achagua	Chorotega	0.000456	0.521	2150	2133	37325
Mbuti.DG	Colombia_LagunadelaHerrera_2000BP	Achagua	Diaguita	-0.000566	-1.218	4106	4146	70633
Mbuti.DG	Colombia_LagunadelaHerrera_2000BP	Achagua	Embera	0.001185	2.797	4267	4181	72537
Mbuti.DG	Colombia_LagunadelaHerrera_2000BP	Achagua	Guahibo	-0.000378	-1.172	4072	4100	72537
Mbuti.DG	Colombia_LagunadelaHerrera_2000BP	Achagua	Guarani	-0.000892	-2.481	4181	4246	72537
Mbuti.DG	Colombia_LagunadelaHerrera_2000BP	Achagua	Guaymi	0.002931	6.557	4341	4129	72537
Mbuti.DG	Colombia_LagunadelaHerrera_2000BP	Achagua	Huetar	0.00107	1.273	2260	2219	38184
Mbuti.DG	Colombia_LagunadelaHerrera_2000BP	Achagua	Hulliche	-0.001511	-3.347	4174	4283	72198
Mbuti.DG	Colombia_LagunadelaHerrera_2000BP	Achagua	Inga	0.000157	0.439	4193	4182	72537
Mbuti.DG	Colombia_LagunadelaHerrera_2000BP	Achagua	Jamamadi	-0.000896	-1.455	4136	4200	71978
Mbuti.DG	Colombia_LagunadelaHerrera_2000BP	Achagua	Kaingang	-0.000829	-1.434	3568	3619	61821
Mbuti.DG	Colombia_LagunadelaHerrera_2000BP	Achagua	Kaqchikel	-0.001146	-3.546	4205	4288	72537
Mbuti.DG	Colombia_LagunadelaHerrera_2000BP	Achagua	Karitiana	-0.000734	-1.815	4193	4246	72537
Mbuti.DG	Colombia_LagunadelaHerrera_2000BP	Achagua	Kogi	0.000807	1.788	4293	4235	72536
Mbuti.DG	Colombia_LagunadelaHerrera_2000BP	Achagua	Maleku	0.00219	4.219	4336	4177	72537
Mbuti.DG	Colombia_LagunadelaHerrera_2000BP	Achagua	Maya1	-0.001425	-4.529	4198	4302	72537
Mbuti.DG	Colombia_LagunadelaHerrera_2000BP	Achagua	Maya2	-0.001626	-4.719	4192	4310	72537
Mbuti.DG	Colombia_LagunadelaHerrera_2000BP	Achagua	Mixe	-0.002628	-7.332	4176	4366	72537
Mbuti.DG	Colombia_LagunadelaHerrera_2000BP	Achagua	Mixtec	-0.00475	-12.853	4152	4496	72537
Mbuti.DG	Colombia_LagunadelaHerrera_2000BP	Achagua	Ojibwa	-0.008474	-16.618	4030	4629	70712
Mbuti.DG	Colombia_LagunadelaHerrera_2000BP	Achagua	Palikur	-0.000561	-1.208	4172	4213	72534
Mbuti.DG	Colombia_LagunadelaHerrera_2000BP	Achagua	Parakana	-0.000947	-1.608	4081	4149	71253
Mbuti.DG	Colombia_LagunadelaHerrera_2000BP	Achagua	Piapoco	-0.000579	-1.608	4162	4204	72537
Mbuti.DG	Colombia_LagunadelaHerrera_2000BP	Achagua	Pima	-0.004788	-12.262	4168	4515	72537
Mbuti.DG	Colombia_LagunadelaHerrera_2000BP	Achagua	Purepecha	-0.003193	-4.331	2780	2934	48416
Mbuti.DG	Colombia_LagunadelaHerrera_2000BP	Achagua	Quechua	-0.001843	-5.566	4187	4321	72537
Mbuti.DG	Colombia_LagunadelaHerrera_2000BP	Achagua	Surui	-0.001246	-2.795	4152	4242	72537
Mbuti.DG	Colombia_LagunadelaHerrera_2000BP	Achagua	Tepehuano	-0.002997	-8.695	4185	4402	72537
Mbuti.DG	Colombia_LagunadelaHerrera_2000BP	Achagua	Teribe	0.003364	7.221	4368	4124	72537
Mbuti.DG	Colombia_LagunadelaHerrera_2000BP	Achagua	Ticuna	-0.000439	-1.081	4179	4211	72537
Mbuti.DG	Colombia_LagunadelaHerrera_2000BP	Achagua	Toba	-0.001115	-2.673	4189	4270	72537
Mbuti.DG	Colombia_LagunadelaHerrera_2000BP	Achagua	Waunana	0.000843	1.925	4246	4185	72537
Mbuti.DG	Colombia_LagunadelaHerrera_2000BP	Achagua	Wayuu	0.001032	2.97	4256	4181	72537
Mbuti.DG	Colombia_LagunadelaHerrera_2000BP	Achagua	Wichi	-0.000527	-1.239	4216	4254	72537
Mbuti.DG	Colombia_LagunadelaHerrera_2000BP	Achagua	Yaghan	-0.001221	-2.533	4206	4295	72519
Mbuti.DG	Colombia_LagunadelaHerrera_2000BP	Achagua	Yaqui	-0.003699	-4.478	2246	2395	40060
Mbuti.DG	Colombia_LagunadelaHerrera_2000BP	Achagua	Zapotec1	-0.002611	-7.864	4179	4368	72537
Mbuti.DG	Colombia_LagunadelaHerrera_2000BP	Achagua	Zapotec2	-0.002604	-7.732	4181	4370	72537
Mbuti.DG	Colombia_LagunadelaHerrera_2000BP	Barasano	Algonquin	-0.008311	-12.877	3982	4559	69343
Mbuti.DG	Colombia_LagunadelaHerrera_2000BP	Barasano	Arara	0.000631	0.885	3815	3773	66926
Mbuti.DG	Colombia_LagunadelaHerrera_2000BP	Barasano	Arhuaco	0.001037	1.566	4115	4044	69047
Mbuti.DG	Colombia_LagunadelaHerrera_2000BP	Barasano	Aymara	-0.000381	-0.865	4228	4256	72246
Mbuti.DG	Colombia_LagunadelaHerrera_2000BP	Barasano	Bribri	0.003652	6.976	4380	4116	72246
Mbuti.DG	Colombia_LagunadelaHerrera_2000BP	Barasano	Cabecar	0.003598	7.501	4382	4122	72246
Mbuti.DG	Colombia_LagunadelaHerrera_2000BP	Barasano	Chane	-0.000341	-0.617	4205	4229	72238
Mbuti.DG	Colombia_LagunadelaHerrera_2000BP	Barasano	Chilote	-0.000625	-1.086	4108	4152	70065
Mbuti.DG	Colombia_LagunadelaHerrera_2000BP	Barasano	Chono	-0.000575	-0.899	3918	3957	67020
Mbuti.DG	Colombia_LagunadelaHerrera_2000BP	Barasano	Chorotega	0.001102	1.139	2199	2158	37187
Mbuti.DG	Colombia_LagunadelaHerrera_2000BP	Barasano	Diaguita	0.000209	0.372	4131	4116	70347
Mbuti.DG	Colombia_LagunadelaHerrera_2000BP	Barasano	Embera	0.001912	3.877	4282	4144	72246
Mbuti.DG	Colombia_LagunadelaHerrera_2000BP	Barasano	Guahibo	0.000409	0.883	4197	4167	72246
Mbuti.DG	Colombia_LagunadelaHerrera_2000BP	Barasano	Guarani	-0.000124	-0.276	4196	4205	72246
Mbuti.DG	Colombia_LagunadelaHerrera_2000BP	Barasano	Guaymi	0.003721	6.859	4375	4107	72246
Mbuti.DG	Colombia_LagunadelaHerrera_2000BP	Barasano	Huetar	0.002136	2.457	2272	2191	38053
Mbuti.DG	Colombia_LagunadelaHerrera_2000BP	Barasano	Hulliche	-0.000613	-1.121	4200	4244	71908
Mbuti.DG	Colombia_LagunadelaHerrera_2000BP	Barasano	Inga	0.000959	2.084	4216	4146	72246
Mbuti.DG	Colombia_LagunadelaHerrera_2000BP	Barasano	Jamamadi	-0.000204	-0.296	4147	4161	71693
Mbuti.DG	Colombia_LagunadelaHerrera_2000BP	Barasano	Kaingang	0.000183	0.277	3599	3588	61580
Mbuti.DG	Colombia_LagunadelaHerrera_2000BP	Barasano	Kaqchikel	-0.000367	-0.86	4233	4260	72246
Mbuti.DG	Colombia_LagunadelaHerrera_2000BP	Barasano	Karitiana	7.1e-05	0.148	4203	4197	72246
Mbuti.DG	Colombia_LagunadelaHerrera_2000BP	Barasano	Kogi	0.001625	3.023	4317	4200	72245
Mbuti.DG	Colombia_LagunadelaHerrera_2000BP	Barasano	Maleku	0.002951	5.227	4352	4138	72246
Mbuti.DG	Colombia_LagunadelaHerrera_2000BP	Barasano	Maya1	-0.000641	-1.516	4229	4275	72246
Mbuti.DG	Colombia_LagunadelaHerrera_2000BP	Barasano	Maya2	-0.000855	-1.908	4226	4288	72246
Mbuti.DG	Colombia_LagunadelaHerrera_2000BP	Barasano	Mixe	-0.00185	-3.996	4205	4339	72246
Mbuti.DG	Colombia_LagunadelaHerrera_2000BP	Barasano	Mixtec	-0.00397	-8.291	4183	4470	72246
Mbuti.DG	Colombia_LagunadelaHerrera_2000BP	Barasano	Ojibwa	-0.007697	-13.1	4039	4581	70434
Mbuti.DG	Colombia_LagunadelaHerrera_2000BP	Barasano	Palikur	0.000292	0.54	4200	4179	72243
Mbuti.DG	Colombia_LagunadelaHerrera_2000BP	Barasano	Parakana	-0.000152	-0.227	4092	4103	70967
Mbuti.DG	Colombia_LagunadelaHerrera_2000BP	Barasano	Piapoco	0.000159	0.345	4177	4166	72246
Mbuti.DG	Colombia_LagunadelaHerrera_2000BP	Barasano	Pima	-0.004052	-8.301	4195	4488	72246
Mbuti.DG	Colombia_LagunadelaHerrera_2000BP	Barasano	Purepecha	-0.002258	-2.866	2803	2912	48221
Mbuti.DG	Colombia_LagunadelaHerrera_2000BP	Barasano	Quechua	-0.00103	-2.431	4214	4288	72246
Mbuti.DG	Colombia_LagunadelaHerrera_2000BP	Barasano	Surui	-0.000411	-0.764	4195	4224	72246
Mbuti.DG	Colombia_LagunadelaHerrera_2000BP	Barasano	Tepehuano	-0.002209	-4.911	4212	4372	72246
Mbuti.DG	Colombia_LagunadelaHerrera_2000BP	Barasano	Teribe	0.004142	7.784	4380	4081	72246
Mbuti.DG	Colombia_LagunadelaHerrera_2000BP	Barasano	Ticuna	0.000323	0.719	4090	4066	72246
Mbuti.DG	Colombia_LagunadelaHerrera_2000BP	Barasano	Toba	-0.000317	-0.649	4218	4241	72246
Mbuti.DG	Colombia_LagunadelaHerrera_2000BP	Barasano	Waunana	0.001619	3.194	4269	4152	72246
Mbuti.DG	Colombia_LagunadelaHerrera_2000BP	Barasano	Wayuu	0.001861	4.056	4276	4142	72246
Mbuti.DG	Colombia_LagunadelaHerrera_2000BP	Barasano	Wichi	0.000234	0.456	4240	4223	72246
Mbuti.DG	Colombia_LagunadelaHerrera_2000BP	Barasano	Yaghan	-0.00041	-0.723	4217	4247	72228
Mbuti.DG	Colombia_LagunadelaHerrera_2000BP	Barasano	Yaqui	-0.002437	-2.606	2259	2356	39890
Mbuti.DG	Colombia_LagunadelaHerrera_2000BP	Barasano	Zapotec1	-0.00182	-4.134	4209	4341	72246
Mbuti.DG	Colombia_LagunadelaHerrera_2000BP	Barasano	Zapotec2	-0.001828	-4.072	4215	4347	72246
Mbuti.DG	Colombia_LagunadelaHerrera_2000BP	Cabiyari	Algonquin	-0.011112	-16.156	3533	4261	65585
Mbuti.DG	Colombia_LagunadelaHerrera_2000BP	Cabiyari	Arara	-0.002049	-2.692	3310	3439	63363
Mbuti.DG	Colombia_LagunadelaHerrera_2000BP	Cabiyari	Arhuaco	-0.001621	-2.415	3633	3739	65316
Mbuti.DG	Colombia_LagunadelaHerrera_2000BP	Cabiyari	Aymara	-0.002992	-5.943	3708	3912	68338
Mbuti.DG	Colombia_LagunadelaHerrera_2000BP	Cabiyari	Bribri	0.000928	1.572	3856	3792	68338
Mbuti.DG	Colombia_LagunadelaHerrera_2000BP	Cabiyari	Cabecar	0.000887	1.676	3848	3788	68338
Mbuti.DG	Colombia_LagunadelaHerrera_2000BP	Cabiyari	Chane	-0.003117	-5.209	3663	3876	68330
Mbuti.DG	Colombia_LagunadelaHerrera_2000BP	Cabiyari	Chilote	-0.003409	-5.58	3598	3824	66284
Mbuti.DG	Colombia_LagunadelaHerrera_2000BP	Cabiyari	Chono	-0.003199	-4.617	3447	3649	63392
Mbuti.DG	Colombia_LagunadelaHerrera_2000BP	Cabiyari	Chorotega	-0.001225	-1.18	1908	1951	35228
Mbuti.DG	Colombia_LagunadelaHerrera_2000BP	Cabiyari	Diaguita	-0.002579	-4.144	3616	3787	66538
Mbuti.DG	Colombia_LagunadelaHerrera_2000BP	Cabiyari	Embera	-0.000786	-1.368	3773	3827	68338
Mbuti.DG	Colombia_LagunadelaHerrera_2000BP	Cabiyari	Guahibo	-0.002151	-3.951	3676	3823	68338
Mbuti.DG	Colombia_LagunadelaHerrera_2000BP	Cabiyari	Guarani	-0.002748	-5.233	3678	3866	68338
Mbuti.DG	Colombia_LagunadelaHerrera_2000BP	Cabiyari	Guaymi	0.000997	1.751	3826	3757	68338
Mbuti.DG	Colombia_LagunadelaHerrera_2000BP	Cabiyari	Huetar	-0.001477	-1.501	1993	2046	36013
Mbuti.DG	Colombia_LagunadelaHerrera_2000BP	Cabiyari	Hulliche	-0.003301	-5.462	3676	3900	68018
Mbuti.DG	Colombia_LagunadelaHerrera_2000BP	Cabiyari	Inga	-0.001652	-3.239	3677	3790	68338
Mbuti.DG	Colombia_LagunadelaHerrera_2000BP	Cabiyari	Jamamadi	-0.002829	-3.88	3652	3844	67817
Mbuti.DG	Colombia_LagunadelaHerrera_2000BP	Cabiyari	Kaingang	-0.002588	-3.685	3119	3270	58239
Mbuti.DG	Colombia_LagunadelaHerrera_2000BP	Cabiyari	Kaqchikel	-0.003064	-6.178	3708	3918	68338
Mbuti.DG	Colombia_LagunadelaHerrera_2000BP	Cabiyari	Karitiana	-0.002589	-4.704	3694	3870	68338
Mbuti.DG	Colombia_LagunadelaHerrera_2000BP	Cabiyari	Kogi	-0.001069	-1.81	3792	3865	68337
Mbuti.DG	Colombia_LagunadelaHerrera_2000BP	Cabiyari	Maleku	0.000192	0.29	3838	3824	68338
Mbuti.DG	Colombia_LagunadelaHerrera_2000BP	Cabiyari	Maya1	-0.003261	-6.665	3716	3939	68338
Mbuti.DG	Colombia_LagunadelaHerrera_2000BP	Cabiyari	Maya2	-0.003511	-6.631	3714	3954	68338
Mbuti.DG	Colombia_LagunadelaHerrera_2000BP	Cabiyari	Mixe	-0.004505	-8.476	3702	4010	68338
Mbuti.DG	Colombia_LagunadelaHerrera_2000BP	Cabiyari	Mixtec	-0.006612	-12.768	3668	4119	68338
Mbuti.DG	Colombia_LagunadelaHerrera_2000BP	Cabiyari	Ojibwa	-0.010382	-15.977	3567	4259	66627
Mbuti.DG	Colombia_LagunadelaHerrera_2000BP	Cabiyari	Palikur	-0.002248	-3.63	3680	3834	68335
Mbuti.DG	Colombia_LagunadelaHerrera_2000BP	Cabiyari	Parakana	-0.002748	-3.932	3584	3768	67161
Mbuti.DG	Colombia_LagunadelaHerrera_2000BP	Cabiyari	Piapoco	-0.002427	-4.485	3667	3832	68338
Mbuti.DG	Colombia_LagunadelaHerrera_2000BP	Cabiyari	Pima	-0.006718	-12.183	3679	4138	68338
Mbuti.DG	Colombia_LagunadelaHerrera_2000BP	Cabiyari	Purepecha	-0.005356	-6.283	2464	2709	45652
Mbuti.DG	Colombia_LagunadelaHerrera_2000BP	Cabiyari	Quechua	-0.003636	-7.365	3699	3947	68338
Mbuti.DG	Colombia_LagunadelaHerrera_2000BP	Cabiyari	Surui	-0.002923	-4.945	3664	3864	68338
Mbuti.DG	Colombia_LagunadelaHerrera_2000BP	Cabiyari	Tepehuano	-0.004833	-9.266	3701	4031	68338
Mbuti.DG	Colombia_LagunadelaHerrera_2000BP	Cabiyari	Teribe	0.001328	2.216	3861	3770	68338
Mbuti.DG	Colombia_LagunadelaHerrera_2000BP	Cabiyari	Ticuna	-0.002251	-4.175	3634	3788	68338
Mbuti.DG	Colombia_LagunadelaHerrera_2000BP	Cabiyari	Toba	-0.002887	-5.266	3692	3889	68338
Mbuti.DG	Colombia_LagunadelaHerrera_2000BP	Cabiyari	Waunana	-0.001053	-1.804	3746	3818	68338
Mbuti.DG	Colombia_LagunadelaHerrera_2000BP	Cabiyari	Wayuu	-0.000785	-1.548	3769	3822	68338
Mbuti.DG	Colombia_LagunadelaHerrera_2000BP	Cabiyari	Wichi	-0.00231	-3.981	3727	3885	68338
Mbuti.DG	Colombia_LagunadelaHerrera_2000BP	Cabiyari	Yaghan	-0.002988	-4.799	3706	3910	68320
Mbuti.DG	Colombia_LagunadelaHerrera_2000BP	Cabiyari	Yaqui	-0.004666	-4.925	1997	2173	37696
Mbuti.DG	Colombia_LagunadelaHerrera_2000BP	Cabiyari	Zapotec1	-0.004394	-8.702	3698	3998	68338
Mbuti.DG	Colombia_LagunadelaHerrera_2000BP	Cabiyari	Zapotec2	-0.004517	-8.828	3694	4002	68338
Mbuti.DG	Colombia_LagunadelaHerrera_2000BP	Carijona	Algonquin	-0.009549	-16.428	3973	4640	69821
Mbuti.DG	Colombia_LagunadelaHerrera_2000BP	Carijona	Arara	-0.000625	-0.971	3768	3811	67375
Mbuti.DG	Colombia_LagunadelaHerrera_2000BP	Carijona	Arhuaco	-0.000219	-0.382	4084	4099	69522
Mbuti.DG	Colombia_LagunadelaHerrera_2000BP	Carijona	Aymara	-0.001656	-5.058	4184	4304	72746
Mbuti.DG	Colombia_LagunadelaHerrera_2000BP	Carijona	Bribri	0.002391	5.17	4343	4169	72746
Mbuti.DG	Colombia_LagunadelaHerrera_2000BP	Carijona	Cabecar	0.002333	6.156	4337	4167	72746
Mbuti.DG	Colombia_LagunadelaHerrera_2000BP	Carijona	Chane	-0.001591	-3.425	4173	4289	72738
Mbuti.DG	Colombia_LagunadelaHerrera_2000BP	Carijona	Chilote	-0.001985	-4.16	4066	4206	70546
Mbuti.DG	Colombia_LagunadelaHerrera_2000BP	Carijona	Chono	-0.001903	-3.471	3874	4003	67477
Mbuti.DG	Colombia_LagunadelaHerrera_2000BP	Carijona	Chorotega	-0.000151	-0.182	2155	2161	37446
Mbuti.DG	Colombia_LagunadelaHerrera_2000BP	Carijona	Diaguita	-0.001052	-2.286	4080	4155	70837
Mbuti.DG	Colombia_LagunadelaHerrera_2000BP	Carijona	Embera	0.000665	1.713	4250	4202	72746
Mbuti.DG	Colombia_LagunadelaHerrera_2000BP	Carijona	Guahibo	-0.000874	-2.425	4149	4213	72746
Mbuti.DG	Colombia_LagunadelaHerrera_2000BP	Carijona	Guarani	-0.001376	-3.721	4169	4269	72746
Mbuti.DG	Colombia_LagunadelaHerrera_2000BP	Carijona	Guaymi	0.002449	5.498	4334	4156	72746
Mbuti.DG	Colombia_LagunadelaHerrera_2000BP	Carijona	Huetar	0.000705	0.851	2259	2232	38293
Mbuti.DG	Colombia_LagunadelaHerrera_2000BP	Carijona	Hulliche	-0.001975	-4.403	4160	4303	72406
Mbuti.DG	Colombia_LagunadelaHerrera_2000BP	Carijona	Inga	-0.000329	-0.962	4176	4199	72746
Mbuti.DG	Colombia_LagunadelaHerrera_2000BP	Carijona	Jamamadi	-0.001363	-2.203	4126	4224	72185
Mbuti.DG	Colombia_LagunadelaHerrera_2000BP	Carijona	Kaingang	-0.001174	-2.013	3562	3635	62004
Mbuti.DG	Colombia_LagunadelaHerrera_2000BP	Carijona	Kaqchikel	-0.00162	-5.148	4200	4318	72746
Mbuti.DG	Colombia_LagunadelaHerrera_2000BP	Carijona	Karitiana	-0.001212	-2.993	4174	4262	72746
Mbuti.DG	Colombia_LagunadelaHerrera_2000BP	Carijona	Kogi	0.000307	0.659	4281	4259	72745
Mbuti.DG	Colombia_LagunadelaHerrera_2000BP	Carijona	Maleku	0.001718	3.33	4323	4198	72746
Mbuti.DG	Colombia_LagunadelaHerrera_2000BP	Carijona	Maya1	-0.001905	-6.189	4191	4330	72746
Mbuti.DG	Colombia_LagunadelaHerrera_2000BP	Carijona	Maya2	-0.002105	-5.984	4185	4339	72746
Mbuti.DG	Colombia_LagunadelaHerrera_2000BP	Carijona	Mixe	-0.003107	-9.002	4172	4398	72746
Mbuti.DG	Colombia_LagunadelaHerrera_2000BP	Carijona	Mixtec	-0.005235	-14.027	4146	4527	72746
Mbuti.DG	Colombia_LagunadelaHerrera_2000BP	Carijona	Ojibwa	-0.009003	-17.433	4025	4664	70919
Mbuti.DG	Colombia_LagunadelaHerrera_2000BP	Carijona	Palikur	-0.001007	-2.215	4155	4228	72743
Mbuti.DG	Colombia_LagunadelaHerrera_2000BP	Carijona	Parakana	-0.001435	-2.516	4047	4150	71455
Mbuti.DG	Colombia_LagunadelaHerrera_2000BP	Carijona	Piapoco	-0.001085	-3.167	4131	4210	72746
Mbuti.DG	Colombia_LagunadelaHerrera_2000BP	Carijona	Pima	-0.005266	-13.003	4162	4545	72746
Mbuti.DG	Colombia_LagunadelaHerrera_2000BP	Carijona	Purepecha	-0.003461	-4.842	2772	2940	48549
Mbuti.DG	Colombia_LagunadelaHerrera_2000BP	Carijona	Quechua	-0.002324	-7.308	4173	4342	72746
Mbuti.DG	Colombia_LagunadelaHerrera_2000BP	Carijona	Surui	-0.001715	-3.819	4143	4267	72746
Mbuti.DG	Colombia_LagunadelaHerrera_2000BP	Carijona	Tepehuano	-0.003472	-10.259	4178	4430	72746
Mbuti.DG	Colombia_LagunadelaHerrera_2000BP	Carijona	Teribe	0.002873	6.199	4351	4142	72746
Mbuti.DG	Colombia_LagunadelaHerrera_2000BP	Carijona	Ticuna	-0.000927	-2.267	4159	4227	72746
Mbuti.DG	Colombia_LagunadelaHerrera_2000BP	Carijona	Toba	-0.001608	-3.98	4183	4300	72746
Mbuti.DG	Colombia_LagunadelaHerrera_2000BP	Carijona	Waunana	0.000356	0.832	4235	4209	72746
Mbuti.DG	Colombia_LagunadelaHerrera_2000BP	Carijona	Wayuu	0.000549	1.603	4240	4200	72746
Mbuti.DG	Colombia_LagunadelaHerrera_2000BP	Carijona	Wichi	-0.001016	-2.35	4205	4279	72746
Mbuti.DG	Colombia_LagunadelaHerrera_2000BP	Carijona	Yaghan	-0.001706	-3.67	4182	4306	72728
Mbuti.DG	Colombia_LagunadelaHerrera_2000BP	Carijona	Yaqui	-0.003171	-3.732	2276	2403	40171
Mbuti.DG	Colombia_LagunadelaHerrera_2000BP	Carijona	Zapotec1	-0.003086	-9.196	4178	4402	72746
Mbuti.DG	Colombia_LagunadelaHerrera_2000BP	Carijona	Zapotec2	-0.003085	-8.965	4179	4404	72746
Mbuti.DG	Colombia_LagunadelaHerrera_2000BP	Cocama	Algonquin	-0.008636	-14.965	3892	4478	67782
Mbuti.DG	Colombia_LagunadelaHerrera_2000BP	Cocama	Arara	0.000325	0.499	3701	3680	65430
Mbuti.DG	Colombia_LagunadelaHerrera_2000BP	Cocama	Arhuaco	0.000725	1.258	4026	3977	67504
Mbuti.DG	Colombia_LagunadelaHerrera_2000BP	Cocama	Aymara	-0.000607	-1.816	4113	4155	70627
Mbuti.DG	Colombia_LagunadelaHerrera_2000BP	Cocama	Bribri	0.003407	7.147	4268	4027	70627
Mbuti.DG	Colombia_LagunadelaHerrera_2000BP	Cocama	Cabecar	0.003317	8.418	4266	4032	70627
Mbuti.DG	Colombia_LagunadelaHerrera_2000BP	Cocama	Chane	-0.000656	-1.348	4087	4133	70619
Mbuti.DG	Colombia_LagunadelaHerrera_2000BP	Cocama	Chilote	-0.001061	-2.132	4000	4072	68497
Mbuti.DG	Colombia_LagunadelaHerrera_2000BP	Cocama	Chono	-0.00082	-1.453	3820	3874	65513
Mbuti.DG	Colombia_LagunadelaHerrera_2000BP	Cocama	Chorotega	0.001281	1.436	2132	2086	36366
Mbuti.DG	Colombia_LagunadelaHerrera_2000BP	Cocama	Diaguita	-0.000118	-0.249	4011	4019	68758
Mbuti.DG	Colombia_LagunadelaHerrera_2000BP	Cocama	Embera	0.001699	4.089	4185	4065	70627
Mbuti.DG	Colombia_LagunadelaHerrera_2000BP	Cocama	Guahibo	0.000189	0.499	4096	4082	70627
Mbuti.DG	Colombia_LagunadelaHerrera_2000BP	Cocama	Guarani	-0.000362	-0.93	4095	4121	70627
Mbuti.DG	Colombia_LagunadelaHerrera_2000BP	Cocama	Guaymi	0.003468	7.673	4254	4009	70627
Mbuti.DG	Colombia_LagunadelaHerrera_2000BP	Cocama	Huetar	0.00131	1.535	2206	2158	37185
Mbuti.DG	Colombia_LagunadelaHerrera_2000BP	Cocama	Hulliche	-0.000928	-2.027	4097	4162	70296
Mbuti.DG	Colombia_LagunadelaHerrera_2000BP	Cocama	Inga	0.000722	1.873	4124	4073	70627
Mbuti.DG	Colombia_LagunadelaHerrera_2000BP	Cocama	Jamamadi	-0.000462	-0.734	4044	4076	70095
Mbuti.DG	Colombia_LagunadelaHerrera_2000BP	Cocama	Kaingang	0.000115	0.199	3510	3503	60187
Mbuti.DG	Colombia_LagunadelaHerrera_2000BP	Cocama	Kaqchikel	-0.000624	-1.819	4123	4167	70627
Mbuti.DG	Colombia_LagunadelaHerrera_2000BP	Cocama	Karitiana	-0.000237	-0.566	4097	4114	70627
Mbuti.DG	Colombia_LagunadelaHerrera_2000BP	Cocama	Kogi	0.001349	2.734	4209	4114	70626
Mbuti.DG	Colombia_LagunadelaHerrera_2000BP	Cocama	Maleku	0.002685	5.075	4260	4071	70627
Mbuti.DG	Colombia_LagunadelaHerrera_2000BP	Cocama	Maya1	-0.000885	-2.671	4121	4183	70627
Mbuti.DG	Colombia_LagunadelaHerrera_2000BP	Cocama	Maya2	-0.00111	-2.97	4114	4193	70627
Mbuti.DG	Colombia_LagunadelaHerrera_2000BP	Cocama	Mixe	-0.002088	-5.658	4096	4244	70627
Mbuti.DG	Colombia_LagunadelaHerrera_2000BP	Cocama	Mixtec	-0.004193	-11.184	4074	4370	70627
Mbuti.DG	Colombia_LagunadelaHerrera_2000BP	Cocama	Ojibwa	-0.007917	-15.248	3949	4494	68864
Mbuti.DG	Colombia_LagunadelaHerrera_2000BP	Cocama	Palikur	6.8e-05	0.146	4090	4085	70624
Mbuti.DG	Colombia_LagunadelaHerrera_2000BP	Cocama	Parakana	-0.000529	-0.875	3978	4015	69401
Mbuti.DG	Colombia_LagunadelaHerrera_2000BP	Cocama	Piapoco	-5.8e-05	-0.158	4065	4069	70627
Mbuti.DG	Colombia_LagunadelaHerrera_2000BP	Cocama	Pima	-0.004293	-10.28	4087	4390	70627
Mbuti.DG	Colombia_LagunadelaHerrera_2000BP	Cocama	Purepecha	-0.0024	-3.164	2733	2847	47195
Mbuti.DG	Colombia_LagunadelaHerrera_2000BP	Cocama	Quechua	-0.001283	-3.942	4101	4192	70627
Mbuti.DG	Colombia_LagunadelaHerrera_2000BP	Cocama	Surui	-0.000636	-1.371	4080	4125	70627
Mbuti.DG	Colombia_LagunadelaHerrera_2000BP	Cocama	Tepehuano	-0.002433	-6.714	4105	4277	70627
Mbuti.DG	Colombia_LagunadelaHerrera_2000BP	Cocama	Teribe	0.00383	7.844	4299	4029	70627
Mbuti.DG	Colombia_LagunadelaHerrera_2000BP	Cocama	Ticuna	9.8e-05	0.249	4031	4024	70627
Mbuti.DG	Colombia_LagunadelaHerrera_2000BP	Cocama	Toba	-0.000526	-1.217	4113	4150	70627
Mbuti.DG	Colombia_LagunadelaHerrera_2000BP	Cocama	Waunana	0.001364	3.006	4180	4084	70627
Mbuti.DG	Colombia_LagunadelaHerrera_2000BP	Cocama	Wayuu	0.001606	4.369	4169	4056	70627
Mbuti.DG	Colombia_LagunadelaHerrera_2000BP	Cocama	Wichi	7e-05	0.15	4133	4128	70627
Mbuti.DG	Colombia_LagunadelaHerrera_2000BP	Cocama	Yaghan	-0.000626	-1.289	4120	4165	70609
Mbuti.DG	Colombia_LagunadelaHerrera_2000BP	Cocama	Yaqui	-0.002875	-3.36	2209	2321	38964
Mbuti.DG	Colombia_LagunadelaHerrera_2000BP	Cocama	Zapotec1	-0.002049	-5.904	4107	4251	70627
Mbuti.DG	Colombia_LagunadelaHerrera_2000BP	Cocama	Zapotec2	-0.002075	-5.781	4108	4254	70627
Mbuti.DG	Colombia_LagunadelaHerrera_2000BP	Coreguaje	Algonquin	-0.009223	-16.86	3979	4621	69618
Mbuti.DG	Colombia_LagunadelaHerrera_2000BP	Coreguaje	Arara	-0.00026	-0.427	3769	3786	67185
Mbuti.DG	Colombia_LagunadelaHerrera_2000BP	Coreguaje	Arhuaco	6.2e-05	0.116	4094	4090	69325
Mbuti.DG	Colombia_LagunadelaHerrera_2000BP	Coreguaje	Aymara	-0.001285	-4.617	4188	4282	72537
Mbuti.DG	Colombia_LagunadelaHerrera_2000BP	Coreguaje	Bribri	0.002764	6.714	4354	4154	72537
Mbuti.DG	Colombia_LagunadelaHerrera_2000BP	Coreguaje	Cabecar	0.002706	7.993	4351	4155	72537
Mbuti.DG	Colombia_LagunadelaHerrera_2000BP	Coreguaje	Chane	-0.001235	-2.818	4168	4258	72529
Mbuti.DG	Colombia_LagunadelaHerrera_2000BP	Coreguaje	Chilote	-0.001655	-3.717	4076	4192	70347
Mbuti.DG	Colombia_LagunadelaHerrera_2000BP	Coreguaje	Chono	-0.001504	-2.975	3878	3980	67280
Mbuti.DG	Colombia_LagunadelaHerrera_2000BP	Coreguaje	Chorotega	0.000214	0.262	2162	2154	37325
Mbuti.DG	Colombia_LagunadelaHerrera_2000BP	Coreguaje	Diaguita	-0.000692	-1.613	4086	4135	70633
Mbuti.DG	Colombia_LagunadelaHerrera_2000BP	Coreguaje	Embera	0.00107	2.894	4267	4190	72537
Mbuti.DG	Colombia_LagunadelaHerrera_2000BP	Coreguaje	Guahibo	-0.000493	-1.523	4155	4191	72537
Mbuti.DG	Colombia_LagunadelaHerrera_2000BP	Coreguaje	Guarani	-0.001007	-3.161	4179	4252	72537
Mbuti.DG	Colombia_LagunadelaHerrera_2000BP	Coreguaje	Guaymi	0.002816	6.626	4346	4142	72537
Mbuti.DG	Colombia_LagunadelaHerrera_2000BP	Coreguaje	Huetar	0.001108	1.392	2261	2219	38184
Mbuti.DG	Colombia_LagunadelaHerrera_2000BP	Coreguaje	Hulliche	-0.001597	-3.792	4166	4281	72198
Mbuti.DG	Colombia_LagunadelaHerrera_2000BP	Coreguaje	Inga	4.2e-05	0.137	4148	4145	72537
Mbuti.DG	Colombia_LagunadelaHerrera_2000BP	Coreguaje	Jamamadi	-0.000993	-1.661	4137	4209	71978
Mbuti.DG	Colombia_LagunadelaHerrera_2000BP	Coreguaje	Kaingang	-0.000916	-1.661	3565	3622	61821
Mbuti.DG	Colombia_LagunadelaHerrera_2000BP	Coreguaje	Kaqchikel	-0.001261	-4.727	4203	4294	72537
Mbuti.DG	Colombia_LagunadelaHerrera_2000BP	Coreguaje	Karitiana	-0.000849	-2.346	4183	4245	72537
Mbuti.DG	Colombia_LagunadelaHerrera_2000BP	Coreguaje	Kogi	0.00069	1.62	4303	4253	72536
Mbuti.DG	Colombia_LagunadelaHerrera_2000BP	Coreguaje	Maleku	0.002075	4.247	4331	4180	72537
Mbuti.DG	Colombia_LagunadelaHerrera_2000BP	Coreguaje	Maya1	-0.00154	-5.896	4197	4309	72537
Mbuti.DG	Colombia_LagunadelaHerrera_2000BP	Coreguaje	Maya2	-0.001741	-5.868	4191	4318	72537
Mbuti.DG	Colombia_LagunadelaHerrera_2000BP	Coreguaje	Mixe	-0.002743	-8.959	4185	4384	72537
Mbuti.DG	Colombia_LagunadelaHerrera_2000BP	Coreguaje	Mixtec	-0.004866	-15.446	4153	4506	72537
Mbuti.DG	Colombia_LagunadelaHerrera_2000BP	Coreguaje	Ojibwa	-0.008587	-17.697	4033	4640	70712
Mbuti.DG	Colombia_LagunadelaHerrera_2000BP	Coreguaje	Palikur	-0.000673	-1.57	4171	4219	72534
Mbuti.DG	Colombia_LagunadelaHerrera_2000BP	Coreguaje	Parakana	-0.001023	-1.817	4067	4140	71253
Mbuti.DG	Colombia_LagunadelaHerrera_2000BP	Coreguaje	Piapoco	-0.000694	-2.154	4163	4213	72537
Mbuti.DG	Colombia_LagunadelaHerrera_2000BP	Coreguaje	Pima	-0.004903	-13.93	4168	4523	72537
Mbuti.DG	Colombia_LagunadelaHerrera_2000BP	Coreguaje	Purepecha	-0.003236	-4.703	2785	2942	48416
Mbuti.DG	Colombia_LagunadelaHerrera_2000BP	Coreguaje	Quechua	-0.001958	-7.447	4178	4320	72537
Mbuti.DG	Colombia_LagunadelaHerrera_2000BP	Coreguaje	Surui	-0.001361	-3.213	4153	4252	72537
Mbuti.DG	Colombia_LagunadelaHerrera_2000BP	Coreguaje	Tepehuano	-0.003112	-10.445	4186	4411	72537
Mbuti.DG	Colombia_LagunadelaHerrera_2000BP	Coreguaje	Teribe	0.003249	7.441	4370	4135	72537
Mbuti.DG	Colombia_LagunadelaHerrera_2000BP	Coreguaje	Ticuna	-0.000554	-1.541	4144	4184	72537
Mbuti.DG	Colombia_LagunadelaHerrera_2000BP	Coreguaje	Toba	-0.00123	-3.258	4185	4274	72537
Mbuti.DG	Colombia_LagunadelaHerrera_2000BP	Coreguaje	Waunana	0.000728	1.805	4245	4192	72537
Mbuti.DG	Colombia_LagunadelaHerrera_2000BP	Coreguaje	Wayuu	0.000917	3.039	4252	4186	72537
Mbuti.DG	Colombia_LagunadelaHerrera_2000BP	Coreguaje	Wichi	-0.000642	-1.614	4214	4260	72537
Mbuti.DG	Colombia_LagunadelaHerrera_2000BP	Coreguaje	Yaghan	-0.001339	-2.998	4193	4291	72519
Mbuti.DG	Colombia_LagunadelaHerrera_2000BP	Coreguaje	Yaqui	-0.003118	-3.876	2263	2388	40060
Mbuti.DG	Colombia_LagunadelaHerrera_2000BP	Coreguaje	Zapotec1	-0.002726	-9.697	4184	4382	72537
Mbuti.DG	Colombia_LagunadelaHerrera_2000BP	Coreguaje	Zapotec2	-0.002719	-9.119	4185	4382	72537
Mbuti.DG	Colombia_LagunadelaHerrera_2000BP	Guayabero	Algonquin	-0.008869	-16.279	3940	4548	68608
Mbuti.DG	Colombia_LagunadelaHerrera_2000BP	Guayabero	Arara	0.000104	0.178	3731	3724	66212
Mbuti.DG	Colombia_LagunadelaHerrera_2000BP	Guayabero	Arhuaco	0.000549	1.016	4057	4020	68298
Mbuti.DG	Colombia_LagunadelaHerrera_2000BP	Guayabero	Aymara	-0.000938	-3.47	4156	4223	71474
Mbuti.DG	Colombia_LagunadelaHerrera_2000BP	Guayabero	Bribri	0.003089	7.558	4315	4094	71474
Mbuti.DG	Colombia_LagunadelaHerrera_2000BP	Guayabero	Cabecar	0.003038	9.411	4309	4092	71474
Mbuti.DG	Colombia_LagunadelaHerrera_2000BP	Guayabero	Chane	-0.00088	-2.124	4128	4191	71466
Mbuti.DG	Colombia_LagunadelaHerrera_2000BP	Guayabero	Chilote	-0.001224	-2.761	4044	4129	69309
Mbuti.DG	Colombia_LagunadelaHerrera_2000BP	Guayabero	Chono	-0.001063	-2.089	3863	3934	66298
Mbuti.DG	Colombia_LagunadelaHerrera_2000BP	Guayabero	Chorotega	0.000329	0.401	2138	2126	36811
Mbuti.DG	Colombia_LagunadelaHerrera_2000BP	Guayabero	Diaguita	-0.00026	-0.615	4056	4074	69599
Mbuti.DG	Colombia_LagunadelaHerrera_2000BP	Guayabero	Embera	0.001379	3.819	4224	4125	71474
Mbuti.DG	Colombia_LagunadelaHerrera_2000BP	Guayabero	Guahibo	-0.000149	-0.541	4050	4061	71474
Mbuti.DG	Colombia_LagunadelaHerrera_2000BP	Guayabero	Guarani	-0.000656	-2.208	4133	4180	71474
Mbuti.DG	Colombia_LagunadelaHerrera_2000BP	Guayabero	Guaymi	0.003168	7.8	4301	4075	71474
Mbuti.DG	Colombia_LagunadelaHerrera_2000BP	Guayabero	Huetar	0.001368	1.732	2244	2192	37622
Mbuti.DG	Colombia_LagunadelaHerrera_2000BP	Guayabero	Hulliche	-0.001251	-3.019	4135	4224	71139
Mbuti.DG	Colombia_LagunadelaHerrera_2000BP	Guayabero	Inga	0.000448	1.573	4159	4127	71474
Mbuti.DG	Colombia_LagunadelaHerrera_2000BP	Guayabero	Jamamadi	-0.000762	-1.3	4093	4147	70925
Mbuti.DG	Colombia_LagunadelaHerrera_2000BP	Guayabero	Kaingang	-0.000741	-1.399	3534	3579	60916
Mbuti.DG	Colombia_LagunadelaHerrera_2000BP	Guayabero	Kaqchikel	-0.000931	-3.79	4164	4230	71474
Mbuti.DG	Colombia_LagunadelaHerrera_2000BP	Guayabero	Karitiana	-0.000512	-1.463	4140	4176	71474
Mbuti.DG	Colombia_LagunadelaHerrera_2000BP	Guayabero	Kogi	0.001073	2.598	4249	4173	71473
Mbuti.DG	Colombia_LagunadelaHerrera_2000BP	Guayabero	Maleku	0.002377	5	4300	4130	71474
Mbuti.DG	Colombia_LagunadelaHerrera_2000BP	Guayabero	Maya1	-0.00119	-5.149	4160	4245	71474
Mbuti.DG	Colombia_LagunadelaHerrera_2000BP	Guayabero	Maya2	-0.001375	-4.724	4155	4254	71474
Mbuti.DG	Colombia_LagunadelaHerrera_2000BP	Guayabero	Mixe	-0.00239	-8.423	4143	4314	71474
Mbuti.DG	Colombia_LagunadelaHerrera_2000BP	Guayabero	Mixtec	-0.004507	-14.857	4118	4440	71474
Mbuti.DG	Colombia_LagunadelaHerrera_2000BP	Guayabero	Ojibwa	-0.008276	-17.375	4003	4580	69680
Mbuti.DG	Colombia_LagunadelaHerrera_2000BP	Guayabero	Palikur	-0.000216	-0.519	4123	4139	71471
Mbuti.DG	Colombia_LagunadelaHerrera_2000BP	Guayabero	Parakana	-0.000769	-1.41	4020	4074	70209
Mbuti.DG	Colombia_LagunadelaHerrera_2000BP	Guayabero	Piapoco	-0.000371	-1.267	4106	4133	71474
Mbuti.DG	Colombia_LagunadelaHerrera_2000BP	Guayabero	Pima	-0.004585	-13.403	4132	4460	71474
Mbuti.DG	Colombia_LagunadelaHerrera_2000BP	Guayabero	Purepecha	-0.002784	-4.045	2758	2890	47715
Mbuti.DG	Colombia_LagunadelaHerrera_2000BP	Guayabero	Quechua	-0.001593	-6.432	4145	4259	71474
Mbuti.DG	Colombia_LagunadelaHerrera_2000BP	Guayabero	Surui	-0.000994	-2.551	4105	4176	71474
Mbuti.DG	Colombia_LagunadelaHerrera_2000BP	Guayabero	Tepehuano	-0.002745	-9.951	4146	4342	71474
Mbuti.DG	Colombia_LagunadelaHerrera_2000BP	Guayabero	Teribe	0.003552	8.301	4323	4069	71474
Mbuti.DG	Colombia_LagunadelaHerrera_2000BP	Guayabero	Ticuna	-0.000215	-0.599	4129	4145	71474
Mbuti.DG	Colombia_LagunadelaHerrera_2000BP	Guayabero	Toba	-0.000867	-2.457	4142	4204	71474
Mbuti.DG	Colombia_LagunadelaHerrera_2000BP	Guayabero	Waunana	0.001091	2.888	4216	4138	71474
Mbuti.DG	Colombia_LagunadelaHerrera_2000BP	Guayabero	Wayuu	0.001287	4.568	4208	4116	71474
Mbuti.DG	Colombia_LagunadelaHerrera_2000BP	Guayabero	Wichi	-0.000343	-0.903	4163	4188	71474
Mbuti.DG	Colombia_LagunadelaHerrera_2000BP	Guayabero	Yaghan	-0.000979	-2.27	4159	4229	71456
Mbuti.DG	Colombia_LagunadelaHerrera_2000BP	Guayabero	Yaqui	-0.003285	-3.978	2234	2363	39476
Mbuti.DG	Colombia_LagunadelaHerrera_2000BP	Guayabero	Zapotec1	-0.002376	-9.233	4145	4315	71474
Mbuti.DG	Colombia_LagunadelaHerrera_2000BP	Guayabero	Zapotec2	-0.002378	-8.723	4146	4316	71474
Mbuti.DG	Colombia_LagunadelaHerrera_2000BP	Inga2	Algonquin	-0.009017	-12.319	4006	4633	69601
Mbuti.DG	Colombia_LagunadelaHerrera_2000BP	Inga2	Arara	-9.8e-05	-0.118	3790	3796	67169
Mbuti.DG	Colombia_LagunadelaHerrera_2000BP	Inga2	Arhuaco	0.000177	0.238	4104	4092	69309
Mbuti.DG	Colombia_LagunadelaHerrera_2000BP	Inga2	Aymara	-0.00115	-1.983	4210	4293	72520
Mbuti.DG	Colombia_LagunadelaHerrera_2000BP	Inga2	Bribri	0.002887	4.373	4366	4156	72520
Mbuti.DG	Colombia_LagunadelaHerrera_2000BP	Inga2	Cabecar	0.002833	4.66	4362	4157	72520
Mbuti.DG	Colombia_LagunadelaHerrera_2000BP	Inga2	Chane	-0.001093	-1.628	4185	4264	72512
Mbuti.DG	Colombia_LagunadelaHerrera_2000BP	Inga2	Chilote	-0.001644	-2.391	4084	4199	70330
Mbuti.DG	Colombia_LagunadelaHerrera_2000BP	Inga2	Chono	-0.001275	-1.756	3896	3982	67263
Mbuti.DG	Colombia_LagunadelaHerrera_2000BP	Inga2	Chorotega	-0.000327	-0.303	2141	2153	37315
Mbuti.DG	Colombia_LagunadelaHerrera_2000BP	Inga2	Diaguita	-0.000679	-1.038	4098	4146	70617
Mbuti.DG	Colombia_LagunadelaHerrera_2000BP	Inga2	Embera	0.001211	1.945	4273	4185	72520
Mbuti.DG	Colombia_LagunadelaHerrera_2000BP	Inga2	Guahibo	-0.000366	-0.597	4178	4205	72520
Mbuti.DG	Colombia_LagunadelaHerrera_2000BP	Inga2	Guarani	-0.000878	-1.503	4183	4247	72520
Mbuti.DG	Colombia_LagunadelaHerrera_2000BP	Inga2	Guaymi	0.002941	4.551	4364	4151	72520
Mbuti.DG	Colombia_LagunadelaHerrera_2000BP	Inga2	Huetar	0.000901	0.833	2277	2242	38175
Mbuti.DG	Colombia_LagunadelaHerrera_2000BP	Inga2	Hulliche	-0.001488	-2.239	4180	4288	72181
Mbuti.DG	Colombia_LagunadelaHerrera_2000BP	Inga2	Inga	0.000167	0.282	4182	4170	72520
Mbuti.DG	Colombia_LagunadelaHerrera_2000BP	Inga2	Jamamadi	-0.000856	-1.121	4106	4167	71961
Mbuti.DG	Colombia_LagunadelaHerrera_2000BP	Inga2	Kaingang	-0.000546	-0.705	3594	3628	61806
Mbuti.DG	Colombia_LagunadelaHerrera_2000BP	Inga2	Kaqchikel	-0.001129	-1.986	4213	4295	72520
Mbuti.DG	Colombia_LagunadelaHerrera_2000BP	Inga2	Karitiana	-0.000716	-1.147	4188	4240	72520
Mbuti.DG	Colombia_LagunadelaHerrera_2000BP	Inga2	Kogi	0.000824	1.24	4303	4244	72519
Mbuti.DG	Colombia_LagunadelaHerrera_2000BP	Inga2	Maleku	0.002209	3.16	4325	4165	72520
Mbuti.DG	Colombia_LagunadelaHerrera_2000BP	Inga2	Maya1	-0.001412	-2.465	4214	4317	72520
Mbuti.DG	Colombia_LagunadelaHerrera_2000BP	Inga2	Maya2	-0.001611	-2.76	4209	4326	72520
Mbuti.DG	Colombia_LagunadelaHerrera_2000BP	Inga2	Mixe	-0.002617	-4.544	4181	4371	72520
Mbuti.DG	Colombia_LagunadelaHerrera_2000BP	Inga2	Mixtec	-0.004735	-7.845	4167	4510	72520
Mbuti.DG	Colombia_LagunadelaHerrera_2000BP	Inga2	Ojibwa	-0.008447	-12.471	4038	4635	70696
Mbuti.DG	Colombia_LagunadelaHerrera_2000BP	Inga2	Palikur	-0.000545	-0.806	4187	4226	72517
Mbuti.DG	Colombia_LagunadelaHerrera_2000BP	Inga2	Parakana	-0.00093	-1.207	4084	4150	71237
Mbuti.DG	Colombia_LagunadelaHerrera_2000BP	Inga2	Piapoco	-0.000562	-0.947	4157	4198	72520
Mbuti.DG	Colombia_LagunadelaHerrera_2000BP	Inga2	Pima	-0.004773	-7.713	4182	4529	72520
Mbuti.DG	Colombia_LagunadelaHerrera_2000BP	Inga2	Purepecha	-0.003299	-3.601	2793	2952	48408
Mbuti.DG	Colombia_LagunadelaHerrera_2000BP	Inga2	Quechua	-0.001827	-3.209	4197	4329	72520
Mbuti.DG	Colombia_LagunadelaHerrera_2000BP	Inga2	Surui	-0.001231	-1.864	4158	4247	72520
Mbuti.DG	Colombia_LagunadelaHerrera_2000BP	Inga2	Tepehuano	-0.002989	-5.111	4205	4422	72520
Mbuti.DG	Colombia_LagunadelaHerrera_2000BP	Inga2	Teribe	0.003385	5.045	4381	4136	72520
Mbuti.DG	Colombia_LagunadelaHerrera_2000BP	Inga2	Ticuna	-0.000418	-0.707	4131	4161	72520
Mbuti.DG	Colombia_LagunadelaHerrera_2000BP	Inga2	Toba	-0.001098	-1.72	4217	4296	72520
Mbuti.DG	Colombia_LagunadelaHerrera_2000BP	Inga2	Waunana	0.000857	1.335	4247	4185	72520
Mbuti.DG	Colombia_LagunadelaHerrera_2000BP	Inga2	Wayuu	0.001048	1.764	4258	4182	72520
Mbuti.DG	Colombia_LagunadelaHerrera_2000BP	Inga2	Wichi	-0.000507	-0.782	4236	4272	72520
Mbuti.DG	Colombia_LagunadelaHerrera_2000BP	Inga2	Yaghan	-0.001199	-1.79	4216	4303	72502
Mbuti.DG	Colombia_LagunadelaHerrera_2000BP	Inga2	Yaqui	-0.002816	-2.707	2275	2388	40050
Mbuti.DG	Colombia_LagunadelaHerrera_2000BP	Inga2	Zapotec1	-0.002595	-4.511	4203	4391	72520
Mbuti.DG	Colombia_LagunadelaHerrera_2000BP	Inga2	Zapotec2	-0.002585	-4.457	4188	4376	72520
Mbuti.DG	Colombia_LagunadelaHerrera_2000BP	Kamentsa	Algonquin	-0.008812	-13.095	3999	4613	69616
Mbuti.DG	Colombia_LagunadelaHerrera_2000BP	Kamentsa	Arara	0.000186	0.272	3812	3800	67183
Mbuti.DG	Colombia_LagunadelaHerrera_2000BP	Kamentsa	Arhuaco	0.000538	0.837	4149	4111	69323
Mbuti.DG	Colombia_LagunadelaHerrera_2000BP	Kamentsa	Aymara	-0.000776	-1.649	4235	4291	72535
Mbuti.DG	Colombia_LagunadelaHerrera_2000BP	Kamentsa	Bribri	0.003274	5.974	4386	4149	72535
Mbuti.DG	Colombia_LagunadelaHerrera_2000BP	Kamentsa	Cabecar	0.003216	6.587	4387	4153	72535
Mbuti.DG	Colombia_LagunadelaHerrera_2000BP	Kamentsa	Chane	-0.000724	-1.3	4216	4269	72527
Mbuti.DG	Colombia_LagunadelaHerrera_2000BP	Kamentsa	Chilote	-0.001021	-1.761	4125	4197	70345
Mbuti.DG	Colombia_LagunadelaHerrera_2000BP	Kamentsa	Chono	-0.001041	-1.63	3945	4015	67279
Mbuti.DG	Colombia_LagunadelaHerrera_2000BP	Kamentsa	Chorotega	0.000256	0.261	2161	2151	37324
Mbuti.DG	Colombia_LagunadelaHerrera_2000BP	Kamentsa	Diaguita	-0.000231	-0.405	4118	4134	70631
Mbuti.DG	Colombia_LagunadelaHerrera_2000BP	Kamentsa	Embera	0.00158	3.112	4303	4188	72535
Mbuti.DG	Colombia_LagunadelaHerrera_2000BP	Kamentsa	Guahibo	1.6e-05	0.034	4223	4221	72535
Mbuti.DG	Colombia_LagunadelaHerrera_2000BP	Kamentsa	Guarani	-0.000497	-1.036	4219	4255	72535
Mbuti.DG	Colombia_LagunadelaHerrera_2000BP	Kamentsa	Guaymi	0.003326	6.186	4380	4139	72535
Mbuti.DG	Colombia_LagunadelaHerrera_2000BP	Kamentsa	Huetar	0.001481	1.62	2276	2219	38184
Mbuti.DG	Colombia_LagunadelaHerrera_2000BP	Kamentsa	Hulliche	-0.001061	-1.905	4231	4308	72196
Mbuti.DG	Colombia_LagunadelaHerrera_2000BP	Kamentsa	Inga	0.000552	1.193	4194	4154	72535
Mbuti.DG	Colombia_LagunadelaHerrera_2000BP	Kamentsa	Jamamadi	-0.000471	-0.675	4147	4181	71976
Mbuti.DG	Colombia_LagunadelaHerrera_2000BP	Kamentsa	Kaingang	-0.00044	-0.639	3600	3627	61819
Mbuti.DG	Colombia_LagunadelaHerrera_2000BP	Kamentsa	Kaqchikel	-0.000751	-1.643	4251	4306	72535
Mbuti.DG	Colombia_LagunadelaHerrera_2000BP	Kamentsa	Karitiana	-0.000339	-0.638	4242	4267	72535
Mbuti.DG	Colombia_LagunadelaHerrera_2000BP	Kamentsa	Kogi	0.001205	2.142	4340	4253	72534
Mbuti.DG	Colombia_LagunadelaHerrera_2000BP	Kamentsa	Maleku	0.002585	4.224	4371	4183	72535
Mbuti.DG	Colombia_LagunadelaHerrera_2000BP	Kamentsa	Maya1	-0.001031	-2.282	4246	4321	72535
Mbuti.DG	Colombia_LagunadelaHerrera_2000BP	Kamentsa	Maya2	-0.001231	-2.628	4236	4325	72535
Mbuti.DG	Colombia_LagunadelaHerrera_2000BP	Kamentsa	Mixe	-0.002234	-4.665	4222	4384	72535
Mbuti.DG	Colombia_LagunadelaHerrera_2000BP	Kamentsa	Mixtec	-0.004356	-9.08	4198	4514	72535
Mbuti.DG	Colombia_LagunadelaHerrera_2000BP	Kamentsa	Ojibwa	-0.008179	-13.24	4066	4644	70710
Mbuti.DG	Colombia_LagunadelaHerrera_2000BP	Kamentsa	Palikur	-0.00016	-0.288	4224	4236	72532
Mbuti.DG	Colombia_LagunadelaHerrera_2000BP	Kamentsa	Parakana	-0.00048	-0.727	4115	4149	71251
Mbuti.DG	Colombia_LagunadelaHerrera_2000BP	Kamentsa	Piapoco	-0.000184	-0.387	4221	4235	72535
Mbuti.DG	Colombia_LagunadelaHerrera_2000BP	Kamentsa	Pima	-0.004393	-8.578	4207	4526	72535
Mbuti.DG	Colombia_LagunadelaHerrera_2000BP	Kamentsa	Purepecha	-0.002475	-2.913	2831	2951	48414
Mbuti.DG	Colombia_LagunadelaHerrera_2000BP	Kamentsa	Quechua	-0.001449	-3.167	4225	4330	72535
Mbuti.DG	Colombia_LagunadelaHerrera_2000BP	Kamentsa	Surui	-0.000851	-1.579	4197	4258	72535
Mbuti.DG	Colombia_LagunadelaHerrera_2000BP	Kamentsa	Tepehuano	-0.002602	-5.484	4231	4420	72535
Mbuti.DG	Colombia_LagunadelaHerrera_2000BP	Kamentsa	Teribe	0.003758	6.827	4382	4110	72535
Mbuti.DG	Colombia_LagunadelaHerrera_2000BP	Kamentsa	Ticuna	-4.4e-05	-0.089	4171	4174	72535
Mbuti.DG	Colombia_LagunadelaHerrera_2000BP	Kamentsa	Toba	-0.00072	-1.383	4227	4280	72535
Mbuti.DG	Colombia_LagunadelaHerrera_2000BP	Kamentsa	Waunana	0.001238	2.358	4285	4195	72535
Mbuti.DG	Colombia_LagunadelaHerrera_2000BP	Kamentsa	Wayuu	0.001427	3.146	4297	4194	72535
Mbuti.DG	Colombia_LagunadelaHerrera_2000BP	Kamentsa	Wichi	-0.000132	-0.245	4264	4273	72535
Mbuti.DG	Colombia_LagunadelaHerrera_2000BP	Kamentsa	Yaghan	-0.000826	-1.45	4231	4291	72517
Mbuti.DG	Colombia_LagunadelaHerrera_2000BP	Kamentsa	Yaqui	-0.002843	-2.928	2279	2393	40058
Mbuti.DG	Colombia_LagunadelaHerrera_2000BP	Kamentsa	Zapotec1	-0.002216	-4.963	4227	4387	72535
Mbuti.DG	Colombia_LagunadelaHerrera_2000BP	Kamentsa	Zapotec2	-0.002209	-4.834	4222	4383	72535
Mbuti.DG	Colombia_LagunadelaHerrera_2000BP	Karapana	Algonquin	-0.008662	-10.785	3961	4554	68523
Mbuti.DG	Colombia_LagunadelaHerrera_2000BP	Karapana	Arara	0.000179	0.219	3757	3745	66132
Mbuti.DG	Colombia_LagunadelaHerrera_2000BP	Karapana	Arhuaco	0.000664	0.818	4072	4026	68218
Mbuti.DG	Colombia_LagunadelaHerrera_2000BP	Karapana	Aymara	-0.000827	-1.341	4155	4214	71387
Mbuti.DG	Colombia_LagunadelaHerrera_2000BP	Karapana	Bribri	0.003197	4.545	4311	4083	71387
Mbuti.DG	Colombia_LagunadelaHerrera_2000BP	Karapana	Cabecar	0.003155	4.919	4306	4080	71387
Mbuti.DG	Colombia_LagunadelaHerrera_2000BP	Karapana	Chane	-0.000763	-1.102	4156	4211	71379
Mbuti.DG	Colombia_LagunadelaHerrera_2000BP	Karapana	Chilote	-0.00117	-1.645	4031	4112	69223
Mbuti.DG	Colombia_LagunadelaHerrera_2000BP	Karapana	Chono	-0.000879	-1.13	3880	3939	66217
Mbuti.DG	Colombia_LagunadelaHerrera_2000BP	Karapana	Chorotega	0.000767	0.677	2150	2122	36774
Mbuti.DG	Colombia_LagunadelaHerrera_2000BP	Karapana	Diaguita	-0.000229	-0.329	4077	4093	69518
Mbuti.DG	Colombia_LagunadelaHerrera_2000BP	Karapana	Embera	0.001504	2.251	4227	4120	71387
Mbuti.DG	Colombia_LagunadelaHerrera_2000BP	Karapana	Guahibo	-4.2e-05	-0.068	4011	4014	71387
Mbuti.DG	Colombia_LagunadelaHerrera_2000BP	Karapana	Guarani	-0.000545	-0.845	4148	4187	71387
Mbuti.DG	Colombia_LagunadelaHerrera_2000BP	Karapana	Guaymi	0.003291	4.723	4316	4081	71387
Mbuti.DG	Colombia_LagunadelaHerrera_2000BP	Karapana	Huetar	0.001461	1.331	2235	2180	37581
Mbuti.DG	Colombia_LagunadelaHerrera_2000BP	Karapana	Hulliche	-0.001178	-1.69	4157	4241	71052
Mbuti.DG	Colombia_LagunadelaHerrera_2000BP	Karapana	Inga	0.000554	0.878	4164	4124	71387
Mbuti.DG	Colombia_LagunadelaHerrera_2000BP	Karapana	Jamamadi	-0.000766	-0.98	4074	4129	70838
Mbuti.DG	Colombia_LagunadelaHerrera_2000BP	Karapana	Kaingang	-0.000461	-0.567	3516	3544	60838
Mbuti.DG	Colombia_LagunadelaHerrera_2000BP	Karapana	Kaqchikel	-0.000822	-1.361	4171	4230	71387
Mbuti.DG	Colombia_LagunadelaHerrera_2000BP	Karapana	Karitiana	-0.000409	-0.617	4169	4198	71387
Mbuti.DG	Colombia_LagunadelaHerrera_2000BP	Karapana	Kogi	0.001194	1.728	4263	4178	71386
Mbuti.DG	Colombia_LagunadelaHerrera_2000BP	Karapana	Maleku	0.002473	3.303	4294	4117	71387
Mbuti.DG	Colombia_LagunadelaHerrera_2000BP	Karapana	Maya1	-0.001086	-1.798	4163	4241	71387
Mbuti.DG	Colombia_LagunadelaHerrera_2000BP	Karapana	Maya2	-0.001258	-2.003	4157	4247	71387
Mbuti.DG	Colombia_LagunadelaHerrera_2000BP	Karapana	Mixe	-0.002287	-3.625	4142	4305	71387
Mbuti.DG	Colombia_LagunadelaHerrera_2000BP	Karapana	Mixtec	-0.004396	-6.968	4119	4433	71387
Mbuti.DG	Colombia_LagunadelaHerrera_2000BP	Karapana	Ojibwa	-0.008057	-10.608	4007	4568	69593
Mbuti.DG	Colombia_LagunadelaHerrera_2000BP	Karapana	Palikur	-0.000112	-0.16	4144	4152	71384
Mbuti.DG	Colombia_LagunadelaHerrera_2000BP	Karapana	Parakana	-0.000597	-0.784	4042	4084	70124
Mbuti.DG	Colombia_LagunadelaHerrera_2000BP	Karapana	Piapoco	-0.000262	-0.404	4136	4155	71387
Mbuti.DG	Colombia_LagunadelaHerrera_2000BP	Karapana	Pima	-0.004468	-6.77	4135	4453	71387
Mbuti.DG	Colombia_LagunadelaHerrera_2000BP	Karapana	Purepecha	-0.003419	-3.462	2717	2880	47662
Mbuti.DG	Colombia_LagunadelaHerrera_2000BP	Karapana	Quechua	-0.001481	-2.42	4151	4257	71387
Mbuti.DG	Colombia_LagunadelaHerrera_2000BP	Karapana	Surui	-0.000899	-1.327	4107	4172	71387
Mbuti.DG	Colombia_LagunadelaHerrera_2000BP	Karapana	Tepehuano	-0.00264	-4.257	4138	4327	71387
Mbuti.DG	Colombia_LagunadelaHerrera_2000BP	Karapana	Teribe	0.003665	5.222	4335	4073	71387
Mbuti.DG	Colombia_LagunadelaHerrera_2000BP	Karapana	Ticuna	-0.000112	-0.166	4144	4152	71387
Mbuti.DG	Colombia_LagunadelaHerrera_2000BP	Karapana	Toba	-0.000755	-1.147	4159	4213	71387
Mbuti.DG	Colombia_LagunadelaHerrera_2000BP	Karapana	Waunana	0.001195	1.757	4211	4125	71387
Mbuti.DG	Colombia_LagunadelaHerrera_2000BP	Karapana	Wayuu	0.001385	2.253	4203	4104	71387
Mbuti.DG	Colombia_LagunadelaHerrera_2000BP	Karapana	Wichi	-0.000241	-0.357	4194	4211	71387
Mbuti.DG	Colombia_LagunadelaHerrera_2000BP	Karapana	Yaghan	-0.000862	-1.222	4181	4242	71369
Mbuti.DG	Colombia_LagunadelaHerrera_2000BP	Karapana	Yaqui	-0.003695	-3.402	2209	2355	39421
Mbuti.DG	Colombia_LagunadelaHerrera_2000BP	Karapana	Zapotec1	-0.002268	-3.703	4145	4306	71387
Mbuti.DG	Colombia_LagunadelaHerrera_2000BP	Karapana	Zapotec2	-0.002272	-3.657	4149	4311	71387
Mbuti.DG	Colombia_LagunadelaHerrera_2000BP	Kubeo	Algonquin	-0.0091	-15.187	3961	4592	69367
Mbuti.DG	Colombia_LagunadelaHerrera_2000BP	Kubeo	Arara	-0.00018	-0.284	3752	3764	66948
Mbuti.DG	Colombia_LagunadelaHerrera_2000BP	Kubeo	Arhuaco	0.000367	0.618	4085	4059	69070
Mbuti.DG	Colombia_LagunadelaHerrera_2000BP	Kubeo	Aymara	-0.00113	-3.056	4168	4250	72272
Mbuti.DG	Colombia_LagunadelaHerrera_2000BP	Kubeo	Bribri	0.002899	6.193	4324	4114	72272
Mbuti.DG	Colombia_LagunadelaHerrera_2000BP	Kubeo	Cabecar	0.002848	7.036	4322	4117	72272
Mbuti.DG	Colombia_LagunadelaHerrera_2000BP	Kubeo	Chane	-0.001096	-2.214	4132	4212	72264
Mbuti.DG	Colombia_LagunadelaHerrera_2000BP	Kubeo	Chilote	-0.001425	-2.892	4052	4152	70091
Mbuti.DG	Colombia_LagunadelaHerrera_2000BP	Kubeo	Chono	-0.00129	-2.317	3878	3965	67043
Mbuti.DG	Colombia_LagunadelaHerrera_2000BP	Kubeo	Chorotega	-0.000418	-0.465	2132	2148	37200
Mbuti.DG	Colombia_LagunadelaHerrera_2000BP	Kubeo	Diaguita	-0.000566	-1.2	4054	4094	70373
Mbuti.DG	Colombia_LagunadelaHerrera_2000BP	Kubeo	Embera	0.001166	2.625	4235	4151	72272
Mbuti.DG	Colombia_LagunadelaHerrera_2000BP	Kubeo	Guahibo	-0.000344	-0.953	4089	4114	72272
Mbuti.DG	Colombia_LagunadelaHerrera_2000BP	Kubeo	Guarani	-0.000874	-2.237	4142	4205	72272
Mbuti.DG	Colombia_LagunadelaHerrera_2000BP	Kubeo	Guaymi	0.002981	6.225	4314	4099	72272
Mbuti.DG	Colombia_LagunadelaHerrera_2000BP	Kubeo	Huetar	0.00147	1.722	2255	2200	38061
Mbuti.DG	Colombia_LagunadelaHerrera_2000BP	Kubeo	Hulliche	-0.001413	-2.948	4152	4253	71934
Mbuti.DG	Colombia_LagunadelaHerrera_2000BP	Kubeo	Inga	0.00021	0.556	4173	4158	72272
Mbuti.DG	Colombia_LagunadelaHerrera_2000BP	Kubeo	Jamamadi	-0.000904	-1.421	4100	4165	71719
Mbuti.DG	Colombia_LagunadelaHerrera_2000BP	Kubeo	Kaingang	-0.000839	-1.388	3542	3593	61601
Mbuti.DG	Colombia_LagunadelaHerrera_2000BP	Kubeo	Kaqchikel	-0.001114	-3.133	4176	4257	72272
[truncated: 5,525 more rows]

## Sheet: f4(OG; AX, Col1, Col2)
Table S4.D: f4-outgroup-statistics exploring the relationship of ancient Colombians and ancient Indigenous populations of the Americas.
Pop1	Pop2	Pop3	Pop4	f4	Z score	ABBA	BABA	SNP		Pop1	Pop2	Pop3	Pop4	f4	Z score	ABBA	BABA	SNP		Pop1	Pop2	Pop3	Pop4	f4	Z score	ABBA	BABA	SNP		Pop1	Pop2	Pop3	Pop4	f4	Z score	ABBA	BABA	SNP
Mbuti.DG	Argentina_Aconcagua_Inca_500BP.SG	Colombia_Checua_6000BP	Colombia_LagunadelaHerrera_2000BP	0	0	30467	30467	643257		Mbuti.DG	Argentina_Aconcagua_Inca_500BP.SG	Colombia_Checua_6000BP	Colombia_LasDelicias_1200BP	-5.2e-05	-0.115	29346	29378	620360		Mbuti.DG	Argentina_Aconcagua_Inca_500BP.SG	Colombia_Checua_6000BP	Colombia_Soacha_520BP	-2.9e-05	-0.053	25978	25994	549447		Mbuti.DG	Argentina_Aconcagua_Inca_500BP.SG	Colombia_Checua_6000BP	Colombia_Purnia_530BP	0.000355	0.674	21889	21726	459518
Mbuti.DG	Argentina_ArroyoSeco2_7200BP	Colombia_Checua_6000BP	Colombia_LagunadelaHerrera_2000BP	-0.000278	-0.557	7980	8027	169432		Mbuti.DG	Argentina_ArroyoSeco2_7200BP	Colombia_Checua_6000BP	Colombia_LasDelicias_1200BP	-9.4e-05	-0.149	7796	7812	164748		Mbuti.DG	Argentina_ArroyoSeco2_7200BP	Colombia_Checua_6000BP	Colombia_Soacha_520BP	-0.000995	-1.272	6980	7128	148646		Mbuti.DG	Argentina_ArroyoSeco2_7200BP	Colombia_Checua_6000BP	Colombia_Purnia_530BP	-2e-06	-0.003	6051	6051	127349
Mbuti.DG	Argentina_ArroyoSeco2_7700BP	Colombia_Checua_6000BP	Colombia_LagunadelaHerrera_2000BP	-0.000184	-0.608	34432	34565	729559		Mbuti.DG	Argentina_ArroyoSeco2_7700BP	Colombia_Checua_6000BP	Colombia_LasDelicias_1200BP	-0.000384	-1.046	33290	33561	706587		Mbuti.DG	Argentina_ArroyoSeco2_7700BP	Colombia_Checua_6000BP	Colombia_Soacha_520BP	-0.000613	-1.402	29660	30047	631667		Mbuti.DG	Argentina_ArroyoSeco2_7700BP	Colombia_Checua_6000BP	Colombia_Purnia_530BP	0.000174	0.41	25408	25315	534004
Mbuti.DG	Argentina_BeagleChannel_Yamana_100BP	Colombia_Checua_6000BP	Colombia_LagunadelaHerrera_2000BP	6.2e-05	0.183	34962	34916	739983		Mbuti.DG	Argentina_BeagleChannel_Yamana_100BP	Colombia_Checua_6000BP	Colombia_LasDelicias_1200BP	-0.000124	-0.292	33838	33927	717459		Mbuti.DG	Argentina_BeagleChannel_Yamana_100BP	Colombia_Checua_6000BP	Colombia_Soacha_520BP	-0.000563	-1.161	30110	30471	641537		Mbuti.DG	Argentina_BeagleChannel_Yamana_100BP	Colombia_Checua_6000BP	Colombia_Purnia_530BP	0.000715	1.621	25902	25514	542174
Mbuti.DG	Argentina_BeagleChannel_Yamana_100BP.SG	Colombia_Checua_6000BP	Colombia_LagunadelaHerrera_2000BP	0.000688	2	28172	27761	597945		Mbuti.DG	Argentina_BeagleChannel_Yamana_100BP.SG	Colombia_Checua_6000BP	Colombia_LasDelicias_1200BP	0.000461	1.065	27479	27209	585170		Mbuti.DG	Argentina_BeagleChannel_Yamana_100BP.SG	Colombia_Checua_6000BP	Colombia_Soacha_520BP	0.000294	0.58	25073	24917	533124		Mbuti.DG	Argentina_BeagleChannel_Yamana_100BP.SG	Colombia_Checua_6000BP	Colombia_Purnia_530BP	0.000894	1.932	21853	21442	459993
Mbuti.DG	Argentina_BeagleChannel_Yamana_1500BP	Colombia_Checua_6000BP	Colombia_LagunadelaHerrera_2000BP	-0.000247	-0.618	26269	26407	558527		Mbuti.DG	Argentina_BeagleChannel_Yamana_1500BP	Colombia_Checua_6000BP	Colombia_LasDelicias_1200BP	-0.000153	-0.316	25926	26010	549584		Mbuti.DG	Argentina_BeagleChannel_Yamana_1500BP	Colombia_Checua_6000BP	Colombia_Soacha_520BP	-0.000259	-0.435	23981	24113	508445		Mbuti.DG	Argentina_BeagleChannel_Yamana_1500BP	Colombia_Checua_6000BP	Colombia_Purnia_530BP	0.000305	0.584	21347	21210	448451
Mbuti.DG	Argentina_LagunaChica_1600BP	Colombia_Checua_6000BP	Colombia_LagunadelaHerrera_2000BP	0.000588	1.541	25574	25258	537968		Mbuti.DG	Argentina_LagunaChica_1600BP	Colombia_Checua_6000BP	Colombia_LasDelicias_1200BP	0.000449	0.955	25139	24901	530376		Mbuti.DG	Argentina_LagunaChica_1600BP	Colombia_Checua_6000BP	Colombia_Soacha_520BP	-8.8e-05	-0.152	23260	23304	492377		Mbuti.DG	Argentina_LagunaChica_1600BP	Colombia_Checua_6000BP	Colombia_Purnia_530BP	0.000485	0.936	20773	20561	435532
Mbuti.DG	Argentina_LagunaChica_6800BP	Colombia_Checua_6000BP	Colombia_LagunadelaHerrera_2000BP	0.000693	1.843	19937	19644	422245		Mbuti.DG	Argentina_LagunaChica_6800BP	Colombia_Checua_6000BP	Colombia_LasDelicias_1200BP	0.000744	1.664	19727	19417	417191		Mbuti.DG	Argentina_LagunaChica_6800BP	Colombia_Checua_6000BP	Colombia_Soacha_520BP	-0.000599	-1.154	18270	18505	391585		Mbuti.DG	Argentina_LagunaChica_6800BP	Colombia_Checua_6000BP	Colombia_Purnia_530BP	0.000603	1.27	16770	16558	352490
Mbuti.DG	Argentina_LagunaToro_2400BP	Colombia_Checua_6000BP	Colombia_LagunadelaHerrera_2000BP	0.000504	0.977	7790	7708	162278		Mbuti.DG	Argentina_LagunaToro_2400BP	Colombia_Checua_6000BP	Colombia_LasDelicias_1200BP	0.000407	0.652	7631	7566	159308		Mbuti.DG	Argentina_LagunaToro_2400BP	Colombia_Checua_6000BP	Colombia_Soacha_520BP	-0.000307	-0.407	7016	7061	147234		Mbuti.DG	Argentina_LagunaToro_2400BP	Colombia_Checua_6000BP	Colombia_Purnia_530BP	0.000793	1.144	6254	6151	129907
Mbuti.DG	Argentina_MitrePeninsula_Haush_400BP	Colombia_Checua_6000BP	Colombia_LagunadelaHerrera_2000BP	0.000211	0.662	34260	34107	725070		Mbuti.DG	Argentina_MitrePeninsula_Haush_400BP	Colombia_Checua_6000BP	Colombia_LasDelicias_1200BP	-0.000258	-0.655	33111	33292	703965		Mbuti.DG	Argentina_MitrePeninsula_Haush_400BP	Colombia_Checua_6000BP	Colombia_Soacha_520BP	-0.000269	-0.622	29720	29890	631292		Mbuti.DG	Argentina_MitrePeninsula_Haush_400BP	Colombia_Checua_6000BP	Colombia_Purnia_530BP	0.000622	1.482	25500	25167	535399
Mbuti.DG	Argentina_NorthTierradelFiego_Selknam_100BP.SG	Colombia_Checua_6000BP	Colombia_LagunadelaHerrera_2000BP	0.00049	1.255	29515	29208	625786		Mbuti.DG	Argentina_NorthTierradelFiego_Selknam_100BP.SG	Colombia_Checua_6000BP	Colombia_LasDelicias_1200BP	0.0001	0.203	28514	28453	607432		Mbuti.DG	Argentina_NorthTierradelFiego_Selknam_100BP.SG	Colombia_Checua_6000BP	Colombia_Soacha_520BP	-0.000433	-0.742	25495	25731	545348		Mbuti.DG	Argentina_NorthTierradelFiego_Selknam_100BP.SG	Colombia_Checua_6000BP	Colombia_Purnia_530BP	0.000787	1.5	22006	21641	463168
Mbuti.DG	Argentina_NorthTierradelFuego_LaArcillosa2_5800BP	Colombia_Checua_6000BP	Colombia_LagunadelaHerrera_2000BP	0.000869	2.269	30271	29719	634442		Mbuti.DG	Argentina_NorthTierradelFuego_LaArcillosa2_5800BP	Colombia_Checua_6000BP	Colombia_LasDelicias_1200BP	0.000704	1.436	29571	29134	621720		Mbuti.DG	Argentina_NorthTierradelFuego_LaArcillosa2_5800BP	Colombia_Checua_6000BP	Colombia_Soacha_520BP	5.9e-05	0.101	26938	26904	568249		Mbuti.DG	Argentina_NorthTierradelFuego_LaArcillosa2_5800BP	Colombia_Checua_6000BP	Colombia_Purnia_530BP	0.000763	1.463	23617	23241	493673
Mbuti.DG	Argentina_NorthTierradelFuego_Selknam_500BP	Colombia_Checua_6000BP	Colombia_LagunadelaHerrera_2000BP	5.4e-05	0.166	35468	35427	750434		Mbuti.DG	Argentina_NorthTierradelFuego_Selknam_500BP	Colombia_Checua_6000BP	Colombia_LasDelicias_1200BP	-0.000408	-1.061	34159	34455	726591		Mbuti.DG	Argentina_NorthTierradelFuego_Selknam_500BP	Colombia_Checua_6000BP	Colombia_Soacha_520BP	-0.000515	-1.126	30437	30771	647959		Mbuti.DG	Argentina_NorthTierradelFuego_Selknam_500BP	Colombia_Checua_6000BP	Colombia_Purnia_530BP	0.000548	1.294	26035	25735	546005
Mbuti.DG	Bahamas_AbacoIsl_Ceramic	Colombia_Checua_6000BP	Colombia_LagunadelaHerrera_2000BP	0.001251	4.218	35485	34562	738109		Mbuti.DG	Bahamas_AbacoIsl_Ceramic	Colombia_Checua_6000BP	Colombia_LasDelicias_1200BP	0.00068	1.925	34183	33697	715118		Mbuti.DG	Bahamas_AbacoIsl_Ceramic	Colombia_Checua_6000BP	Colombia_Soacha_520BP	0.000934	2.189	30673	30076	639293		Mbuti.DG	Bahamas_AbacoIsl_Ceramic	Colombia_Checua_6000BP	Colombia_Purnia_530BP	0.001754	4.612	26244	25295	540515
Mbuti.DG	Bahamas_CrookedIsl_Ceramic	Colombia_Checua_6000BP	Colombia_LagunadelaHerrera_2000BP	0.001055	3.504	35121	34346	735409		Mbuti.DG	Bahamas_CrookedIsl_Ceramic	Colombia_Checua_6000BP	Colombia_LasDelicias_1200BP	0.00076	2.05	33961	33419	712860		Mbuti.DG	Bahamas_CrookedIsl_Ceramic	Colombia_Checua_6000BP	Colombia_Soacha_520BP	0.000793	1.719	30408	29903	638044		Mbuti.DG	Bahamas_CrookedIsl_Ceramic	Colombia_Checua_6000BP	Colombia_Purnia_530BP	0.001543	3.763	26102	25268	540219
Mbuti.DG	Bahamas_EleutheraIsl_Ceramic	Colombia_Checua_6000BP	Colombia_LagunadelaHerrera_2000BP	0.000921	3.355	36225	35526	759160		Mbuti.DG	Bahamas_EleutheraIsl_Ceramic	Colombia_Checua_6000BP	Colombia_LasDelicias_1200BP	0.000596	1.771	34892	34455	733500		Mbuti.DG	Bahamas_EleutheraIsl_Ceramic	Colombia_Checua_6000BP	Colombia_Soacha_520BP	0.000267	0.681	30928	30754	652288		Mbuti.DG	Bahamas_EleutheraIsl_Ceramic	Colombia_Checua_6000BP	Colombia_Purnia_530BP	0.001218	3.44	26338	25671	547902
Mbuti.DG	Bahamas_LongIsl_Ceramic	Colombia_Checua_6000BP	Colombia_LagunadelaHerrera_2000BP	0.001095	3.546	35216	34409	737562		Mbuti.DG	Bahamas_LongIsl_Ceramic	Colombia_Checua_6000BP	Colombia_LasDelicias_1200BP	0.000848	2.262	34048	33442	714642		Mbuti.DG	Bahamas_LongIsl_Ceramic	Colombia_Checua_6000BP	Colombia_Soacha_520BP	0.000803	1.799	30509	29995	638875		Mbuti.DG	Bahamas_LongIsl_Ceramic	Colombia_Checua_6000BP	Colombia_Purnia_530BP	0.001514	3.785	26036	25218	540078
Mbuti.DG	Bahamas_SouthAndros_Ceramic	Colombia_Checua_6000BP	Colombia_LagunadelaHerrera_2000BP	0.00111	3.962	35588	34763	743596		Mbuti.DG	Bahamas_SouthAndros_Ceramic	Colombia_Checua_6000BP	Colombia_LasDelicias_1200BP	0.000713	2.078	34322	33809	719890		Mbuti.DG	Bahamas_SouthAndros_Ceramic	Colombia_Checua_6000BP	Colombia_Soacha_520BP	0.000429	1.091	30560	30285	642690		Mbuti.DG	Bahamas_SouthAndros_Ceramic	Colombia_Checua_6000BP	Colombia_Purnia_530BP	0.001399	3.862	26201	25443	542527
Mbuti.DG	Belize_3600BP	Colombia_Checua_6000BP	Colombia_LagunadelaHerrera_2000BP	0.000183	0.417	13897	13843	293261		Mbuti.DG	Belize_3600BP	Colombia_Checua_6000BP	Colombia_LasDelicias_1200BP	-0.000201	-0.368	13692	13750	290092		Mbuti.DG	Belize_3600BP	Colombia_Checua_6000BP	Colombia_Soacha_520BP	0.000154	0.25	12974	12932	272885		Mbuti.DG	Belize_3600BP	Colombia_Checua_6000BP	Colombia_Purnia_530BP	0.000465	0.753	11839	11724	247526
Mbuti.DG	Belize_4000BP	Colombia_Checua_6000BP	Colombia_LagunadelaHerrera_2000BP	0.000401	0.772	6583	6527	139287		Mbuti.DG	Belize_4000BP	Colombia_Checua_6000BP	Colombia_LasDelicias_1200BP	-0.000661	-1.05	6377	6467	136401		Mbuti.DG	Belize_4000BP	Colombia_Checua_6000BP	Colombia_Soacha_520BP	-0.000756	-1.045	5847	5942	125301		Mbuti.DG	Belize_4000BP	Colombia_Checua_6000BP	Colombia_Purnia_530BP	0.000765	1.071	5259	5174	110395
Mbuti.DG	Belize_4600BP	Colombia_Checua_6000BP	Colombia_LagunadelaHerrera_2000BP	0.000673	2.38	35787	35281	751097		Mbuti.DG	Belize_4600BP	Colombia_Checua_6000BP	Colombia_LasDelicias_1200BP	0.00024	0.666	34433	34258	726956		Mbuti.DG	Belize_4600BP	Colombia_Checua_6000BP	Colombia_Soacha_520BP	-0.000414	-1.034	30486	30755	648245		Mbuti.DG	Belize_4600BP	Colombia_Checua_6000BP	Colombia_Purnia_530BP	0.000917	2.353	26202	25701	546271
Mbuti.DG	Belize_4600BP	Colombia_Checua_6000BP	Colombia_LagunadelaHerrera_2000BP	0.000673	2.38	35787	35281	751097		Mbuti.DG	Belize_4600BP	Colombia_Checua_6000BP	Colombia_LasDelicias_1200BP	0.00024	0.666	34433	34258	726956		Mbuti.DG	Belize_4600BP	Colombia_Checua_6000BP	Colombia_Soacha_520BP	-0.000414	-1.034	30486	30755	648245		Mbuti.DG	Belize_4600BP	Colombia_Checua_6000BP	Colombia_Purnia_530BP	0.000917	2.353	26202	25701	546271
Mbuti.DG	Belize_4900BP	Colombia_Checua_6000BP	Colombia_LagunadelaHerrera_2000BP	0.001068	3.566	36008	35205	751472		Mbuti.DG	Belize_4900BP	Colombia_Checua_6000BP	Colombia_LasDelicias_1200BP	0.000764	2.075	34667	34112	726358		Mbuti.DG	Belize_4900BP	Colombia_Checua_6000BP	Colombia_Soacha_520BP	0.000313	0.727	30710	30507	647040		Mbuti.DG	Belize_4900BP	Colombia_Checua_6000BP	Colombia_Purnia_530BP	0.001611	4.006	26335	25458	544568
Mbuti.DG	Belize_5500BP	Colombia_Checua_6000BP	Colombia_LagunadelaHerrera_2000BP	0.001104	2.781	29874	29181	627397		Mbuti.DG	Belize_5500BP	Colombia_Checua_6000BP	Colombia_LasDelicias_1200BP	0.000656	1.34	29107	28704	613230		Mbuti.DG	Belize_5500BP	Colombia_Checua_6000BP	Colombia_Soacha_520BP	0.000483	0.881	26536	26266	559637		Mbuti.DG	Belize_5500BP	Colombia_Checua_6000BP	Colombia_Purnia_530BP	0.000849	1.63	23205	22793	485662
Mbuti.DG	Belize_7400BP	Colombia_Checua_6000BP	Colombia_LagunadelaHerrera_2000BP	4e-06	0.009	23319	23317	492741		Mbuti.DG	Belize_7400BP	Colombia_Checua_6000BP	Colombia_LasDelicias_1200BP	-0.000576	-1.237	22641	22919	482449		Mbuti.DG	Belize_7400BP	Colombia_Checua_6000BP	Colombia_Soacha_520BP	-1.9e-05	-0.035	20986	20995	443522		Mbuti.DG	Belize_7400BP	Colombia_Checua_6000BP	Colombia_Purnia_530BP	-6e-05	-0.121	18443	18466	388797
Mbuti.DG	Belize_8800BP	Colombia_Checua_6000BP	Colombia_LagunadelaHerrera_2000BP	-8.1e-05	-0.11	2708	2713	57604		Mbuti.DG	Belize_8800BP	Colombia_Checua_6000BP	Colombia_LasDelicias_1200BP	3.9e-05	0.042	2649	2646	56389		Mbuti.DG	Belize_8800BP	Colombia_Checua_6000BP	Colombia_Soacha_520BP	-0.000285	-0.248	2461	2476	51992		Mbuti.DG	Belize_8800BP	Colombia_Checua_6000BP	Colombia_Purnia_530BP	0.002167	2.06	2217	2117	45996
Mbuti.DG	Belize_9400BP	Colombia_Checua_6000BP	Colombia_LagunadelaHerrera_2000BP	-0.000179	-0.46	20300	20377	430293		Mbuti.DG	Belize_9400BP	Colombia_Checua_6000BP	Colombia_LasDelicias_1200BP	-0.000863	-1.727	19605	19967	420006		Mbuti.DG	Belize_9400BP	Colombia_Checua_6000BP	Colombia_Soacha_520BP	-0.00094	-1.67	18007	18368	384495		Mbuti.DG	Belize_9400BP	Colombia_Checua_6000BP	Colombia_Purnia_530BP	0.000134	0.255	15957	15911	335931
Mbuti.DG	Bolivia_Akapana_Tiwanaku	Colombia_Checua_6000BP	Colombia_LagunadelaHerrera_2000BP	0.000623	2.038	27697	27334	582355		Mbuti.DG	Bolivia_Akapana_Tiwanaku	Colombia_Checua_6000BP	Colombia_LasDelicias_1200BP	0.000285	0.767	26786	26625	565190		Mbuti.DG	Bolivia_Akapana_Tiwanaku	Colombia_Checua_6000BP	Colombia_Soacha_520BP	4.5e-05	0.099	23945	23922	507193		Mbuti.DG	Bolivia_Akapana_Tiwanaku	Colombia_Checua_6000BP	Colombia_Purnia_530BP	0.000145	0.348	20478	20416	430452
Mbuti.DG	Bolivia_Lukurmata_Tiwanaku	Colombia_Checua_6000BP	Colombia_LagunadelaHerrera_2000BP	0.000117	0.401	35395	35308	747652		Mbuti.DG	Bolivia_Lukurmata_Tiwanaku	Colombia_Checua_6000BP	Colombia_LasDelicias_1200BP	9e-05	0.245	34166	34101	723079		Mbuti.DG	Bolivia_Lukurmata_Tiwanaku	Colombia_Checua_6000BP	Colombia_Soacha_520BP	5.7e-05	0.127	30461	30425	643353		Mbuti.DG	Bolivia_Lukurmata_Tiwanaku	Colombia_Checua_6000BP	Colombia_Purnia_530BP	0.000173	0.439	25769	25676	540672
Mbuti.DG	Bolivia_MH_Iroco_1050BP	Colombia_Checua_6000BP	Colombia_LagunadelaHerrera_2000BP	0.000757	1.874	23018	22652	483324		Mbuti.DG	Bolivia_MH_Iroco_1050BP	Colombia_Checua_6000BP	Colombia_LasDelicias_1200BP	2e-05	0.04	22169	22160	470654		Mbuti.DG	Bolivia_MH_Iroco_1050BP	Colombia_Checua_6000BP	Colombia_Soacha_520BP	0.000205	0.335	20301	20213	428158		Mbuti.DG	Bolivia_MH_Iroco_1050BP	Colombia_Checua_6000BP	Colombia_Purnia_530BP	0.001125	2.09	17798	17380	371055
Mbuti.DG	Bolivia_MH_Miraflores	Colombia_Checua_6000BP	Colombia_LagunadelaHerrera_2000BP	0.000665	2.007	32593	32137	685197		Mbuti.DG	Bolivia_MH_Miraflores	Colombia_Checua_6000BP	Colombia_LasDelicias_1200BP	0.000401	0.995	31456	31189	664542		Mbuti.DG	Bolivia_MH_Miraflores	Colombia_Checua_6000BP	Colombia_Soacha_520BP	-9.3e-05	-0.192	28198	28253	596710		Mbuti.DG	Bolivia_MH_Miraflores	Colombia_Checua_6000BP	Colombia_Purnia_530BP	0.000656	1.51	24213	23880	507596
Mbuti.DG	Bolivia_MH_Tiwanaku	Colombia_Checua_6000BP	Colombia_LagunadelaHerrera_2000BP	0.000251	0.674	14817	14739	312433		Mbuti.DG	Bolivia_MH_Tiwanaku	Colombia_Checua_6000BP	Colombia_LasDelicias_1200BP	-0.000269	-0.586	14425	14508	306634		Mbuti.DG	Bolivia_MH_Tiwanaku	Colombia_Checua_6000BP	Colombia_Soacha_520BP	-0.00018	-0.31	13412	13463	283411		Mbuti.DG	Bolivia_MH_Tiwanaku	Colombia_Checua_6000BP	Colombia_Purnia_530BP	0.000575	1.129	11952	11808	249194
Mbuti.DG	Bolivia_MiraFlores_MH	Colombia_Checua_6000BP	Colombia_LagunadelaHerrera_2000BP	0.00043	1.16	26999	26755	568260		Mbuti.DG	Bolivia_MiraFlores_MH	Colombia_Checua_6000BP	Colombia_LasDelicias_1200BP	-4e-05	-0.081	26107	26129	553160		Mbuti.DG	Bolivia_MiraFlores_MH	Colombia_Checua_6000BP	Colombia_Soacha_520BP	-4e-05	-0.072	23724	23744	502083		Mbuti.DG	Bolivia_MiraFlores_MH	Colombia_Checua_6000BP	Colombia_Purnia_530BP	-0.000168	-0.335	20482	20554	432417
[truncated: 623 more rows]

## Sheet: f4(OG; AX, Pan, Col)
Table S4.E: f4-outgroup-statistics describing the relationship between ancient Panamanians and ancient Colombians compared to Indigenous populations of the 1240K.
Pop1	Pop2	Pop3	Pop4	f4	Z score	ABBA	BABA	SNP
Mbuti.DG	Argentina_Aconcagua_Inca_500BP.SG	Panama_IsthmoColombian_PreColonial.SG	Colombia_Checua_6000BP	4.9e-05	0.111	23364	23340	489869
[truncated: 819 more rows]

## Sheet: f4(OG; AX, Ven,Col)
Table S4.F: f4-outgroup-statistics describing the relationship between ceramic-age Venezuelans and ancient Colombians compared to ancient Indigenous populations of the 1240K.
[truncated: 327 more rows]
[truncated: 2 more columns]

[truncated: 4 more sheets: f4(OG, Acol; Pan, Ven), f4(OG, MX; Acol, Ven), f4(OG, Acol; Ven, Carib), f4(OG, Acol; Pan, Carib)]
