# Supplementary material for: A 6000-year-long genomic transect from the Bogotá Altiplano reveals multiple genetic shifts in the demographic history of Colombia
Source: Sci Adv. 2025 May 28;11(22):eads6284. doi: 10.1126/sciadv.ads6284 (PMC12118548; doi:10.1126/sciadv.ads6284)
Supplement: Supplementary file 2 — Tables S1 to S8 [file sciadv.ads6284_tables_s1_to_s8.zip › ads6284_table_s7.xlsx]

## Sheet: f4(OG; MPan, ACol, APan)
Table S7.A: f4-outgroup-statistics describing the relationship between ancient Colombians, present-day and ancient populations from the Isthmus.
Notes:
a) present-day Indigenous populations stem from the Illumina dataset (Reich et al 2012 (23)) where all European and African ancestry has been masked.
Pop1	Pop2	Pop3	Pop4	f4	Z score	ABBA	BABA	SNP
Mbuti.DG	Bribri	Colombia_Checua_6000BP	Panama_IsthmoColombian_PreColonial.SG	8862	16.463	8866	7573	145844
Mbuti.DG	Bribri	Colombia_LagunadelaHerrera_2000BP	Panama_IsthmoColombian_PreColonial.SG	3697	9.137	10501	9813	186044
Mbuti.DG	Bribri	Colombia_LasDelicias_1200BP	Panama_IsthmoColombian_PreColonial.SG	4168	8.184	9941	9211	175210
Mbuti.DG	Bribri	Colombia_Purnia_530BP	Panama_IsthmoColombian_PreColonial.SG	3562	5.553	6649	6230	117440
Mbuti.DG	Bribri	Colombia_Soacha_520BP	Panama_IsthmoColombian_PreColonial.SG	3998	6.601	8417	7826	147682
Mbuti.DG	Cabecar	Colombia_Checua_6000BP	Panama_IsthmoColombian_PreColonial.SG	8766	17.044	8872	7594	145844
Mbuti.DG	Cabecar	Colombia_LagunadelaHerrera_2000BP	Panama_IsthmoColombian_PreColonial.SG	3665	9.834	10498	9816	186044
Mbuti.DG	Cabecar	Colombia_LasDelicias_1200BP	Panama_IsthmoColombian_PreColonial.SG	3763	8.167	9905	9246	175210
Mbuti.DG	Cabecar	Colombia_Purnia_530BP	Panama_IsthmoColombian_PreColonial.SG	3117	5.213	6627	6261	117440
Mbuti.DG	Cabecar	Colombia_Soacha_520BP	Panama_IsthmoColombian_PreColonial.SG	4095	7.213	8427	7823	147682
Mbuti.DG	Chorotega	Colombia_Checua_6000BP	Panama_IsthmoColombian_PreColonial.SG	4948	5.544	4332	3963	74689
Mbuti.DG	Chorotega	Colombia_LagunadelaHerrera_2000BP	Panama_IsthmoColombian_PreColonial.SG	1363	2.172	5179	5049	94976
Mbuti.DG	Chorotega	Colombia_LasDelicias_1200BP	Panama_IsthmoColombian_PreColonial.SG	607	0.728	4822	4768	89595
Mbuti.DG	Chorotega	Colombia_Purnia_530BP	Panama_IsthmoColombian_PreColonial.SG	2391	2.359	3281	3137	60298
Mbuti.DG	Chorotega	Colombia_Soacha_520BP	Panama_IsthmoColombian_PreColonial.SG	2505	2.346	4176	3987	75715
Mbuti.DG	Huetar	Colombia_Checua_6000BP	Panama_IsthmoColombian_PreColonial.SG	8626	9.445	4622	3958	77009
Mbuti.DG	Huetar	Colombia_LagunadelaHerrera_2000BP	Panama_IsthmoColombian_PreColonial.SG	4475	6.436	5535	5095	98219
Mbuti.DG	Huetar	Colombia_LasDelicias_1200BP	Panama_IsthmoColombian_PreColonial.SG	346	4.063	5150	4830	92478
Mbuti.DG	Huetar	Colombia_Purnia_530BP	Panama_IsthmoColombian_PreColonial.SG	3588	3.307	3478	3256	61903
Mbuti.DG	Huetar	Colombia_Soacha_520BP	Panama_IsthmoColombian_PreColonial.SG	5492	5.064	4455	4026	77963
Mbuti.DG	Guaymi	Colombia_Checua_6000BP	Panama_IsthmoColombian_PreColonial.SG	892	15.98	8882	7581	145844
Mbuti.DG	Guaymi	Colombia_LagunadelaHerrera_2000BP	Panama_IsthmoColombian_PreColonial.SG	3816	9.487	10509	9799	186044
Mbuti.DG	Guaymi	Colombia_LasDelicias_1200BP	Panama_IsthmoColombian_PreColonial.SG	3785	7.682	9906	9243	175210
Mbuti.DG	Guaymi	Colombia_Purnia_530BP	Panama_IsthmoColombian_PreColonial.SG	3757	6.002	6658	6217	117440
Mbuti.DG	Guaymi	Colombia_Soacha_520BP	Panama_IsthmoColombian_PreColonial.SG	5111	8.285	8501	7746	147682
Mbuti.DG	Maleku	Colombia_Checua_6000BP	Panama_IsthmoColombian_PreColonial.SG	7499	12.548	8763	7669	145844
Mbuti.DG	Maleku	Colombia_LagunadelaHerrera_2000BP	Panama_IsthmoColombian_PreColonial.SG	2799	6.254	10387	9866	186044
Mbuti.DG	Maleku	Colombia_LasDelicias_1200BP	Panama_IsthmoColombian_PreColonial.SG	281	4.934	9819	9327	175209
Mbuti.DG	Maleku	Colombia_Purnia_530BP	Panama_IsthmoColombian_PreColonial.SG	2233	3.336	6548	6286	117440
Mbuti.DG	Maleku	Colombia_Soacha_520BP	Panama_IsthmoColombian_PreColonial.SG	3734	5.572	8375	7823	147681
Mbuti.DG	Teribe	Colombia_Checua_6000BP	Panama_IsthmoColombian_PreColonial.SG	8677	15.637	8879	7613	145844
Mbuti.DG	Teribe	Colombia_LagunadelaHerrera_2000BP	Panama_IsthmoColombian_PreColonial.SG	3341	7.922	10495	9874	186044
Mbuti.DG	Teribe	Colombia_LasDelicias_1200BP	Panama_IsthmoColombian_PreColonial.SG	3149	6.04	9865	9314	175210
Mbuti.DG	Teribe	Colombia_Purnia_530BP	Panama_IsthmoColombian_PreColonial.SG	3034	4.698	6630	6274	117440
Mbuti.DG	Teribe	Colombia_Soacha_520BP	Panama_IsthmoColombian_PreColonial.SG	4131	6.483	8451	7841	147682

## Sheet: f4(OG; MX, Col1,Col2)
Table S7.B: f4-outgroup-statistic exploring the allele sharing between different ancient Colombians to modern-day Indigenous Native Americans available in the Illumina dataset (Reich et al.(23)).
Notes:
a) present-day Indigenous populations stem from the Illumina dataset (Reich et al. (23)) where all European and African ancestry has been masked.
Pop1	Pop2	Pop3	Pop4	f4	Z score	ABBA	BABA	SNP
Mbuti.SDG	Algonquin	Colombia_Checua_6000BP	Colombia_LagunadelaHerrera_2000BP	0.001013	1.61	3334	3276	57088
Mbuti.SDG	Arara	Colombia_Checua_6000BP	Colombia_LagunadelaHerrera_2000BP	6e-06	0.008	3164	3163	55109
Mbuti.SDG	Arhuaco	Colombia_Checua_6000BP	Colombia_LagunadelaHerrera_2000BP	0.003846	5.622	3455	3236	56857
Mbuti.SDG	Aymara	Colombia_Checua_6000BP	Colombia_LagunadelaHerrera_2000BP	-0.000145	-0.274	3486	3495	59497
Mbuti.SDG	Bribri	Colombia_Checua_6000BP	Colombia_LagunadelaHerrera_2000BP	0.00515	8.382	3647	3341	59497
Mbuti.SDG	Cabecar	Colombia_Checua_6000BP	Colombia_LagunadelaHerrera_2000BP	0.005008	8.727	3654	3356	59497
Mbuti.SDG	Chane	Colombia_Checua_6000BP	Colombia_LagunadelaHerrera_2000BP	-7.8e-05	-0.124	3481	3485	59491
Mbuti.SDG	Chilote	Colombia_Checua_6000BP	Colombia_LagunadelaHerrera_2000BP	0.000363	0.594	3406	3385	57699
Mbuti.SDG	Chono	Colombia_Checua_6000BP	Colombia_LagunadelaHerrera_2000BP	0.000171	0.255	3240	3230	55170
Mbuti.SDG	Chorotega	Colombia_Checua_6000BP	Colombia_LagunadelaHerrera_2000BP	0.001819	1.735	1811	1755	30660
Mbuti.SDG	Diaguita	Colombia_Checua_6000BP	Colombia_LagunadelaHerrera_2000BP	0.000858	1.319	3430	3381	57937
Mbuti.SDG	Embera	Colombia_Checua_6000BP	Colombia_LagunadelaHerrera_2000BP	0.003437	5.96	3597	3392	59497
Mbuti.SDG	Guahibo	Colombia_Checua_6000BP	Colombia_LagunadelaHerrera_2000BP	0.001328	2.299	3529	3450	59497
Mbuti.SDG	Guarani	Colombia_Checua_6000BP	Colombia_LagunadelaHerrera_2000BP	0.000898	1.634	3514	3460	59497
Mbuti.SDG	Guaymi	Colombia_Checua_6000BP	Colombia_LagunadelaHerrera_2000BP	0.00487	7.629	3653	3364	59497
Mbuti.SDG	Huetar	Colombia_Checua_6000BP	Colombia_LagunadelaHerrera_2000BP	0.003223	3.009	1899	1798	31352
Mbuti.SDG	Hulliche	Colombia_Checua_6000BP	Colombia_LagunadelaHerrera_2000BP	0.00088	1.455	3506	3454	59221
Mbuti.SDG	Inga	Colombia_Checua_6000BP	Colombia_LagunadelaHerrera_2000BP	0.002459	4.377	3564	3417	59497
Mbuti.SDG	Jamamadi	Colombia_Checua_6000BP	Colombia_LagunadelaHerrera_2000BP	0.000861	1.186	3474	3424	59062
Mbuti.SDG	Kaingang	Colombia_Checua_6000BP	Colombia_LagunadelaHerrera_2000BP	0.00123	1.659	3020	2958	50700
Mbuti.SDG	Kaqchikel	Colombia_Checua_6000BP	Colombia_LagunadelaHerrera_2000BP	0.001308	2.45	3529	3451	59497
Mbuti.SDG	Karitiana	Colombia_Checua_6000BP	Colombia_LagunadelaHerrera_2000BP	0.000433	0.752	3512	3486	59497
Mbuti.SDG	Kogi	Colombia_Checua_6000BP	Colombia_LagunadelaHerrera_2000BP	0.003951	6.496	3609	3374	59496
Mbuti.SDG	Maleku	Colombia_Checua_6000BP	Colombia_LagunadelaHerrera_2000BP	0.004053	5.829	3627	3386	59497
Mbuti.SDG	Maya1	Colombia_Checua_6000BP	Colombia_LagunadelaHerrera_2000BP	0.001241	2.409	3526	3452	59497
Mbuti.SDG	Maya2	Colombia_Checua_6000BP	Colombia_LagunadelaHerrera_2000BP	0.001229	2.335	3518	3445	59497
Mbuti.SDG	Mixe	Colombia_Checua_6000BP	Colombia_LagunadelaHerrera_2000BP	0.000787	1.498	3503	3456	59497
Mbuti.SDG	Mixtec	Colombia_Checua_6000BP	Colombia_LagunadelaHerrera_2000BP	0.000502	0.953	3480	3450	59497
Mbuti.SDG	Ojibwa	Colombia_Checua_6000BP	Colombia_LagunadelaHerrera_2000BP	0.000577	0.98	3387	3353	58084
Mbuti.SDG	Palikur	Colombia_Checua_6000BP	Colombia_LagunadelaHerrera_2000BP	0.000573	0.899	3505	3471	59495
Mbuti.SDG	Parakana	Colombia_Checua_6000BP	Colombia_LagunadelaHerrera_2000BP	0.001305	1.804	3436	3360	58494
Mbuti.SDG	Piapoco	Colombia_Checua_6000BP	Colombia_LagunadelaHerrera_2000BP	0.00102	1.77	3523	3463	59497
Mbuti.SDG	Pima	Colombia_Checua_6000BP	Colombia_LagunadelaHerrera_2000BP	0.00019	0.357	3470	3459	59497
Mbuti.SDG	Purepecha	Colombia_Checua_6000BP	Colombia_LagunadelaHerrera_2000BP	0.000902	1.082	2325	2289	39851
Mbuti.SDG	Quechua	Colombia_Checua_6000BP	Colombia_LagunadelaHerrera_2000BP	1.4e-05	0.027	3486	3485	59497
Mbuti.SDG	Surui	Colombia_Checua_6000BP	Colombia_LagunadelaHerrera_2000BP	0.000774	1.294	3523	3477	59497
Mbuti.SDG	Tepehuano	Colombia_Checua_6000BP	Colombia_LagunadelaHerrera_2000BP	0.000331	0.646	3489	3470	59497
Mbuti.SDG	Teribe	Colombia_Checua_6000BP	Colombia_LagunadelaHerrera_2000BP	0.00467	7.237	3657	3379	59497
Mbuti.SDG	Ticuna	Colombia_Checua_6000BP	Colombia_LagunadelaHerrera_2000BP	0.001973	3.352	3546	3429	59497
Mbuti.SDG	Toba	Colombia_Checua_6000BP	Colombia_LagunadelaHerrera_2000BP	0.000994	1.722	3520	3461	59497
Mbuti.SDG	Waunana	Colombia_Checua_6000BP	Colombia_LagunadelaHerrera_2000BP	0.002997	4.939	3581	3403	59497
Mbuti.SDG	Wayuu	Colombia_Checua_6000BP	Colombia_LagunadelaHerrera_2000BP	0.002681	4.91	3569	3409	59497
Mbuti.SDG	Wichi	Colombia_Checua_6000BP	Colombia_LagunadelaHerrera_2000BP	0.000677	1.158	3518	3477	59497
Mbuti.SDG	Yaghan	Colombia_Checua_6000BP	Colombia_LagunadelaHerrera_2000BP	0.000473	0.747	3507	3479	59482
Mbuti.SDG	Yaqui	Colombia_Checua_6000BP	Colombia_LagunadelaHerrera_2000BP	-0.000167	-0.183	1867	1873	32829
Mbuti.SDG	Zapotec1	Colombia_Checua_6000BP	Colombia_LagunadelaHerrera_2000BP	0.000942	1.853	3503	3447	59497
Mbuti.SDG	Zapotec2	Colombia_Checua_6000BP	Colombia_LagunadelaHerrera_2000BP	0.000496	0.947	3497	3467	59497
Mbuti.SDG	Algonquin	Colombia_Checua_6000BP	Colombia_LasDelicias_1200BP	0.000895	1.13	3215	3166	54830
Mbuti.SDG	Arara	Colombia_Checua_6000BP	Colombia_LasDelicias_1200BP	-0.000378	-0.391	3052	3072	52916
Mbuti.SDG	Arhuaco	Colombia_Checua_6000BP	Colombia_LasDelicias_1200BP	0.003083	3.659	3299	3130	54611
Mbuti.SDG	Aymara	Colombia_Checua_6000BP	Colombia_LasDelicias_1200BP	-0.000336	-0.501	3353	3372	57144
Mbuti.SDG	Bribri	Colombia_Checua_6000BP	Colombia_LasDelicias_1200BP	0.00432	5.624	3483	3236	57144
Mbuti.SDG	Cabecar	Colombia_Checua_6000BP	Colombia_LasDelicias_1200BP	0.004518	6.355	3500	3242	57144
Mbuti.SDG	Chane	Colombia_Checua_6000BP	Colombia_LasDelicias_1200BP	-6e-05	-0.075	3362	3366	57138
Mbuti.SDG	Chilote	Colombia_Checua_6000BP	Colombia_LasDelicias_1200BP	0.000233	0.302	3269	3256	55426
Mbuti.SDG	Chono	Colombia_Checua_6000BP	Colombia_LasDelicias_1200BP	0.000672	0.747	3138	3102	53010
Mbuti.SDG	Chorotega	Colombia_Checua_6000BP	Colombia_LasDelicias_1200BP	0.002055	1.658	1731	1670	29450
Mbuti.SDG	Diaguita	Colombia_Checua_6000BP	Colombia_LasDelicias_1200BP	0.000349	0.448	3290	3270	55647
Mbuti.SDG	Embera	Colombia_Checua_6000BP	Colombia_LasDelicias_1200BP	0.002715	3.661	3445	3290	57144
Mbuti.SDG	Guahibo	Colombia_Checua_6000BP	Colombia_LasDelicias_1200BP	0.001334	1.878	3409	3333	57144
Mbuti.SDG	Guarani	Colombia_Checua_6000BP	Colombia_LasDelicias_1200BP	0.000652	0.907	3381	3344	57144
Mbuti.SDG	Guaymi	Colombia_Checua_6000BP	Colombia_LasDelicias_1200BP	0.004928	6.345	3520	3238	57144
Mbuti.SDG	Huetar	Colombia_Checua_6000BP	Colombia_LasDelicias_1200BP	0.00356	2.688	1818	1711	30087
Mbuti.SDG	Hulliche	Colombia_Checua_6000BP	Colombia_LasDelicias_1200BP	0.000495	0.632	3365	3337	56877
Mbuti.SDG	Inga	Colombia_Checua_6000BP	Colombia_LasDelicias_1200BP	0.002529	3.597	3437	3293	57144
Mbuti.SDG	Jamamadi	Colombia_Checua_6000BP	Colombia_LasDelicias_1200BP	0.000366	0.403	3339	3319	56725
Mbuti.SDG	Kaingang	Colombia_Checua_6000BP	Colombia_LasDelicias_1200BP	0.000753	0.839	2875	2838	48688
Mbuti.SDG	Kaqchikel	Colombia_Checua_6000BP	Colombia_LasDelicias_1200BP	0.00123	1.843	3399	3329	57144
Mbuti.SDG	Karitiana	Colombia_Checua_6000BP	Colombia_LasDelicias_1200BP	0.000356	0.494	3386	3366	57144
Mbuti.SDG	Kogi	Colombia_Checua_6000BP	Colombia_LasDelicias_1200BP	0.003312	4.18	3451	3262	57143
Mbuti.SDG	Maleku	Colombia_Checua_6000BP	Colombia_LasDelicias_1200BP	0.004141	4.778	3496	3259	57144
Mbuti.SDG	Maya1	Colombia_Checua_6000BP	Colombia_LasDelicias_1200BP	0.000688	1.052	3382	3342	57144
Mbuti.SDG	Maya2	Colombia_Checua_6000BP	Colombia_LasDelicias_1200BP	0.000963	1.431	3386	3331	57144
Mbuti.SDG	Mixe	Colombia_Checua_6000BP	Colombia_LasDelicias_1200BP	0.000365	0.542	3366	3345	57144
Mbuti.SDG	Mixtec	Colombia_Checua_6000BP	Colombia_LasDelicias_1200BP	0.00023	0.342	3350	3337	57144
Mbuti.SDG	Ojibwa	Colombia_Checua_6000BP	Colombia_LasDelicias_1200BP	0.000305	0.397	3270	3253	55803
Mbuti.SDG	Palikur	Colombia_Checua_6000BP	Colombia_LasDelicias_1200BP	-0.000297	-0.383	3352	3369	57142
Mbuti.SDG	Parakana	Colombia_Checua_6000BP	Colombia_LasDelicias_1200BP	0.000658	0.73	3288	3251	56194
Mbuti.SDG	Piapoco	Colombia_Checua_6000BP	Colombia_LasDelicias_1200BP	0.000259	0.363	3373	3358	57144
Mbuti.SDG	Pima	Colombia_Checua_6000BP	Colombia_LasDelicias_1200BP	-0.000365	-0.534	3330	3351	57144
Mbuti.SDG	Purepecha	Colombia_Checua_6000BP	Colombia_LasDelicias_1200BP	0.000621	0.59	2262	2238	38292
Mbuti.SDG	Quechua	Colombia_Checua_6000BP	Colombia_LasDelicias_1200BP	-0.000235	-0.359	3352	3366	57144
Mbuti.SDG	Surui	Colombia_Checua_6000BP	Colombia_LasDelicias_1200BP	0.001032	1.395	3400	3341	57144
Mbuti.SDG	Tepehuano	Colombia_Checua_6000BP	Colombia_LasDelicias_1200BP	8.1e-05	0.124	3358	3354	57144
Mbuti.SDG	Teribe	Colombia_Checua_6000BP	Colombia_LasDelicias_1200BP	0.004765	5.834	3532	3259	57144
Mbuti.SDG	Ticuna	Colombia_Checua_6000BP	Colombia_LasDelicias_1200BP	0.001939	2.707	3417	3306	57144
Mbuti.SDG	Toba	Colombia_Checua_6000BP	Colombia_LasDelicias_1200BP	0.000917	1.253	3392	3339	57144
Mbuti.SDG	Waunana	Colombia_Checua_6000BP	Colombia_LasDelicias_1200BP	0.002752	3.689	3447	3289	57144
Mbuti.SDG	Wayuu	Colombia_Checua_6000BP	Colombia_LasDelicias_1200BP	0.001948	2.853	3415	3304	57144
Mbuti.SDG	Wichi	Colombia_Checua_6000BP	Colombia_LasDelicias_1200BP	0.000416	0.541	3389	3365	57144
Mbuti.SDG	Yaghan	Colombia_Checua_6000BP	Colombia_LasDelicias_1200BP	-0.000161	-0.198	3361	3370	57130
Mbuti.SDG	Yaqui	Colombia_Checua_6000BP	Colombia_LasDelicias_1200BP	-0.001158	-0.962	1792	1828	31527
Mbuti.SDG	Zapotec1	Colombia_Checua_6000BP	Colombia_LasDelicias_1200BP	0.000631	0.953	3367	3331	57144
Mbuti.SDG	Zapotec2	Colombia_Checua_6000BP	Colombia_LasDelicias_1200BP	4.4e-05	0.066	3362	3359	57144
Mbuti.SDG	Algonquin	Colombia_Checua_6000BP	Colombia_Soacha_520BP	0.001192	1.201	2833	2776	48271
Mbuti.SDG	Arara	Colombia_Checua_6000BP	Colombia_Soacha_520BP	0.000956	0.81	2702	2658	46598
Mbuti.SDG	Arhuaco	Colombia_Checua_6000BP	Colombia_Soacha_520BP	0.004704	4.488	2942	2716	48101
Mbuti.SDG	Aymara	Colombia_Checua_6000BP	Colombia_Soacha_520BP	0.001283	1.573	2983	2919	50332
Mbuti.SDG	Bribri	Colombia_Checua_6000BP	Colombia_Soacha_520BP	0.006157	6.582	3112	2802	50332
Mbuti.SDG	Cabecar	Colombia_Checua_6000BP	Colombia_Soacha_520BP	0.005986	6.859	3114	2813	50332
Mbuti.SDG	Chane	Colombia_Checua_6000BP	Colombia_Soacha_520BP	2.5e-05	0.026	2946	2945	50326
Mbuti.SDG	Chilote	Colombia_Checua_6000BP	Colombia_Soacha_520BP	0.00074	0.753	2875	2839	48809
Mbuti.SDG	Chono	Colombia_Checua_6000BP	Colombia_Soacha_520BP	0.001291	1.221	2766	2706	46688
Mbuti.SDG	Chorotega	Colombia_Checua_6000BP	Colombia_Soacha_520BP	0.003215	2.046	1543	1460	25976
Mbuti.SDG	Diaguita	Colombia_Checua_6000BP	Colombia_Soacha_520BP	0.001531	1.638	2925	2850	49021
Mbuti.SDG	Embera	Colombia_Checua_6000BP	Colombia_Soacha_520BP	0.003619	4.103	3052	2870	50332
Mbuti.SDG	Guahibo	Colombia_Checua_6000BP	Colombia_Soacha_520BP	0.001509	1.662	2987	2911	50332
Mbuti.SDG	Guarani	Colombia_Checua_6000BP	Colombia_Soacha_520BP	0.001141	1.325	2972	2915	50332
Mbuti.SDG	Guaymi	Colombia_Checua_6000BP	Colombia_Soacha_520BP	0.004917	5.209	3088	2841	50332
Mbuti.SDG	Huetar	Colombia_Checua_6000BP	Colombia_Soacha_520BP	0.003414	2.106	1610	1519	26544
Mbuti.SDG	Hulliche	Colombia_Checua_6000BP	Colombia_Soacha_520BP	0.001206	1.262	2970	2909	50092
Mbuti.SDG	Inga	Colombia_Checua_6000BP	Colombia_Soacha_520BP	0.002836	3.211	3025	2882	50332
Mbuti.SDG	Jamamadi	Colombia_Checua_6000BP	Colombia_Soacha_520BP	0.002865	2.583	3011	2867	49987
Mbuti.SDG	Kaingang	Colombia_Checua_6000BP	Colombia_Soacha_520BP	0.000771	0.674	2545	2512	42926
Mbuti.SDG	Kaqchikel	Colombia_Checua_6000BP	Colombia_Soacha_520BP	0.002143	2.614	3009	2901	50332
Mbuti.SDG	Karitiana	Colombia_Checua_6000BP	Colombia_Soacha_520BP	0.001269	1.436	2985	2921	50332
Mbuti.SDG	Kogi	Colombia_Checua_6000BP	Colombia_Soacha_520BP	0.003854	4.075	3046	2852	50331
Mbuti.SDG	Maleku	Colombia_Checua_6000BP	Colombia_Soacha_520BP	0.004348	4.239	3073	2854	50332
Mbuti.SDG	Maya1	Colombia_Checua_6000BP	Colombia_Soacha_520BP	0.00168	2.072	2997	2912	50332
Mbuti.SDG	Maya2	Colombia_Checua_6000BP	Colombia_Soacha_520BP	0.001943	2.355	2997	2899	50332
Mbuti.SDG	Mixe	Colombia_Checua_6000BP	Colombia_Soacha_520BP	0.001564	1.917	2989	2910	50332
Mbuti.SDG	Mixtec	Colombia_Checua_6000BP	Colombia_Soacha_520BP	0.001343	1.66	2962	2894	50332
Mbuti.SDG	Ojibwa	Colombia_Checua_6000BP	Colombia_Soacha_520BP	0.000743	0.785	2875	2839	49176
Mbuti.SDG	Palikur	Colombia_Checua_6000BP	Colombia_Soacha_520BP	0.001593	1.722	2986	2906	50331
Mbuti.SDG	Parakana	Colombia_Checua_6000BP	Colombia_Soacha_520BP	0.000802	0.696	2903	2863	49505
Mbuti.SDG	Piapoco	Colombia_Checua_6000BP	Colombia_Soacha_520BP	0.001738	2.081	3003	2916	50332
Mbuti.SDG	Pima	Colombia_Checua_6000BP	Colombia_Soacha_520BP	0.001154	1.39	2965	2907	50332
Mbuti.SDG	Purepecha	Colombia_Checua_6000BP	Colombia_Soacha_520BP	0.001501	1.167	1988	1937	33781
Mbuti.SDG	Quechua	Colombia_Checua_6000BP	Colombia_Soacha_520BP	0.001561	1.93	2989	2911	50332
Mbuti.SDG	Surui	Colombia_Checua_6000BP	Colombia_Soacha_520BP	0.001718	1.877	3000	2914	50332
Mbuti.SDG	Tepehuano	Colombia_Checua_6000BP	Colombia_Soacha_520BP	0.001683	2.112	2988	2903	50332
Mbuti.SDG	Teribe	Colombia_Checua_6000BP	Colombia_Soacha_520BP	0.005068	5.302	3107	2852	50332
Mbuti.SDG	Ticuna	Colombia_Checua_6000BP	Colombia_Soacha_520BP	0.002074	2.263	3010	2905	50332
Mbuti.SDG	Toba	Colombia_Checua_6000BP	Colombia_Soacha_520BP	0.001474	1.621	2990	2916	50332
Mbuti.SDG	Waunana	Colombia_Checua_6000BP	Colombia_Soacha_520BP	0.003928	4.183	3046	2848	50332
Mbuti.SDG	Wayuu	Colombia_Checua_6000BP	Colombia_Soacha_520BP	0.003201	3.797	3030	2869	50332
Mbuti.SDG	Wichi	Colombia_Checua_6000BP	Colombia_Soacha_520BP	0.001472	1.572	2988	2914	50332
Mbuti.SDG	Yaghan	Colombia_Checua_6000BP	Colombia_Soacha_520BP	0.001234	1.293	2980	2917	50320
Mbuti.SDG	Yaqui	Colombia_Checua_6000BP	Colombia_Soacha_520BP	0.001585	1.132	1616	1572	27802
Mbuti.SDG	Zapotec1	Colombia_Checua_6000BP	Colombia_Soacha_520BP	0.001718	2.151	2981	2894	50332
Mbuti.SDG	Zapotec2	Colombia_Checua_6000BP	Colombia_Soacha_520BP	0.001348	1.675	2980	2912	50332
Mbuti.SDG	Algonquin	Colombia_Checua_6000BP	Colombia_Purnia_530BP	0.000198	0.196	2292	2284	39351
Mbuti.SDG	Arara	Colombia_Checua_6000BP	Colombia_Purnia_530BP	0.000271	0.23	2197	2187	38033
Mbuti.SDG	Arhuaco	Colombia_Checua_6000BP	Colombia_Purnia_530BP	0.003153	3.011	2396	2272	39262
Mbuti.SDG	Aymara	Colombia_Checua_6000BP	Colombia_Purnia_530BP	-0.000538	-0.644	2422	2444	41061
Mbuti.SDG	Bribri	Colombia_Checua_6000BP	Colombia_Purnia_530BP	0.005741	6.167	2552	2316	41061
Mbuti.SDG	Cabecar	Colombia_Checua_6000BP	Colombia_Purnia_530BP	0.005576	6.422	2556	2327	41061
Mbuti.SDG	Chane	Colombia_Checua_6000BP	Colombia_Purnia_530BP	-0.001	-1.08	2404	2445	41057
Mbuti.SDG	Chilote	Colombia_Checua_6000BP	Colombia_Purnia_530BP	0.000432	0.459	2368	2351	39852
Mbuti.SDG	Chono	Colombia_Checua_6000BP	Colombia_Purnia_530BP	0.000499	0.462	2264	2245	38115
Mbuti.SDG	Chorotega	Colombia_Checua_6000BP	Colombia_Purnia_530BP	0.002052	1.304	1261	1218	21250
Mbuti.SDG	Diaguita	Colombia_Checua_6000BP	Colombia_Purnia_530BP	-0.000155	-0.16	2369	2375	39995
Mbuti.SDG	Embera	Colombia_Checua_6000BP	Colombia_Purnia_530BP	0.002431	2.651	2488	2388	41061
Mbuti.SDG	Guahibo	Colombia_Checua_6000BP	Colombia_Purnia_530BP	0.000464	0.511	2442	2423	41061
Mbuti.SDG	Guarani	Colombia_Checua_6000BP	Colombia_Purnia_530BP	0.000527	0.617	2443	2422	41061
Mbuti.SDG	Guaymi	Colombia_Checua_6000BP	Colombia_Purnia_530BP	0.005225	5.545	2548	2333	41061
Mbuti.SDG	Huetar	Colombia_Checua_6000BP	Colombia_Purnia_530BP	0.004473	2.738	1325	1228	21615
Mbuti.SDG	Hulliche	Colombia_Checua_6000BP	Colombia_Purnia_530BP	0.000542	0.579	2431	2408	40876
Mbuti.SDG	Inga	Colombia_Checua_6000BP	Colombia_Purnia_530BP	0.001035	1.167	2447	2405	41061
Mbuti.SDG	Jamamadi	Colombia_Checua_6000BP	Colombia_Purnia_530BP	0.000892	0.787	2432	2395	40785
Mbuti.SDG	Kaingang	Colombia_Checua_6000BP	Colombia_Purnia_530BP	-0.000441	-0.383	2075	2090	35051
Mbuti.SDG	Kaqchikel	Colombia_Checua_6000BP	Colombia_Purnia_530BP	0.001095	1.3	2454	2409	41061
Mbuti.SDG	Karitiana	Colombia_Checua_6000BP	Colombia_Purnia_530BP	-0.000246	-0.267	2434	2444	41061
Mbuti.SDG	Kogi	Colombia_Checua_6000BP	Colombia_Purnia_530BP	0.003607	3.724	2511	2363	41061
Mbuti.SDG	Maleku	Colombia_Checua_6000BP	Colombia_Purnia_530BP	0.004579	4.29	2525	2337	41061
Mbuti.SDG	Maya1	Colombia_Checua_6000BP	Colombia_Purnia_530BP	0.000956	1.178	2452	2413	41061
Mbuti.SDG	Maya2	Colombia_Checua_6000BP	Colombia_Purnia_530BP	0.00136	1.642	2457	2401	41061
Mbuti.SDG	Mixe	Colombia_Checua_6000BP	Colombia_Purnia_530BP	0.000308	0.368	2430	2417	41061
Mbuti.SDG	Mixtec	Colombia_Checua_6000BP	Colombia_Purnia_530BP	0.000109	0.133	2415	2411	41061
Mbuti.SDG	Ojibwa	Colombia_Checua_6000BP	Colombia_Purnia_530BP	-0.000365	-0.38	2341	2356	40127
Mbuti.SDG	Palikur	Colombia_Checua_6000BP	Colombia_Purnia_530BP	-0.000121	-0.128	2426	2431	41060
Mbuti.SDG	Parakana	Colombia_Checua_6000BP	Colombia_Purnia_530BP	-5.6e-05	-0.049	2371	2373	40424
Mbuti.SDG	Piapoco	Colombia_Checua_6000BP	Colombia_Purnia_530BP	0.000552	0.629	2447	2424	41061
Mbuti.SDG	Pima	Colombia_Checua_6000BP	Colombia_Purnia_530BP	5.1e-05	0.06	2417	2415	41061
Mbuti.SDG	Purepecha	Colombia_Checua_6000BP	Colombia_Purnia_530BP	0.000563	0.396	1623	1608	27579
Mbuti.SDG	Quechua	Colombia_Checua_6000BP	Colombia_Purnia_530BP	-0.000225	-0.274	2424	2433	41061
Mbuti.SDG	Surui	Colombia_Checua_6000BP	Colombia_Purnia_530BP	0.001146	1.226	2456	2408	41061
Mbuti.SDG	Tepehuano	Colombia_Checua_6000BP	Colombia_Purnia_530BP	-0.000219	-0.259	2423	2432	41061
Mbuti.SDG	Teribe	Colombia_Checua_6000BP	Colombia_Purnia_530BP	0.004749	4.944	2549	2354	41061
Mbuti.SDG	Ticuna	Colombia_Checua_6000BP	Colombia_Purnia_530BP	0.001539	1.696	2470	2407	41061
Mbuti.SDG	Toba	Colombia_Checua_6000BP	Colombia_Purnia_530BP	-1.6e-05	-0.017	2432	2433	41061
Mbuti.SDG	Waunana	Colombia_Checua_6000BP	Colombia_Purnia_530BP	0.00287	3.059	2489	2372	41061
Mbuti.SDG	Wayuu	Colombia_Checua_6000BP	Colombia_Purnia_530BP	0.0023	2.661	2476	2382	41061
Mbuti.SDG	Wichi	Colombia_Checua_6000BP	Colombia_Purnia_530BP	0.000228	0.248	2439	2429	41061
Mbuti.SDG	Yaghan	Colombia_Checua_6000BP	Colombia_Purnia_530BP	-0.000181	-0.186	2427	2434	41050
Mbuti.SDG	Yaqui	Colombia_Checua_6000BP	Colombia_Purnia_530BP	-0.001342	-0.899	1274	1305	22639
Mbuti.SDG	Zapotec1	Colombia_Checua_6000BP	Colombia_Purnia_530BP	0.000518	0.645	2430	2409	41061
Mbuti.SDG	Zapotec2	Colombia_Checua_6000BP	Colombia_Purnia_530BP	0.000137	0.162	2434	2429	41061
Mbuti.SDG	Algonquin	Colombia_LagunadelaHerrera_2000BP	Colombia_LasDelicias_1200BP	0.000257	0.411	3618	3602	64534
Mbuti.SDG	Arara	Colombia_LagunadelaHerrera_2000BP	Colombia_LasDelicias_1200BP	0.000238	0.313	3468	3453	62300
Mbuti.SDG	Arhuaco	Colombia_LagunadelaHerrera_2000BP	Colombia_LasDelicias_1200BP	-0.00037	-0.556	3656	3680	64325
Mbuti.SDG	Aymara	Colombia_LagunadelaHerrera_2000BP	Colombia_LasDelicias_1200BP	0.000292	0.555	3833	3814	67272
Mbuti.SDG	Bribri	Colombia_LagunadelaHerrera_2000BP	Colombia_LasDelicias_1200BP	-0.00057	-0.894	3817	3855	67272
Mbuti.SDG	Cabecar	Colombia_LagunadelaHerrera_2000BP	Colombia_LasDelicias_1200BP	-6.4e-05	-0.114	3844	3848	67272
Mbuti.SDG	Chane	Colombia_LagunadelaHerrera_2000BP	Colombia_LasDelicias_1200BP	0.00039	0.634	3826	3799	67264
Mbuti.SDG	Chilote	Colombia_LagunadelaHerrera_2000BP	Colombia_LasDelicias_1200BP	0.000247	0.393	3718	3702	65249
Mbuti.SDG	Chono	Colombia_LagunadelaHerrera_2000BP	Colombia_LasDelicias_1200BP	0.000606	0.87	3560	3522	62415
Mbuti.SDG	Chorotega	Colombia_LagunadelaHerrera_2000BP	Colombia_LasDelicias_1200BP	4.5e-05	0.047	1949	1947	34629
Mbuti.SDG	Diaguita	Colombia_LagunadelaHerrera_2000BP	Colombia_LasDelicias_1200BP	-0.000153	-0.234	3724	3735	65497
Mbuti.SDG	Embera	Colombia_LagunadelaHerrera_2000BP	Colombia_LasDelicias_1200BP	-0.00031	-0.526	3823	3844	67272
Mbuti.SDG	Guahibo	Colombia_LagunadelaHerrera_2000BP	Colombia_LasDelicias_1200BP	0.000311	0.561	3834	3813	67272
Mbuti.SDG	Guarani	Colombia_LagunadelaHerrera_2000BP	Colombia_LasDelicias_1200BP	0.000307	0.549	3832	3812	67272
Mbuti.SDG	Guaymi	Colombia_LagunadelaHerrera_2000BP	Colombia_LasDelicias_1200BP	0.00035	0.579	3856	3832	67272
Mbuti.SDG	Huetar	Colombia_LagunadelaHerrera_2000BP	Colombia_LasDelicias_1200BP	0.000667	0.611	2038	2015	35475
Mbuti.SDG	Hulliche	Colombia_LagunadelaHerrera_2000BP	Colombia_LasDelicias_1200BP	0.000163	0.263	3811	3800	66954
Mbuti.SDG	Inga	Colombia_LagunadelaHerrera_2000BP	Colombia_LasDelicias_1200BP	0.000484	0.884	3843	3810	67272
Mbuti.SDG	Jamamadi	Colombia_LagunadelaHerrera_2000BP	Colombia_LasDelicias_1200BP	0.000282	0.401	3793	3774	66762
Mbuti.SDG	Kaingang	Colombia_LagunadelaHerrera_2000BP	Colombia_LasDelicias_1200BP	9.9e-05	0.141	3258	3252	57301
Mbuti.SDG	Kaqchikel	Colombia_LagunadelaHerrera_2000BP	Colombia_LasDelicias_1200BP	0.000189	0.352	3830	3817	67272
Mbuti.SDG	Karitiana	Colombia_LagunadelaHerrera_2000BP	Colombia_LasDelicias_1200BP	0.000475	0.808	3847	3815	67272
Mbuti.SDG	Kogi	Colombia_LagunadelaHerrera_2000BP	Colombia_LasDelicias_1200BP	-0.000394	-0.621	3814	3840	67271
Mbuti.SDG	Maleku	Colombia_LagunadelaHerrera_2000BP	Colombia_LasDelicias_1200BP	0.000514	0.745	3862	3827	67272
Mbuti.SDG	Maya1	Colombia_LagunadelaHerrera_2000BP	Colombia_LasDelicias_1200BP	-0.000134	-0.261	3813	3822	67272
Mbuti.SDG	Maya2	Colombia_LagunadelaHerrera_2000BP	Colombia_LasDelicias_1200BP	0.00012	0.22	3822	3814	67272
Mbuti.SDG	Mixe	Colombia_LagunadelaHerrera_2000BP	Colombia_LasDelicias_1200BP	0.00015	0.286	3816	3806	67272
Mbuti.SDG	Mixtec	Colombia_LagunadelaHerrera_2000BP	Colombia_LasDelicias_1200BP	0.000301	0.57	3803	3783	67272
Mbuti.SDG	Ojibwa	Colombia_LagunadelaHerrera_2000BP	Colombia_LasDelicias_1200BP	0.00039	0.634	3706	3680	65641
Mbuti.SDG	Palikur	Colombia_LagunadelaHerrera_2000BP	Colombia_LasDelicias_1200BP	-0.000104	-0.166	3813	3820	67269
Mbuti.SDG	Parakana	Colombia_LagunadelaHerrera_2000BP	Colombia_LasDelicias_1200BP	-0.000351	-0.503	3695	3718	66122
Mbuti.SDG	Piapoco	Colombia_LagunadelaHerrera_2000BP	Colombia_LasDelicias_1200BP	-0.000221	-0.387	3817	3832	67272
Mbuti.SDG	Pima	Colombia_LagunadelaHerrera_2000BP	Colombia_LasDelicias_1200BP	-2e-06	-0.003	3794	3794	67272
Mbuti.SDG	Purepecha	Colombia_LagunadelaHerrera_2000BP	Colombia_LasDelicias_1200BP	0.000301	0.358	2551	2538	45041
Mbuti.SDG	Quechua	Colombia_LagunadelaHerrera_2000BP	Colombia_LasDelicias_1200BP	0.000293	0.562	3828	3808	67272
Mbuti.SDG	Surui	Colombia_LagunadelaHerrera_2000BP	Colombia_LasDelicias_1200BP	0.000874	1.424	3861	3803	67272
Mbuti.SDG	Tepehuano	Colombia_LagunadelaHerrera_2000BP	Colombia_LasDelicias_1200BP	0.000277	0.539	3814	3795	67272
Mbuti.SDG	Teribe	Colombia_LagunadelaHerrera_2000BP	Colombia_LasDelicias_1200BP	0.000533	0.835	3882	3846	67272
Mbuti.SDG	Ticuna	Colombia_LagunadelaHerrera_2000BP	Colombia_LasDelicias_1200BP	0.000216	0.376	3829	3815	67272
Mbuti.SDG	Toba	Colombia_LagunadelaHerrera_2000BP	Colombia_LasDelicias_1200BP	0.000418	0.717	3841	3813	67272
Mbuti.SDG	Waunana	Colombia_LagunadelaHerrera_2000BP	Colombia_LasDelicias_1200BP	9.5e-05	0.159	3836	3830	67272
Mbuti.SDG	Wayuu	Colombia_LagunadelaHerrera_2000BP	Colombia_LasDelicias_1200BP	-0.000219	-0.404	3816	3831	67272
Mbuti.SDG	Wichi	Colombia_LagunadelaHerrera_2000BP	Colombia_LasDelicias_1200BP	6.8e-05	0.115	3835	3830	67272
Mbuti.SDG	Yaghan	Colombia_LagunadelaHerrera_2000BP	Colombia_LasDelicias_1200BP	0.000155	0.25	3823	3813	67255
Mbuti.SDG	Yaqui	Colombia_LagunadelaHerrera_2000BP	Colombia_LasDelicias_1200BP	-0.000411	-0.422	2037	2052	37099
Mbuti.SDG	Zapotec1	Colombia_LagunadelaHerrera_2000BP	Colombia_LasDelicias_1200BP	0.000276	0.536	3814	3795	67272
Mbuti.SDG	Zapotec2	Colombia_LagunadelaHerrera_2000BP	Colombia_LasDelicias_1200BP	0.000145	0.281	3815	3805	67272
Mbuti.SDG	Algonquin	Colombia_LagunadelaHerrera_2000BP	Colombia_Soacha_520BP	0.0002	0.237	3114	3103	55270
Mbuti.SDG	Arara	Colombia_LagunadelaHerrera_2000BP	Colombia_Soacha_520BP	0.001107	1.117	3002	2943	53335
Mbuti.SDG	Arhuaco	Colombia_LagunadelaHerrera_2000BP	Colombia_Soacha_520BP	0.000461	0.537	3168	3143	55099
Mbuti.SDG	Aymara	Colombia_LagunadelaHerrera_2000BP	Colombia_Soacha_520BP	0.00157	2.298	3325	3235	57621
Mbuti.SDG	Bribri	Colombia_LagunadelaHerrera_2000BP	Colombia_Soacha_520BP	0.001154	1.506	3337	3270	57621
Mbuti.SDG	Cabecar	Colombia_LagunadelaHerrera_2000BP	Colombia_Soacha_520BP	0.001205	1.693	3336	3266	57621
Mbuti.SDG	Chane	Colombia_LagunadelaHerrera_2000BP	Colombia_Soacha_520BP	0.000218	0.276	3284	3272	57614
Mbuti.SDG	Chilote	Colombia_LagunadelaHerrera_2000BP	Colombia_Soacha_520BP	0.000948	1.19	3212	3159	55898
Mbuti.SDG	Chono	Colombia_LagunadelaHerrera_2000BP	Colombia_Soacha_520BP	0.001279	1.472	3070	3002	53456
Mbuti.SDG	Chorotega	Colombia_LagunadelaHerrera_2000BP	Colombia_Soacha_520BP	0.00238	1.876	1721	1650	29721
Mbuti.SDG	Diaguita	Colombia_LagunadelaHerrera_2000BP	Colombia_Soacha_520BP	0.000797	1.011	3227	3183	56109
Mbuti.SDG	Embera	Colombia_LagunadelaHerrera_2000BP	Colombia_Soacha_520BP	0.0005	0.683	3311	3282	57621
Mbuti.SDG	Guahibo	Colombia_LagunadelaHerrera_2000BP	Colombia_Soacha_520BP	0.000469	0.646	3292	3265	57621
Mbuti.SDG	Guarani	Colombia_LagunadelaHerrera_2000BP	Colombia_Soacha_520BP	0.000688	0.984	3295	3255	57621
Mbuti.SDG	Guaymi	Colombia_LagunadelaHerrera_2000BP	Colombia_Soacha_520BP	0.000406	0.537	3313	3290	57621
Mbuti.SDG	Huetar	Colombia_LagunadelaHerrera_2000BP	Colombia_Soacha_520BP	0.000466	0.352	1763	1749	30405
Mbuti.SDG	Hulliche	Colombia_LagunadelaHerrera_2000BP	Colombia_Soacha_520BP	0.000816	1.06	3288	3241	57342
Mbuti.SDG	Inga	Colombia_LagunadelaHerrera_2000BP	Colombia_Soacha_520BP	0.000814	1.12	3304	3257	57621
Mbuti.SDG	Jamamadi	Colombia_LagunadelaHerrera_2000BP	Colombia_Soacha_520BP	0.002029	2.206	3314	3198	57213
Mbuti.SDG	Kaingang	Colombia_LagunadelaHerrera_2000BP	Colombia_Soacha_520BP	6.8e-05	0.074	2805	2802	49140
Mbuti.SDG	Kaqchikel	Colombia_LagunadelaHerrera_2000BP	Colombia_Soacha_520BP	0.001047	1.542	3311	3251	57621
Mbuti.SDG	Karitiana	Colombia_LagunadelaHerrera_2000BP	Colombia_Soacha_520BP	0.001142	1.508	3318	3252	57621
Mbuti.SDG	Kogi	Colombia_LagunadelaHerrera_2000BP	Colombia_Soacha_520BP	-1.8e-05	-0.022	3286	3287	57620
Mbuti.SDG	Maleku	Colombia_LagunadelaHerrera_2000BP	Colombia_Soacha_520BP	5.8e-05	0.068	3307	3304	57621
Mbuti.SDG	Maya1	Colombia_LagunadelaHerrera_2000BP	Colombia_Soacha_520BP	0.000766	1.142	3302	3257	57621
Mbuti.SDG	Maya2	Colombia_LagunadelaHerrera_2000BP	Colombia_Soacha_520BP	0.000969	1.39	3307	3252	57621
Mbuti.SDG	Mixe	Colombia_LagunadelaHerrera_2000BP	Colombia_Soacha_520BP	0.001051	1.546	3302	3242	57621
Mbuti.SDG	Mixtec	Colombia_LagunadelaHerrera_2000BP	Colombia_Soacha_520BP	0.001422	2.083	3300	3218	57621
Mbuti.SDG	Ojibwa	Colombia_LagunadelaHerrera_2000BP	Colombia_Soacha_520BP	0.000419	0.534	3177	3153	56252
Mbuti.SDG	Palikur	Colombia_LagunadelaHerrera_2000BP	Colombia_Soacha_520BP	0.001034	1.309	3306	3246	57620
Mbuti.SDG	Parakana	Colombia_LagunadelaHerrera_2000BP	Colombia_Soacha_520BP	0.000267	0.287	3200	3185	56650
Mbuti.SDG	Piapoco	Colombia_LagunadelaHerrera_2000BP	Colombia_Soacha_520BP	0.001188	1.66	3324	3256	57621
Mbuti.SDG	Pima	Colombia_LagunadelaHerrera_2000BP	Colombia_Soacha_520BP	0.001328	1.905	3295	3218	57621
Mbuti.SDG	Purepecha	Colombia_LagunadelaHerrera_2000BP	Colombia_Soacha_520BP	0.001	0.899	2205	2166	38562
Mbuti.SDG	Quechua	Colombia_LagunadelaHerrera_2000BP	Colombia_Soacha_520BP	0.00181	2.686	3328	3224	57621
Mbuti.SDG	Surui	Colombia_LagunadelaHerrera_2000BP	Colombia_Soacha_520BP	0.001341	1.731	3322	3245	57621
Mbuti.SDG	Tepehuano	Colombia_LagunadelaHerrera_2000BP	Colombia_Soacha_520BP	0.001566	2.259	3319	3228	57621
Mbuti.SDG	Teribe	Colombia_LagunadelaHerrera_2000BP	Colombia_Soacha_520BP	0.000532	0.676	3336	3305	57621
Mbuti.SDG	Ticuna	Colombia_LagunadelaHerrera_2000BP	Colombia_Soacha_520BP	0.000263	0.345	3280	3265	57621
Mbuti.SDG	Toba	Colombia_LagunadelaHerrera_2000BP	Colombia_Soacha_520BP	0.00091	1.23	3310	3257	57621
Mbuti.SDG	Waunana	Colombia_LagunadelaHerrera_2000BP	Colombia_Soacha_520BP	0.000693	0.893	3308	3268	57621
Mbuti.SDG	Wayuu	Colombia_LagunadelaHerrera_2000BP	Colombia_Soacha_520BP	0.000848	1.235	3308	3259	57621
Mbuti.SDG	Wichi	Colombia_LagunadelaHerrera_2000BP	Colombia_Soacha_520BP	0.001088	1.428	3314	3251	57621
Mbuti.SDG	Yaghan	Colombia_LagunadelaHerrera_2000BP	Colombia_Soacha_520BP	0.000894	1.087	3305	3253	57606
Mbuti.SDG	Yaqui	Colombia_LagunadelaHerrera_2000BP	Colombia_Soacha_520BP	0.001722	1.394	1795	1740	31821
Mbuti.SDG	Zapotec1	Colombia_LagunadelaHerrera_2000BP	Colombia_Soacha_520BP	0.001002	1.515	3295	3238	57621
Mbuti.SDG	Zapotec2	Colombia_LagunadelaHerrera_2000BP	Colombia_Soacha_520BP	0.000994	1.484	3300	3242	57621
Mbuti.SDG	Algonquin	Colombia_LagunadelaHerrera_2000BP	Colombia_Purnia_530BP	-0.000523	-0.629	2435	2458	43334
Mbuti.SDG	Arara	Colombia_LagunadelaHerrera_2000BP	Colombia_Purnia_530BP	0.000732	0.725	2358	2327	41860
Mbuti.SDG	Arhuaco	Colombia_LagunadelaHerrera_2000BP	Colombia_Purnia_530BP	-0.00042	-0.489	2474	2492	43242
Mbuti.SDG	Aymara	Colombia_LagunadelaHerrera_2000BP	Colombia_Purnia_530BP	-0.000138	-0.198	2591	2598	45217
Mbuti.SDG	Bribri	Colombia_LagunadelaHerrera_2000BP	Colombia_Purnia_530BP	0.000607	0.765	2621	2593	45217
Mbuti.SDG	Cabecar	Colombia_LagunadelaHerrera_2000BP	Colombia_Purnia_530BP	0.000741	0.981	2626	2592	45217
Mbuti.SDG	Chane	Colombia_LagunadelaHerrera_2000BP	Colombia_Purnia_530BP	-0.000388	-0.491	2583	2601	45212
Mbuti.SDG	Chilote	Colombia_LagunadelaHerrera_2000BP	Colombia_Purnia_530BP	8.2e-05	0.104	2516	2512	43866
Mbuti.SDG	Chono	Colombia_LagunadelaHerrera_2000BP	Colombia_Purnia_530BP	0.00034	0.374	2416	2401	41974
Mbuti.SDG	Chorotega	Colombia_LagunadelaHerrera_2000BP	Colombia_Purnia_530BP	0.000429	0.336	1326	1316	23441
Mbuti.SDG	Diaguita	Colombia_LagunadelaHerrera_2000BP	Colombia_Purnia_530BP	-0.000864	-1.064	2513	2551	44026
Mbuti.SDG	Embera	Colombia_LagunadelaHerrera_2000BP	Colombia_Purnia_530BP	-0.000701	-0.9	2588	2620	45217
Mbuti.SDG	Guahibo	Colombia_LagunadelaHerrera_2000BP	Colombia_Purnia_530BP	-0.000617	-0.828	2578	2606	45217
Mbuti.SDG	Guarani	Colombia_LagunadelaHerrera_2000BP	Colombia_Purnia_530BP	9e-06	0.013	2593	2592	45217
Mbuti.SDG	Guaymi	Colombia_LagunadelaHerrera_2000BP	Colombia_Purnia_530BP	0.00064	0.795	2631	2602	45217
Mbuti.SDG	Huetar	Colombia_LagunadelaHerrera_2000BP	Colombia_Purnia_530BP	0.001511	1.106	1395	1359	23794
Mbuti.SDG	Hulliche	Colombia_LagunadelaHerrera_2000BP	Colombia_Purnia_530BP	-0.000236	-0.301	2576	2587	45005
Mbuti.SDG	Inga	Colombia_LagunadelaHerrera_2000BP	Colombia_Purnia_530BP	-0.001045	-1.438	2574	2621	45217
Mbuti.SDG	Jamamadi	Colombia_LagunadelaHerrera_2000BP	Colombia_Purnia_530BP	5.6e-05	0.06	2579	2577	44908
Mbuti.SDG	Kaingang	Colombia_LagunadelaHerrera_2000BP	Colombia_Purnia_530BP	-0.001353	-1.413	2187	2239	38592
Mbuti.SDG	Kaqchikel	Colombia_LagunadelaHerrera_2000BP	Colombia_Purnia_530BP	0.000121	0.173	2602	2597	45217
Mbuti.SDG	Karitiana	Colombia_LagunadelaHerrera_2000BP	Colombia_Purnia_530BP	-0.000416	-0.525	2593	2612	45217
Mbuti.SDG	Kogi	Colombia_LagunadelaHerrera_2000BP	Colombia_Purnia_530BP	-6.8e-05	-0.084	2596	2599	45217
Mbuti.SDG	Maleku	Colombia_LagunadelaHerrera_2000BP	Colombia_Purnia_530BP	0.000387	0.44	2614	2596	45217
Mbuti.SDG	Maya1	Colombia_LagunadelaHerrera_2000BP	Colombia_Purnia_530BP	8.7e-05	0.127	2598	2594	45217
Mbuti.SDG	Maya2	Colombia_LagunadelaHerrera_2000BP	Colombia_Purnia_530BP	0.000254	0.355	2602	2590	45217
Mbuti.SDG	Mixe	Colombia_LagunadelaHerrera_2000BP	Colombia_Purnia_530BP	-0.000195	-0.274	2584	2593	45217
Mbuti.SDG	Mixtec	Colombia_LagunadelaHerrera_2000BP	Colombia_Purnia_530BP	0.000234	0.341	2580	2569	45217
Mbuti.SDG	Ojibwa	Colombia_LagunadelaHerrera_2000BP	Colombia_Purnia_530BP	-0.000682	-0.863	2497	2527	44179
Mbuti.SDG	Palikur	Colombia_LagunadelaHerrera_2000BP	Colombia_Purnia_530BP	-0.000363	-0.452	2579	2596	45216
Mbuti.SDG	Parakana	Colombia_LagunadelaHerrera_2000BP	Colombia_Purnia_530BP	-6.2e-05	-0.066	2532	2535	44496
Mbuti.SDG	Piapoco	Colombia_LagunadelaHerrera_2000BP	Colombia_Purnia_530BP	9.1e-05	0.126	2598	2593	45217
Mbuti.SDG	Pima	Colombia_LagunadelaHerrera_2000BP	Colombia_Purnia_530BP	0.000179	0.252	2583	2575	45217
Mbuti.SDG	Purepecha	Colombia_LagunadelaHerrera_2000BP	Colombia_Purnia_530BP	-0.000568	-0.489	1724	1741	30295
Mbuti.SDG	Quechua	Colombia_LagunadelaHerrera_2000BP	Colombia_Purnia_530BP	-6.6e-05	-0.097	2589	2592	45217
Mbuti.SDG	Surui	Colombia_LagunadelaHerrera_2000BP	Colombia_Purnia_530BP	0.000799	1.005	2614	2578	45217
Mbuti.SDG	Tepehuano	Colombia_LagunadelaHerrera_2000BP	Colombia_Purnia_530BP	-0.000219	-0.31	2582	2592	45217
Mbuti.SDG	Teribe	Colombia_LagunadelaHerrera_2000BP	Colombia_Purnia_530BP	0.000392	0.469	2631	2614	45217
Mbuti.SDG	Ticuna	Colombia_LagunadelaHerrera_2000BP	Colombia_Purnia_530BP	-0.000262	-0.33	2592	2604	45217
Mbuti.SDG	Toba	Colombia_LagunadelaHerrera_2000BP	Colombia_Purnia_530BP	-0.000244	-0.325	2585	2597	45217
Mbuti.SDG	Waunana	Colombia_LagunadelaHerrera_2000BP	Colombia_Purnia_530BP	8.3e-05	0.105	2605	2601	45217
Mbuti.SDG	Wayuu	Colombia_LagunadelaHerrera_2000BP	Colombia_Purnia_530BP	-0.000185	-0.255	2592	2600	45217
Mbuti.SDG	Wichi	Colombia_LagunadelaHerrera_2000BP	Colombia_Purnia_530BP	0.000378	0.477	2608	2591	45217
Mbuti.SDG	Yaghan	Colombia_LagunadelaHerrera_2000BP	Colombia_Purnia_530BP	-0.000298	-0.376	2587	2600	45205
Mbuti.SDG	Yaqui	Colombia_LagunadelaHerrera_2000BP	Colombia_Purnia_530BP	-0.000518	-0.414	1390	1403	24953
Mbuti.SDG	Zapotec1	Colombia_LagunadelaHerrera_2000BP	Colombia_Purnia_530BP	-0.000218	-0.323	2579	2589	45217
Mbuti.SDG	Zapotec2	Colombia_LagunadelaHerrera_2000BP	Colombia_Purnia_530BP	0.00013	0.185	2594	2588	45217
Mbuti.SDG	Algonquin	Colombia_LasDelicias_1200BP	Colombia_Soacha_520BP	-0.000248	-0.267	2961	2974	53109
Mbuti.SDG	Arara	Colombia_LasDelicias_1200BP	Colombia_Soacha_520BP	0.001137	1.025	2877	2818	51261
Mbuti.SDG	Arhuaco	Colombia_LasDelicias_1200BP	Colombia_Soacha_520BP	0.000675	0.714	3032	2996	52951
Mbuti.SDG	Aymara	Colombia_LasDelicias_1200BP	Colombia_Soacha_520BP	0.001553	2.034	3180	3094	55373
Mbuti.SDG	Bribri	Colombia_LasDelicias_1200BP	Colombia_Soacha_520BP	0.001864	2.112	3206	3103	55373
Mbuti.SDG	Cabecar	Colombia_LasDelicias_1200BP	Colombia_Soacha_520BP	0.001495	1.851	3197	3115	55373
Mbuti.SDG	Chane	Colombia_LasDelicias_1200BP	Colombia_Soacha_520BP	5.3e-05	0.061	3136	3133	55366
Mbuti.SDG	Chilote	Colombia_LasDelicias_1200BP	Colombia_Soacha_520BP	0.00067	0.735	3060	3024	53723
Mbuti.SDG	Chono	Colombia_LasDelicias_1200BP	Colombia_Soacha_520BP	0.000921	0.95	2932	2885	51393
Mbuti.SDG	Chorotega	Colombia_LasDelicias_1200BP	Colombia_Soacha_520BP	0.002074	1.392	1651	1592	28531
Mbuti.SDG	Diaguita	Colombia_LasDelicias_1200BP	Colombia_Soacha_520BP	0.00089	0.984	3082	3034	53926
Mbuti.SDG	Embera	Colombia_LasDelicias_1200BP	Colombia_Soacha_520BP	0.000863	1.03	3183	3135	55373
Mbuti.SDG	Guahibo	Colombia_LasDelicias_1200BP	Colombia_Soacha_520BP	0.000332	0.403	3137	3118	55373
Mbuti.SDG	Guarani	Colombia_LasDelicias_1200BP	Colombia_Soacha_520BP	0.000519	0.65	3146	3118	55373
Mbuti.SDG	Guaymi	Colombia_LasDelicias_1200BP	Colombia_Soacha_520BP	0.000362	0.408	3169	3149	55373
Mbuti.SDG	Huetar	Colombia_LasDelicias_1200BP	Colombia_Soacha_520BP	-0.000698	-0.467	1665	1686	29207
Mbuti.SDG	Hulliche	Colombia_LasDelicias_1200BP	Colombia_Soacha_520BP	0.000753	0.85	3146	3105	55106
Mbuti.SDG	Inga	Colombia_LasDelicias_1200BP	Colombia_Soacha_520BP	0.000615	0.762	3159	3125	55373
Mbuti.SDG	Jamamadi	Colombia_LasDelicias_1200BP	Colombia_Soacha_520BP	0.002259	2.11	3179	3055	54984
Mbuti.SDG	Kaingang	Colombia_LasDelicias_1200BP	Colombia_Soacha_520BP	0.000225	0.213	2690	2679	47215
Mbuti.SDG	Kaqchikel	Colombia_LasDelicias_1200BP	Colombia_Soacha_520BP	0.001059	1.377	3169	3110	55373
Mbuti.SDG	Karitiana	Colombia_LasDelicias_1200BP	Colombia_Soacha_520BP	0.000737	0.868	3168	3127	55373
Mbuti.SDG	Kogi	Colombia_LasDelicias_1200BP	Colombia_Soacha_520BP	0.000697	0.741	3165	3126	55372
Mbuti.SDG	Maleku	Colombia_LasDelicias_1200BP	Colombia_Soacha_520BP	0.00012	0.127	3171	3164	55373
Mbuti.SDG	Maya1	Colombia_LasDelicias_1200BP	Colombia_Soacha_520BP	0.000917	1.226	3161	3110	55373
Mbuti.SDG	Maya2	Colombia_LasDelicias_1200BP	Colombia_Soacha_520BP	0.000951	1.223	3162	3109	55373
Mbuti.SDG	Mixe	Colombia_LasDelicias_1200BP	Colombia_Soacha_520BP	0.001151	1.488	3163	3099	55373
Mbuti.SDG	Mixtec	Colombia_LasDelicias_1200BP	Colombia_Soacha_520BP	0.00134	1.782	3146	3072	55373
Mbuti.SDG	Ojibwa	Colombia_LasDelicias_1200BP	Colombia_Soacha_520BP	0.000242	0.273	3037	3024	54070
Mbuti.SDG	Palikur	Colombia_LasDelicias_1200BP	Colombia_Soacha_520BP	0.001716	1.881	3183	3088	55372
Mbuti.SDG	Parakana	Colombia_LasDelicias_1200BP	Colombia_Soacha_520BP	0.001032	0.957	3094	3038	54459
Mbuti.SDG	Piapoco	Colombia_LasDelicias_1200BP	Colombia_Soacha_520BP	0.001354	1.698	3182	3107	55373
Mbuti.SDG	Pima	Colombia_LasDelicias_1200BP	Colombia_Soacha_520BP	0.001378	1.715	3147	3071	55373
Mbuti.SDG	Purepecha	Colombia_LasDelicias_1200BP	Colombia_Soacha_520BP	0.000733	0.585	2093	2066	37114
Mbuti.SDG	Quechua	Colombia_LasDelicias_1200BP	Colombia_Soacha_520BP	0.001653	2.188	3178	3086	55373
Mbuti.SDG	Surui	Colombia_LasDelicias_1200BP	Colombia_Soacha_520BP	0.000947	1.08	3170	3117	55373
Mbuti.SDG	Tepehuano	Colombia_LasDelicias_1200BP	Colombia_Soacha_520BP	0.001646	2.183	3171	3080	55373
Mbuti.SDG	Teribe	Colombia_LasDelicias_1200BP	Colombia_Soacha_520BP	0.000363	0.397	3172	3152	55373
Mbuti.SDG	Ticuna	Colombia_LasDelicias_1200BP	Colombia_Soacha_520BP	0.000288	0.336	3146	3130	55373
Mbuti.SDG	Toba	Colombia_LasDelicias_1200BP	Colombia_Soacha_520BP	0.000717	0.875	3160	3121	55373
Mbuti.SDG	Waunana	Colombia_LasDelicias_1200BP	Colombia_Soacha_520BP	0.00111	1.233	3182	3120	55373
Mbuti.SDG	Wayuu	Colombia_LasDelicias_1200BP	Colombia_Soacha_520BP	0.001444	1.844	3176	3096	55373
Mbuti.SDG	Wichi	Colombia_LasDelicias_1200BP	Colombia_Soacha_520BP	0.001361	1.567	3176	3101	55373
Mbuti.SDG	Yaghan	Colombia_LasDelicias_1200BP	Colombia_Soacha_520BP	0.001081	1.178	3161	3101	55359
Mbuti.SDG	Yaqui	Colombia_LasDelicias_1200BP	Colombia_Soacha_520BP	0.002315	1.69	1703	1632	30603
Mbuti.SDG	Zapotec1	Colombia_LasDelicias_1200BP	Colombia_Soacha_520BP	0.001073	1.444	3151	3091	55373
Mbuti.SDG	Zapotec2	Colombia_LasDelicias_1200BP	Colombia_Soacha_520BP	0.001185	1.57	3159	3093	55373
Mbuti.SDG	Algonquin	Colombia_LasDelicias_1200BP	Colombia_Purnia_530BP	-0.00108	-1.103	2367	2412	42148
Mbuti.SDG	Arara	Colombia_LasDelicias_1200BP	Colombia_Purnia_530BP	8.4e-05	0.071	2297	2293	40708
Mbuti.SDG	Arhuaco	Colombia_LasDelicias_1200BP	Colombia_Purnia_530BP	-0.000354	-0.351	2425	2440	42066
Mbuti.SDG	Aymara	Colombia_LasDelicias_1200BP	Colombia_Purnia_530BP	-0.000937	-1.114	2521	2562	43987
Mbuti.SDG	Bribri	Colombia_LasDelicias_1200BP	Colombia_Purnia_530BP	0.000681	0.736	2556	2526	43987
Mbuti.SDG	Cabecar	Colombia_LasDelicias_1200BP	Colombia_Purnia_530BP	0.000275	0.3	2564	2552	43987
Mbuti.SDG	Chane	Colombia_LasDelicias_1200BP	Colombia_Purnia_530BP	-0.001357	-1.4	2512	2572	43982
Mbuti.SDG	Chilote	Colombia_LasDelicias_1200BP	Colombia_Purnia_530BP	-0.000713	-0.729	2448	2478	42675
Mbuti.SDG	Chono	Colombia_LasDelicias_1200BP	Colombia_Purnia_530BP	-0.001034	-0.977	2329	2371	40850
Mbuti.SDG	Chorotega	Colombia_LasDelicias_1200BP	Colombia_Purnia_530BP	-0.000631	-0.421	1297	1311	22801
Mbuti.SDG	Diaguita	Colombia_LasDelicias_1200BP	Colombia_Purnia_530BP	-0.001304	-1.354	2454	2509	42831
Mbuti.SDG	Embera	Colombia_LasDelicias_1200BP	Colombia_Purnia_530BP	-0.000884	-0.986	2534	2573	43987
Mbuti.SDG	Guahibo	Colombia_LasDelicias_1200BP	Colombia_Purnia_530BP	-0.001139	-1.269	2516	2566	43987
Mbuti.SDG	Guarani	Colombia_LasDelicias_1200BP	Colombia_Purnia_530BP	-0.000579	-0.664	2532	2557	43987
Mbuti.SDG	Guaymi	Colombia_LasDelicias_1200BP	Colombia_Purnia_530BP	-0.000166	-0.176	2551	2558	43987
Mbuti.SDG	Huetar	Colombia_LasDelicias_1200BP	Colombia_Purnia_530BP	-0.000444	-0.265	1345	1355	23132
Mbuti.SDG	Hulliche	Colombia_LasDelicias_1200BP	Colombia_Purnia_530BP	-0.001012	-1.125	2515	2560	43782
Mbuti.SDG	Inga	Colombia_LasDelicias_1200BP	Colombia_Purnia_530BP	-0.001873	-2.154	2500	2583	43987
Mbuti.SDG	Jamamadi	Colombia_LasDelicias_1200BP	Colombia_Purnia_530BP	-0.000434	-0.377	2517	2536	43684
Mbuti.SDG	Kaingang	Colombia_LasDelicias_1200BP	Colombia_Purnia_530BP	-0.001922	-1.679	2135	2208	37532
Mbuti.SDG	Kaqchikel	Colombia_LasDelicias_1200BP	Colombia_Purnia_530BP	-0.000544	-0.656	2536	2560	43987
Mbuti.SDG	Karitiana	Colombia_LasDelicias_1200BP	Colombia_Purnia_530BP	-0.001501	-1.684	2520	2586	43987
Mbuti.SDG	Kogi	Colombia_LasDelicias_1200BP	Colombia_Purnia_530BP	4e-05	0.041	2548	2546	43987
Mbuti.SDG	Maleku	Colombia_LasDelicias_1200BP	Colombia_Purnia_530BP	-0.000341	-0.331	2545	2560	43987
Mbuti.SDG	Maya1	Colombia_LasDelicias_1200BP	Colombia_Purnia_530BP	-0.000342	-0.42	2537	2552	43987
Mbuti.SDG	Maya2	Colombia_LasDelicias_1200BP	Colombia_Purnia_530BP	-0.000383	-0.447	2535	2552	43987
Mbuti.SDG	Mixe	Colombia_LasDelicias_1200BP	Colombia_Purnia_530BP	-0.000558	-0.666	2528	2552	43987
Mbuti.SDG	Mixtec	Colombia_LasDelicias_1200BP	Colombia_Purnia_530BP	-0.000433	-0.527	2511	2530	43987
Mbuti.SDG	Ojibwa	Colombia_LasDelicias_1200BP	Colombia_Purnia_530BP	-0.001223	-1.27	2427	2480	42986
Mbuti.SDG	Palikur	Colombia_LasDelicias_1200BP	Colombia_Purnia_530BP	-0.000766	-0.793	2525	2559	43986
Mbuti.SDG	Parakana	Colombia_LasDelicias_1200BP	Colombia_Purnia_530BP	-0.00021	-0.188	2474	2483	43294
Mbuti.SDG	Piapoco	Colombia_LasDelicias_1200BP	Colombia_Purnia_530BP	-0.000527	-0.606	2530	2553	43987
Mbuti.SDG	Pima	Colombia_LasDelicias_1200BP	Colombia_Purnia_530BP	-0.000141	-0.169	2522	2528	43987
Mbuti.SDG	Purepecha	Colombia_LasDelicias_1200BP	Colombia_Purnia_530BP	-0.000985	-0.724	1687	1716	29509
Mbuti.SDG	Quechua	Colombia_LasDelicias_1200BP	Colombia_Purnia_530BP	-0.000855	-1.044	2517	2555	43987
Mbuti.SDG	Surui	Colombia_LasDelicias_1200BP	Colombia_Purnia_530BP	-0.000393	-0.427	2539	2556	43987
Mbuti.SDG	Tepehuano	Colombia_LasDelicias_1200BP	Colombia_Purnia_530BP	-0.000514	-0.628	2523	2545	43987
Mbuti.SDG	Teribe	Colombia_LasDelicias_1200BP	Colombia_Purnia_530BP	-0.000353	-0.344	2560	2576	43987
Mbuti.SDG	Ticuna	Colombia_LasDelicias_1200BP	Colombia_Purnia_530BP	-0.001181	-1.294	2516	2568	43987
Mbuti.SDG	Toba	Colombia_LasDelicias_1200BP	Colombia_Purnia_530BP	-0.00096	-1.059	2525	2567	43987
Mbuti.SDG	Waunana	Colombia_LasDelicias_1200BP	Colombia_Purnia_530BP	-0.000542	-0.576	2534	2558	43987
Mbuti.SDG	Wayuu	Colombia_LasDelicias_1200BP	Colombia_Purnia_530BP	-0.000502	-0.58	2532	2554	43987
Mbuti.SDG	Wichi	Colombia_LasDelicias_1200BP	Colombia_Purnia_530BP	-7.2e-05	-0.078	2543	2546	43987
Mbuti.SDG	Yaghan	Colombia_LasDelicias_1200BP	Colombia_Purnia_530BP	-0.000455	-0.49	2534	2554	43975
Mbuti.SDG	Yaqui	Colombia_LasDelicias_1200BP	Colombia_Purnia_530BP	-0.000968	-0.635	1351	1374	24287
Mbuti.SDG	Zapotec1	Colombia_LasDelicias_1200BP	Colombia_Purnia_530BP	-0.00087	-1.093	2515	2553	43987
Mbuti.SDG	Zapotec2	Colombia_LasDelicias_1200BP	Colombia_Purnia_530BP	-0.000392	-0.47	2535	2553	43987
Mbuti.SDG	Algonquin	Colombia_Soacha_520BP	Colombia_Purnia_530BP	-0.001495	-1.296	2155	2212	38089
Mbuti.SDG	Arara	Colombia_Soacha_520BP	Colombia_Purnia_530BP	-0.000877	-0.66	2053	2085	36819
Mbuti.SDG	Arhuaco	Colombia_Soacha_520BP	Colombia_Purnia_530BP	-0.001519	-1.23	2179	2236	38043
Mbuti.SDG	Aymara	Colombia_Soacha_520BP	Colombia_Purnia_530BP	-0.002743	-2.837	2246	2355	39783
Mbuti.SDG	Bribri	Colombia_Soacha_520BP	Colombia_Purnia_530BP	-0.001658	-1.472	2279	2345	39783
Mbuti.SDG	Cabecar	Colombia_Soacha_520BP	Colombia_Purnia_530BP	-0.001532	-1.414	2283	2344	39783
Mbuti.SDG	Chane	Colombia_Soacha_520BP	Colombia_Purnia_530BP	-0.001225	-1.109	2277	2326	39778
Mbuti.SDG	Chilote	Colombia_Soacha_520BP	Colombia_Purnia_530BP	-0.002023	-1.706	2191	2269	38600
Mbuti.SDG	Chono	Colombia_Soacha_520BP	Colombia_Purnia_530BP	-0.002481	-1.929	2092	2184	36933
Mbuti.SDG	Chorotega	Colombia_Soacha_520BP	Colombia_Purnia_530BP	-0.003602	-2.048	1124	1198	20643
Mbuti.SDG	Diaguita	Colombia_Soacha_520BP	Colombia_Purnia_530BP	-0.002619	-2.291	2187	2289	38731
Mbuti.SDG	Embera	Colombia_Soacha_520BP	Colombia_Purnia_530BP	-0.002411	-2.312	2261	2357	39783
Mbuti.SDG	Guahibo	Colombia_Soacha_520BP	Colombia_Purnia_530BP	-0.001685	-1.593	2267	2334	39783
Mbuti.SDG	Guarani	Colombia_Soacha_520BP	Colombia_Purnia_530BP	-0.001348	-1.337	2270	2323	39783
Mbuti.SDG	Guaymi	Colombia_Soacha_520BP	Colombia_Purnia_530BP	-0.000545	-0.485	2299	2320	39783
Mbuti.SDG	Huetar	Colombia_Soacha_520BP	Colombia_Purnia_530BP	-0.00019	-0.098	1227	1230	20940
Mbuti.SDG	Hulliche	Colombia_Soacha_520BP	Colombia_Purnia_530BP	-0.002266	-2.016	2240	2329	39590
Mbuti.SDG	Inga	Colombia_Soacha_520BP	Colombia_Purnia_530BP	-0.002787	-2.738	2256	2366	39783
Mbuti.SDG	Jamamadi	Colombia_Soacha_520BP	Colombia_Purnia_530BP	-0.002666	-2.048	2241	2346	39515
Mbuti.SDG	Kaingang	Colombia_Soacha_520BP	Colombia_Purnia_530BP	-0.002112	-1.615	1929	2001	33973
Mbuti.SDG	Kaqchikel	Colombia_Soacha_520BP	Colombia_Purnia_530BP	-0.001867	-1.912	2269	2344	39783
Mbuti.SDG	Karitiana	Colombia_Soacha_520BP	Colombia_Purnia_530BP	-0.00299	-2.754	2244	2363	39783
Mbuti.SDG	Kogi	Colombia_Soacha_520BP	Colombia_Purnia_530BP	-0.000985	-0.863	2279	2318	39783
Mbuti.SDG	Maleku	Colombia_Soacha_520BP	Colombia_Purnia_530BP	-0.00115	-0.911	2295	2341	39783
Mbuti.SDG	Maya1	Colombia_Soacha_520BP	Colombia_Purnia_530BP	-0.001765	-1.836	2266	2337	39783
Mbuti.SDG	Maya2	Colombia_Soacha_520BP	Colombia_Purnia_530BP	-0.001529	-1.571	2269	2330	39783
Mbuti.SDG	Mixe	Colombia_Soacha_520BP	Colombia_Purnia_530BP	-0.002116	-2.173	2257	2342	39783
Mbuti.SDG	Mixtec	Colombia_Soacha_520BP	Colombia_Purnia_530BP	-0.002073	-2.139	2242	2325	39783
Mbuti.SDG	Ojibwa	Colombia_Soacha_520BP	Colombia_Purnia_530BP	-0.00167	-1.471	2196	2261	38885
Mbuti.SDG	Palikur	Colombia_Soacha_520BP	Colombia_Purnia_530BP	-0.00301	-2.69	2233	2353	39782
Mbuti.SDG	Parakana	Colombia_Soacha_520BP	Colombia_Purnia_530BP	-0.000887	-0.694	2233	2268	39163
Mbuti.SDG	Piapoco	Colombia_Soacha_520BP	Colombia_Purnia_530BP	-0.001811	-1.83	2270	2342	39783
Mbuti.SDG	Pima	Colombia_Soacha_520BP	Colombia_Purnia_530BP	-0.001609	-1.588	2250	2314	39783
Mbuti.SDG	Purepecha	Colombia_Soacha_520BP	Colombia_Purnia_530BP	-0.002024	-1.293	1514	1568	26698
Mbuti.SDG	Quechua	Colombia_Soacha_520BP	Colombia_Purnia_530BP	-0.002755	-2.897	2241	2351	39783
Mbuti.SDG	Surui	Colombia_Soacha_520BP	Colombia_Purnia_530BP	-0.001438	-1.326	2271	2328	39783
Mbuti.SDG	Tepehuano	Colombia_Soacha_520BP	Colombia_Purnia_530BP	-0.002589	-2.636	2250	2353	39783
Mbuti.SDG	Teribe	Colombia_Soacha_520BP	Colombia_Purnia_530BP	-0.00111	-0.954	2305	2349	39783
Mbuti.SDG	Ticuna	Colombia_Soacha_520BP	Colombia_Purnia_530BP	-0.001302	-1.148	2289	2341	39783
Mbuti.SDG	Toba	Colombia_Soacha_520BP	Colombia_Purnia_530BP	-0.00221	-2.071	2253	2341	39783
Mbuti.SDG	Waunana	Colombia_Soacha_520BP	Colombia_Purnia_530BP	-0.002033	-1.83	2266	2347	39783
Mbuti.SDG	Wayuu	Colombia_Soacha_520BP	Colombia_Purnia_530BP	-0.00221	-2.227	2256	2344	39783
Mbuti.SDG	Wichi	Colombia_Soacha_520BP	Colombia_Purnia_530BP	-0.001614	-1.471	2265	2329	39783
Mbuti.SDG	Yaghan	Colombia_Soacha_520BP	Colombia_Purnia_530BP	-0.002813	-2.442	2245	2357	39772
Mbuti.SDG	Yaqui	Colombia_Soacha_520BP	Colombia_Purnia_530BP	-0.003073	-1.731	1209	1276	21941
Mbuti.SDG	Zapotec1	Colombia_Soacha_520BP	Colombia_Purnia_530BP	-0.002352	-2.516	2246	2340	39783
Mbuti.SDG	Zapotec2	Colombia_Soacha_520BP	Colombia_Purnia_530BP	-0.001758	-1.82	2264	2334	39783

## Sheet: f4(OG; MCol, ACol1,ACol2)
Table S7.C: f4-outgroup-statistic exploring the allele sharing between ancient Colombians and modern-day Indigenous Native Americans from the whole of Colombia (Arias et al. (60))
Notes:
a) present-day Indigenous populations geotyped on the HO panel (Arias et al. (60)) where all European and African ancestry has been masked.
Pop1	Pop2	Pop3	Pop4	f4	Z score	ABBA	BABA	SNP
Mbuti.DG	Achagua	Colombia_Checua_6000BP	Colombia_LagunadelaHerrera_2000BP	0.001701	2.999	3352	3256	56193
Mbuti.DG	Achagua	Colombia_Checua_6000BP	Colombia_LasDelicias_1200BP	0.001757	2.36	3258	3163	54235
Mbuti.DG	Achagua	Colombia_Checua_6000BP	Colombia_Purnia_530BP	0.000236	0.262	2353	2343	39462
Mbuti.DG	Achagua	Colombia_Checua_6000BP	Colombia_Soacha_520BP	0.002204	2.519	2869	2763	48013
Mbuti.DG	Achagua	Colombia_LagunadelaHerrera_2000BP	Colombia_LasDelicias_1200BP	0.0003	0.525	3848	3828	67537
Mbuti.DG	Achagua	Colombia_LagunadelaHerrera_2000BP	Colombia_Purnia_530BP	-0.001131	-1.594	2584	2635	45452
Mbuti.DG	Achagua	Colombia_LagunadelaHerrera_2000BP	Colombia_Soacha_520BP	0.000717	1.024	3329	3287	57876
Mbuti.DG	Achagua	Colombia_LasDelicias_1200BP	Colombia_Purnia_530BP	-0.001895	-2.211	2516	2599	44282
Mbuti.DG	Achagua	Colombia_LasDelicias_1200BP	Colombia_Soacha_520BP	0.000527	0.654	3176	3146	55759
Mbuti.DG	Achagua	Colombia_Purnia_530BP	Colombia_Soacha_520BP	0.002686	2.749	2369	2261	40039
Mbuti.DG	Barasano	Colombia_Checua_6000BP	Colombia_LagunadelaHerrera_2000BP	0.002329	3.62	3349	3219	55919
Mbuti.DG	Barasano	Colombia_Checua_6000BP	Colombia_LasDelicias_1200BP	0.001831	2.193	3236	3137	53978
Mbuti.DG	Barasano	Colombia_Checua_6000BP	Colombia_Purnia_530BP	0.000933	0.98	2346	2309	39305
Mbuti.DG	Barasano	Colombia_Checua_6000BP	Colombia_Soacha_520BP	0.001859	1.926	2839	2750	47804
Mbuti.DG	Barasano	Colombia_LagunadelaHerrera_2000BP	Colombia_LasDelicias_1200BP	-0.000171	-0.288	3797	3809	67203
Mbuti.DG	Barasano	Colombia_LagunadelaHerrera_2000BP	Colombia_Purnia_530BP	-0.000711	-0.898	2578	2610	45266
Mbuti.DG	Barasano	Colombia_LagunadelaHerrera_2000BP	Colombia_Soacha_520BP	0.000193	0.258	3279	3268	57616
Mbuti.DG	Barasano	Colombia_LasDelicias_1200BP	Colombia_Purnia_530BP	-0.000713	-0.748	2516	2548	44106
Mbuti.DG	Barasano	Colombia_LasDelicias_1200BP	Colombia_Soacha_520BP	0.000672	0.773	3155	3117	55511
Mbuti.DG	Barasano	Colombia_Purnia_530BP	Colombia_Soacha_520BP	0.001769	1.612	2339	2269	39888
Mbuti.DG	Cabiyari	Colombia_Checua_6000BP	Colombia_LagunadelaHerrera_2000BP	0.002002	2.725	3061	2955	52927
Mbuti.DG	Cabiyari	Colombia_Checua_6000BP	Colombia_LasDelicias_1200BP	0.002654	2.985	2989	2853	51106
Mbuti.DG	Cabiyari	Colombia_Checua_6000BP	Colombia_Purnia_530BP	0.001928	1.701	2173	2102	37292
Mbuti.DG	Cabiyari	Colombia_Checua_6000BP	Colombia_Soacha_520BP	0.002386	2.176	2629	2521	45324
Mbuti.DG	Cabiyari	Colombia_LagunadelaHerrera_2000BP	Colombia_LasDelicias_1200BP	0.001178	1.731	3529	3454	63575
Mbuti.DG	Cabiyari	Colombia_LagunadelaHerrera_2000BP	Colombia_Purnia_530BP	7.1e-05	0.082	2384	2381	42934
Mbuti.DG	Cabiyari	Colombia_LagunadelaHerrera_2000BP	Colombia_Soacha_520BP	0.000937	1.083	3038	2987	54595
Mbuti.DG	Cabiyari	Colombia_LasDelicias_1200BP	Colombia_Purnia_530BP	-0.001082	-1.043	2307	2353	41847
Mbuti.DG	Cabiyari	Colombia_LasDelicias_1200BP	Colombia_Soacha_520BP	-0.000198	-0.206	2885	2896	52625
Mbuti.DG	Cabiyari	Colombia_Purnia_530BP	Colombia_Soacha_520BP	0.001387	1.159	2126	2074	37879
Mbuti.DG	Carijona	Colombia_Checua_6000BP	Colombia_LagunadelaHerrera_2000BP	0.001716	2.906	3369	3273	56376
Mbuti.DG	Carijona	Colombia_Checua_6000BP	Colombia_LasDelicias_1200BP	0.00159	2.146	3267	3180	54412
Mbuti.DG	Carijona	Colombia_Checua_6000BP	Colombia_Purnia_530BP	0.000567	0.608	2375	2352	39594
Mbuti.DG	Carijona	Colombia_Checua_6000BP	Colombia_Soacha_520BP	0.001984	2.289	2881	2786	48166
Mbuti.DG	Carijona	Colombia_LagunadelaHerrera_2000BP	Colombia_LasDelicias_1200BP	0.000185	0.328	3863	3850	67758
Mbuti.DG	Carijona	Colombia_LagunadelaHerrera_2000BP	Colombia_Purnia_530BP	-0.000821	-1.109	2608	2645	45602
Mbuti.DG	Carijona	Colombia_LagunadelaHerrera_2000BP	Colombia_Soacha_520BP	0.000404	0.575	3329	3305	58058
Mbuti.DG	Carijona	Colombia_LasDelicias_1200BP	Colombia_Purnia_530BP	-0.001523	-1.789	2535	2603	44430
Mbuti.DG	Carijona	Colombia_LasDelicias_1200BP	Colombia_Soacha_520BP	0.000458	0.586	3181	3156	55933
Mbuti.DG	Carijona	Colombia_Purnia_530BP	Colombia_Soacha_520BP	0.002139	2.14	2368	2282	40168
Mbuti.DG	Cocama	Colombia_Checua_6000BP	Colombia_LagunadelaHerrera_2000BP	0.001949	3.22	3265	3158	54748
Mbuti.DG	Cocama	Colombia_Checua_6000BP	Colombia_LasDelicias_1200BP	0.002386	3.274	3183	3057	52876
Mbuti.DG	Cocama	Colombia_Checua_6000BP	Colombia_Purnia_530BP	0.000979	1.046	2312	2274	38592
Mbuti.DG	Cocama	Colombia_Checua_6000BP	Colombia_Soacha_520BP	0.001873	2.057	2793	2705	46868
Mbuti.DG	Cocama	Colombia_LagunadelaHerrera_2000BP	Colombia_LasDelicias_1200BP	0.000568	1.005	3750	3712	65714
Mbuti.DG	Cocama	Colombia_LagunadelaHerrera_2000BP	Colombia_Purnia_530BP	-0.000734	-0.999	2530	2563	44406
Mbuti.DG	Cocama	Colombia_LagunadelaHerrera_2000BP	Colombia_Soacha_520BP	0.000347	0.488	3225	3205	56416
Mbuti.DG	Cocama	Colombia_LasDelicias_1200BP	Colombia_Purnia_530BP	-0.001463	-1.713	2464	2527	43299
Mbuti.DG	Cocama	Colombia_LasDelicias_1200BP	Colombia_Soacha_520BP	0.000399	0.503	3089	3067	54394
Mbuti.DG	Cocama	Colombia_Purnia_530BP	Colombia_Soacha_520BP	0.002218	2.253	2304	2217	39176
Mbuti.DG	Coreguaje	Colombia_Checua_6000BP	Colombia_LagunadelaHerrera_2000BP	0.001893	3.456	3344	3238	56193
Mbuti.DG	Coreguaje	Colombia_Checua_6000BP	Colombia_LasDelicias_1200BP	0.001911	2.752	3247	3143	54235
Mbuti.DG	Coreguaje	Colombia_Checua_6000BP	Colombia_Purnia_530BP	0.000478	0.548	2348	2329	39462
Mbuti.DG	Coreguaje	Colombia_Checua_6000BP	Colombia_Soacha_520BP	0.002409	2.797	2868	2752	48013
Mbuti.DG	Coreguaje	Colombia_LagunadelaHerrera_2000BP	Colombia_LasDelicias_1200BP	0.000372	0.693	3845	3820	67537
Mbuti.DG	Coreguaje	Colombia_LagunadelaHerrera_2000BP	Colombia_Purnia_530BP	-0.000819	-1.159	2587	2624	45452
Mbuti.DG	Coreguaje	Colombia_LagunadelaHerrera_2000BP	Colombia_Soacha_520BP	0.000716	1.078	3315	3273	57876
Mbuti.DG	Coreguaje	Colombia_LasDelicias_1200BP	Colombia_Purnia_530BP	-0.001605	-1.938	2516	2587	44282
Mbuti.DG	Coreguaje	Colombia_LasDelicias_1200BP	Colombia_Soacha_520BP	0.000505	0.672	3165	3137	55759
Mbuti.DG	Coreguaje	Colombia_Purnia_530BP	Colombia_Soacha_520BP	0.002194	2.305	2350	2262	40039
Mbuti.DG	Curripaco	Colombia_Checua_6000BP	Colombia_LagunadelaHerrera_2000BP	0.001717	2.983	3269	3175	54748
Mbuti.DG	Curripaco	Colombia_Checua_6000BP	Colombia_LasDelicias_1200BP	0.001853	2.535	3179	3081	52876
Mbuti.DG	Curripaco	Colombia_Checua_6000BP	Colombia_Purnia_530BP	0.001536	1.716	2324	2265	38592
Mbuti.DG	Curripaco	Colombia_Checua_6000BP	Colombia_Soacha_520BP	0.002942	3.305	2822	2684	46868
Mbuti.DG	Curripaco	Colombia_LagunadelaHerrera_2000BP	Colombia_LasDelicias_1200BP	0.000449	0.797	3750	3721	65714
Mbuti.DG	Curripaco	Colombia_LagunadelaHerrera_2000BP	Colombia_Purnia_530BP	6.6e-05	0.092	2552	2549	44406
Mbuti.DG	Curripaco	Colombia_LagunadelaHerrera_2000BP	Colombia_Soacha_520BP	0.001545	2.221	3268	3181	56416
Mbuti.DG	Curripaco	Colombia_LasDelicias_1200BP	Colombia_Purnia_530BP	-0.000904	-1.078	2483	2522	43299
Mbuti.DG	Curripaco	Colombia_LasDelicias_1200BP	Colombia_Soacha_520BP	0.001349	1.71	3124	3050	54394
Mbuti.DG	Curripaco	Colombia_Purnia_530BP	Colombia_Soacha_520BP	0.002472	2.443	2314	2217	39176
Mbuti.DG	Guayabero	Colombia_Checua_6000BP	Colombia_LagunadelaHerrera_2000BP	0.001338	2.372	3293	3219	55254
Mbuti.DG	Guayabero	Colombia_Checua_6000BP	Colombia_LasDelicias_1200BP	0.001455	2.07	3198	3121	53319
Mbuti.DG	Guayabero	Colombia_Checua_6000BP	Colombia_Purnia_530BP	9.3e-05	0.106	2313	2310	38819
Mbuti.DG	Guayabero	Colombia_Checua_6000BP	Colombia_Soacha_520BP	0.00159	1.859	2816	2741	47222
Mbuti.DG	Guayabero	Colombia_LagunadelaHerrera_2000BP	Colombia_LasDelicias_1200BP	0.000368	0.689	3795	3770	66424
Mbuti.DG	Guayabero	Colombia_LagunadelaHerrera_2000BP	Colombia_Purnia_530BP	-0.000656	-0.938	2558	2588	44732
Mbuti.DG	Guayabero	Colombia_LagunadelaHerrera_2000BP	Colombia_Soacha_520BP	0.000664	0.987	3277	3240	56940
Mbuti.DG	Guayabero	Colombia_LasDelicias_1200BP	Colombia_Purnia_530BP	-0.001507	-1.862	2483	2549	43572
Mbuti.DG	Guayabero	Colombia_LasDelicias_1200BP	Colombia_Soacha_520BP	0.000423	0.563	3126	3103	54850
Mbuti.DG	Guayabero	Colombia_Purnia_530BP	Colombia_Soacha_520BP	0.00219	2.272	2327	2241	39408
Mbuti.DG	Inga2	Colombia_Checua_6000BP	Colombia_LagunadelaHerrera_2000BP	0.001979	2.693	3363	3252	56178
Mbuti.DG	Inga2	Colombia_Checua_6000BP	Colombia_LasDelicias_1200BP	0.00188	2.055	3257	3155	54220
Mbuti.DG	Inga2	Colombia_Checua_6000BP	Colombia_Purnia_530BP	0.001576	1.375	2386	2324	39456
Mbuti.DG	Inga2	Colombia_Checua_6000BP	Colombia_Soacha_520BP	0.001555	1.421	2876	2802	48000
Mbuti.DG	Inga2	Colombia_LagunadelaHerrera_2000BP	Colombia_LasDelicias_1200BP	-4.4e-05	-0.06	3849	3852	67520
Mbuti.DG	Inga2	Colombia_LagunadelaHerrera_2000BP	Colombia_Purnia_530BP	-0.000372	-0.407	2613	2630	45444
Mbuti.DG	Inga2	Colombia_LagunadelaHerrera_2000BP	Colombia_Soacha_520BP	9.4e-05	0.101	3317	3311	57862
Mbuti.DG	Inga2	Colombia_LasDelicias_1200BP	Colombia_Purnia_530BP	-0.001063	-0.963	2549	2596	44273
Mbuti.DG	Inga2	Colombia_LasDelicias_1200BP	Colombia_Soacha_520BP	0.000146	0.143	3188	3180	55745
Mbuti.DG	Inga2	Colombia_Purnia_530BP	Colombia_Soacha_520BP	0.001477	1.156	2346	2287	40033
Mbuti.DG	Kamentsa	Colombia_Checua_6000BP	Colombia_LagunadelaHerrera_2000BP	0.001875	2.873	3359	3254	56192
Mbuti.DG	Kamentsa	Colombia_Checua_6000BP	Colombia_LasDelicias_1200BP	0.001885	2.3	3263	3160	54234
Mbuti.DG	Kamentsa	Colombia_Checua_6000BP	Colombia_Purnia_530BP	0.000724	0.755	2362	2333	39461
Mbuti.DG	Kamentsa	Colombia_Checua_6000BP	Colombia_Soacha_520BP	0.002385	2.4	2887	2773	48013
Mbuti.DG	Kamentsa	Colombia_LagunadelaHerrera_2000BP	Colombia_LasDelicias_1200BP	0.000483	0.784	3857	3824	67534
Mbuti.DG	Kamentsa	Colombia_LagunadelaHerrera_2000BP	Colombia_Purnia_530BP	-0.000579	-0.741	2601	2627	45450
Mbuti.DG	Kamentsa	Colombia_LagunadelaHerrera_2000BP	Colombia_Soacha_520BP	0.00103	1.323	3343	3283	57876
Mbuti.DG	Kamentsa	Colombia_LasDelicias_1200BP	Colombia_Purnia_530BP	-0.001537	-1.681	2522	2590	44280
Mbuti.DG	Kamentsa	Colombia_LasDelicias_1200BP	Colombia_Soacha_520BP	0.001125	1.277	3195	3133	55759
Mbuti.DG	Kamentsa	Colombia_Purnia_530BP	Colombia_Soacha_520BP	0.002913	2.633	2389	2272	40039
Mbuti.DG	Karapana	Colombia_Checua_6000BP	Colombia_LagunadelaHerrera_2000BP	0.001803	2.342	3298	3198	55188
Mbuti.DG	Karapana	Colombia_Checua_6000BP	Colombia_LasDelicias_1200BP	0.001938	2.003	3196	3093	53258
Mbuti.DG	Karapana	Colombia_Checua_6000BP	Colombia_Purnia_530BP	0.000232	0.196	2300	2291	38780
Mbuti.DG	Karapana	Colombia_Checua_6000BP	Colombia_Soacha_520BP	0.002481	2.098	2834	2717	47169
Mbuti.DG	Karapana	Colombia_LagunadelaHerrera_2000BP	Colombia_LasDelicias_1200BP	0.000271	0.365	3789	3771	66345
Mbuti.DG	Karapana	Colombia_LagunadelaHerrera_2000BP	Colombia_Purnia_530BP	-0.000538	-0.561	2555	2579	44689
Mbuti.DG	Karapana	Colombia_LagunadelaHerrera_2000BP	Colombia_Soacha_520BP	0.000981	1.07	3282	3226	56873
Mbuti.DG	Karapana	Colombia_LasDelicias_1200BP	Colombia_Purnia_530BP	-0.001531	-1.312	2486	2552	43530
Mbuti.DG	Karapana	Colombia_LasDelicias_1200BP	Colombia_Soacha_520BP	0.000488	0.476	3115	3088	54787
Mbuti.DG	Karapana	Colombia_Purnia_530BP	Colombia_Soacha_520BP	0.001901	1.384	2324	2249	39372
Mbuti.DG	Kubeo	Colombia_Checua_6000BP	Colombia_LagunadelaHerrera_2000BP	0.00117	1.946	3316	3251	55942
Mbuti.DG	Kubeo	Colombia_Checua_6000BP	Colombia_LasDelicias_1200BP	0.001502	2.005	3224	3143	54001
Mbuti.DG	Kubeo	Colombia_Checua_6000BP	Colombia_Purnia_530BP	0.000366	0.401	2341	2327	39322
Mbuti.DG	Kubeo	Colombia_Checua_6000BP	Colombia_Soacha_520BP	0.002418	2.667	2863	2747	47822
Mbuti.DG	Kubeo	Colombia_LagunadelaHerrera_2000BP	Colombia_LasDelicias_1200BP	0.000335	0.582	3828	3806	67239
Mbuti.DG	Kubeo	Colombia_LagunadelaHerrera_2000BP	Colombia_Purnia_530BP	-0.000665	-0.918	2584	2614	45289
Mbuti.DG	Kubeo	Colombia_LagunadelaHerrera_2000BP	Colombia_Soacha_520BP	0.001327	1.819	3328	3252	57641
Mbuti.DG	Kubeo	Colombia_LasDelicias_1200BP	Colombia_Purnia_530BP	-0.001472	-1.675	2514	2579	44128
Mbuti.DG	Kubeo	Colombia_LasDelicias_1200BP	Colombia_Soacha_520BP	0.001067	1.295	3182	3122	55536
Mbuti.DG	Kubeo	Colombia_Purnia_530BP	Colombia_Soacha_520BP	0.002736	2.691	2363	2254	39909
Mbuti.DG	Matapi	Colombia_Checua_6000BP	Colombia_LagunadelaHerrera_2000BP	0.001817	3.032	3269	3169	54748
Mbuti.DG	Matapi	Colombia_Checua_6000BP	Colombia_LasDelicias_1200BP	0.001949	2.624	3178	3075	52876
Mbuti.DG	Matapi	Colombia_Checua_6000BP	Colombia_Purnia_530BP	0.000611	0.653	2305	2282	38592
Mbuti.DG	Matapi	Colombia_Checua_6000BP	Colombia_Soacha_520BP	0.001388	1.541	2781	2716	46868
Mbuti.DG	Matapi	Colombia_LagunadelaHerrera_2000BP	Colombia_LasDelicias_1200BP	0.000419	0.733	3750	3722	65714
Mbuti.DG	Matapi	Colombia_LagunadelaHerrera_2000BP	Colombia_Purnia_530BP	-0.000452	-0.608	2544	2564	44406
Mbuti.DG	Matapi	Colombia_LagunadelaHerrera_2000BP	Colombia_Soacha_520BP	6.9e-05	0.093	3228	3225	56416
Mbuti.DG	Matapi	Colombia_LasDelicias_1200BP	Colombia_Purnia_530BP	-0.001432	-1.652	2473	2535	43299
Mbuti.DG	Matapi	Colombia_LasDelicias_1200BP	Colombia_Soacha_520BP	-0.000261	-0.319	3076	3091	54394
Mbuti.DG	Matapi	Colombia_Purnia_530BP	Colombia_Soacha_520BP	0.001361	1.336	2287	2234	39176
Mbuti.DG	Murui	Colombia_Checua_6000BP	Colombia_LagunadelaHerrera_2000BP	0.002172	3.788	3358	3236	56193
Mbuti.DG	Murui	Colombia_Checua_6000BP	Colombia_LasDelicias_1200BP	0.002315	3.16	3266	3141	54235
Mbuti.DG	Murui	Colombia_Checua_6000BP	Colombia_Purnia_530BP	0.000593	0.668	2349	2325	39462
Mbuti.DG	Murui	Colombia_Checua_6000BP	Colombia_Soacha_520BP	0.002361	2.698	2866	2752	48013
Mbuti.DG	Murui	Colombia_LagunadelaHerrera_2000BP	Colombia_LasDelicias_1200BP	0.000439	0.779	3848	3819	67537
Mbuti.DG	Murui	Colombia_LagunadelaHerrera_2000BP	Colombia_Purnia_530BP	-0.001345	-1.89	2573	2634	45452
Mbuti.DG	Murui	Colombia_LagunadelaHerrera_2000BP	Colombia_Soacha_520BP	0.000682	0.98	3314	3274	57876
Mbuti.DG	Murui	Colombia_LasDelicias_1200BP	Colombia_Purnia_530BP	-0.002126	-2.471	2499	2593	44282
Mbuti.DG	Murui	Colombia_LasDelicias_1200BP	Colombia_Soacha_520BP	0.000744	0.937	3173	3131	55759
Mbuti.DG	Murui	Colombia_Purnia_530BP	Colombia_Soacha_520BP	0.002884	2.958	2373	2257	40039
Mbuti.DG	Nukak	Colombia_Checua_6000BP	Colombia_LagunadelaHerrera_2000BP	0.001271	2.253	3321	3250	55944
Mbuti.DG	Nukak	Colombia_Checua_6000BP	Colombia_LasDelicias_1200BP	0.001255	1.748	3224	3157	54002
Mbuti.DG	Nukak	Colombia_Checua_6000BP	Colombia_Purnia_530BP	9.3e-05	0.108	2337	2333	39323
Mbuti.DG	Nukak	Colombia_Checua_6000BP	Colombia_Soacha_520BP	0.001633	1.929	2850	2772	47824
Mbuti.DG	Nukak	Colombia_LagunadelaHerrera_2000BP	Colombia_LasDelicias_1200BP	0.000155	0.284	3819	3809	67240
Mbuti.DG	Nukak	Colombia_LagunadelaHerrera_2000BP	Colombia_Purnia_530BP	-0.000642	-0.927	2583	2612	45290
Mbuti.DG	Nukak	Colombia_LagunadelaHerrera_2000BP	Colombia_Soacha_520BP	0.000619	0.928	3306	3271	57643
Mbuti.DG	Nukak	Colombia_LasDelicias_1200BP	Colombia_Purnia_530BP	-0.001257	-1.575	2513	2568	44129
Mbuti.DG	Nukak	Colombia_LasDelicias_1200BP	Colombia_Soacha_520BP	0.000585	0.787	3161	3128	55537
Mbuti.DG	Nukak	Colombia_Purnia_530BP	Colombia_Soacha_520BP	0.002108	2.177	2356	2272	39910
Mbuti.DG	Pasto	Colombia_Checua_6000BP	Colombia_LagunadelaHerrera_2000BP	0.001714	2.579	3341	3244	56190
Mbuti.DG	Pasto	Colombia_Checua_6000BP	Colombia_LasDelicias_1200BP	0.001386	1.692	3231	3156	54232
Mbuti.DG	Pasto	Colombia_Checua_6000BP	Colombia_Purnia_530BP	-0.000522	-0.502	2331	2351	39460
Mbuti.DG	Pasto	Colombia_Checua_6000BP	Colombia_Soacha_520BP	0.001084	1.067	2830	2778	48010
Mbuti.DG	Pasto	Colombia_LagunadelaHerrera_2000BP	Colombia_LasDelicias_1200BP	-0.000218	-0.338	3806	3821	67534
Mbuti.DG	Pasto	Colombia_LagunadelaHerrera_2000BP	Colombia_Purnia_530BP	-0.001413	-1.731	2568	2632	45450
Mbuti.DG	Pasto	Colombia_LagunadelaHerrera_2000BP	Colombia_Soacha_520BP	-0.000137	-0.169	3278	3286	57873
Mbuti.DG	Pasto	Colombia_LasDelicias_1200BP	Colombia_Purnia_530BP	-0.001825	-1.833	2506	2587	44280
Mbuti.DG	Pasto	Colombia_LasDelicias_1200BP	Colombia_Soacha_520BP	0.000483	0.539	3148	3121	55756
Mbuti.DG	Pasto	Colombia_Purnia_530BP	Colombia_Soacha_520BP	0.00258	2.204	2353	2250	40037
Mbuti.DG	Piapoco2	Colombia_Checua_6000BP	Colombia_LagunadelaHerrera_2000BP	0.001663	3.005	3349	3256	56381
Mbuti.DG	Piapoco2	Colombia_Checua_6000BP	Colombia_LasDelicias_1200BP	0.001995	2.847	3259	3151	54417
Mbuti.DG	Piapoco2	Colombia_Checua_6000BP	Colombia_Purnia_530BP	0.000497	0.573	2357	2337	39597
Mbuti.DG	Piapoco2	Colombia_Checua_6000BP	Colombia_Soacha_520BP	0.002306	2.774	2871	2760	48170
Mbuti.DG	Piapoco2	Colombia_LagunadelaHerrera_2000BP	Colombia_LasDelicias_1200BP	0.000579	1.068	3856	3817	67768
Mbuti.DG	Piapoco2	Colombia_LagunadelaHerrera_2000BP	Colombia_Purnia_530BP	-0.000803	-1.157	2589	2626	45606
Mbuti.DG	Piapoco2	Colombia_LagunadelaHerrera_2000BP	Colombia_Soacha_520BP	0.000801	1.228	3323	3277	58065
Mbuti.DG	Piapoco2	Colombia_LasDelicias_1200BP	Colombia_Purnia_530BP	-0.001847	-2.241	2517	2599	44434
Mbuti.DG	Piapoco2	Colombia_LasDelicias_1200BP	Colombia_Soacha_520BP	0.00035	0.477	3167	3148	55940
Mbuti.DG	Piapoco2	Colombia_Purnia_530BP	Colombia_Soacha_520BP	0.002312	2.467	2362	2269	40171
Mbuti.DG	Piratapuyo	Colombia_Checua_6000BP	Colombia_LagunadelaHerrera_2000BP	0.00149	2.486	3332	3249	55915
Mbuti.DG	Piratapuyo	Colombia_Checua_6000BP	Colombia_LasDelicias_1200BP	0.001298	1.706	3225	3155	53973
Mbuti.DG	Piratapuyo	Colombia_Checua_6000BP	Colombia_Purnia_530BP	0.000464	0.495	2347	2329	39300
Mbuti.DG	Piratapuyo	Colombia_Checua_6000BP	Colombia_Soacha_520BP	0.001593	1.759	2850	2774	47799
Mbuti.DG	Piratapuyo	Colombia_LagunadelaHerrera_2000BP	Colombia_LasDelicias_1200BP	0.00023	0.399	3819	3803	67200
Mbuti.DG	Piratapuyo	Colombia_LagunadelaHerrera_2000BP	Colombia_Purnia_530BP	-0.000749	-1.035	2578	2612	45261
Mbuti.DG	Piratapuyo	Colombia_LagunadelaHerrera_2000BP	Colombia_Soacha_520BP	0.000512	0.716	3301	3272	57609
Mbuti.DG	Piratapuyo	Colombia_LasDelicias_1200BP	Colombia_Purnia_530BP	-0.001144	-1.348	2511	2561	44101
Mbuti.DG	Piratapuyo	Colombia_LasDelicias_1200BP	Colombia_Soacha_520BP	0.000483	0.598	3157	3131	55504
Mbuti.DG	Piratapuyo	Colombia_Purnia_530BP	Colombia_Soacha_520BP	0.002153	2.162	2350	2264	39884
Mbuti.DG	Puinave	Colombia_Checua_6000BP	Colombia_LagunadelaHerrera_2000BP	0.001445	2.532	3260	3181	54748
Mbuti.DG	Puinave	Colombia_Checua_6000BP	Colombia_LasDelicias_1200BP	0.001665	2.349	3174	3086	52876
Mbuti.DG	Puinave	Colombia_Checua_6000BP	Colombia_Purnia_530BP	0.001124	1.292	2316	2273	38592
Mbuti.DG	Puinave	Colombia_Checua_6000BP	Colombia_Soacha_520BP	0.001685	1.987	2786	2707	46868
Mbuti.DG	Puinave	Colombia_LagunadelaHerrera_2000BP	Colombia_LasDelicias_1200BP	0.000441	0.817	3746	3717	65714
Mbuti.DG	Puinave	Colombia_LagunadelaHerrera_2000BP	Colombia_Purnia_530BP	9e-06	0.013	2551	2550	44406
Mbuti.DG	Puinave	Colombia_LagunadelaHerrera_2000BP	Colombia_Soacha_520BP	0.000579	0.864	3235	3203	56416
Mbuti.DG	Puinave	Colombia_LasDelicias_1200BP	Colombia_Purnia_530BP	-0.000802	-0.982	2484	2519	43299
Mbuti.DG	Puinave	Colombia_LasDelicias_1200BP	Colombia_Soacha_520BP	0.000366	0.486	3093	3073	54394
Mbuti.DG	Puinave	Colombia_Purnia_530BP	Colombia_Soacha_520BP	0.001264	1.322	2286	2237	39176
Mbuti.DG	Saliba	Colombia_Checua_6000BP	Colombia_LagunadelaHerrera_2000BP	0.001592	2.802	3344	3254	56193
Mbuti.DG	Saliba	Colombia_Checua_6000BP	Colombia_LasDelicias_1200BP	0.001769	2.531	3251	3155	54235
Mbuti.DG	Saliba	Colombia_Checua_6000BP	Colombia_Purnia_530BP	0.000397	0.45	2355	2339	39462
Mbuti.DG	Saliba	Colombia_Checua_6000BP	Colombia_Soacha_520BP	0.002184	2.521	2865	2760	48013
Mbuti.DG	Saliba	Colombia_LagunadelaHerrera_2000BP	Colombia_LasDelicias_1200BP	0.000421	0.799	3848	3819	67537
Mbuti.DG	Saliba	Colombia_LagunadelaHerrera_2000BP	Colombia_Purnia_530BP	-0.00094	-1.337	2589	2632	45452
Mbuti.DG	Saliba	Colombia_LagunadelaHerrera_2000BP	Colombia_Soacha_520BP	0.000812	1.212	3325	3278	57876
Mbuti.DG	Saliba	Colombia_LasDelicias_1200BP	Colombia_Purnia_530BP	-0.001728	-2.085	2520	2596	44282
Mbuti.DG	Saliba	Colombia_LasDelicias_1200BP	Colombia_Soacha_520BP	0.000535	0.711	3176	3146	55759
Mbuti.DG	Saliba	Colombia_Purnia_530BP	Colombia_Soacha_520BP	0.002711	2.793	2372	2263	40039
Mbuti.DG	Sikuani	Colombia_Checua_6000BP	Colombia_LagunadelaHerrera_2000BP	0.0015	2.532	3294	3211	55254
Mbuti.DG	Sikuani	Colombia_Checua_6000BP	Colombia_LasDelicias_1200BP	0.001754	2.32	3206	3113	53319
Mbuti.DG	Sikuani	Colombia_Checua_6000BP	Colombia_Purnia_530BP	0.000796	0.878	2325	2294	38819
Mbuti.DG	Sikuani	Colombia_Checua_6000BP	Colombia_Soacha_520BP	0.002197	2.505	2829	2726	47222
Mbuti.DG	Sikuani	Colombia_LagunadelaHerrera_2000BP	Colombia_LasDelicias_1200BP	0.000642	1.152	3803	3760	66424
Mbuti.DG	Sikuani	Colombia_LagunadelaHerrera_2000BP	Colombia_Purnia_530BP	-0.000221	-0.299	2565	2575	44732
Mbuti.DG	Sikuani	Colombia_LagunadelaHerrera_2000BP	Colombia_Soacha_520BP	0.001131	1.636	3289	3225	56940
Mbuti.DG	Sikuani	Colombia_LasDelicias_1200BP	Colombia_Purnia_530BP	-0.001395	-1.581	2484	2545	43572
Mbuti.DG	Sikuani	Colombia_LasDelicias_1200BP	Colombia_Soacha_520BP	0.000657	0.834	3127	3091	54850
Mbuti.DG	Sikuani	Colombia_Purnia_530BP	Colombia_Soacha_520BP	0.002216	2.193	2326	2239	39408
Mbuti.DG	Siona	Colombia_Checua_6000BP	Colombia_LagunadelaHerrera_2000BP	0.002094	3.766	3356	3238	56193
Mbuti.DG	Siona	Colombia_Checua_6000BP	Colombia_LasDelicias_1200BP	0.002015	2.889	3256	3147	54235
Mbuti.DG	Siona	Colombia_Checua_6000BP	Colombia_Purnia_530BP	0.000744	0.858	2353	2324	39462
Mbuti.DG	Siona	Colombia_Checua_6000BP	Colombia_Soacha_520BP	0.002558	2.993	2874	2751	48013
Mbuti.DG	Siona	Colombia_LagunadelaHerrera_2000BP	Colombia_LasDelicias_1200BP	0.000292	0.535	3846	3826	67537
Mbuti.DG	Siona	Colombia_LagunadelaHerrera_2000BP	Colombia_Purnia_530BP	-0.001021	-1.444	2580	2627	45452
Mbuti.DG	Siona	Colombia_LagunadelaHerrera_2000BP	Colombia_Soacha_520BP	0.000801	1.217	3322	3275	57876
Mbuti.DG	Siona	Colombia_LasDelicias_1200BP	Colombia_Purnia_530BP	-0.001689	-2.052	2510	2585	44282
Mbuti.DG	Siona	Colombia_LasDelicias_1200BP	Colombia_Soacha_520BP	0.000741	0.98	3180	3139	55759
Mbuti.DG	Siona	Colombia_Purnia_530BP	Colombia_Soacha_520BP	0.002384	2.477	2359	2263	40039
Mbuti.DG	Siriano	Colombia_Checua_6000BP	Colombia_LagunadelaHerrera_2000BP	0.001156	1.8	3286	3223	55254
Mbuti.DG	Siriano	Colombia_Checua_6000BP	Colombia_LasDelicias_1200BP	0.001506	1.905	3202	3122	53319
Mbuti.DG	Siriano	Colombia_Checua_6000BP	Colombia_Purnia_530BP	0.000696	0.733	2330	2303	38819
Mbuti.DG	Siriano	Colombia_Checua_6000BP	Colombia_Soacha_520BP	0.001731	1.82	2824	2742	47222
Mbuti.DG	Siriano	Colombia_LagunadelaHerrera_2000BP	Colombia_LasDelicias_1200BP	0.000518	0.886	3808	3773	66424
Mbuti.DG	Siriano	Colombia_LagunadelaHerrera_2000BP	Colombia_Purnia_530BP	-0.000165	-0.219	2571	2579	44732
Mbuti.DG	Siriano	Colombia_LagunadelaHerrera_2000BP	Colombia_Soacha_520BP	0.00095	1.251	3290	3236	56940
Mbuti.DG	Siriano	Colombia_LasDelicias_1200BP	Colombia_Purnia_530BP	-0.001361	-1.529	2495	2554	43572
Mbuti.DG	Siriano	Colombia_LasDelicias_1200BP	Colombia_Soacha_520BP	0.000452	0.551	3135	3110	54850
Mbuti.DG	Siriano	Colombia_Purnia_530BP	Colombia_Soacha_520BP	0.001904	1.785	2333	2258	39408
Mbuti.DG	Tanimuka	Colombia_Checua_6000BP	Colombia_LagunadelaHerrera_2000BP	0.00172	2.849	3270	3175	54748
Mbuti.DG	Tanimuka	Colombia_Checua_6000BP	Colombia_LasDelicias_1200BP	0.001957	2.632	3184	3081	52876
Mbuti.DG	Tanimuka	Colombia_Checua_6000BP	Colombia_Purnia_530BP	0.001736	1.933	2329	2262	38592
Mbuti.DG	Tanimuka	Colombia_Checua_6000BP	Colombia_Soacha_520BP	0.001847	2.063	2797	2711	46868
Mbuti.DG	Tanimuka	Colombia_LagunadelaHerrera_2000BP	Colombia_LasDelicias_1200BP	0.00053	0.963	3747	3712	65714
Mbuti.DG	Tanimuka	Colombia_LagunadelaHerrera_2000BP	Colombia_Purnia_530BP	0.000409	0.572	2560	2542	44406
Mbuti.DG	Tanimuka	Colombia_LagunadelaHerrera_2000BP	Colombia_Soacha_520BP	0.000276	0.391	3226	3211	56416
Mbuti.DG	Tanimuka	Colombia_LasDelicias_1200BP	Colombia_Purnia_530BP	-0.000408	-0.488	2491	2509	43299
Mbuti.DG	Tanimuka	Colombia_LasDelicias_1200BP	Colombia_Soacha_520BP	0.000145	0.186	3086	3079	54394
Mbuti.DG	Tanimuka	Colombia_Purnia_530BP	Colombia_Soacha_520BP	0.000646	0.65	2278	2252	39176
Mbuti.DG	Tatuyo	Colombia_Checua_6000BP	Colombia_LagunadelaHerrera_2000BP	0.001488	1.902	3303	3221	55019
Mbuti.DG	Tatuyo	Colombia_Checua_6000BP	Colombia_LasDelicias_1200BP	0.001832	1.849	3217	3120	53094
Mbuti.DG	Tatuyo	Colombia_Checua_6000BP	Colombia_Purnia_530BP	0.000187	0.16	2317	2310	38675
Mbuti.DG	Tatuyo	Colombia_Checua_6000BP	Colombia_Soacha_520BP	0.001165	0.976	2807	2752	47026
Mbuti.DG	Tatuyo	Colombia_LagunadelaHerrera_2000BP	Colombia_LasDelicias_1200BP	0.000236	0.324	3786	3770	66143
Mbuti.DG	Tatuyo	Colombia_LagunadelaHerrera_2000BP	Colombia_Purnia_530BP	-0.000241	-0.261	2565	2576	44557
Mbuti.DG	Tatuyo	Colombia_LagunadelaHerrera_2000BP	Colombia_Soacha_520BP	-0.000235	-0.239	3255	3268	56701
Mbuti.DG	Tatuyo	Colombia_LasDelicias_1200BP	Colombia_Purnia_530BP	-0.000972	-0.879	2499	2541	43404
Mbuti.DG	Tatuyo	Colombia_LasDelicias_1200BP	Colombia_Soacha_520BP	-0.000474	-0.454	3088	3114	54615
Mbuti.DG	Tatuyo	Colombia_Purnia_530BP	Colombia_Soacha_520BP	0.000464	0.344	2294	2276	39255
Mbuti.DG	Tikuna	Colombia_Checua_6000BP	Colombia_LagunadelaHerrera_2000BP	0.001521	2.706	3264	3180	54748
Mbuti.DG	Tikuna	Colombia_Checua_6000BP	Colombia_LasDelicias_1200BP	0.00182	2.589	3178	3081	52876
Mbuti.DG	Tikuna	Colombia_Checua_6000BP	Colombia_Purnia_530BP	0.000835	0.968	2311	2278	38592
Mbuti.DG	Tikuna	Colombia_Checua_6000BP	Colombia_Soacha_520BP	0.001822	2.139	2793	2708	46868
Mbuti.DG	Tikuna	Colombia_LagunadelaHerrera_2000BP	Colombia_LasDelicias_1200BP	0.000572	1.079	3749	3711	65714
Mbuti.DG	Tikuna	Colombia_LagunadelaHerrera_2000BP	Colombia_Purnia_530BP	-0.00029	-0.419	2543	2556	44406
Mbuti.DG	Tikuna	Colombia_LagunadelaHerrera_2000BP	Colombia_Soacha_520BP	0.000608	0.921	3233	3199	56416
Mbuti.DG	Tikuna	Colombia_LasDelicias_1200BP	Colombia_Purnia_530BP	-0.00135	-1.668	2474	2532	43299
Mbuti.DG	Tikuna	Colombia_LasDelicias_1200BP	Colombia_Soacha_520BP	0.0002	0.27	3089	3078	54394
Mbuti.DG	Tikuna	Colombia_Purnia_530BP	Colombia_Soacha_520BP	0.001647	1.73	2296	2232	39176
Mbuti.DG	Tukano	Colombia_Checua_6000BP	Colombia_LagunadelaHerrera_2000BP	0.001572	2.594	3300	3213	55254
Mbuti.DG	Tukano	Colombia_Checua_6000BP	Colombia_LasDelicias_1200BP	0.001644	2.203	3208	3121	53319
Mbuti.DG	Tukano	Colombia_Checua_6000BP	Colombia_Purnia_530BP	0.000628	0.676	2321	2297	38819
Mbuti.DG	Tukano	Colombia_Checua_6000BP	Colombia_Soacha_520BP	0.001975	2.155	2833	2740	47222
Mbuti.DG	Tukano	Colombia_LagunadelaHerrera_2000BP	Colombia_LasDelicias_1200BP	0.000435	0.775	3799	3770	66424
Mbuti.DG	Tukano	Colombia_LagunadelaHerrera_2000BP	Colombia_Purnia_530BP	-0.000507	-0.681	2561	2584	44732
Mbuti.DG	Tukano	Colombia_LagunadelaHerrera_2000BP	Colombia_Soacha_520BP	0.000685	0.959	3281	3242	56940
Mbuti.DG	Tukano	Colombia_LasDelicias_1200BP	Colombia_Purnia_530BP	-0.001221	-1.382	2489	2543	43572
Mbuti.DG	Tukano	Colombia_LasDelicias_1200BP	Colombia_Soacha_520BP	0.000495	0.645	3124	3096	54850
Mbuti.DG	Tukano	Colombia_Purnia_530BP	Colombia_Soacha_520BP	0.001649	1.631	2319	2254	39408
Mbuti.DG	Tuyuca	Colombia_Checua_6000BP	Colombia_LagunadelaHerrera_2000BP	0.001033	1.755	3316	3258	55929
Mbuti.DG	Tuyuca	Colombia_Checua_6000BP	Colombia_LasDelicias_1200BP	0.001187	1.608	3222	3158	53987
Mbuti.DG	Tuyuca	Colombia_Checua_6000BP	Colombia_Purnia_530BP	0.0005	0.548	2346	2326	39312
Mbuti.DG	Tuyuca	Colombia_Checua_6000BP	Colombia_Soacha_520BP	0.001511	1.711	2841	2768	47811
Mbuti.DG	Tuyuca	Colombia_LagunadelaHerrera_2000BP	Colombia_LasDelicias_1200BP	0.000295	0.532	3821	3801	67221
Mbuti.DG	Tuyuca	Colombia_LagunadelaHerrera_2000BP	Colombia_Purnia_530BP	-0.000402	-0.562	2590	2608	45278
Mbuti.DG	Tuyuca	Colombia_LagunadelaHerrera_2000BP	Colombia_Soacha_520BP	0.000872	1.265	3308	3257	57628
Mbuti.DG	Tuyuca	Colombia_LasDelicias_1200BP	Colombia_Purnia_530BP	-0.001403	-1.662	2515	2577	44117
Mbuti.DG	Tuyuca	Colombia_LasDelicias_1200BP	Colombia_Soacha_520BP	0.000617	0.8	3160	3126	55522
Mbuti.DG	Tuyuca	Colombia_Purnia_530BP	Colombia_Soacha_520BP	0.002281	2.305	2355	2264	39900
Mbuti.DG	Uitoto	Colombia_Checua_6000BP	Colombia_LagunadelaHerrera_2000BP	0.001807	3.143	3357	3255	56360
Mbuti.DG	Uitoto	Colombia_Checua_6000BP	Colombia_LasDelicias_1200BP	0.001944	2.646	3266	3160	54399
Mbuti.DG	Uitoto	Colombia_Checua_6000BP	Colombia_Purnia_530BP	0.000903	1.006	2368	2332	39592
Mbuti.DG	Uitoto	Colombia_Checua_6000BP	Colombia_Soacha_520BP	0.00177	1.992	2867	2781	48162
Mbuti.DG	Uitoto	Colombia_LagunadelaHerrera_2000BP	Colombia_LasDelicias_1200BP	0.000407	0.744	3862	3834	67745
Mbuti.DG	Uitoto	Colombia_LagunadelaHerrera_2000BP	Colombia_Purnia_530BP	-0.00034	-0.461	2604	2620	45601
Mbuti.DG	Uitoto	Colombia_LagunadelaHerrera_2000BP	Colombia_Soacha_520BP	0.000406	0.586	3319	3296	58054
Mbuti.DG	Uitoto	Colombia_LasDelicias_1200BP	Colombia_Purnia_530BP	-0.001419	-1.642	2534	2597	44429
Mbuti.DG	Uitoto	Colombia_LasDelicias_1200BP	Colombia_Soacha_520BP	0.00016	0.204	3175	3166	55931
Mbuti.DG	Uitoto	Colombia_Purnia_530BP	Colombia_Soacha_520BP	0.001637	1.643	2350	2284	40170
Mbuti.DG	Wanano	Colombia_Checua_6000BP	Colombia_LagunadelaHerrera_2000BP	0.001313	2.174	3321	3248	55939
Mbuti.DG	Wanano	Colombia_Checua_6000BP	Colombia_LasDelicias_1200BP	0.000943	1.244	3218	3167	53997
Mbuti.DG	Wanano	Colombia_Checua_6000BP	Colombia_Purnia_530BP	0.000987	1.034	2355	2316	39319
Mbuti.DG	Wanano	Colombia_Checua_6000BP	Colombia_Soacha_520BP	0.00151	1.676	2840	2768	47821
Mbuti.DG	Wanano	Colombia_LagunadelaHerrera_2000BP	Colombia_LasDelicias_1200BP	0.000183	0.318	3824	3811	67234
Mbuti.DG	Wanano	Colombia_LagunadelaHerrera_2000BP	Colombia_Purnia_530BP	-0.000158	-0.213	2587	2594	45285
Mbuti.DG	Wanano	Colombia_LagunadelaHerrera_2000BP	Colombia_Soacha_520BP	0.000568	0.79	3304	3271	57639
Mbuti.DG	Wanano	Colombia_LasDelicias_1200BP	Colombia_Purnia_530BP	-0.000775	-0.886	2523	2557	44124
Mbuti.DG	Wanano	Colombia_LasDelicias_1200BP	Colombia_Soacha_520BP	0.000673	0.852	3162	3124	55533
Mbuti.DG	Wanano	Colombia_Purnia_530BP	Colombia_Soacha_520BP	0.001803	1.776	2333	2261	39907
Mbuti.DG	Yagua	Colombia_Checua_6000BP	Colombia_LagunadelaHerrera_2000BP	0.001728	3.154	3267	3173	54748
Mbuti.DG	Yagua	Colombia_Checua_6000BP	Colombia_LasDelicias_1200BP	0.001762	2.535	3177	3084	52876
Mbuti.DG	Yagua	Colombia_Checua_6000BP	Colombia_Purnia_530BP	0.001092	1.244	2314	2271	38592
Mbuti.DG	Yagua	Colombia_Checua_6000BP	Colombia_Soacha_520BP	0.001671	1.954	2794	2715	46868
Mbuti.DG	Yagua	Colombia_LagunadelaHerrera_2000BP	Colombia_LasDelicias_1200BP	0.000284	0.526	3741	3722	65714
Mbuti.DG	Yagua	Colombia_LagunadelaHerrera_2000BP	Colombia_Purnia_530BP	-0.000145	-0.205	2546	2553	44406
Mbuti.DG	Yagua	Colombia_LagunadelaHerrera_2000BP	Colombia_Soacha_520BP	0.000418	0.624	3233	3209	56416
Mbuti.DG	Yagua	Colombia_LasDelicias_1200BP	Colombia_Purnia_530BP	-0.000844	-1.016	2484	2521	43299
Mbuti.DG	Yagua	Colombia_LasDelicias_1200BP	Colombia_Soacha_520BP	0.000247	0.328	3094	3081	54394
Mbuti.DG	Yagua	Colombia_Purnia_530BP	Colombia_Soacha_520BP	0.001399	1.437	2291	2236	39176
Mbuti.DG	Yucuna	Colombia_Checua_6000BP	Colombia_LagunadelaHerrera_2000BP	0.001418	2.561	3321	3242	55923
Mbuti.DG	Yucuna	Colombia_Checua_6000BP	Colombia_LasDelicias_1200BP	0.001254	1.778	3222	3154	53981
Mbuti.DG	Yucuna	Colombia_Checua_6000BP	Colombia_Purnia_530BP	0.000626	0.741	2344	2320	39311
Mbuti.DG	Yucuna	Colombia_Checua_6000BP	Colombia_Soacha_520BP	0.002117	2.552	2851	2750	47805
Mbuti.DG	Yucuna	Colombia_LagunadelaHerrera_2000BP	Colombia_LasDelicias_1200BP	0.000175	0.328	3820	3808	67210
Mbuti.DG	Yucuna	Colombia_LagunadelaHerrera_2000BP	Colombia_Purnia_530BP	-0.000272	-0.407	2589	2602	45277
Mbuti.DG	Yucuna	Colombia_LagunadelaHerrera_2000BP	Colombia_Soacha_520BP	0.000996	1.542	3311	3254	57621
Mbuti.DG	Yucuna	Colombia_LasDelicias_1200BP	Colombia_Purnia_530BP	-0.001062	-1.332	2517	2564	44117
Mbuti.DG	Yucuna	Colombia_LasDelicias_1200BP	Colombia_Soacha_520BP	0.000827	1.128	3166	3120	55516
Mbuti.DG	Yucuna	Colombia_Purnia_530BP	Colombia_Soacha_520BP	0.00208	2.221	2345	2262	39898
Mbuti.DG	Yuruti	Colombia_Checua_6000BP	Colombia_LagunadelaHerrera_2000BP	0.0007	0.931	3252	3214	54926
Mbuti.DG	Yuruti	Colombia_Checua_6000BP	Colombia_LasDelicias_1200BP	0.001669	1.699	3185	3097	53009
Mbuti.DG	Yuruti	Colombia_Checua_6000BP	Colombia_Purnia_530BP	-0.000551	-0.487	2287	2308	38602
Mbuti.DG	Yuruti	Colombia_Checua_6000BP	Colombia_Soacha_520BP	0.001264	1.079	2775	2716	46940
Mbuti.DG	Yuruti	Colombia_LagunadelaHerrera_2000BP	Colombia_LasDelicias_1200BP	0.00067	0.921	3768	3724	66014
Mbuti.DG	Yuruti	Colombia_LagunadelaHerrera_2000BP	Colombia_Purnia_530BP	-0.000413	-0.445	2540	2559	44474
Mbuti.DG	Yuruti	Colombia_LagunadelaHerrera_2000BP	Colombia_Soacha_520BP	0.000755	0.783	3258	3215	56596
Mbuti.DG	Yuruti	Colombia_LasDelicias_1200BP	Colombia_Purnia_530BP	-0.001787	-1.641	2451	2529	43320
Mbuti.DG	Yuruti	Colombia_LasDelicias_1200BP	Colombia_Soacha_520BP	0.000287	0.273	3095	3080	54519
Mbuti.DG	Yuruti	Colombia_Purnia_530BP	Colombia_Soacha_520BP	0.002239	1.687	2313	2225	39180

## Sheet: f4(OG; ACol, Mcol, MX)
Table S7.D: f4-outgroup-statistic exploring the relatioship of ancient Colombians, present-day Indigenous people (Reich et al. (23)) and modern-day Indigenous Native Americans from Colombia (Arias et al. (60))
Notes:
a) present-day Indigenous populations geotyped on the HO panel (Arias et al. (60)) where all European and African ancestry has been masked.
b) present-day Indigenous populations stem from the Illumina dataset (Reich et al. (23)) where all European and African ancestry has been masked.
Pop1	Pop2	Pop3	Pop4	f4	Z score	ABBA	BABA	SNP
Mbuti.DG	Colombia_Checua_6000BP	Achagua	Algonquin	-0.008138	-11.178	3299	3765	57346
Mbuti.DG	Colombia_Checua_6000BP	Achagua	Arara	0.001638	2.137	3146	3055	55341
Mbuti.DG	Colombia_Checua_6000BP	Achagua	Arhuaco	-0.00204	-3.079	3307	3424	57112
Mbuti.DG	Colombia_Checua_6000BP	Achagua	Aymara	0.000491	1.198	3503	3474	59760
Mbuti.DG	Colombia_Checua_6000BP	Achagua	Bribri	-0.000818	-1.505	3452	3501	59760
Mbuti.DG	Colombia_Checua_6000BP	Achagua	Cabecar	-0.000704	-1.5	3466	3508	59760
Mbuti.DG	Colombia_Checua_6000BP	Achagua	Chane	0.000305	0.52	3485	3466	59754
Mbuti.DG	Colombia_Checua_6000BP	Achagua	Chilote	-0.000345	-0.579	3395	3415	57956
Mbuti.DG	Colombia_Checua_6000BP	Achagua	Chono	0.00021	0.313	3243	3231	55405
Mbuti.DG	Colombia_Checua_6000BP	Achagua	Chorotega	-0.000459	-0.459	1752	1767	30809
Mbuti.DG	Colombia_Checua_6000BP	Achagua	Diaguita	0.000167	0.292	3396	3386	58196
Mbuti.DG	Colombia_Checua_6000BP	Achagua	Embera	-0.000652	-1.31	3447	3486	59760
Mbuti.DG	Colombia_Checua_6000BP	Achagua	Guahibo	-8.3e-05	-0.212	3359	3364	59760
Mbuti.DG	Colombia_Checua_6000BP	Achagua	Guarani	-0.000126	-0.299	3466	3474	59760
Mbuti.DG	Colombia_Checua_6000BP	Achagua	Guaymi	-0.000357	-0.646	3470	3492	59760
Mbuti.DG	Colombia_Checua_6000BP	Achagua	Huetar	-0.000724	-0.691	1826	1849	31468
Mbuti.DG	Colombia_Checua_6000BP	Achagua	Hulliche	-0.000383	-0.702	3472	3495	59485
Mbuti.DG	Colombia_Checua_6000BP	Achagua	Inga	-0.000541	-1.259	3424	3457	59760
Mbuti.DG	Colombia_Checua_6000BP	Achagua	Jamamadi	-0.000229	-0.306	3422	3435	59316
Mbuti.DG	Colombia_Checua_6000BP	Achagua	Kaingang	-0.000261	-0.363	2957	2970	50918
Mbuti.DG	Colombia_Checua_6000BP	Achagua	Kaqchikel	-0.000849	-2.215	3469	3519	59760
Mbuti.DG	Colombia_Checua_6000BP	Achagua	Karitiana	0.000478	0.967	3486	3457	59760
Mbuti.DG	Colombia_Checua_6000BP	Achagua	Kogi	-0.001467	-2.599	3450	3537	59759
Mbuti.DG	Colombia_Checua_6000BP	Achagua	Maleku	-0.000573	-0.904	3486	3520	59760
Mbuti.DG	Colombia_Checua_6000BP	Achagua	Maya1	-0.001016	-2.726	3467	3528	59760
Mbuti.DG	Colombia_Checua_6000BP	Achagua	Maya2	-0.00138	-3.357	3456	3538	59760
Mbuti.DG	Colombia_Checua_6000BP	Achagua	Mixe	-0.001873	-4.276	3460	3572	59760
Mbuti.DG	Colombia_Checua_6000BP	Achagua	Mixtec	-0.00364	-8.32	3453	3670	59760
Mbuti.DG	Colombia_Checua_6000BP	Achagua	Ojibwa	-0.007339	-11.757	3352	3780	58321
Mbuti.DG	Colombia_Checua_6000BP	Achagua	Palikur	0.000583	1.038	3466	3431	59758
Mbuti.DG	Colombia_Checua_6000BP	Achagua	Parakana	-0.000527	-0.744	3375	3406	58742
Mbuti.DG	Colombia_Checua_6000BP	Achagua	Piapoco	5.2e-05	0.115	3446	3443	59760
Mbuti.DG	Colombia_Checua_6000BP	Achagua	Pima	-0.003346	-7.124	3473	3673	59760
Mbuti.DG	Colombia_Checua_6000BP	Achagua	Purepecha	-0.002607	-2.976	2295	2399	40006
Mbuti.DG	Colombia_Checua_6000BP	Achagua	Quechua	-0.000314	-0.793	3490	3509	59760
Mbuti.DG	Colombia_Checua_6000BP	Achagua	Surui	-0.000286	-0.537	3451	3468	59760
Mbuti.DG	Colombia_Checua_6000BP	Achagua	Tepehuano	-0.001848	-4.419	3480	3591	59760
Mbuti.DG	Colombia_Checua_6000BP	Achagua	Teribe	0.000256	0.465	3496	3480	59760
Mbuti.DG	Colombia_Checua_6000BP	Achagua	Ticuna	-0.000762	-1.521	3432	3477	59760
Mbuti.DG	Colombia_Checua_6000BP	Achagua	Toba	-0.000235	-0.486	3475	3489	59760
Mbuti.DG	Colombia_Checua_6000BP	Achagua	Waunana	-0.000513	-0.999	3445	3475	59760
Mbuti.DG	Colombia_Checua_6000BP	Achagua	Wayuu	-0.000139	-0.326	3464	3473	59760
Mbuti.DG	Colombia_Checua_6000BP	Achagua	Wichi	0.000562	1.132	3499	3465	59760
Mbuti.DG	Colombia_Checua_6000BP	Achagua	Yaghan	0.000172	0.294	3501	3491	59745
Mbuti.DG	Colombia_Checua_6000BP	Achagua	Yaqui	-0.002055	-2.109	1868	1936	32992
Mbuti.DG	Colombia_Checua_6000BP	Achagua	Zapotec1	-0.0019	-4.851	3458	3572	59760
Mbuti.DG	Colombia_Checua_6000BP	Achagua	Zapotec2	-0.001304	-3.22	3480	3558	59760
Mbuti.DG	Colombia_Checua_6000BP	Barasano	Algonquin	-0.007028	-9.174	3312	3713	57137
Mbuti.DG	Colombia_Checua_6000BP	Barasano	Arara	0.002598	3.035	3184	3041	55140
Mbuti.DG	Colombia_Checua_6000BP	Barasano	Arhuaco	-0.000949	-1.254	3322	3376	56898
Mbuti.DG	Colombia_Checua_6000BP	Barasano	Aymara	0.001474	2.792	3531	3443	59539
Mbuti.DG	Colombia_Checua_6000BP	Barasano	Bribri	0.000121	0.189	3478	3471	59539
Mbuti.DG	Colombia_Checua_6000BP	Barasano	Cabecar	0.000274	0.465	3491	3474	59539
Mbuti.DG	Colombia_Checua_6000BP	Barasano	Chane	0.001294	1.874	3505	3427	59533
Mbuti.DG	Colombia_Checua_6000BP	Barasano	Chilote	0.000596	0.876	3420	3386	57740
Mbuti.DG	Colombia_Checua_6000BP	Barasano	Chono	0.000984	1.295	3259	3205	55208
Mbuti.DG	Colombia_Checua_6000BP	Barasano	Chorotega	0.001545	1.389	1805	1758	30710
Mbuti.DG	Colombia_Checua_6000BP	Barasano	Diaguita	0.001147	1.682	3420	3354	57977
Mbuti.DG	Colombia_Checua_6000BP	Barasano	Embera	0.00027	0.452	3463	3447	59539
Mbuti.DG	Colombia_Checua_6000BP	Barasano	Guahibo	0.00088	1.57	3462	3409	59539
Mbuti.DG	Colombia_Checua_6000BP	Barasano	Guarani	0.000849	1.531	3474	3423	59539
Mbuti.DG	Colombia_Checua_6000BP	Barasano	Guaymi	0.000595	0.897	3496	3461	59539
Mbuti.DG	Colombia_Checua_6000BP	Barasano	Huetar	0.000813	0.71	1849	1824	31365
Mbuti.DG	Colombia_Checua_6000BP	Barasano	Hulliche	0.000684	1.063	3493	3453	59266
Mbuti.DG	Colombia_Checua_6000BP	Barasano	Inga	0.000378	0.694	3441	3419	59539
Mbuti.DG	Colombia_Checua_6000BP	Barasano	Jamamadi	0.000799	0.956	3438	3391	59100
Mbuti.DG	Colombia_Checua_6000BP	Barasano	Kaingang	0.000549	0.666	2972	2945	50727
Mbuti.DG	Colombia_Checua_6000BP	Barasano	Kaqchikel	0.000118	0.232	3493	3485	59539
Mbuti.DG	Colombia_Checua_6000BP	Barasano	Karitiana	0.001514	2.504	3498	3408	59539
Mbuti.DG	Colombia_Checua_6000BP	Barasano	Kogi	-0.000489	-0.734	3468	3497	59538
Mbuti.DG	Colombia_Checua_6000BP	Barasano	Maleku	0.000352	0.503	3494	3473	59539
Mbuti.DG	Colombia_Checua_6000BP	Barasano	Maya1	-2e-05	-0.039	3493	3494	59539
Mbuti.DG	Colombia_Checua_6000BP	Barasano	Maya2	-0.0004	-0.763	3484	3508	59539
Mbuti.DG	Colombia_Checua_6000BP	Barasano	Mixe	-0.000916	-1.638	3481	3536	59539
Mbuti.DG	Colombia_Checua_6000BP	Barasano	Mixtec	-0.002645	-4.78	3477	3635	59539
Mbuti.DG	Colombia_Checua_6000BP	Barasano	Ojibwa	-0.006435	-9.359	3361	3735	58109
Mbuti.DG	Colombia_Checua_6000BP	Barasano	Palikur	0.001573	2.372	3487	3393	59537
Mbuti.DG	Colombia_Checua_6000BP	Barasano	Parakana	0.000397	0.507	3382	3359	58524
Mbuti.DG	Colombia_Checua_6000BP	Barasano	Piapoco	0.000989	1.704	3464	3405	59539
Mbuti.DG	Colombia_Checua_6000BP	Barasano	Pima	-0.002393	-4.095	3500	3642	59539
Mbuti.DG	Colombia_Checua_6000BP	Barasano	Purepecha	-0.001357	-1.42	2329	2383	39862
Mbuti.DG	Colombia_Checua_6000BP	Barasano	Quechua	0.000682	1.328	3515	3474	59539
Mbuti.DG	Colombia_Checua_6000BP	Barasano	Surui	0.000732	1.172	3481	3437	59539
Mbuti.DG	Colombia_Checua_6000BP	Barasano	Tepehuano	-0.000838	-1.508	3508	3558	59539
Mbuti.DG	Colombia_Checua_6000BP	Barasano	Teribe	0.00132	1.999	3508	3429	59539
Mbuti.DG	Colombia_Checua_6000BP	Barasano	Ticuna	0.000195	0.358	3360	3348	59539
Mbuti.DG	Colombia_Checua_6000BP	Barasano	Toba	0.000748	1.256	3499	3454	59539
Mbuti.DG	Colombia_Checua_6000BP	Barasano	Waunana	0.000443	0.709	3461	3435	59539
Mbuti.DG	Colombia_Checua_6000BP	Barasano	Wayuu	0.000897	1.623	3478	3424	59539
Mbuti.DG	Colombia_Checua_6000BP	Barasano	Wichi	0.001573	2.543	3517	3423	59539
Mbuti.DG	Colombia_Checua_6000BP	Barasano	Yaghan	0.001149	1.67	3515	3447	59524
Mbuti.DG	Colombia_Checua_6000BP	Barasano	Yaqui	-0.000163	-0.152	1884	1890	32864
Mbuti.DG	Colombia_Checua_6000BP	Barasano	Zapotec1	-0.000919	-1.767	3484	3539	59539
Mbuti.DG	Colombia_Checua_6000BP	Barasano	Zapotec2	-0.000344	-0.642	3507	3528	59539
Mbuti.DG	Colombia_Checua_6000BP	Cabiyari	Algonquin	-0.009521	-11.065	2935	3451	54145
Mbuti.DG	Colombia_Checua_6000BP	Cabiyari	Arara	6.5e-05	0.069	2777	2774	52305
Mbuti.DG	Colombia_Checua_6000BP	Cabiyari	Arhuaco	-0.00376	-4.617	2918	3121	53937
Mbuti.DG	Colombia_Checua_6000BP	Cabiyari	Aymara	-0.001107	-1.767	3101	3163	56433
Mbuti.DG	Colombia_Checua_6000BP	Cabiyari	Bribri	-0.00234	-3.222	3058	3190	56433
Mbuti.DG	Colombia_Checua_6000BP	Cabiyari	Cabecar	-0.002448	-3.593	3060	3198	56433
Mbuti.DG	Colombia_Checua_6000BP	Cabiyari	Chane	-0.001443	-1.956	3060	3142	56427
Mbuti.DG	Colombia_Checua_6000BP	Cabiyari	Chilote	-0.002135	-2.836	2996	3113	54733
Mbuti.DG	Colombia_Checua_6000BP	Cabiyari	Chono	-0.001496	-1.789	2873	2952	52316
Mbuti.DG	Colombia_Checua_6000BP	Cabiyari	Chorotega	-0.001347	-1.099	1576	1615	29165
Mbuti.DG	Colombia_Checua_6000BP	Cabiyari	Diaguita	-0.001621	-2.137	2999	3088	54949
Mbuti.DG	Colombia_Checua_6000BP	Cabiyari	Embera	-0.002383	-3.386	3045	3179	56433
Mbuti.DG	Colombia_Checua_6000BP	Cabiyari	Guahibo	-0.001828	-2.801	3031	3134	56433
Mbuti.DG	Colombia_Checua_6000BP	Cabiyari	Guarani	-0.00173	-2.713	3057	3155	56433
Mbuti.DG	Colombia_Checua_6000BP	Cabiyari	Guaymi	-0.001973	-2.698	3052	3163	56433
Mbuti.DG	Colombia_Checua_6000BP	Cabiyari	Huetar	-0.002131	-1.714	1627	1691	29736
Mbuti.DG	Colombia_Checua_6000BP	Cabiyari	Hulliche	-0.001982	-2.679	3060	3172	56175
Mbuti.DG	Colombia_Checua_6000BP	Cabiyari	Inga	-0.002035	-3.242	3007	3122	56433
Mbuti.DG	Colombia_Checua_6000BP	Cabiyari	Jamamadi	-0.001859	-2.033	3034	3138	56020
Mbuti.DG	Colombia_Checua_6000BP	Cabiyari	Kaingang	-0.001763	-2.034	2583	2668	48072
Mbuti.DG	Colombia_Checua_6000BP	Cabiyari	Kaqchikel	-0.002447	-4.015	3067	3205	56433
Mbuti.DG	Colombia_Checua_6000BP	Cabiyari	Karitiana	-0.001082	-1.554	3078	3139	56433
Mbuti.DG	Colombia_Checua_6000BP	Cabiyari	Kogi	-0.003392	-4.585	3039	3231	56432
Mbuti.DG	Colombia_Checua_6000BP	Cabiyari	Maleku	-0.002362	-2.933	3089	3222	56433
Mbuti.DG	Colombia_Checua_6000BP	Cabiyari	Maya1	-0.002615	-4.277	3074	3221	56433
Mbuti.DG	Colombia_Checua_6000BP	Cabiyari	Maya2	-0.002964	-4.657	3065	3232	56433
Mbuti.DG	Colombia_Checua_6000BP	Cabiyari	Mixe	-0.003411	-5.137	3074	3266	56433
Mbuti.DG	Colombia_Checua_6000BP	Cabiyari	Mixtec	-0.005289	-8.33	3057	3356	56433
Mbuti.DG	Colombia_Checua_6000BP	Cabiyari	Ojibwa	-0.008986	-11.076	2967	3462	55079
Mbuti.DG	Colombia_Checua_6000BP	Cabiyari	Palikur	-0.001025	-1.392	3054	3112	56431
Mbuti.DG	Colombia_Checua_6000BP	Cabiyari	Parakana	-0.001996	-2.336	2967	3078	55492
Mbuti.DG	Colombia_Checua_6000BP	Cabiyari	Piapoco	-0.001615	-2.518	3038	3129	56433
Mbuti.DG	Colombia_Checua_6000BP	Cabiyari	Pima	-0.005029	-7.57	3070	3353	56433
Mbuti.DG	Colombia_Checua_6000BP	Cabiyari	Purepecha	-0.004307	-4.046	2043	2206	37800
Mbuti.DG	Colombia_Checua_6000BP	Cabiyari	Quechua	-0.00194	-3.159	3089	3199	56433
Mbuti.DG	Colombia_Checua_6000BP	Cabiyari	Surui	-0.001879	-2.657	3048	3154	56433
Mbuti.DG	Colombia_Checua_6000BP	Cabiyari	Tepehuano	-0.003456	-5.327	3080	3275	56433
Mbuti.DG	Colombia_Checua_6000BP	Cabiyari	Teribe	-0.00138	-1.871	3085	3163	56433
Mbuti.DG	Colombia_Checua_6000BP	Cabiyari	Ticuna	-0.002484	-3.648	2988	3128	56433
Mbuti.DG	Colombia_Checua_6000BP	Cabiyari	Toba	-0.001748	-2.692	3064	3163	56433
Mbuti.DG	Colombia_Checua_6000BP	Cabiyari	Waunana	-0.002235	-3.22	3034	3160	56433
Mbuti.DG	Colombia_Checua_6000BP	Cabiyari	Wayuu	-0.001776	-2.835	3060	3160	56433
Mbuti.DG	Colombia_Checua_6000BP	Cabiyari	Wichi	-0.000952	-1.364	3092	3146	56433
Mbuti.DG	Colombia_Checua_6000BP	Cabiyari	Yaghan	-0.001377	-1.814	3098	3176	56418
Mbuti.DG	Colombia_Checua_6000BP	Cabiyari	Yaqui	-0.003115	-2.755	1668	1765	31136
Mbuti.DG	Colombia_Checua_6000BP	Cabiyari	Zapotec1	-0.003458	-5.557	3066	3261	56433
Mbuti.DG	Colombia_Checua_6000BP	Cabiyari	Zapotec2	-0.002982	-4.675	3079	3247	56433
Mbuti.DG	Colombia_Checua_6000BP	Carijona	Algonquin	-0.008305	-11.869	3306	3783	57515
Mbuti.DG	Colombia_Checua_6000BP	Carijona	Arara	0.001428	1.815	3155	3076	55498
Mbuti.DG	Colombia_Checua_6000BP	Carijona	Arhuaco	-0.002116	-3.241	3304	3425	57275
Mbuti.DG	Colombia_Checua_6000BP	Carijona	Aymara	0.000311	0.756	3497	3479	59935
Mbuti.DG	Colombia_Checua_6000BP	Carijona	Bribri	-0.001019	-1.934	3450	3511	59935
Mbuti.DG	Colombia_Checua_6000BP	Carijona	Cabecar	-0.0009	-1.889	3462	3515	59935
Mbuti.DG	Colombia_Checua_6000BP	Carijona	Chane	0.000118	0.204	3484	3477	59929
Mbuti.DG	Colombia_Checua_6000BP	Carijona	Chilote	-0.000746	-1.242	3385	3428	58122
Mbuti.DG	Colombia_Checua_6000BP	Carijona	Chono	-0.000393	-0.592	3226	3248	55567
Mbuti.DG	Colombia_Checua_6000BP	Carijona	Chorotega	-0.000893	-0.892	1758	1786	30910
Mbuti.DG	Colombia_Checua_6000BP	Carijona	Diaguita	-4.7e-05	-0.084	3376	3379	58366
Mbuti.DG	Colombia_Checua_6000BP	Carijona	Embera	-0.000871	-1.799	3446	3498	59935
Mbuti.DG	Colombia_Checua_6000BP	Carijona	Guahibo	-0.000302	-0.682	3430	3448	59935
Mbuti.DG	Colombia_Checua_6000BP	Carijona	Guarani	-0.000299	-0.664	3464	3482	59935
Mbuti.DG	Colombia_Checua_6000BP	Carijona	Guaymi	-0.000564	-1.018	3467	3500	59935
Mbuti.DG	Colombia_Checua_6000BP	Carijona	Huetar	-0.000651	-0.641	1831	1852	31556
Mbuti.DG	Colombia_Checua_6000BP	Carijona	Hulliche	-0.000548	-1.016	3462	3495	59660
Mbuti.DG	Colombia_Checua_6000BP	Carijona	Inga	-0.000743	-1.709	3415	3460	59935
Mbuti.DG	Colombia_Checua_6000BP	Carijona	Jamamadi	-0.000404	-0.529	3423	3447	59489
Mbuti.DG	Colombia_Checua_6000BP	Carijona	Kaingang	-0.000222	-0.312	2951	2962	51070
Mbuti.DG	Colombia_Checua_6000BP	Carijona	Kaqchikel	-0.00104	-2.694	3468	3531	59935
Mbuti.DG	Colombia_Checua_6000BP	Carijona	Karitiana	0.000298	0.602	3478	3460	59935
Mbuti.DG	Colombia_Checua_6000BP	Carijona	Kogi	-0.001703	-2.92	3443	3545	59934
Mbuti.DG	Colombia_Checua_6000BP	Carijona	Maleku	-0.000747	-1.192	3482	3527	59935
Mbuti.DG	Colombia_Checua_6000BP	Carijona	Maya1	-0.001194	-3.132	3465	3537	59935
Mbuti.DG	Colombia_Checua_6000BP	Carijona	Maya2	-0.001559	-3.789	3455	3548	59935
Mbuti.DG	Colombia_Checua_6000BP	Carijona	Mixe	-0.002064	-4.739	3460	3583	59935
Mbuti.DG	Colombia_Checua_6000BP	Carijona	Mixtec	-0.003827	-8.789	3454	3683	59935
Mbuti.DG	Colombia_Checua_6000BP	Carijona	Ojibwa	-0.0076	-11.957	3354	3799	58494
Mbuti.DG	Colombia_Checua_6000BP	Carijona	Palikur	0.000428	0.778	3455	3429	59933
Mbuti.DG	Colombia_Checua_6000BP	Carijona	Parakana	-0.00079	-1.16	3351	3397	58912
Mbuti.DG	Colombia_Checua_6000BP	Carijona	Piapoco	-0.000164	-0.379	3425	3435	59935
Mbuti.DG	Colombia_Checua_6000BP	Carijona	Pima	-0.003519	-7.315	3473	3684	59935
Mbuti.DG	Colombia_Checua_6000BP	Carijona	Purepecha	-0.002695	-3.017	2295	2403	40119
Mbuti.DG	Colombia_Checua_6000BP	Carijona	Quechua	-0.000489	-1.256	3483	3512	59935
Mbuti.DG	Colombia_Checua_6000BP	Carijona	Surui	-0.000471	-0.893	3445	3473	59935
Mbuti.DG	Colombia_Checua_6000BP	Carijona	Tepehuano	-0.002016	-4.787	3481	3602	59935
Mbuti.DG	Colombia_Checua_6000BP	Carijona	Teribe	6.4e-05	0.119	3484	3480	59935
Mbuti.DG	Colombia_Checua_6000BP	Carijona	Ticuna	-0.000944	-1.917	3425	3482	59935
Mbuti.DG	Colombia_Checua_6000BP	Carijona	Toba	-0.000435	-0.896	3473	3499	59935
Mbuti.DG	Colombia_Checua_6000BP	Carijona	Waunana	-0.000699	-1.323	3439	3481	59935
Mbuti.DG	Colombia_Checua_6000BP	Carijona	Wayuu	-0.00034	-0.81	3458	3479	59935
Mbuti.DG	Colombia_Checua_6000BP	Carijona	Wichi	0.000358	0.724	3493	3471	59935
Mbuti.DG	Colombia_Checua_6000BP	Carijona	Yaghan	-6e-06	-0.011	3493	3493	59920
Mbuti.DG	Colombia_Checua_6000BP	Carijona	Yaqui	-0.000972	-0.993	1899	1931	33084
Mbuti.DG	Colombia_Checua_6000BP	Carijona	Zapotec1	-0.002084	-5.211	3463	3587	59935
Mbuti.DG	Colombia_Checua_6000BP	Carijona	Zapotec2	-0.001489	-3.558	3483	3572	59935
Mbuti.DG	Colombia_Checua_6000BP	Cocama	Algonquin	-0.007418	-10.611	3246	3661	55982
Mbuti.DG	Colombia_Checua_6000BP	Cocama	Arara	0.002276	2.845	3110	2987	54033
Mbuti.DG	Colombia_Checua_6000BP	Cocama	Arhuaco	-0.001216	-1.825	3268	3335	55761
Mbuti.DG	Colombia_Checua_6000BP	Cocama	Aymara	0.001254	2.981	3450	3377	58344
Mbuti.DG	Colombia_Checua_6000BP	Cocama	Bribri	-7.1e-05	-0.122	3408	3413	58344
Mbuti.DG	Colombia_Checua_6000BP	Cocama	Cabecar	-2e-06	-0.003	3419	3419	58344
Mbuti.DG	Colombia_Checua_6000BP	Cocama	Chane	0.001026	1.706	3424	3364	58338
Mbuti.DG	Colombia_Checua_6000BP	Cocama	Chilote	0.0002	0.332	3346	3335	56585
Mbuti.DG	Colombia_Checua_6000BP	Cocama	Chono	0.000628	0.927	3198	3164	54091
Mbuti.DG	Colombia_Checua_6000BP	Cocama	Chorotega	0.000568	0.539	1749	1731	30098
Mbuti.DG	Colombia_Checua_6000BP	Cocama	Diaguita	0.000922	1.598	3336	3284	56807
Mbuti.DG	Colombia_Checua_6000BP	Cocama	Embera	8.6e-05	0.166	3402	3397	58344
Mbuti.DG	Colombia_Checua_6000BP	Cocama	Guahibo	0.000613	1.341	3396	3360	58344
Mbuti.DG	Colombia_Checua_6000BP	Cocama	Guarani	0.000616	1.33	3409	3373	58344
Mbuti.DG	Colombia_Checua_6000BP	Cocama	Guaymi	0.000348	0.616	3417	3396	58344
Mbuti.DG	Colombia_Checua_6000BP	Cocama	Huetar	-0.000325	-0.301	1789	1799	30712
Mbuti.DG	Colombia_Checua_6000BP	Cocama	Hulliche	0.000404	0.711	3421	3397	58077
Mbuti.DG	Colombia_Checua_6000BP	Cocama	Inga	0.000174	0.36	3382	3372	58344
Mbuti.DG	Colombia_Checua_6000BP	Cocama	Jamamadi	0.000512	0.666	3377	3347	57922
Mbuti.DG	Colombia_Checua_6000BP	Cocama	Kaingang	0.000775	1.079	2921	2882	49704
Mbuti.DG	Colombia_Checua_6000BP	Cocama	Kaqchikel	-9e-05	-0.216	3419	3424	58344
Mbuti.DG	Colombia_Checua_6000BP	Cocama	Karitiana	0.001256	2.491	3429	3356	58344
Mbuti.DG	Colombia_Checua_6000BP	Cocama	Kogi	-0.000811	-1.324	3399	3446	58343
Mbuti.DG	Colombia_Checua_6000BP	Cocama	Maleku	0.00013	0.197	3444	3437	58344
Mbuti.DG	Colombia_Checua_6000BP	Cocama	Maya1	-0.000239	-0.605	3420	3434	58344
Mbuti.DG	Colombia_Checua_6000BP	Cocama	Maya2	-0.000617	-1.435	3410	3446	58344
Mbuti.DG	Colombia_Checua_6000BP	Cocama	Mixe	-0.001088	-2.471	3411	3474	58344
Mbuti.DG	Colombia_Checua_6000BP	Cocama	Mixtec	-0.002861	-6.529	3407	3574	58344
Mbuti.DG	Colombia_Checua_6000BP	Cocama	Ojibwa	-0.006628	-10.695	3305	3682	56943
Mbuti.DG	Colombia_Checua_6000BP	Cocama	Palikur	0.001308	2.318	3408	3331	58342
Mbuti.DG	Colombia_Checua_6000BP	Cocama	Parakana	0.000255	0.351	3305	3291	57363
Mbuti.DG	Colombia_Checua_6000BP	Cocama	Piapoco	0.000805	1.816	3382	3336	58344
Mbuti.DG	Colombia_Checua_6000BP	Cocama	Pima	-0.002627	-5.254	3426	3579	58344
Mbuti.DG	Colombia_Checua_6000BP	Cocama	Purepecha	-0.001733	-1.911	2265	2332	39083
Mbuti.DG	Colombia_Checua_6000BP	Cocama	Quechua	0.000456	1.108	3439	3412	58344
Mbuti.DG	Colombia_Checua_6000BP	Cocama	Surui	0.000523	0.987	3405	3375	58344
Mbuti.DG	Colombia_Checua_6000BP	Cocama	Tepehuano	-0.001083	-2.459	3432	3495	58344
Mbuti.DG	Colombia_Checua_6000BP	Cocama	Teribe	0.001034	1.753	3458	3397	58344
Mbuti.DG	Colombia_Checua_6000BP	Cocama	Ticuna	-0.000104	-0.22	3323	3329	58344
Mbuti.DG	Colombia_Checua_6000BP	Cocama	Toba	0.000543	1.079	3422	3391	58344
Mbuti.DG	Colombia_Checua_6000BP	Cocama	Waunana	0.000181	0.335	3406	3395	58344
Mbuti.DG	Colombia_Checua_6000BP	Cocama	Wayuu	0.000674	1.547	3413	3374	58344
Mbuti.DG	Colombia_Checua_6000BP	Cocama	Wichi	0.001314	2.443	3446	3369	58344
Mbuti.DG	Colombia_Checua_6000BP	Cocama	Yaghan	0.000895	1.476	3444	3392	58329
Mbuti.DG	Colombia_Checua_6000BP	Cocama	Yaqui	-0.001109	-1.102	1853	1889	32180
Mbuti.DG	Colombia_Checua_6000BP	Cocama	Zapotec1	-0.001124	-2.745	3417	3483	58344
Mbuti.DG	Colombia_Checua_6000BP	Cocama	Zapotec2	-0.000576	-1.359	3434	3468	58344
Mbuti.DG	Colombia_Checua_6000BP	Coreguaje	Algonquin	-0.007978	-11.667	3308	3766	57346
Mbuti.DG	Colombia_Checua_6000BP	Coreguaje	Arara	0.001814	2.354	3164	3063	55341
Mbuti.DG	Colombia_Checua_6000BP	Coreguaje	Arhuaco	-0.00189	-3.144	3309	3417	57112
Mbuti.DG	Colombia_Checua_6000BP	Coreguaje	Aymara	0.000636	1.835	3503	3465	59760
Mbuti.DG	Colombia_Checua_6000BP	Coreguaje	Bribri	-0.000673	-1.348	3466	3506	59760
Mbuti.DG	Colombia_Checua_6000BP	Coreguaje	Cabecar	-0.000558	-1.314	3476	3509	59760
Mbuti.DG	Colombia_Checua_6000BP	Coreguaje	Chane	0.00045	0.84	3481	3454	59754
Mbuti.DG	Colombia_Checua_6000BP	Coreguaje	Chilote	-0.000378	-0.677	3393	3415	57956
Mbuti.DG	Colombia_Checua_6000BP	Coreguaje	Chono	2.1e-05	0.034	3234	3233	55405
Mbuti.DG	Colombia_Checua_6000BP	Coreguaje	Chorotega	-3.9e-05	-0.042	1776	1777	30809
Mbuti.DG	Colombia_Checua_6000BP	Coreguaje	Diaguita	0.000264	0.497	3387	3371	58196
Mbuti.DG	Colombia_Checua_6000BP	Coreguaje	Embera	-0.000506	-1.149	3456	3486	59760
Mbuti.DG	Colombia_Checua_6000BP	Coreguaje	Guahibo	6.2e-05	0.158	3437	3433	59760
Mbuti.DG	Colombia_Checua_6000BP	Coreguaje	Guarani	1.9e-05	0.05	3467	3466	59760
Mbuti.DG	Colombia_Checua_6000BP	Coreguaje	Guaymi	-0.000212	-0.414	3479	3492	59760
Mbuti.DG	Colombia_Checua_6000BP	Coreguaje	Huetar	-0.000226	-0.225	1838	1845	31468
Mbuti.DG	Colombia_Checua_6000BP	Coreguaje	Hulliche	-0.000234	-0.464	3469	3483	59485
Mbuti.DG	Colombia_Checua_6000BP	Coreguaje	Inga	-0.000396	-1.106	3395	3419	59760
Mbuti.DG	Colombia_Checua_6000BP	Coreguaje	Jamamadi	-6e-05	-0.082	3431	3435	59316
Mbuti.DG	Colombia_Checua_6000BP	Coreguaje	Kaingang	-5.5e-05	-0.08	2958	2960	50918
Mbuti.DG	Colombia_Checua_6000BP	Coreguaje	Kaqchikel	-0.000704	-2.172	3474	3516	59760
Mbuti.DG	Colombia_Checua_6000BP	Coreguaje	Karitiana	0.000623	1.395	3488	3451	59760
Mbuti.DG	Colombia_Checua_6000BP	Coreguaje	Kogi	-0.001324	-2.465	3462	3541	59759
Mbuti.DG	Colombia_Checua_6000BP	Coreguaje	Maleku	-0.000428	-0.711	3493	3518	59760
Mbuti.DG	Colombia_Checua_6000BP	Coreguaje	Maya1	-0.000871	-2.745	3473	3525	59760
Mbuti.DG	Colombia_Checua_6000BP	Coreguaje	Maya2	-0.001234	-3.502	3462	3536	59760
Mbuti.DG	Colombia_Checua_6000BP	Coreguaje	Mixe	-0.001728	-4.528	3474	3577	59760
Mbuti.DG	Colombia_Checua_6000BP	Coreguaje	Mixtec	-0.003494	-9.194	3462	3671	59760
Mbuti.DG	Colombia_Checua_6000BP	Coreguaje	Ojibwa	-0.007179	-11.927	3366	3784	58321
Mbuti.DG	Colombia_Checua_6000BP	Coreguaje	Palikur	0.000731	1.389	3471	3427	59758
Mbuti.DG	Colombia_Checua_6000BP	Coreguaje	Parakana	-0.00038	-0.552	3368	3391	58742
Mbuti.DG	Colombia_Checua_6000BP	Coreguaje	Piapoco	0.000197	0.495	3454	3443	59760
Mbuti.DG	Colombia_Checua_6000BP	Coreguaje	Pima	-0.003201	-7.687	3480	3671	59760
Mbuti.DG	Colombia_Checua_6000BP	Coreguaje	Purepecha	-0.002264	-2.656	2313	2403	40006
Mbuti.DG	Colombia_Checua_6000BP	Coreguaje	Quechua	-0.000169	-0.514	3491	3501	59760
Mbuti.DG	Colombia_Checua_6000BP	Coreguaje	Surui	-0.000141	-0.29	3452	3461	59760
Mbuti.DG	Colombia_Checua_6000BP	Coreguaje	Tepehuano	-0.001702	-4.701	3488	3589	59760
Mbuti.DG	Colombia_Checua_6000BP	Coreguaje	Teribe	0.000401	0.77	3502	3478	59760
Mbuti.DG	Colombia_Checua_6000BP	Coreguaje	Ticuna	-0.000617	-1.417	3411	3448	59760
Mbuti.DG	Colombia_Checua_6000BP	Coreguaje	Toba	-9e-05	-0.203	3477	3482	59760
Mbuti.DG	Colombia_Checua_6000BP	Coreguaje	Waunana	-0.000368	-0.807	3448	3470	59760
Mbuti.DG	Colombia_Checua_6000BP	Coreguaje	Wayuu	6e-06	0.016	3468	3468	59760
Mbuti.DG	Colombia_Checua_6000BP	Coreguaje	Wichi	0.000707	1.526	3502	3460	59760
Mbuti.DG	Colombia_Checua_6000BP	Coreguaje	Yaghan	0.000311	0.577	3496	3477	59745
Mbuti.DG	Colombia_Checua_6000BP	Coreguaje	Yaqui	-0.00097	-1.027	1889	1921	32992
Mbuti.DG	Colombia_Checua_6000BP	Coreguaje	Zapotec1	-0.001755	-5.246	3471	3576	59760
Mbuti.DG	Colombia_Checua_6000BP	Coreguaje	Zapotec2	-0.001158	-3.169	3490	3560	59760
Mbuti.DG	Colombia_Checua_6000BP	Guayabero	Algonquin	-0.008139	-12.177	3261	3720	56505
Mbuti.DG	Colombia_Checua_6000BP	Guayabero	Arara	0.001707	2.314	3112	3019	54526
Mbuti.DG	Colombia_Checua_6000BP	Guayabero	Arhuaco	-0.001963	-3.219	3261	3371	56257
Mbuti.DG	Colombia_Checua_6000BP	Guayabero	Aymara	0.000493	1.527	3457	3428	58877
Mbuti.DG	Colombia_Checua_6000BP	Guayabero	Bribri	-0.000849	-1.748	3413	3463	58877
Mbuti.DG	Colombia_Checua_6000BP	Guayabero	Cabecar	-0.000707	-1.712	3423	3465	58877
Mbuti.DG	Colombia_Checua_6000BP	Guayabero	Chane	0.000314	0.605	3431	3412	58871
Mbuti.DG	Colombia_Checua_6000BP	Guayabero	Chilote	-0.000527	-0.969	3348	3378	57089
Mbuti.DG	Colombia_Checua_6000BP	Guayabero	Chono	7.4e-05	0.121	3206	3202	54591
Mbuti.DG	Colombia_Checua_6000BP	Guayabero	Chorotega	-0.000676	-0.708	1740	1760	30392
Mbuti.DG	Colombia_Checua_6000BP	Guayabero	Diaguita	0.000127	0.247	3341	3334	57336
Mbuti.DG	Colombia_Checua_6000BP	Guayabero	Embera	-0.000738	-1.694	3404	3447	58877
Mbuti.DG	Colombia_Checua_6000BP	Guayabero	Guahibo	-0.000116	-0.351	3329	3336	58877
Mbuti.DG	Colombia_Checua_6000BP	Guayabero	Guarani	-0.000124	-0.349	3414	3421	58877
Mbuti.DG	Colombia_Checua_6000BP	Guayabero	Guaymi	-0.000436	-0.886	3424	3449	58877
Mbuti.DG	Colombia_Checua_6000BP	Guayabero	Huetar	-0.000694	-0.707	1807	1828	30990
Mbuti.DG	Colombia_Checua_6000BP	Guayabero	Hulliche	-0.000399	-0.84	3420	3444	58605
Mbuti.DG	Colombia_Checua_6000BP	Guayabero	Inga	-0.000574	-1.544	3381	3414	58877
Mbuti.DG	Colombia_Checua_6000BP	Guayabero	Jamamadi	-0.000266	-0.37	3383	3399	58441
Mbuti.DG	Colombia_Checua_6000BP	Guayabero	Kaingang	-0.000414	-0.615	2918	2938	50159
Mbuti.DG	Colombia_Checua_6000BP	Guayabero	Kaqchikel	-0.000896	-2.89	3423	3475	58877
Mbuti.DG	Colombia_Checua_6000BP	Guayabero	Karitiana	0.000474	1.086	3432	3404	58877
Mbuti.DG	Colombia_Checua_6000BP	Guayabero	Kogi	-0.0015	-2.911	3401	3490	58876
Mbuti.DG	Colombia_Checua_6000BP	Guayabero	Maleku	-0.000656	-1.106	3445	3484	58877
Mbuti.DG	Colombia_Checua_6000BP	Guayabero	Maya1	-0.001004	-3.445	3423	3482	58877
Mbuti.DG	Colombia_Checua_6000BP	Guayabero	Maya2	-0.001388	-4.156	3414	3496	58877
Mbuti.DG	Colombia_Checua_6000BP	Guayabero	Mixe	-0.001923	-5.374	3419	3532	58877
Mbuti.DG	Colombia_Checua_6000BP	Guayabero	Mixtec	-0.003631	-10.042	3414	3628	58877
Mbuti.DG	Colombia_Checua_6000BP	Guayabero	Ojibwa	-0.007349	-12.329	3323	3745	57464
Mbuti.DG	Colombia_Checua_6000BP	Guayabero	Palikur	0.000664	1.364	3411	3372	58875
Mbuti.DG	Colombia_Checua_6000BP	Guayabero	Parakana	-0.000594	-0.869	3313	3347	57873
Mbuti.DG	Colombia_Checua_6000BP	Guayabero	Piapoco	3e-05	0.082	3389	3387	58877
Mbuti.DG	Colombia_Checua_6000BP	Guayabero	Pima	-0.003416	-8.583	3431	3632	58877
Mbuti.DG	Colombia_Checua_6000BP	Guayabero	Purepecha	-0.00241	-2.879	2273	2368	39420
Mbuti.DG	Colombia_Checua_6000BP	Guayabero	Quechua	-0.000304	-1.013	3444	3462	58877
Mbuti.DG	Colombia_Checua_6000BP	Guayabero	Surui	-0.000347	-0.764	3396	3416	58877
Mbuti.DG	Colombia_Checua_6000BP	Guayabero	Tepehuano	-0.001832	-5.38	3437	3545	58877
Mbuti.DG	Colombia_Checua_6000BP	Guayabero	Teribe	0.000249	0.502	3446	3431	58877
Mbuti.DG	Colombia_Checua_6000BP	Guayabero	Ticuna	-0.000784	-1.856	3381	3427	58877
Mbuti.DG	Colombia_Checua_6000BP	Guayabero	Toba	-0.000245	-0.582	3422	3437	58877
Mbuti.DG	Colombia_Checua_6000BP	Guayabero	Waunana	-0.000536	-1.155	3407	3439	58877
Mbuti.DG	Colombia_Checua_6000BP	Guayabero	Wayuu	-0.00013	-0.379	3415	3423	58877
Mbuti.DG	Colombia_Checua_6000BP	Guayabero	Wichi	0.000584	1.328	3447	3412	58877
Mbuti.DG	Colombia_Checua_6000BP	Guayabero	Yaghan	0.000128	0.248	3450	3442	58862
Mbuti.DG	Colombia_Checua_6000BP	Guayabero	Yaqui	-0.001999	-2.068	1852	1917	32520
Mbuti.DG	Colombia_Checua_6000BP	Guayabero	Zapotec1	-0.001911	-6.148	3419	3531	58877
Mbuti.DG	Colombia_Checua_6000BP	Guayabero	Zapotec2	-0.001329	-3.979	3437	3515	58877
Mbuti.DG	Colombia_Checua_6000BP	Inga2	Algonquin	-0.00748	-8.324	3333	3761	57330
Mbuti.DG	Colombia_Checua_6000BP	Inga2	Arara	0.002341	2.332	3188	3059	55326
Mbuti.DG	Colombia_Checua_6000BP	Inga2	Arhuaco	-0.001325	-1.499	3337	3412	57097
Mbuti.DG	Colombia_Checua_6000BP	Inga2	Aymara	0.001164	1.591	3528	3458	59744
Mbuti.DG	Colombia_Checua_6000BP	Inga2	Bribri	-0.000158	-0.195	3486	3495	59744
Mbuti.DG	Colombia_Checua_6000BP	Inga2	Cabecar	-4e-05	-0.052	3496	3499	59744
Mbuti.DG	Colombia_Checua_6000BP	Inga2	Chane	0.000997	1.214	3498	3439	59738
Mbuti.DG	Colombia_Checua_6000BP	Inga2	Chilote	1.6e-05	0.019	3401	3400	57940
Mbuti.DG	Colombia_Checua_6000BP	Inga2	Chono	0.000641	0.71	3240	3204	55389
Mbuti.DG	Colombia_Checua_6000BP	Inga2	Chorotega	-0.000697	-0.543	1756	1778	30799
Mbuti.DG	Colombia_Checua_6000BP	Inga2	Diaguita	0.000817	0.977	3412	3365	58181
Mbuti.DG	Colombia_Checua_6000BP	Inga2	Embera	3e-05	0.038	3469	3468	59744
Mbuti.DG	Colombia_Checua_6000BP	Inga2	Guahibo	0.000582	0.783	3465	3431	59744
Mbuti.DG	Colombia_Checua_6000BP	Inga2	Guarani	0.000542	0.724	3485	3453	59744
Mbuti.DG	Colombia_Checua_6000BP	Inga2	Guaymi	0.000305	0.371	3504	3486	59744
Mbuti.DG	Colombia_Checua_6000BP	Inga2	Huetar	-6.8e-05	-0.05	1850	1852	31459
Mbuti.DG	Colombia_Checua_6000BP	Inga2	Hulliche	0.000237	0.292	3487	3473	59469
Mbuti.DG	Colombia_Checua_6000BP	Inga2	Inga	0.000123	0.161	3443	3435	59744
Mbuti.DG	Colombia_Checua_6000BP	Inga2	Jamamadi	0.000406	0.425	3417	3393	59300
Mbuti.DG	Colombia_Checua_6000BP	Inga2	Kaingang	0.000765	0.78	2990	2951	50904
Mbuti.DG	Colombia_Checua_6000BP	Inga2	Kaqchikel	-0.000178	-0.252	3489	3500	59744
Mbuti.DG	Colombia_Checua_6000BP	Inga2	Karitiana	0.001147	1.472	3503	3435	59744
Mbuti.DG	Colombia_Checua_6000BP	Inga2	Kogi	-0.000797	-0.968	3488	3535	59743
Mbuti.DG	Colombia_Checua_6000BP	Inga2	Maleku	9.2e-05	0.103	3485	3480	59744
Mbuti.DG	Colombia_Checua_6000BP	Inga2	Maya1	-0.000347	-0.483	3495	3515	59744
Mbuti.DG	Colombia_Checua_6000BP	Inga2	Maya2	-0.000712	-0.969	3489	3532	59744
Mbuti.DG	Colombia_Checua_6000BP	Inga2	Mixe	-0.001209	-1.674	3479	3552	59744
Mbuti.DG	Colombia_Checua_6000BP	Inga2	Mixtec	-0.002971	-4.051	3483	3661	59744
Mbuti.DG	Colombia_Checua_6000BP	Inga2	Ojibwa	-0.006598	-7.348	3378	3763	58306
Mbuti.DG	Colombia_Checua_6000BP	Inga2	Palikur	0.001249	1.503	3495	3420	59742
Mbuti.DG	Colombia_Checua_6000BP	Inga2	Parakana	0.000147	0.152	3403	3394	58726
Mbuti.DG	Colombia_Checua_6000BP	Inga2	Piapoco	0.000724	0.963	3461	3417	59744
Mbuti.DG	Colombia_Checua_6000BP	Inga2	Pima	-0.002678	-3.441	3501	3661	59744
Mbuti.DG	Colombia_Checua_6000BP	Inga2	Purepecha	-0.002288	-2.025	2318	2410	39998
Mbuti.DG	Colombia_Checua_6000BP	Inga2	Quechua	0.000354	0.492	3515	3494	59744
Mbuti.DG	Colombia_Checua_6000BP	Inga2	Surui	0.000381	0.482	3477	3455	59744
Mbuti.DG	Colombia_Checua_6000BP	Inga2	Tepehuano	-0.001185	-1.591	3511	3582	59744
Mbuti.DG	Colombia_Checua_6000BP	Inga2	Teribe	0.000934	1.182	3524	3468	59744
Mbuti.DG	Colombia_Checua_6000BP	Inga2	Ticuna	-8.8e-05	-0.117	3415	3420	59744
Mbuti.DG	Colombia_Checua_6000BP	Inga2	Toba	0.000437	0.579	3506	3480	59744
Mbuti.DG	Colombia_Checua_6000BP	Inga2	Waunana	0.000155	0.196	3467	3457	59744
Mbuti.DG	Colombia_Checua_6000BP	Inga2	Wayuu	0.00053	0.714	3484	3453	59744
Mbuti.DG	Colombia_Checua_6000BP	Inga2	Wichi	0.001233	1.559	3523	3449	59744
Mbuti.DG	Colombia_Checua_6000BP	Inga2	Yaghan	0.000853	1.007	3525	3474	59729
Mbuti.DG	Colombia_Checua_6000BP	Inga2	Yaqui	2.5e-05	0.02	1911	1910	32983
Mbuti.DG	Colombia_Checua_6000BP	Inga2	Zapotec1	-0.00123	-1.706	3493	3567	59744
Mbuti.DG	Colombia_Checua_6000BP	Inga2	Zapotec2	-0.000631	-0.852	3504	3542	59744
Mbuti.DG	Colombia_Checua_6000BP	Kamentsa	Algonquin	-0.007756	-9.902	3316	3761	57345
Mbuti.DG	Colombia_Checua_6000BP	Kamentsa	Arara	0.002029	2.337	3185	3073	55340
Mbuti.DG	Colombia_Checua_6000BP	Kamentsa	Arhuaco	-0.001645	-2.19	3335	3429	57111
Mbuti.DG	Colombia_Checua_6000BP	Kamentsa	Aymara	0.000978	1.833	3528	3469	59759
Mbuti.DG	Colombia_Checua_6000BP	Kamentsa	Bribri	-0.000332	-0.515	3472	3492	59759
Mbuti.DG	Colombia_Checua_6000BP	Kamentsa	Cabecar	-0.000218	-0.379	3492	3505	59759
Mbuti.DG	Colombia_Checua_6000BP	Kamentsa	Chane	0.000796	1.166	3513	3465	59753
Mbuti.DG	Colombia_Checua_6000BP	Kamentsa	Chilote	0.000109	0.157	3419	3413	57955
Mbuti.DG	Colombia_Checua_6000BP	Kamentsa	Chono	0.000237	0.314	3277	3264	55405
Mbuti.DG	Colombia_Checua_6000BP	Kamentsa	Chorotega	-1.1e-05	-0.01	1760	1761	30808
Mbuti.DG	Colombia_Checua_6000BP	Kamentsa	Diaguita	0.000597	0.901	3406	3372	58195
Mbuti.DG	Colombia_Checua_6000BP	Kamentsa	Embera	-0.000165	-0.273	3478	3487	59759
Mbuti.DG	Colombia_Checua_6000BP	Kamentsa	Guahibo	0.000405	0.711	3479	3455	59759
Mbuti.DG	Colombia_Checua_6000BP	Kamentsa	Guarani	0.00036	0.645	3495	3473	59759
Mbuti.DG	Colombia_Checua_6000BP	Kamentsa	Guaymi	0.000131	0.199	3490	3483	59759
Mbuti.DG	Colombia_Checua_6000BP	Kamentsa	Huetar	-0.000609	-0.548	1842	1861	31468
Mbuti.DG	Colombia_Checua_6000BP	Kamentsa	Hulliche	0.000106	0.16	3515	3509	59484
Mbuti.DG	Colombia_Checua_6000BP	Kamentsa	Inga	-5.4e-05	-0.098	3421	3425	59759
Mbuti.DG	Colombia_Checua_6000BP	Kamentsa	Jamamadi	0.000265	0.326	3434	3418	59315
Mbuti.DG	Colombia_Checua_6000BP	Kamentsa	Kaingang	0.000262	0.333	2971	2958	50917
Mbuti.DG	Colombia_Checua_6000BP	Kamentsa	Kaqchikel	-0.000362	-0.681	3503	3525	59759
Mbuti.DG	Colombia_Checua_6000BP	Kamentsa	Karitiana	0.000964	1.53	3523	3465	59759
Mbuti.DG	Colombia_Checua_6000BP	Kamentsa	Kogi	-0.000975	-1.422	3486	3545	59758
Mbuti.DG	Colombia_Checua_6000BP	Kamentsa	Maleku	-8.9e-05	-0.123	3515	3520	59759
Mbuti.DG	Colombia_Checua_6000BP	Kamentsa	Maya1	-0.000529	-1.019	3503	3534	59759
Mbuti.DG	Colombia_Checua_6000BP	Kamentsa	Maya2	-0.000893	-1.65	3487	3540	59759
Mbuti.DG	Colombia_Checua_6000BP	Kamentsa	Mixe	-0.001385	-2.464	3496	3578	59759
Mbuti.DG	Colombia_Checua_6000BP	Kamentsa	Mixtec	-0.003152	-5.649	3486	3675	59759
Mbuti.DG	Colombia_Checua_6000BP	Kamentsa	Ojibwa	-0.006906	-9.633	3383	3785	58320
Mbuti.DG	Colombia_Checua_6000BP	Kamentsa	Palikur	0.001076	1.654	3499	3435	59757
Mbuti.DG	Colombia_Checua_6000BP	Kamentsa	Parakana	1.6e-05	0.02	3400	3399	58741
Mbuti.DG	Colombia_Checua_6000BP	Kamentsa	Piapoco	0.000538	0.945	3494	3462	59759
Mbuti.DG	Colombia_Checua_6000BP	Kamentsa	Pima	-0.002858	-4.953	3500	3671	59759
Mbuti.DG	Colombia_Checua_6000BP	Kamentsa	Purepecha	-0.00162	-1.627	2337	2402	40005
Mbuti.DG	Colombia_Checua_6000BP	Kamentsa	Quechua	0.000172	0.338	3517	3507	59759
Mbuti.DG	Colombia_Checua_6000BP	Kamentsa	Surui	0.0002	0.318	3483	3471	59759
Mbuti.DG	Colombia_Checua_6000BP	Kamentsa	Tepehuano	-0.001361	-2.523	3512	3594	59759
Mbuti.DG	Colombia_Checua_6000BP	Kamentsa	Teribe	0.000742	1.143	3505	3461	59759
Mbuti.DG	Colombia_Checua_6000BP	Kamentsa	Ticuna	-0.000274	-0.492	3421	3438	59759
Mbuti.DG	Colombia_Checua_6000BP	Kamentsa	Toba	0.000251	0.426	3502	3487	59759
Mbuti.DG	Colombia_Checua_6000BP	Kamentsa	Waunana	-2.7e-05	-0.042	3471	3473	59759
Mbuti.DG	Colombia_Checua_6000BP	Kamentsa	Wayuu	0.000348	0.659	3496	3475	59759
Mbuti.DG	Colombia_Checua_6000BP	Kamentsa	Wichi	0.001048	1.694	3533	3471	59759
Mbuti.DG	Colombia_Checua_6000BP	Kamentsa	Yaghan	0.000661	0.974	3524	3485	59744
Mbuti.DG	Colombia_Checua_6000BP	Kamentsa	Yaqui	-0.000944	-0.851	1900	1931	32991
Mbuti.DG	Colombia_Checua_6000BP	Kamentsa	Zapotec1	-0.001413	-2.692	3494	3579	59759
Mbuti.DG	Colombia_Checua_6000BP	Kamentsa	Zapotec2	-0.000817	-1.518	3510	3558	59759
Mbuti.DG	Colombia_Checua_6000BP	Karapana	Algonquin	-0.00787	-8.566	3269	3714	56437
Mbuti.DG	Colombia_Checua_6000BP	Karapana	Arara	0.001925	1.991	3122	3017	54464
Mbuti.DG	Colombia_Checua_6000BP	Karapana	Arhuaco	-0.001748	-1.938	3256	3354	56194
Mbuti.DG	Colombia_Checua_6000BP	Karapana	Aymara	0.000723	1.006	3448	3406	58808
Mbuti.DG	Colombia_Checua_6000BP	Karapana	Bribri	-0.000619	-0.779	3402	3439	58808
Mbuti.DG	Colombia_Checua_6000BP	Karapana	Cabecar	-0.000459	-0.616	3415	3442	58808
Mbuti.DG	Colombia_Checua_6000BP	Karapana	Chane	0.000538	0.622	3452	3420	58802
Mbuti.DG	Colombia_Checua_6000BP	Karapana	Chilote	-0.000449	-0.517	3320	3345	57021
Mbuti.DG	Colombia_Checua_6000BP	Karapana	Chono	0.000491	0.544	3215	3188	54525
Mbuti.DG	Colombia_Checua_6000BP	Karapana	Chorotega	0.000177	0.137	1754	1748	30365
Mbuti.DG	Colombia_Checua_6000BP	Karapana	Diaguita	0.000409	0.485	3346	3323	57272
Mbuti.DG	Colombia_Checua_6000BP	Karapana	Embera	-0.000495	-0.641	3400	3430	58808
Mbuti.DG	Colombia_Checua_6000BP	Karapana	Guahibo	9.8e-05	0.138	3290	3285	58808
Mbuti.DG	Colombia_Checua_6000BP	Karapana	Guarani	9.8e-05	0.135	3412	3406	58808
Mbuti.DG	Colombia_Checua_6000BP	Karapana	Guaymi	-0.000173	-0.213	3432	3443	58808
Mbuti.DG	Colombia_Checua_6000BP	Karapana	Huetar	-0.000761	-0.559	1794	1817	30960
Mbuti.DG	Colombia_Checua_6000BP	Karapana	Hulliche	-0.000183	-0.228	3428	3438	58536
Mbuti.DG	Colombia_Checua_6000BP	Karapana	Inga	-0.000342	-0.458	3375	3395	58808
Mbuti.DG	Colombia_Checua_6000BP	Karapana	Jamamadi	-0.000146	-0.151	3350	3358	58372
Mbuti.DG	Colombia_Checua_6000BP	Karapana	Kaingang	-0.000419	-0.438	2893	2914	50096
Mbuti.DG	Colombia_Checua_6000BP	Karapana	Kaqchikel	-0.00066	-0.918	3427	3465	58808
Mbuti.DG	Colombia_Checua_6000BP	Karapana	Karitiana	0.000692	0.889	3447	3406	58808
Mbuti.DG	Colombia_Checua_6000BP	Karapana	Kogi	-0.001249	-1.529	3406	3479	58807
Mbuti.DG	Colombia_Checua_6000BP	Karapana	Maleku	-0.000436	-0.489	3446	3472	58808
Mbuti.DG	Colombia_Checua_6000BP	Karapana	Maya1	-0.000787	-1.122	3420	3467	58808
Mbuti.DG	Colombia_Checua_6000BP	Karapana	Maya2	-0.001161	-1.616	3408	3476	58808
Mbuti.DG	Colombia_Checua_6000BP	Karapana	Mixe	-0.001687	-2.256	3414	3513	58808
Mbuti.DG	Colombia_Checua_6000BP	Karapana	Mixtec	-0.00339	-4.595	3411	3610	58808
Mbuti.DG	Colombia_Checua_6000BP	Karapana	Ojibwa	-0.007085	-8.008	3304	3711	57395
Mbuti.DG	Colombia_Checua_6000BP	Karapana	Palikur	0.00089	1.091	3425	3372	58806
Mbuti.DG	Colombia_Checua_6000BP	Karapana	Parakana	-0.000376	-0.404	3316	3338	57806
Mbuti.DG	Colombia_Checua_6000BP	Karapana	Piapoco	0.00026	0.336	3409	3394	58808
Mbuti.DG	Colombia_Checua_6000BP	Karapana	Pima	-0.003182	-4.127	3424	3611	58808
Mbuti.DG	Colombia_Checua_6000BP	Karapana	Purepecha	-0.002395	-2.076	2233	2327	39376
Mbuti.DG	Colombia_Checua_6000BP	Karapana	Quechua	-7.3e-05	-0.102	3439	3443	58808
Mbuti.DG	Colombia_Checua_6000BP	Karapana	Surui	-0.00014	-0.177	3392	3400	58808
Mbuti.DG	Colombia_Checua_6000BP	Karapana	Tepehuano	-0.001601	-2.195	3423	3517	58808
Mbuti.DG	Colombia_Checua_6000BP	Karapana	Teribe	0.000477	0.623	3449	3421	58808
Mbuti.DG	Colombia_Checua_6000BP	Karapana	Ticuna	-0.000555	-0.697	3385	3418	58808
Mbuti.DG	Colombia_Checua_6000BP	Karapana	Toba	-2.8e-05	-0.037	3425	3427	58808
Mbuti.DG	Colombia_Checua_6000BP	Karapana	Waunana	-0.000297	-0.37	3402	3420	58808
Mbuti.DG	Colombia_Checua_6000BP	Karapana	Wayuu	0.000104	0.142	3408	3402	58808
Mbuti.DG	Colombia_Checua_6000BP	Karapana	Wichi	0.000792	1.008	3463	3416	58808
Mbuti.DG	Colombia_Checua_6000BP	Karapana	Yaghan	0.000372	0.459	3461	3439	58793
Mbuti.DG	Colombia_Checua_6000BP	Karapana	Yaqui	-0.003343	-2.621	1808	1917	32474
Mbuti.DG	Colombia_Checua_6000BP	Karapana	Zapotec1	-0.00168	-2.333	3413	3512	58808
Mbuti.DG	Colombia_Checua_6000BP	Karapana	Zapotec2	-0.001097	-1.513	3434	3498	58808
Mbuti.DG	Colombia_Checua_6000BP	Kubeo	Algonquin	-0.008289	-11.497	3290	3763	57154
Mbuti.DG	Colombia_Checua_6000BP	Kubeo	Arara	0.001495	1.916	3130	3047	55155
Mbuti.DG	Colombia_Checua_6000BP	Kubeo	Arhuaco	-0.002079	-3.052	3286	3404	56915
Mbuti.DG	Colombia_Checua_6000BP	Kubeo	Aymara	0.000332	0.77	3473	3454	59558
Mbuti.DG	Colombia_Checua_6000BP	Kubeo	Bribri	-0.001028	-1.858	3428	3489	59558
Mbuti.DG	Colombia_Checua_6000BP	Kubeo	Cabecar	-0.000878	-1.776	3439	3492	59558
Mbuti.DG	Colombia_Checua_6000BP	Kubeo	Chane	0.00014	0.234	3443	3435	59552
Mbuti.DG	Colombia_Checua_6000BP	Kubeo	Chilote	-0.000633	-1.044	3359	3396	57759
Mbuti.DG	Colombia_Checua_6000BP	Kubeo	Chono	-0.000115	-0.177	3220	3226	55225
Mbuti.DG	Colombia_Checua_6000BP	Kubeo	Chorotega	-0.00104	-0.99	1743	1775	30720
Mbuti.DG	Colombia_Checua_6000BP	Kubeo	Diaguita	-0.00011	-0.194	3342	3348	57996
Mbuti.DG	Colombia_Checua_6000BP	Kubeo	Embera	-0.000881	-1.653	3418	3470	59558
Mbuti.DG	Colombia_Checua_6000BP	Kubeo	Guahibo	-0.000272	-0.644	3369	3385	59558
Mbuti.DG	Colombia_Checua_6000BP	Kubeo	Guarani	-0.000297	-0.638	3427	3445	59558
Mbuti.DG	Colombia_Checua_6000BP	Kubeo	Guaymi	-0.000559	-0.953	3436	3470	59558
Mbuti.DG	Colombia_Checua_6000BP	Kubeo	Huetar	-0.000162	-0.156	1822	1827	31369
Mbuti.DG	Colombia_Checua_6000BP	Kubeo	Hulliche	-0.00053	-0.945	3439	3470	59285
Mbuti.DG	Colombia_Checua_6000BP	Kubeo	Inga	-0.000764	-1.646	3401	3446	59558
Mbuti.DG	Colombia_Checua_6000BP	Kubeo	Jamamadi	-0.000323	-0.43	3384	3403	59119
Mbuti.DG	Colombia_Checua_6000BP	Kubeo	Kaingang	-0.000427	-0.58	2928	2950	50743
Mbuti.DG	Colombia_Checua_6000BP	Kubeo	Kaqchikel	-0.001029	-2.403	3439	3500	59558
Mbuti.DG	Colombia_Checua_6000BP	Kubeo	Karitiana	0.000362	0.701	3453	3432	59558
Mbuti.DG	Colombia_Checua_6000BP	Kubeo	Kogi	-0.001637	-2.8	3420	3517	59557
Mbuti.DG	Colombia_Checua_6000BP	Kubeo	Maleku	-0.0008	-1.233	3468	3515	59558
Mbuti.DG	Colombia_Checua_6000BP	Kubeo	Maya1	-0.00117	-2.817	3446	3515	59558
Mbuti.DG	Colombia_Checua_6000BP	Kubeo	Maya2	-0.001554	-3.516	3433	3526	59558
Mbuti.DG	Colombia_Checua_6000BP	Kubeo	Mixe	-0.002063	-4.36	3436	3559	59558
Mbuti.DG	Colombia_Checua_6000BP	Kubeo	Mixtec	-0.003801	-8.367	3431	3657	59558
Mbuti.DG	Colombia_Checua_6000BP	Kubeo	Ojibwa	-0.007453	-11.515	3337	3770	58128
Mbuti.DG	Colombia_Checua_6000BP	Kubeo	Palikur	0.000422	0.761	3416	3391	59556
Mbuti.DG	Colombia_Checua_6000BP	Kubeo	Parakana	-0.000749	-1.046	3315	3359	58543
Mbuti.DG	Colombia_Checua_6000BP	Kubeo	Piapoco	-0.000164	-0.359	3381	3391	59558
Mbuti.DG	Colombia_Checua_6000BP	Kubeo	Pima	-0.003546	-7.216	3448	3659	59558
Mbuti.DG	Colombia_Checua_6000BP	Kubeo	Purepecha	-0.002584	-2.734	2297	2400	39876
Mbuti.DG	Colombia_Checua_6000BP	Kubeo	Quechua	-0.000459	-1.11	3459	3486	59558
Mbuti.DG	Colombia_Checua_6000BP	Kubeo	Surui	-0.000422	-0.809	3415	3440	59558
Mbuti.DG	Colombia_Checua_6000BP	Kubeo	Tepehuano	-0.001987	-4.447	3456	3575	59558
Mbuti.DG	Colombia_Checua_6000BP	Kubeo	Teribe	0.000156	0.277	3467	3458	59558
Mbuti.DG	Colombia_Checua_6000BP	Kubeo	Ticuna	-0.000948	-1.915	3400	3456	59558
Mbuti.DG	Colombia_Checua_6000BP	Kubeo	Toba	-0.000398	-0.78	3437	3461	59558
Mbuti.DG	Colombia_Checua_6000BP	Kubeo	Waunana	-0.000701	-1.267	3419	3461	59558
Mbuti.DG	Colombia_Checua_6000BP	Kubeo	Wayuu	-0.000261	-0.598	3430	3446	59558
Mbuti.DG	Colombia_Checua_6000BP	Kubeo	Wichi	0.000421	0.798	3462	3437	59558
Mbuti.DG	Colombia_Checua_6000BP	Kubeo	Yaghan	-1.7e-05	-0.03	3458	3459	59543
Mbuti.DG	Colombia_Checua_6000BP	Kubeo	Yaqui	-0.001846	-1.859	1866	1927	32872
Mbuti.DG	Colombia_Checua_6000BP	Kubeo	Zapotec1	-0.002069	-4.887	3437	3560	59558
Mbuti.DG	Colombia_Checua_6000BP	Kubeo	Zapotec2	-0.001495	-3.363	3460	3549	59558
Mbuti.DG	Colombia_Checua_6000BP	Matapi	Algonquin	-0.007244	-10.387	3267	3672	55982
Mbuti.DG	Colombia_Checua_6000BP	Matapi	Arara	0.002332	2.951	3091	2965	54033
Mbuti.DG	Colombia_Checua_6000BP	Matapi	Arhuaco	-0.001214	-1.876	3252	3320	55761
Mbuti.DG	Colombia_Checua_6000BP	Matapi	Aymara	0.001273	3.081	3448	3374	58344
Mbuti.DG	Colombia_Checua_6000BP	Matapi	Bribri	-5.2e-05	-0.092	3408	3411	58344
Mbuti.DG	Colombia_Checua_6000BP	Matapi	Cabecar	1.7e-05	0.034	3419	3418	58344
Mbuti.DG	Colombia_Checua_6000BP	Matapi	Chane	0.001039	1.792	3413	3352	58338
Mbuti.DG	Colombia_Checua_6000BP	Matapi	Chilote	0.00028	0.457	3334	3319	56585
Mbuti.DG	Colombia_Checua_6000BP	Matapi	Chono	0.000586	0.864	3204	3172	54091
Mbuti.DG	Colombia_Checua_6000BP	Matapi	Chorotega	0.000128	0.122	1734	1730	30098
Mbuti.DG	Colombia_Checua_6000BP	Matapi	Diaguita	0.000944	1.643	3338	3285	56807
Mbuti.DG	Colombia_Checua_6000BP	Matapi	Embera	0.000104	0.193	3401	3395	58344
Mbuti.DG	Colombia_Checua_6000BP	Matapi	Guahibo	0.000632	1.363	3382	3345	58344
Mbuti.DG	Colombia_Checua_6000BP	Matapi	Guarani	0.000634	1.416	3405	3368	58344
Mbuti.DG	Colombia_Checua_6000BP	Matapi	Guaymi	0.000366	0.653	3411	3390	58344
Mbuti.DG	Colombia_Checua_6000BP	Matapi	Huetar	-3.7e-05	-0.035	1800	1801	30712
Mbuti.DG	Colombia_Checua_6000BP	Matapi	Hulliche	0.00043	0.777	3416	3391	58077
Mbuti.DG	Colombia_Checua_6000BP	Matapi	Inga	0.000192	0.401	3383	3372	58344
Mbuti.DG	Colombia_Checua_6000BP	Matapi	Jamamadi	0.00052	0.706	3355	3325	57922
Mbuti.DG	Colombia_Checua_6000BP	Matapi	Kaingang	0.000459	0.636	2906	2883	49704
Mbuti.DG	Colombia_Checua_6000BP	Matapi	Kaqchikel	-7.1e-05	-0.182	3417	3422	58344
Mbuti.DG	Colombia_Checua_6000BP	Matapi	Karitiana	0.001275	2.502	3427	3352	58344
Mbuti.DG	Colombia_Checua_6000BP	Matapi	Kogi	-0.000793	-1.347	3389	3436	58343
Mbuti.DG	Colombia_Checua_6000BP	Matapi	Maleku	0.000149	0.239	3432	3423	58344
Mbuti.DG	Colombia_Checua_6000BP	Matapi	Maya1	-0.00022	-0.579	3417	3429	58344
Mbuti.DG	Colombia_Checua_6000BP	Matapi	Maya2	-0.000598	-1.482	3402	3437	58344
Mbuti.DG	Colombia_Checua_6000BP	Matapi	Mixe	-0.001069	-2.386	3416	3478	58344
Mbuti.DG	Colombia_Checua_6000BP	Matapi	Mixtec	-0.002842	-6.456	3409	3575	58344
Mbuti.DG	Colombia_Checua_6000BP	Matapi	Ojibwa	-0.006548	-10.13	3314	3687	56943
Mbuti.DG	Colombia_Checua_6000BP	Matapi	Palikur	0.001326	2.424	3399	3321	58342
Mbuti.DG	Colombia_Checua_6000BP	Matapi	Parakana	0.000306	0.428	3308	3291	57363
Mbuti.DG	Colombia_Checua_6000BP	Matapi	Piapoco	0.000824	1.836	3382	3334	58344
Mbuti.DG	Colombia_Checua_6000BP	Matapi	Pima	-0.002608	-5.603	3423	3575	58344
Mbuti.DG	Colombia_Checua_6000BP	Matapi	Purepecha	-0.001582	-1.725	2278	2339	39083
Mbuti.DG	Colombia_Checua_6000BP	Matapi	Quechua	0.000474	1.178	3437	3409	58344
Mbuti.DG	Colombia_Checua_6000BP	Matapi	Surui	0.000541	0.998	3398	3366	58344
Mbuti.DG	Colombia_Checua_6000BP	Matapi	Tepehuano	-0.001065	-2.571	3425	3487	58344
Mbuti.DG	Colombia_Checua_6000BP	Matapi	Teribe	0.001052	1.83	3449	3387	58344
Mbuti.DG	Colombia_Checua_6000BP	Matapi	Ticuna	-8.5e-05	-0.164	3376	3381	58344
Mbuti.DG	Colombia_Checua_6000BP	Matapi	Toba	0.000562	1.119	3416	3383	58344
Mbuti.DG	Colombia_Checua_6000BP	Matapi	Waunana	0.000199	0.37	3402	3391	58344
Mbuti.DG	Colombia_Checua_6000BP	Matapi	Wayuu	0.000692	1.586	3408	3368	58344
Mbuti.DG	Colombia_Checua_6000BP	Matapi	Wichi	0.001333	2.541	3441	3363	58344
Mbuti.DG	Colombia_Checua_6000BP	Matapi	Yaghan	0.000915	1.556	3451	3398	58329
Mbuti.DG	Colombia_Checua_6000BP	Matapi	Yaqui	-0.000726	-0.711	1852	1876	32180
Mbuti.DG	Colombia_Checua_6000BP	Matapi	Zapotec1	-0.001105	-2.752	3414	3478	58344
Mbuti.DG	Colombia_Checua_6000BP	Matapi	Zapotec2	-0.000557	-1.325	3428	3461	58344
Mbuti.DG	Colombia_Checua_6000BP	Murui	Algonquin	-0.007652	-10.951	3315	3754	57346
Mbuti.DG	Colombia_Checua_6000BP	Murui	Arara	0.002019	2.589	3173	3062	55341
Mbuti.DG	Colombia_Checua_6000BP	Murui	Arhuaco	-0.001549	-2.399	3327	3415	57112
Mbuti.DG	Colombia_Checua_6000BP	Murui	Aymara	0.000922	2.309	3522	3467	59760
Mbuti.DG	Colombia_Checua_6000BP	Murui	Bribri	-0.000388	-0.711	3474	3497	59760
Mbuti.DG	Colombia_Checua_6000BP	Murui	Cabecar	-0.000273	-0.561	3488	3505	59760
Mbuti.DG	Colombia_Checua_6000BP	Murui	Chane	0.000735	1.239	3498	3454	59754
Mbuti.DG	Colombia_Checua_6000BP	Murui	Chilote	-0.00011	-0.183	3413	3419	57956
Mbuti.DG	Colombia_Checua_6000BP	Murui	Chono	0.000413	0.623	3257	3234	55405
Mbuti.DG	Colombia_Checua_6000BP	Murui	Chorotega	-0.000447	-0.438	1770	1783	30809
Mbuti.DG	Colombia_Checua_6000BP	Murui	Diaguita	0.000611	1.042	3408	3372	58196
Mbuti.DG	Colombia_Checua_6000BP	Murui	Embera	-0.000221	-0.443	3462	3475	59760
Mbuti.DG	Colombia_Checua_6000BP	Murui	Guahibo	0.000347	0.832	3421	3400	59760
Mbuti.DG	Colombia_Checua_6000BP	Murui	Guarani	0.000304	0.697	3485	3467	59760
Mbuti.DG	Colombia_Checua_6000BP	Murui	Guaymi	7.3e-05	0.137	3491	3486	59760
Mbuti.DG	Colombia_Checua_6000BP	Murui	Huetar	-0.000208	-0.204	1843	1850	31468
Mbuti.DG	Colombia_Checua_6000BP	Murui	Hulliche	8.5e-05	0.155	3485	3480	59485
Mbuti.DG	Colombia_Checua_6000BP	Murui	Inga	-0.000111	-0.267	3400	3406	59760
Mbuti.DG	Colombia_Checua_6000BP	Murui	Jamamadi	0.000192	0.262	3438	3426	59316
Mbuti.DG	Colombia_Checua_6000BP	Murui	Kaingang	-8e-06	-0.011	2965	2965	50918
Mbuti.DG	Colombia_Checua_6000BP	Murui	Kaqchikel	-0.000419	-1.087	3486	3511	59760
Mbuti.DG	Colombia_Checua_6000BP	Murui	Karitiana	0.000909	1.81	3501	3447	59760
Mbuti.DG	Colombia_Checua_6000BP	Murui	Kogi	-0.001038	-1.74	3484	3546	59759
Mbuti.DG	Colombia_Checua_6000BP	Murui	Maleku	-0.000143	-0.224	3506	3514	59760
Mbuti.DG	Colombia_Checua_6000BP	Murui	Maya1	-0.000585	-1.571	3484	3519	59760
Mbuti.DG	Colombia_Checua_6000BP	Murui	Maya2	-0.000949	-2.365	3476	3532	59760
Mbuti.DG	Colombia_Checua_6000BP	Murui	Mixe	-0.001443	-3.371	3479	3566	59760
Mbuti.DG	Colombia_Checua_6000BP	Murui	Mixtec	-0.003209	-7.397	3468	3660	59760
Mbuti.DG	Colombia_Checua_6000BP	Murui	Ojibwa	-0.006976	-11.141	3372	3779	58321
Mbuti.DG	Colombia_Checua_6000BP	Murui	Palikur	0.001016	1.845	3475	3414	59758
Mbuti.DG	Colombia_Checua_6000BP	Murui	Parakana	-4.5e-05	-0.065	3377	3380	58742
Mbuti.DG	Colombia_Checua_6000BP	Murui	Piapoco	0.000483	1.07	3464	3435	59760
Mbuti.DG	Colombia_Checua_6000BP	Murui	Pima	-0.002916	-6.233	3490	3664	59760
Mbuti.DG	Colombia_Checua_6000BP	Murui	Purepecha	-0.002015	-2.258	2324	2405	40006
Mbuti.DG	Colombia_Checua_6000BP	Murui	Quechua	0.000116	0.307	3505	3498	59760
Mbuti.DG	Colombia_Checua_6000BP	Murui	Surui	0.000144	0.273	3466	3457	59760
Mbuti.DG	Colombia_Checua_6000BP	Murui	Tepehuano	-0.001417	-3.466	3494	3579	59760
Mbuti.DG	Colombia_Checua_6000BP	Murui	Teribe	0.000686	1.238	3510	3469	59760
Mbuti.DG	Colombia_Checua_6000BP	Murui	Ticuna	-0.000332	-0.685	3430	3449	59760
Mbuti.DG	Colombia_Checua_6000BP	Murui	Toba	0.000195	0.403	3492	3480	59760
Mbuti.DG	Colombia_Checua_6000BP	Murui	Waunana	-8.3e-05	-0.162	3459	3463	59760
Mbuti.DG	Colombia_Checua_6000BP	Murui	Wayuu	0.000291	0.698	3480	3462	59760
Mbuti.DG	Colombia_Checua_6000BP	Murui	Wichi	0.000993	1.957	3513	3454	59760
Mbuti.DG	Colombia_Checua_6000BP	Murui	Yaghan	0.000594	1.018	3515	3479	59745
Mbuti.DG	Colombia_Checua_6000BP	Murui	Yaqui	-0.001196	-1.227	1884	1924	32992
Mbuti.DG	Colombia_Checua_6000BP	Murui	Zapotec1	-0.001469	-3.785	3479	3567	59760
Mbuti.DG	Colombia_Checua_6000BP	Murui	Zapotec2	-0.000873	-2.18	3499	3552	59760
Mbuti.DG	Colombia_Checua_6000BP	Nukak	Algonquin	-0.008132	-12.176	3293	3758	57156
Mbuti.DG	Colombia_Checua_6000BP	Nukak	Arara	0.001538	2.067	3133	3048	55157
Mbuti.DG	Colombia_Checua_6000BP	Nukak	Arhuaco	-0.00206	-3.406	3289	3406	56917
Mbuti.DG	Colombia_Checua_6000BP	Nukak	Aymara	0.000469	1.357	3487	3459	59560
Mbuti.DG	Colombia_Checua_6000BP	Nukak	Bribri	-0.000892	-1.793	3444	3497	59560
Mbuti.DG	Colombia_Checua_6000BP	Nukak	Cabecar	-0.000742	-1.727	3455	3499	59560
Mbuti.DG	Colombia_Checua_6000BP	Nukak	Chane	0.000279	0.518	3466	3449	59554
Mbuti.DG	Colombia_Checua_6000BP	Nukak	Chilote	-0.00042	-0.772	3374	3399	57761
Mbuti.DG	Colombia_Checua_6000BP	Nukak	Chono	2.3e-05	0.038	3232	3231	55227
Mbuti.DG	Colombia_Checua_6000BP	Nukak	Chorotega	-0.000608	-0.639	1751	1769	30721
Mbuti.DG	Colombia_Checua_6000BP	Nukak	Diaguita	7.2e-05	0.135	3371	3367	57998
Mbuti.DG	Colombia_Checua_6000BP	Nukak	Embera	-0.000746	-1.679	3432	3477	59560
Mbuti.DG	Colombia_Checua_6000BP	Nukak	Guahibo	-0.000135	-0.369	3383	3391	59560
Mbuti.DG	Colombia_Checua_6000BP	Nukak	Guarani	-0.000163	-0.43	3449	3459	59560
Mbuti.DG	Colombia_Checua_6000BP	Nukak	Guaymi	-0.000427	-0.837	3460	3486	59560
Mbuti.DG	Colombia_Checua_6000BP	Nukak	Huetar	-0.000535	-0.533	1826	1842	31371
Mbuti.DG	Colombia_Checua_6000BP	Nukak	Hulliche	-0.000376	-0.766	3448	3470	59287
Mbuti.DG	Colombia_Checua_6000BP	Nukak	Inga	-0.000631	-1.649	3412	3450	59560
Mbuti.DG	Colombia_Checua_6000BP	Nukak	Jamamadi	-0.000241	-0.34	3409	3423	59121
Mbuti.DG	Colombia_Checua_6000BP	Nukak	Kaingang	-0.000398	-0.587	2941	2961	50745
Mbuti.DG	Colombia_Checua_6000BP	Nukak	Kaqchikel	-0.000894	-2.68	3458	3511	59560
Mbuti.DG	Colombia_Checua_6000BP	Nukak	Karitiana	0.000499	1.088	3469	3439	59560
Mbuti.DG	Colombia_Checua_6000BP	Nukak	Kogi	-0.001504	-2.807	3433	3523	59559
Mbuti.DG	Colombia_Checua_6000BP	Nukak	Maleku	-0.000662	-1.099	3470	3510	59560
Mbuti.DG	Colombia_Checua_6000BP	Nukak	Maya1	-0.001036	-3.358	3459	3520	59560
Mbuti.DG	Colombia_Checua_6000BP	Nukak	Maya2	-0.001417	-4.036	3445	3529	59560
Mbuti.DG	Colombia_Checua_6000BP	Nukak	Mixe	-0.001927	-5.159	3448	3563	59560
Mbuti.DG	Colombia_Checua_6000BP	Nukak	Mixtec	-0.003663	-9.877	3445	3663	59560
Mbuti.DG	Colombia_Checua_6000BP	Nukak	Ojibwa	-0.007368	-12.264	3351	3779	58130
Mbuti.DG	Colombia_Checua_6000BP	Nukak	Palikur	0.000561	1.128	3444	3410	59558
Mbuti.DG	Colombia_Checua_6000BP	Nukak	Parakana	-0.000578	-0.871	3340	3374	58544
Mbuti.DG	Colombia_Checua_6000BP	Nukak	Piapoco	-2.8e-05	-0.078	3382	3383	59560
Mbuti.DG	Colombia_Checua_6000BP	Nukak	Pima	-0.003408	-8.465	3461	3664	59560
Mbuti.DG	Colombia_Checua_6000BP	Nukak	Purepecha	-0.002292	-2.707	2301	2392	39877
Mbuti.DG	Colombia_Checua_6000BP	Nukak	Quechua	-0.000322	-0.987	3475	3494	59560
Mbuti.DG	Colombia_Checua_6000BP	Nukak	Surui	-0.000284	-0.598	3435	3452	59560
Mbuti.DG	Colombia_Checua_6000BP	Nukak	Tepehuano	-0.001851	-5.298	3468	3578	59560
Mbuti.DG	Colombia_Checua_6000BP	Nukak	Teribe	0.000294	0.589	3483	3465	59560
Mbuti.DG	Colombia_Checua_6000BP	Nukak	Ticuna	-0.000812	-1.84	3414	3462	59560
Mbuti.DG	Colombia_Checua_6000BP	Nukak	Toba	-0.000262	-0.608	3459	3474	59560
Mbuti.DG	Colombia_Checua_6000BP	Nukak	Waunana	-0.000568	-1.18	3440	3474	59560
Mbuti.DG	Colombia_Checua_6000BP	Nukak	Wayuu	-0.000126	-0.351	3445	3452	59560
Mbuti.DG	Colombia_Checua_6000BP	Nukak	Wichi	0.000556	1.227	3479	3446	59560
Mbuti.DG	Colombia_Checua_6000BP	Nukak	Yaghan	0.000113	0.213	3473	3466	59545
Mbuti.DG	Colombia_Checua_6000BP	Nukak	Yaqui	-0.001918	-2.039	1863	1926	32874
Mbuti.DG	Colombia_Checua_6000BP	Nukak	Zapotec1	-0.001933	-5.815	3453	3568	59560
Mbuti.DG	Colombia_Checua_6000BP	Nukak	Zapotec2	-0.001358	-3.87	3474	3555	59560
Mbuti.DG	Colombia_Checua_6000BP	Pasto	Algonquin	-0.008507	-10.379	3289	3777	57344
Mbuti.DG	Colombia_Checua_6000BP	Pasto	Arara	0.001364	1.621	3105	3029	55339
Mbuti.DG	Colombia_Checua_6000BP	Pasto	Arhuaco	-0.002338	-3.166	3277	3411	57109
Mbuti.DG	Colombia_Checua_6000BP	Pasto	Aymara	0.000233	0.436	3481	3467	59757
Mbuti.DG	Colombia_Checua_6000BP	Pasto	Bribri	-0.001075	-1.67	3424	3488	59757
Mbuti.DG	Colombia_Checua_6000BP	Pasto	Cabecar	-0.00096	-1.618	3441	3498	59757
Mbuti.DG	Colombia_Checua_6000BP	Pasto	Chane	5.5e-05	0.081	3456	3453	59751
Mbuti.DG	Colombia_Checua_6000BP	Pasto	Chilote	-0.000741	-1.066	3378	3421	57953
Mbuti.DG	Colombia_Checua_6000BP	Pasto	Chono	-0.000238	-0.326	3220	3233	55403
Mbuti.DG	Colombia_Checua_6000BP	Pasto	Chorotega	5.7e-05	0.05	1774	1772	30808
Mbuti.DG	Colombia_Checua_6000BP	Pasto	Diaguita	-0.000155	-0.231	3366	3375	58193
Mbuti.DG	Colombia_Checua_6000BP	Pasto	Embera	-0.000904	-1.501	3415	3469	59757
Mbuti.DG	Colombia_Checua_6000BP	Pasto	Guahibo	-0.000341	-0.639	3363	3384	59757
Mbuti.DG	Colombia_Checua_6000BP	Pasto	Guarani	-0.000382	-0.684	3435	3458	59757
Mbuti.DG	Colombia_Checua_6000BP	Pasto	Guaymi	-0.000611	-0.936	3443	3479	59757
Mbuti.DG	Colombia_Checua_6000BP	Pasto	Huetar	-0.000792	-0.661	1826	1851	31465
Mbuti.DG	Colombia_Checua_6000BP	Pasto	Hulliche	-0.000649	-1.028	3446	3485	59482
Mbuti.DG	Colombia_Checua_6000BP	Pasto	Inga	-0.000797	-1.382	3413	3461	59757
Mbuti.DG	Colombia_Checua_6000BP	Pasto	Jamamadi	-0.000459	-0.535	3426	3454	59313
Mbuti.DG	Colombia_Checua_6000BP	Pasto	Kaingang	-0.000539	-0.66	2933	2961	50915
Mbuti.DG	Colombia_Checua_6000BP	Pasto	Kaqchikel	-0.001105	-2.17	3452	3518	59757
Mbuti.DG	Colombia_Checua_6000BP	Pasto	Karitiana	0.000225	0.369	3459	3446	59757
Mbuti.DG	Colombia_Checua_6000BP	Pasto	Kogi	-0.001718	-2.619	3422	3524	59756
Mbuti.DG	Colombia_Checua_6000BP	Pasto	Maleku	-0.000827	-1.118	3469	3518	59757
Mbuti.DG	Colombia_Checua_6000BP	Pasto	Maya1	-0.00127	-2.541	3447	3523	59757
Mbuti.DG	Colombia_Checua_6000BP	Pasto	Maya2	-0.001637	-3.144	3432	3529	59757
Mbuti.DG	Colombia_Checua_6000BP	Pasto	Mixe	-0.002129	-3.838	3441	3568	59757
Mbuti.DG	Colombia_Checua_6000BP	Pasto	Mixtec	-0.003898	-6.961	3435	3668	59757
Mbuti.DG	Colombia_Checua_6000BP	Pasto	Ojibwa	-0.007503	-10.182	3351	3789	58318
Mbuti.DG	Colombia_Checua_6000BP	Pasto	Palikur	0.000324	0.49	3428	3409	59755
Mbuti.DG	Colombia_Checua_6000BP	Pasto	Parakana	-0.000829	-1.054	3334	3382	58739
Mbuti.DG	Colombia_Checua_6000BP	Pasto	Piapoco	-0.000203	-0.349	3408	3420	59757
Mbuti.DG	Colombia_Checua_6000BP	Pasto	Pima	-0.003602	-6.132	3458	3674	59757
Mbuti.DG	Colombia_Checua_6000BP	Pasto	Purepecha	-0.003033	-3.203	2273	2395	40004
Mbuti.DG	Colombia_Checua_6000BP	Pasto	Quechua	-0.000571	-1.095	3464	3498	59757
Mbuti.DG	Colombia_Checua_6000BP	Pasto	Surui	-0.000547	-0.925	3426	3459	59757
Mbuti.DG	Colombia_Checua_6000BP	Pasto	Tepehuano	-0.002099	-3.818	3463	3589	59757
Mbuti.DG	Colombia_Checua_6000BP	Pasto	Teribe	2e-06	0.003	3453	3453	59757
Mbuti.DG	Colombia_Checua_6000BP	Pasto	Ticuna	-0.001015	-1.705	3402	3463	59757
Mbuti.DG	Colombia_Checua_6000BP	Pasto	Toba	-0.000496	-0.835	3445	3475	59757
Mbuti.DG	Colombia_Checua_6000BP	Pasto	Waunana	-0.000772	-1.204	3426	3472	59757
Mbuti.DG	Colombia_Checua_6000BP	Pasto	Wayuu	-0.000395	-0.729	3437	3460	59757
Mbuti.DG	Colombia_Checua_6000BP	Pasto	Wichi	0.000303	0.498	3467	3449	59757
Mbuti.DG	Colombia_Checua_6000BP	Pasto	Yaghan	-8.7e-05	-0.128	3475	3480	59742
Mbuti.DG	Colombia_Checua_6000BP	Pasto	Yaqui	-0.001741	-1.568	1872	1929	32990
Mbuti.DG	Colombia_Checua_6000BP	Pasto	Zapotec1	-0.002157	-4.098	3443	3571	59757
Mbuti.DG	Colombia_Checua_6000BP	Pasto	Zapotec2	-0.001561	-2.835	3461	3555	59757
Mbuti.DG	Colombia_Checua_6000BP	Piapoco2	Algonquin	-0.007974	-12.144	3304	3763	57521
Mbuti.DG	Colombia_Checua_6000BP	Piapoco2	Arara	0.001773	2.39	3157	3059	55504
Mbuti.DG	Colombia_Checua_6000BP	Piapoco2	Arhuaco	-0.001799	-2.999	3309	3412	57281
Mbuti.DG	Colombia_Checua_6000BP	Piapoco2	Aymara	0.00064	1.954	3502	3463	59941
Mbuti.DG	Colombia_Checua_6000BP	Piapoco2	Bribri	-0.00069	-1.455	3453	3494	59941
Mbuti.DG	Colombia_Checua_6000BP	Piapoco2	Cabecar	-0.000572	-1.435	3468	3502	59941
Mbuti.DG	Colombia_Checua_6000BP	Piapoco2	Chane	0.000446	0.833	3485	3459	59935
Mbuti.DG	Colombia_Checua_6000BP	Piapoco2	Chilote	-0.000284	-0.522	3390	3407	58128
Mbuti.DG	Colombia_Checua_6000BP	Piapoco2	Chono	0.00011	0.178	3238	3232	55573
Mbuti.DG	Colombia_Checua_6000BP	Piapoco2	Chorotega	-0.000334	-0.356	1765	1776	30911
Mbuti.DG	Colombia_Checua_6000BP	Piapoco2	Diaguita	0.000312	0.596	3390	3372	58372
Mbuti.DG	Colombia_Checua_6000BP	Piapoco2	Embera	-0.000543	-1.3	3441	3473	59941
Mbuti.DG	Colombia_Checua_6000BP	Piapoco2	Guahibo	2.8e-05	0.084	3381	3379	59941
Mbuti.DG	Colombia_Checua_6000BP	Piapoco2	Guarani	3e-05	0.079	3462	3461	59941
Mbuti.DG	Colombia_Checua_6000BP	Piapoco2	Guaymi	-0.000236	-0.483	3470	3484	59941
Mbuti.DG	Colombia_Checua_6000BP	Piapoco2	Huetar	-0.000534	-0.551	1829	1845	31558
Mbuti.DG	Colombia_Checua_6000BP	Piapoco2	Hulliche	-0.000198	-0.419	3467	3479	59666
Mbuti.DG	Colombia_Checua_6000BP	Piapoco2	Inga	-0.000414	-1.158	3419	3444	59941
Mbuti.DG	Colombia_Checua_6000BP	Piapoco2	Jamamadi	-0.000101	-0.142	3424	3430	59495
Mbuti.DG	Colombia_Checua_6000BP	Piapoco2	Kaingang	-0.000199	-0.298	2950	2960	51076
Mbuti.DG	Colombia_Checua_6000BP	Piapoco2	Kaqchikel	-0.00071	-2.374	3470	3513	59941
Mbuti.DG	Colombia_Checua_6000BP	Piapoco2	Karitiana	0.000626	1.445	3481	3444	59941
Mbuti.DG	Colombia_Checua_6000BP	Piapoco2	Kogi	-0.001375	-2.626	3456	3539	59940
Mbuti.DG	Colombia_Checua_6000BP	Piapoco2	Maleku	-0.000419	-0.72	3490	3515	59941
Mbuti.DG	Colombia_Checua_6000BP	Piapoco2	Maya1	-0.000865	-2.973	3469	3521	59941
Mbuti.DG	Colombia_Checua_6000BP	Piapoco2	Maya2	-0.00123	-3.739	3456	3530	59941
Mbuti.DG	Colombia_Checua_6000BP	Piapoco2	Mixe	-0.001735	-4.921	3461	3565	59941
Mbuti.DG	Colombia_Checua_6000BP	Piapoco2	Mixtec	-0.003498	-9.687	3457	3666	59941
Mbuti.DG	Colombia_Checua_6000BP	Piapoco2	Ojibwa	-0.007213	-12.337	3364	3785	58499
Mbuti.DG	Colombia_Checua_6000BP	Piapoco2	Palikur	0.000753	1.526	3459	3414	59939
Mbuti.DG	Colombia_Checua_6000BP	Piapoco2	Parakana	-0.000348	-0.514	3360	3381	58918
Mbuti.DG	Colombia_Checua_6000BP	Piapoco2	Piapoco	0.000163	0.417	3449	3439	59941
Mbuti.DG	Colombia_Checua_6000BP	Piapoco2	Pima	-0.003189	-7.978	3474	3665	59941
Mbuti.DG	Colombia_Checua_6000BP	Piapoco2	Purepecha	-0.002353	-2.798	2300	2394	40123
Mbuti.DG	Colombia_Checua_6000BP	Piapoco2	Quechua	-0.000161	-0.52	3489	3498	59941
Mbuti.DG	Colombia_Checua_6000BP	Piapoco2	Surui	-0.000141	-0.304	3445	3453	59941
Mbuti.DG	Colombia_Checua_6000BP	Piapoco2	Tepehuano	-0.001686	-4.988	3478	3579	59941
Mbuti.DG	Colombia_Checua_6000BP	Piapoco2	Teribe	0.000393	0.809	3497	3474	59941
Mbuti.DG	Colombia_Checua_6000BP	Piapoco2	Ticuna	-0.000615	-1.451	3409	3446	59941
Mbuti.DG	Colombia_Checua_6000BP	Piapoco2	Toba	-0.000104	-0.244	3471	3478	59941
Mbuti.DG	Colombia_Checua_6000BP	Piapoco2	Waunana	-0.000371	-0.815	3445	3467	59941
Mbuti.DG	Colombia_Checua_6000BP	Piapoco2	Wayuu	-1e-05	-0.027	3462	3462	59941
Mbuti.DG	Colombia_Checua_6000BP	Piapoco2	Wichi	0.000686	1.504	3494	3453	59941
Mbuti.DG	Colombia_Checua_6000BP	Piapoco2	Yaghan	0.000319	0.6	3497	3478	59926
Mbuti.DG	Colombia_Checua_6000BP	Piapoco2	Yaqui	-0.001546	-1.659	1880	1931	33086
Mbuti.DG	Colombia_Checua_6000BP	Piapoco2	Zapotec1	-0.001757	-5.689	3463	3569	59941
Mbuti.DG	Colombia_Checua_6000BP	Piapoco2	Zapotec2	-0.001159	-3.498	3484	3553	59941
Mbuti.DG	Colombia_Checua_6000BP	Piratapuyo	Algonquin	-0.008461	-11.918	3282	3766	57131
Mbuti.DG	Colombia_Checua_6000BP	Piratapuyo	Arara	0.001357	1.817	3124	3049	55133
Mbuti.DG	Colombia_Checua_6000BP	Piratapuyo	Arhuaco	-0.002182	-3.374	3291	3415	56892
Mbuti.DG	Colombia_Checua_6000BP	Piratapuyo	Aymara	0.000225	0.556	3480	3467	59535
Mbuti.DG	Colombia_Checua_6000BP	Piratapuyo	Bribri	-0.001125	-2.091	3435	3502	59535
Mbuti.DG	Colombia_Checua_6000BP	Piratapuyo	Cabecar	-0.000968	-2.015	3453	3510	59535
Mbuti.DG	Colombia_Checua_6000BP	Piratapuyo	Chane	4.2e-05	0.072	3456	3454	59529
Mbuti.DG	Colombia_Checua_6000BP	Piratapuyo	Chilote	-0.000649	-1.11	3368	3406	57736
Mbuti.DG	Colombia_Checua_6000BP	Piratapuyo	Chono	-0.000254	-0.402	3223	3237	55204
Mbuti.DG	Colombia_Checua_6000BP	Piratapuyo	Chorotega	-0.00062	-0.62	1761	1780	30703
Mbuti.DG	Colombia_Checua_6000BP	Piratapuyo	Diaguita	-7.2e-05	-0.129	3365	3369	57974
Mbuti.DG	Colombia_Checua_6000BP	Piratapuyo	Embera	-0.000993	-1.992	3436	3495	59535
Mbuti.DG	Colombia_Checua_6000BP	Piratapuyo	Guahibo	-0.000383	-0.923	3389	3411	59535
Mbuti.DG	Colombia_Checua_6000BP	Piratapuyo	Guarani	-0.000405	-0.943	3441	3465	59535
Mbuti.DG	Colombia_Checua_6000BP	Piratapuyo	Guaymi	-0.000663	-1.227	3450	3490	59535
Mbuti.DG	Colombia_Checua_6000BP	Piratapuyo	Huetar	-0.000866	-0.837	1827	1854	31356
Mbuti.DG	Colombia_Checua_6000BP	Piratapuyo	Hulliche	-0.000668	-1.295	3444	3484	59262
Mbuti.DG	Colombia_Checua_6000BP	Piratapuyo	Inga	-0.000877	-2.079	3407	3459	59535
Mbuti.DG	Colombia_Checua_6000BP	Piratapuyo	Jamamadi	-0.000451	-0.614	3396	3423	59096
Mbuti.DG	Colombia_Checua_6000BP	Piratapuyo	Kaingang	-0.000702	-0.992	2941	2976	50721
Mbuti.DG	Colombia_Checua_6000BP	Piratapuyo	Kaqchikel	-0.001136	-3.019	3452	3519	59535
Mbuti.DG	Colombia_Checua_6000BP	Piratapuyo	Karitiana	0.000258	0.511	3456	3441	59535
Mbuti.DG	Colombia_Checua_6000BP	Piratapuyo	Kogi	-0.001751	-3.096	3425	3529	59534
Mbuti.DG	Colombia_Checua_6000BP	Piratapuyo	Maleku	-0.000897	-1.394	3475	3529	59535
Mbuti.DG	Colombia_Checua_6000BP	Piratapuyo	Maya1	-0.001282	-3.55	3448	3525	59535
Mbuti.DG	Colombia_Checua_6000BP	Piratapuyo	Maya2	-0.001663	-4.173	3441	3540	59535
Mbuti.DG	Colombia_Checua_6000BP	Piratapuyo	Mixe	-0.002172	-5.173	3441	3570	59535
Mbuti.DG	Colombia_Checua_6000BP	Piratapuyo	Mixtec	-0.003905	-9.322	3437	3670	59535
Mbuti.DG	Colombia_Checua_6000BP	Piratapuyo	Ojibwa	-0.007671	-12.11	3339	3785	58105
Mbuti.DG	Colombia_Checua_6000BP	Piratapuyo	Palikur	0.000332	0.617	3434	3414	59533
Mbuti.DG	Colombia_Checua_6000BP	Piratapuyo	Parakana	-0.000803	-1.166	3333	3380	58519
Mbuti.DG	Colombia_Checua_6000BP	Piratapuyo	Piapoco	-0.000271	-0.64	3405	3421	59535
Mbuti.DG	Colombia_Checua_6000BP	Piratapuyo	Pima	-0.003654	-8.024	3447	3664	59535
Mbuti.DG	Colombia_Checua_6000BP	Piratapuyo	Purepecha	-0.002809	-3.216	2274	2385	39862
Mbuti.DG	Colombia_Checua_6000BP	Piratapuyo	Quechua	-0.000569	-1.505	3467	3501	59535
Mbuti.DG	Colombia_Checua_6000BP	Piratapuyo	Surui	-0.000532	-1.011	3428	3460	59535
Mbuti.DG	Colombia_Checua_6000BP	Piratapuyo	Tepehuano	-0.002094	-5.031	3463	3587	59535
Mbuti.DG	Colombia_Checua_6000BP	Piratapuyo	Teribe	6.2e-05	0.11	3477	3474	59535
Mbuti.DG	Colombia_Checua_6000BP	Piratapuyo	Ticuna	-0.001054	-2.15	3407	3470	59535
Mbuti.DG	Colombia_Checua_6000BP	Piratapuyo	Toba	-0.000514	-1.066	3445	3476	59535
Mbuti.DG	Colombia_Checua_6000BP	Piratapuyo	Waunana	-0.000816	-1.589	3432	3480	59535
Mbuti.DG	Colombia_Checua_6000BP	Piratapuyo	Wayuu	-0.000358	-0.885	3440	3462	59535
Mbuti.DG	Colombia_Checua_6000BP	Piratapuyo	Wichi	0.000307	0.62	3465	3447	59535
Mbuti.DG	Colombia_Checua_6000BP	Piratapuyo	Yaghan	-0.00014	-0.253	3474	3483	59520
Mbuti.DG	Colombia_Checua_6000BP	Piratapuyo	Yaqui	-0.001857	-1.826	1881	1942	32863
Mbuti.DG	Colombia_Checua_6000BP	Piratapuyo	Zapotec1	-0.002176	-5.641	3443	3572	59535
Mbuti.DG	Colombia_Checua_6000BP	Piratapuyo	Zapotec2	-0.001606	-3.934	3466	3562	59535
Mbuti.DG	Colombia_Checua_6000BP	Puinave	Algonquin	-0.007725	-11.571	3237	3670	55982
Mbuti.DG	Colombia_Checua_6000BP	Puinave	Arara	0.001966	2.621	3083	2977	54033
Mbuti.DG	Colombia_Checua_6000BP	Puinave	Arhuaco	-0.001671	-2.814	3231	3324	55761
Mbuti.DG	Colombia_Checua_6000BP	Puinave	Aymara	0.000818	2.409	3428	3380	58344
Mbuti.DG	Colombia_Checua_6000BP	Puinave	Bribri	-0.000507	-1.008	3391	3421	58344
Mbuti.DG	Colombia_Checua_6000BP	Puinave	Cabecar	-0.000438	-1.018	3397	3423	58344
Mbuti.DG	Colombia_Checua_6000BP	Puinave	Chane	0.000585	1.106	3398	3364	58338
Mbuti.DG	Colombia_Checua_6000BP	Puinave	Chilote	-0.000235	-0.426	3316	3329	56585
Mbuti.DG	Colombia_Checua_6000BP	Puinave	Chono	0.000373	0.6	3180	3160	54091
Mbuti.DG	Colombia_Checua_6000BP	Puinave	Chorotega	0.00015	0.154	1736	1731	30098
Mbuti.DG	Colombia_Checua_6000BP	Puinave	Diaguita	0.000489	0.976	3307	3279	56807
Mbuti.DG	Colombia_Checua_6000BP	Puinave	Embera	-0.000351	-0.783	3381	3401	58344
Mbuti.DG	Colombia_Checua_6000BP	Puinave	Guahibo	0.000177	0.461	3358	3348	58344
Mbuti.DG	Colombia_Checua_6000BP	Puinave	Guarani	0.000179	0.494	3383	3373	58344
Mbuti.DG	Colombia_Checua_6000BP	Puinave	Guaymi	-8.9e-05	-0.174	3400	3405	58344
Mbuti.DG	Colombia_Checua_6000BP	Puinave	Huetar	-0.000304	-0.301	1792	1802	30712
Mbuti.DG	Colombia_Checua_6000BP	Puinave	Hulliche	-6.1e-05	-0.121	3397	3400	58077
Mbuti.DG	Colombia_Checua_6000BP	Puinave	Inga	-0.000263	-0.644	3361	3377	58344
Mbuti.DG	Colombia_Checua_6000BP	Puinave	Jamamadi	3.6e-05	0.052	3350	3348	57922
Mbuti.DG	Colombia_Checua_6000BP	Puinave	Kaingang	0.000193	0.283	2900	2890	49704
Mbuti.DG	Colombia_Checua_6000BP	Puinave	Kaqchikel	-0.000526	-1.644	3398	3429	58344
Mbuti.DG	Colombia_Checua_6000BP	Puinave	Karitiana	0.00082	1.838	3408	3360	58344
Mbuti.DG	Colombia_Checua_6000BP	Puinave	Kogi	-0.001249	-2.364	3372	3445	58343
Mbuti.DG	Colombia_Checua_6000BP	Puinave	Maleku	-0.000306	-0.524	3413	3431	58344
Mbuti.DG	Colombia_Checua_6000BP	Puinave	Maya1	-0.000675	-2.228	3398	3437	58344
Mbuti.DG	Colombia_Checua_6000BP	Puinave	Maya2	-0.001053	-3.084	3384	3445	58344
Mbuti.DG	Colombia_Checua_6000BP	Puinave	Mixe	-0.001524	-4.266	3393	3482	58344
Mbuti.DG	Colombia_Checua_6000BP	Puinave	Mixtec	-0.003297	-9.197	3383	3575	58344
Mbuti.DG	Colombia_Checua_6000BP	Puinave	Ojibwa	-0.007026	-11.948	3291	3691	56943
Mbuti.DG	Colombia_Checua_6000BP	Puinave	Palikur	0.000871	1.738	3374	3323	58342
Mbuti.DG	Colombia_Checua_6000BP	Puinave	Parakana	-0.00011	-0.165	3282	3289	57363
Mbuti.DG	Colombia_Checua_6000BP	Puinave	Piapoco	0.000369	0.991	3352	3330	58344
Mbuti.DG	Colombia_Checua_6000BP	Puinave	Pima	-0.003063	-7.289	3403	3582	58344
Mbuti.DG	Colombia_Checua_6000BP	Puinave	Purepecha	-0.002257	-2.534	2268	2356	39083
Mbuti.DG	Colombia_Checua_6000BP	Puinave	Quechua	1.9e-05	0.061	3415	3414	58344
Mbuti.DG	Colombia_Checua_6000BP	Puinave	Surui	8.7e-05	0.185	3370	3365	58344
Mbuti.DG	Colombia_Checua_6000BP	Puinave	Tepehuano	-0.00152	-4.269	3411	3500	58344
Mbuti.DG	Colombia_Checua_6000BP	Puinave	Teribe	0.000598	1.184	3431	3396	58344
Mbuti.DG	Colombia_Checua_6000BP	Puinave	Ticuna	-0.00054	-1.244	3315	3346	58344
Mbuti.DG	Colombia_Checua_6000BP	Puinave	Toba	0.000107	0.248	3398	3392	58344
Mbuti.DG	Colombia_Checua_6000BP	Puinave	Waunana	-0.000256	-0.522	3384	3399	58344
Mbuti.DG	Colombia_Checua_6000BP	Puinave	Wayuu	0.000238	0.657	3390	3376	58344
Mbuti.DG	Colombia_Checua_6000BP	Puinave	Wichi	0.000878	1.93	3418	3367	58344
Mbuti.DG	Colombia_Checua_6000BP	Puinave	Yaghan	0.000457	0.83	3425	3399	58329
Mbuti.DG	Colombia_Checua_6000BP	Puinave	Yaqui	-0.001111	-1.154	1841	1877	32180
Mbuti.DG	Colombia_Checua_6000BP	Puinave	Zapotec1	-0.00156	-4.846	3395	3486	58344
Mbuti.DG	Colombia_Checua_6000BP	Puinave	Zapotec2	-0.001012	-2.904	3407	3466	58344
Mbuti.DG	Colombia_Checua_6000BP	Saliba	Algonquin	-0.008047	-11.691	3314	3776	57346
Mbuti.DG	Colombia_Checua_6000BP	Saliba	Arara	0.001768	2.306	3163	3065	55341
Mbuti.DG	Colombia_Checua_6000BP	Saliba	Arhuaco	-0.001964	-3.148	3310	3422	57112
Mbuti.DG	Colombia_Checua_6000BP	Saliba	Aymara	0.000601	1.675	3509	3473	59760
Mbuti.DG	Colombia_Checua_6000BP	Saliba	Bribri	-0.000708	-1.448	3458	3501	59760
Mbuti.DG	Colombia_Checua_6000BP	Saliba	Cabecar	-0.000594	-1.38	3472	3507	59760
Mbuti.DG	Colombia_Checua_6000BP	Saliba	Chane	0.000413	0.77	3487	3463	59754
Mbuti.DG	Colombia_Checua_6000BP	Saliba	Chilote	-0.000324	-0.569	3397	3415	57956
Mbuti.DG	Colombia_Checua_6000BP	Saliba	Chono	-0.000124	-0.198	3233	3240	55405
Mbuti.DG	Colombia_Checua_6000BP	Saliba	Chorotega	-0.000676	-0.719	1754	1775	30809
Mbuti.DG	Colombia_Checua_6000BP	Saliba	Diaguita	0.00024	0.452	3399	3385	58196
Mbuti.DG	Colombia_Checua_6000BP	Saliba	Embera	-0.000542	-1.209	3453	3486	59760
Mbuti.DG	Colombia_Checua_6000BP	Saliba	Guahibo	2.7e-05	0.075	3399	3397	59760
Mbuti.DG	Colombia_Checua_6000BP	Saliba	Guarani	-1.6e-05	-0.04	3468	3469	59760
Mbuti.DG	Colombia_Checua_6000BP	Saliba	Guaymi	-0.000247	-0.491	3473	3487	59760
Mbuti.DG	Colombia_Checua_6000BP	Saliba	Huetar	-0.00067	-0.656	1829	1850	31468
Mbuti.DG	Colombia_Checua_6000BP	Saliba	Hulliche	-0.000261	-0.524	3475	3490	59485
Mbuti.DG	Colombia_Checua_6000BP	Saliba	Inga	-0.000431	-1.12	3425	3451	59760
Mbuti.DG	Colombia_Checua_6000BP	Saliba	Jamamadi	-9.6e-05	-0.13	3435	3441	59316
Mbuti.DG	Colombia_Checua_6000BP	Saliba	Kaingang	-0.000233	-0.347	2952	2964	50918
Mbuti.DG	Colombia_Checua_6000BP	Saliba	Kaqchikel	-0.000739	-2.271	3477	3522	59760
Mbuti.DG	Colombia_Checua_6000BP	Saliba	Karitiana	0.000588	1.298	3491	3456	59760
Mbuti.DG	Colombia_Checua_6000BP	Saliba	Kogi	-0.001357	-2.534	3456	3537	59759
Mbuti.DG	Colombia_Checua_6000BP	Saliba	Maleku	-0.000463	-0.777	3496	3523	59760
Mbuti.DG	Colombia_Checua_6000BP	Saliba	Maya1	-0.000906	-2.874	3475	3529	59760
Mbuti.DG	Colombia_Checua_6000BP	Saliba	Maya2	-0.00127	-3.604	3464	3539	59760
Mbuti.DG	Colombia_Checua_6000BP	Saliba	Mixe	-0.001763	-4.519	3469	3574	59760
Mbuti.DG	Colombia_Checua_6000BP	Saliba	Mixtec	-0.003529	-8.982	3465	3676	59760
Mbuti.DG	Colombia_Checua_6000BP	Saliba	Ojibwa	-0.007254	-11.981	3372	3795	58321
Mbuti.DG	Colombia_Checua_6000BP	Saliba	Palikur	0.000695	1.35	3469	3427	59758
Mbuti.DG	Colombia_Checua_6000BP	Saliba	Parakana	-0.000346	-0.503	3373	3393	58742
Mbuti.DG	Colombia_Checua_6000BP	Saliba	Piapoco	0.000162	0.4	3453	3444	59760
Mbuti.DG	Colombia_Checua_6000BP	Saliba	Pima	-0.003236	-7.508	3485	3679	59760
Mbuti.DG	Colombia_Checua_6000BP	Saliba	Purepecha	-0.002467	-2.915	2301	2400	40006
Mbuti.DG	Colombia_Checua_6000BP	Saliba	Quechua	-0.000204	-0.6	3495	3507	59760
Mbuti.DG	Colombia_Checua_6000BP	Saliba	Surui	-0.000176	-0.359	3464	3475	59760
Mbuti.DG	Colombia_Checua_6000BP	Saliba	Tepehuano	-0.001738	-4.652	3490	3594	59760
Mbuti.DG	Colombia_Checua_6000BP	Saliba	Teribe	0.000366	0.711	3500	3479	59760
Mbuti.DG	Colombia_Checua_6000BP	Saliba	Ticuna	-0.000652	-1.483	3427	3465	59760
Mbuti.DG	Colombia_Checua_6000BP	Saliba	Toba	-0.000125	-0.279	3481	3489	59760
Mbuti.DG	Colombia_Checua_6000BP	Saliba	Waunana	-0.000403	-0.843	3460	3484	59760
Mbuti.DG	Colombia_Checua_6000BP	Saliba	Wayuu	-2.9e-05	-0.076	3466	3468	59760
Mbuti.DG	Colombia_Checua_6000BP	Saliba	Wichi	0.000672	1.454	3504	3464	59760
Mbuti.DG	Colombia_Checua_6000BP	Saliba	Yaghan	0.000279	0.499	3506	3490	59745
Mbuti.DG	Colombia_Checua_6000BP	Saliba	Yaqui	-0.001365	-1.438	1891	1936	32992
Mbuti.DG	Colombia_Checua_6000BP	Saliba	Zapotec1	-0.00179	-5.311	3471	3577	59760
Mbuti.DG	Colombia_Checua_6000BP	Saliba	Zapotec2	-0.001194	-3.311	3492	3564	59760
Mbuti.DG	Colombia_Checua_6000BP	Sikuani	Algonquin	-0.008018	-11.257	3265	3718	56505
Mbuti.DG	Colombia_Checua_6000BP	Sikuani	Arara	0.001879	2.42	3117	3014	54526
Mbuti.DG	Colombia_Checua_6000BP	Sikuani	Arhuaco	-0.001639	-2.484	3277	3369	56257
Mbuti.DG	Colombia_Checua_6000BP	Sikuani	Aymara	0.00073	1.895	3470	3427	58877
Mbuti.DG	Colombia_Checua_6000BP	Sikuani	Bribri	-0.000613	-1.183	3423	3459	58877
Mbuti.DG	Colombia_Checua_6000BP	Sikuani	Cabecar	-0.00047	-1.035	3430	3458	58877
Mbuti.DG	Colombia_Checua_6000BP	Sikuani	Chane	0.000549	0.958	3442	3410	58871
Mbuti.DG	Colombia_Checua_6000BP	Sikuani	Chilote	-0.000258	-0.43	3363	3378	57089
Mbuti.DG	Colombia_Checua_6000BP	Sikuani	Chono	0.000243	0.371	3220	3207	54591
Mbuti.DG	Colombia_Checua_6000BP	Sikuani	Chorotega	-0.000304	-0.31	1747	1756	30392
Mbuti.DG	Colombia_Checua_6000BP	Sikuani	Diaguita	0.00031	0.555	3350	3333	57336
Mbuti.DG	Colombia_Checua_6000BP	Sikuani	Embera	-0.000502	-1.011	3413	3443	58877
Mbuti.DG	Colombia_Checua_6000BP	Sikuani	Guahibo	0.000121	0.301	3374	3367	58877
Mbuti.DG	Colombia_Checua_6000BP	Sikuani	Guarani	0.000113	0.27	3423	3417	58877
Mbuti.DG	Colombia_Checua_6000BP	Sikuani	Guaymi	-0.0002	-0.368	3433	3445	58877
Mbuti.DG	Colombia_Checua_6000BP	Sikuani	Huetar	-0.000654	-0.635	1808	1828	30990
Mbuti.DG	Colombia_Checua_6000BP	Sikuani	Hulliche	-0.000162	-0.303	3437	3446	58605
Mbuti.DG	Colombia_Checua_6000BP	Sikuani	Inga	-0.000337	-0.796	3398	3418	58877
Mbuti.DG	Colombia_Checua_6000BP	Sikuani	Jamamadi	-3e-05	-0.04	3392	3394	58441
Mbuti.DG	Colombia_Checua_6000BP	Sikuani	Kaingang	-0.000312	-0.447	2913	2929	50159
Mbuti.DG	Colombia_Checua_6000BP	Sikuani	Kaqchikel	-0.00066	-1.756	3437	3476	58877
Mbuti.DG	Colombia_Checua_6000BP	Sikuani	Karitiana	0.000711	1.481	3447	3405	58877
Mbuti.DG	Colombia_Checua_6000BP	Sikuani	Kogi	-0.001262	-2.233	3411	3485	58876
Mbuti.DG	Colombia_Checua_6000BP	Sikuani	Maleku	-0.000419	-0.692	3446	3471	58877
Mbuti.DG	Colombia_Checua_6000BP	Sikuani	Maya1	-0.000768	-2.053	3437	3482	58877
Mbuti.DG	Colombia_Checua_6000BP	Sikuani	Maya2	-0.001151	-2.825	3430	3498	58877
Mbuti.DG	Colombia_Checua_6000BP	Sikuani	Mixe	-0.001687	-3.996	3428	3528	58877
Mbuti.DG	Colombia_Checua_6000BP	Sikuani	Mixtec	-0.003394	-8.17	3422	3622	58877
Mbuti.DG	Colombia_Checua_6000BP	Sikuani	Ojibwa	-0.007126	-11.345	3329	3738	57464
Mbuti.DG	Colombia_Checua_6000BP	Sikuani	Palikur	0.000901	1.655	3422	3369	58875
Mbuti.DG	Colombia_Checua_6000BP	Sikuani	Parakana	-0.00036	-0.515	3321	3341	57873
Mbuti.DG	Colombia_Checua_6000BP	Sikuani	Piapoco	0.000267	0.633	3399	3383	58877
Mbuti.DG	Colombia_Checua_6000BP	Sikuani	Pima	-0.003179	-7.09	3437	3624	58877
Mbuti.DG	Colombia_Checua_6000BP	Sikuani	Purepecha	-0.001794	-2.075	2284	2355	39420
Mbuti.DG	Colombia_Checua_6000BP	Sikuani	Quechua	-6.8e-05	-0.184	3456	3460	58877
Mbuti.DG	Colombia_Checua_6000BP	Sikuani	Surui	-0.00011	-0.215	3415	3422	58877
Mbuti.DG	Colombia_Checua_6000BP	Sikuani	Tepehuano	-0.001595	-3.935	3448	3542	58877
Mbuti.DG	Colombia_Checua_6000BP	Sikuani	Teribe	0.000486	0.914	3461	3432	58877
Mbuti.DG	Colombia_Checua_6000BP	Sikuani	Ticuna	-0.000548	-1.147	3394	3426	58877
Mbuti.DG	Colombia_Checua_6000BP	Sikuani	Toba	-8e-06	-0.017	3440	3441	58877
Mbuti.DG	Colombia_Checua_6000BP	Sikuani	Waunana	-0.000299	-0.573	3419	3436	58877
Mbuti.DG	Colombia_Checua_6000BP	Sikuani	Wayuu	0.000107	0.264	3431	3425	58877
Mbuti.DG	Colombia_Checua_6000BP	Sikuani	Wichi	0.000821	1.679	3467	3419	58877
Mbuti.DG	Colombia_Checua_6000BP	Sikuani	Yaghan	0.000366	0.642	3455	3434	58862
Mbuti.DG	Colombia_Checua_6000BP	Sikuani	Yaqui	-0.001902	-1.895	1852	1914	32520
Mbuti.DG	Colombia_Checua_6000BP	Sikuani	Zapotec1	-0.001675	-4.398	3434	3532	58877
Mbuti.DG	Colombia_Checua_6000BP	Sikuani	Zapotec2	-0.001093	-2.729	3456	3520	58877
Mbuti.DG	Colombia_Checua_6000BP	Siona	Algonquin	-0.007553	-11.494	3320	3753	57346
Mbuti.DG	Colombia_Checua_6000BP	Siona	Arara	0.00213	2.794	3184	3066	55341
Mbuti.DG	Colombia_Checua_6000BP	Siona	Arhuaco	-0.001475	-2.428	3318	3403	57112
Mbuti.DG	Colombia_Checua_6000BP	Siona	Aymara	0.001041	3.018	3528	3465	59760
Mbuti.DG	Colombia_Checua_6000BP	Siona	Bribri	-0.000268	-0.53	3485	3501	59760
Mbuti.DG	Colombia_Checua_6000BP	Siona	Cabecar	-0.000154	-0.361	3495	3504	59760
Mbuti.DG	Colombia_Checua_6000BP	Siona	Chane	0.000858	1.574	3508	3457	59754
Mbuti.DG	Colombia_Checua_6000BP	Siona	Chilote	0.000103	0.185	3413	3407	57956
Mbuti.DG	Colombia_Checua_6000BP	Siona	Chono	0.000547	0.861	3260	3229	55405
Mbuti.DG	Colombia_Checua_6000BP	Siona	Chorotega	0.000201	0.204	1784	1778	30809
Mbuti.DG	Colombia_Checua_6000BP	Siona	Diaguita	0.000766	1.452	3412	3368	58196
Mbuti.DG	Colombia_Checua_6000BP	Siona	Embera	-0.000102	-0.231	3472	3478	59760
Mbuti.DG	Colombia_Checua_6000BP	Siona	Guahibo	0.000467	1.266	3436	3408	59760
Mbuti.DG	Colombia_Checua_6000BP	Siona	Guarani	0.000424	1.118	3484	3459	59760
Mbuti.DG	Colombia_Checua_6000BP	Siona	Guaymi	0.000193	0.377	3495	3483	59760
Mbuti.DG	Colombia_Checua_6000BP	Siona	Huetar	-0.000257	-0.261	1843	1851	31468
Mbuti.DG	Colombia_Checua_6000BP	Siona	Hulliche	0.000162	0.323	3491	3481	59485
Mbuti.DG	Colombia_Checua_6000BP	Siona	Inga	9e-06	0.024	3425	3424	59760
Mbuti.DG	Colombia_Checua_6000BP	Siona	Jamamadi	0.000335	0.457	3456	3436	59316
Mbuti.DG	Colombia_Checua_6000BP	Siona	Kaingang	0.000288	0.429	2980	2965	50918
Mbuti.DG	Colombia_Checua_6000BP	Siona	Kaqchikel	-0.000299	-0.913	3495	3513	59760
Mbuti.DG	Colombia_Checua_6000BP	Siona	Karitiana	0.001028	2.293	3508	3446	59760
Mbuti.DG	Colombia_Checua_6000BP	Siona	Kogi	-0.00092	-1.735	3481	3536	59759
Mbuti.DG	Colombia_Checua_6000BP	Siona	Maleku	-2.3e-05	-0.039	3511	3512	59760
Mbuti.DG	Colombia_Checua_6000BP	Siona	Maya1	-0.000466	-1.474	3493	3521	59760
Mbuti.DG	Colombia_Checua_6000BP	Siona	Maya2	-0.00083	-2.372	3482	3532	59760
Mbuti.DG	Colombia_Checua_6000BP	Siona	Mixe	-0.001323	-3.495	3489	3568	59760
Mbuti.DG	Colombia_Checua_6000BP	Siona	Mixtec	-0.00309	-8.11	3484	3669	59760
Mbuti.DG	Colombia_Checua_6000BP	Siona	Ojibwa	-0.006855	-11.536	3381	3781	58321
Mbuti.DG	Colombia_Checua_6000BP	Siona	Palikur	0.001136	2.194	3494	3426	59758
Mbuti.DG	Colombia_Checua_6000BP	Siona	Parakana	1.1e-05	0.016	3393	3393	58742
Mbuti.DG	Colombia_Checua_6000BP	Siona	Piapoco	0.000602	1.465	3479	3443	59760
Mbuti.DG	Colombia_Checua_6000BP	Siona	Pima	-0.002796	-6.716	3497	3664	59760
Mbuti.DG	Colombia_Checua_6000BP	Siona	Purepecha	-0.002041	-2.464	2322	2404	40006
Mbuti.DG	Colombia_Checua_6000BP	Siona	Quechua	0.000236	0.725	3514	3500	59760
Mbuti.DG	Colombia_Checua_6000BP	Siona	Surui	0.000264	0.546	3479	3463	59760
Mbuti.DG	Colombia_Checua_6000BP	Siona	Tepehuano	-0.001298	-3.609	3506	3583	59760
Mbuti.DG	Colombia_Checua_6000BP	Siona	Teribe	0.000806	1.563	3521	3473	59760
Mbuti.DG	Colombia_Checua_6000BP	Siona	Ticuna	-0.000212	-0.496	3435	3447	59760
Mbuti.DG	Colombia_Checua_6000BP	Siona	Toba	0.000315	0.716	3500	3481	59760
Mbuti.DG	Colombia_Checua_6000BP	Siona	Waunana	3.7e-05	0.077	3472	3469	59760
Mbuti.DG	Colombia_Checua_6000BP	Siona	Wayuu	0.000411	1.093	3492	3467	59760
Mbuti.DG	Colombia_Checua_6000BP	Siona	Wichi	0.001112	2.433	3520	3453	59760
Mbuti.DG	Colombia_Checua_6000BP	Siona	Yaghan	0.000723	1.298	3521	3478	59745
Mbuti.DG	Colombia_Checua_6000BP	Siona	Yaqui	-0.001034	-1.106	1897	1931	32992
Mbuti.DG	Colombia_Checua_6000BP	Siona	Zapotec1	-0.00135	-4.025	3492	3572	59760
Mbuti.DG	Colombia_Checua_6000BP	Siona	Zapotec2	-0.000754	-2.092	3508	3553	59760
Mbuti.DG	Colombia_Checua_6000BP	Siriano	Algonquin	-0.008566	-11.513	3245	3729	56505
Mbuti.DG	Colombia_Checua_6000BP	Siriano	Arara	0.001296	1.602	3079	3008	54526
Mbuti.DG	Colombia_Checua_6000BP	Siriano	Arhuaco	-0.00234	-3.381	3247	3379	56257
Mbuti.DG	Colombia_Checua_6000BP	Siriano	Aymara	0.000194	0.415	3448	3436	58877
Mbuti.DG	Colombia_Checua_6000BP	Siriano	Bribri	-0.001148	-1.917	3393	3461	58877
Mbuti.DG	Colombia_Checua_6000BP	Siriano	Cabecar	-0.001006	-1.855	3408	3467	58877
Mbuti.DG	Colombia_Checua_6000BP	Siriano	Chane	1.2e-05	0.019	3410	3409	58871
Mbuti.DG	Colombia_Checua_6000BP	Siriano	Chilote	-0.000993	-1.547	3335	3392	57089
Mbuti.DG	Colombia_Checua_6000BP	Siriano	Chono	-0.000279	-0.404	3190	3205	54591
Mbuti.DG	Colombia_Checua_6000BP	Siriano	Chorotega	-0.000228	-0.209	1748	1755	30392
Mbuti.DG	Colombia_Checua_6000BP	Siriano	Diaguita	-0.000192	-0.313	3333	3344	57336
Mbuti.DG	Colombia_Checua_6000BP	Siriano	Embera	-0.001037	-1.841	3394	3455	58877
Mbuti.DG	Colombia_Checua_6000BP	Siriano	Guahibo	-0.000415	-0.858	3338	3362	58877
Mbuti.DG	Colombia_Checua_6000BP	Siriano	Guarani	-0.000423	-0.835	3405	3430	58877
Mbuti.DG	Colombia_Checua_6000BP	Siriano	Guaymi	-0.000735	-1.191	3405	3448	58877
Mbuti.DG	Colombia_Checua_6000BP	Siriano	Huetar	-0.000907	-0.868	1788	1816	30990
Mbuti.DG	Colombia_Checua_6000BP	Siriano	Hulliche	-0.000675	-1.144	3408	3447	58605
Mbuti.DG	Colombia_Checua_6000BP	Siriano	Inga	-0.000872	-1.686	3378	3430	58877
Mbuti.DG	Colombia_Checua_6000BP	Siriano	Jamamadi	-0.000497	-0.633	3366	3395	58441
Mbuti.DG	Colombia_Checua_6000BP	Siriano	Kaingang	-0.000895	-1.191	2902	2947	50159
Mbuti.DG	Colombia_Checua_6000BP	Siriano	Kaqchikel	-0.001195	-2.579	3414	3484	58877
Mbuti.DG	Colombia_Checua_6000BP	Siriano	Karitiana	0.000175	0.312	3424	3414	58877
Mbuti.DG	Colombia_Checua_6000BP	Siriano	Kogi	-0.001803	-2.988	3383	3489	58876
Mbuti.DG	Colombia_Checua_6000BP	Siriano	Maleku	-0.000954	-1.358	3440	3497	58877
Mbuti.DG	Colombia_Checua_6000BP	Siriano	Maya1	-0.001303	-2.92	3410	3487	58877
Mbuti.DG	Colombia_Checua_6000BP	Siriano	Maya2	-0.001687	-3.622	3393	3492	58877
Mbuti.DG	Colombia_Checua_6000BP	Siriano	Mixe	-0.002222	-4.496	3401	3532	58877
Mbuti.DG	Colombia_Checua_6000BP	Siriano	Mixtec	-0.00393	-7.995	3399	3631	58877
Mbuti.DG	Colombia_Checua_6000BP	Siriano	Ojibwa	-0.007651	-11.461	3305	3745	57464
Mbuti.DG	Colombia_Checua_6000BP	Siriano	Palikur	0.000368	0.605	3394	3373	58875
Mbuti.DG	Colombia_Checua_6000BP	Siriano	Parakana	-0.000889	-1.169	3303	3354	57873
Mbuti.DG	Colombia_Checua_6000BP	Siriano	Piapoco	-0.000268	-0.539	3371	3386	58877
Mbuti.DG	Colombia_Checua_6000BP	Siriano	Pima	-0.003714	-6.905	3411	3630	58877
Mbuti.DG	Colombia_Checua_6000BP	Siriano	Purepecha	-0.002214	-2.324	2274	2361	39420
Mbuti.DG	Colombia_Checua_6000BP	Siriano	Quechua	-0.000603	-1.327	3433	3469	58877
Mbuti.DG	Colombia_Checua_6000BP	Siriano	Surui	-0.000645	-1.126	3387	3425	58877
Mbuti.DG	Colombia_Checua_6000BP	Siriano	Tepehuano	-0.00213	-4.46	3422	3547	58877
Mbuti.DG	Colombia_Checua_6000BP	Siriano	Teribe	-5e-05	-0.084	3431	3434	58877
Mbuti.DG	Colombia_Checua_6000BP	Siriano	Ticuna	-0.001083	-2.038	3368	3432	58877
Mbuti.DG	Colombia_Checua_6000BP	Siriano	Toba	-0.000543	-0.971	3416	3448	58877
Mbuti.DG	Colombia_Checua_6000BP	Siriano	Waunana	-0.000834	-1.415	3397	3446	58877
Mbuti.DG	Colombia_Checua_6000BP	Siriano	Wayuu	-0.000428	-0.889	3403	3428	58877
Mbuti.DG	Colombia_Checua_6000BP	Siriano	Wichi	0.000285	0.502	3444	3427	58877
Mbuti.DG	Colombia_Checua_6000BP	Siriano	Yaghan	-0.000171	-0.274	3439	3449	58862
Mbuti.DG	Colombia_Checua_6000BP	Siriano	Yaqui	-0.002456	-2.367	1825	1905	32520
Mbuti.DG	Colombia_Checua_6000BP	Siriano	Zapotec1	-0.00221	-4.759	3410	3540	58877
Mbuti.DG	Colombia_Checua_6000BP	Siriano	Zapotec2	-0.001628	-3.305	3430	3526	58877
Mbuti.DG	Colombia_Checua_6000BP	Tanimuka	Algonquin	-0.007318	-10.489	3254	3664	55982
Mbuti.DG	Colombia_Checua_6000BP	Tanimuka	Arara	0.002328	2.934	3113	2987	54033
Mbuti.DG	Colombia_Checua_6000BP	Tanimuka	Arhuaco	-0.001245	-1.92	3249	3318	55761
Mbuti.DG	Colombia_Checua_6000BP	Tanimuka	Aymara	0.001206	3.066	3450	3379	58344
Mbuti.DG	Colombia_Checua_6000BP	Tanimuka	Bribri	-0.000119	-0.222	3408	3415	58344
Mbuti.DG	Colombia_Checua_6000BP	Tanimuka	Cabecar	-5e-05	-0.108	3415	3418	58344
Mbuti.DG	Colombia_Checua_6000BP	Tanimuka	Chane	0.000974	1.729	3421	3364	58338
Mbuti.DG	Colombia_Checua_6000BP	Tanimuka	Chilote	0.000211	0.348	3340	3328	56585
Mbuti.DG	Colombia_Checua_6000BP	Tanimuka	Chono	0.000656	0.999	3193	3158	54091
Mbuti.DG	Colombia_Checua_6000BP	Tanimuka	Chorotega	0.000425	0.413	1744	1732	30098
Mbuti.DG	Colombia_Checua_6000BP	Tanimuka	Diaguita	0.00075	1.335	3331	3288	56807
Mbuti.DG	Colombia_Checua_6000BP	Tanimuka	Embera	3.7e-05	0.075	3401	3399	58344
Mbuti.DG	Colombia_Checua_6000BP	Tanimuka	Guahibo	0.000565	1.322	3382	3349	58344
Mbuti.DG	Colombia_Checua_6000BP	Tanimuka	Guarani	0.000567	1.362	3407	3374	58344
Mbuti.DG	Colombia_Checua_6000BP	Tanimuka	Guaymi	0.000299	0.555	3417	3399	58344
Mbuti.DG	Colombia_Checua_6000BP	Tanimuka	Huetar	0.000361	0.342	1808	1797	30712
Mbuti.DG	Colombia_Checua_6000BP	Tanimuka	Hulliche	0.00035	0.635	3421	3401	58077
Mbuti.DG	Colombia_Checua_6000BP	Tanimuka	Inga	0.000125	0.287	3379	3372	58344
Mbuti.DG	Colombia_Checua_6000BP	Tanimuka	Jamamadi	0.000458	0.608	3365	3339	57922
Mbuti.DG	Colombia_Checua_6000BP	Tanimuka	Kaingang	0.000728	1.028	2921	2885	49704
Mbuti.DG	Colombia_Checua_6000BP	Tanimuka	Kaqchikel	-0.000138	-0.365	3417	3425	58344
Mbuti.DG	Colombia_Checua_6000BP	Tanimuka	Karitiana	0.001208	2.5	3430	3359	58344
Mbuti.DG	Colombia_Checua_6000BP	Tanimuka	Kogi	-0.000866	-1.513	3394	3445	58343
Mbuti.DG	Colombia_Checua_6000BP	Tanimuka	Maleku	8.2e-05	0.13	3425	3420	58344
Mbuti.DG	Colombia_Checua_6000BP	Tanimuka	Maya1	-0.000287	-0.785	3417	3434	58344
Mbuti.DG	Colombia_Checua_6000BP	Tanimuka	Maya2	-0.000665	-1.618	3407	3445	58344
Mbuti.DG	Colombia_Checua_6000BP	Tanimuka	Mixe	-0.001136	-2.725	3414	3481	58344
Mbuti.DG	Colombia_Checua_6000BP	Tanimuka	Mixtec	-0.002909	-6.954	3406	3576	58344
Mbuti.DG	Colombia_Checua_6000BP	Tanimuka	Ojibwa	-0.006679	-10.679	3306	3686	56943
Mbuti.DG	Colombia_Checua_6000BP	Tanimuka	Palikur	0.00126	2.375	3391	3318	58342
Mbuti.DG	Colombia_Checua_6000BP	Tanimuka	Parakana	0.000268	0.393	3308	3292	57363
Mbuti.DG	Colombia_Checua_6000BP	Tanimuka	Piapoco	0.000757	1.752	3384	3340	58344
Mbuti.DG	Colombia_Checua_6000BP	Tanimuka	Pima	-0.002675	-5.782	3422	3578	58344
Mbuti.DG	Colombia_Checua_6000BP	Tanimuka	Purepecha	-0.001584	-1.813	2278	2340	39083
Mbuti.DG	Colombia_Checua_6000BP	Tanimuka	Quechua	0.000407	1.093	3435	3411	58344
Mbuti.DG	Colombia_Checua_6000BP	Tanimuka	Surui	0.000474	0.913	3396	3368	58344
Mbuti.DG	Colombia_Checua_6000BP	Tanimuka	Tepehuano	-0.001132	-2.731	3433	3499	58344
Mbuti.DG	Colombia_Checua_6000BP	Tanimuka	Teribe	0.000985	1.785	3453	3395	58344
Mbuti.DG	Colombia_Checua_6000BP	Tanimuka	Ticuna	-0.000153	-0.343	3300	3309	58344
Mbuti.DG	Colombia_Checua_6000BP	Tanimuka	Toba	0.000495	1.024	3420	3392	58344
Mbuti.DG	Colombia_Checua_6000BP	Tanimuka	Waunana	0.000132	0.255	3400	3392	58344
Mbuti.DG	Colombia_Checua_6000BP	Tanimuka	Wayuu	0.000625	1.547	3407	3371	58344
Mbuti.DG	Colombia_Checua_6000BP	Tanimuka	Wichi	0.001266	2.568	3444	3371	58344
Mbuti.DG	Colombia_Checua_6000BP	Tanimuka	Yaghan	0.000848	1.452	3439	3390	58329
Mbuti.DG	Colombia_Checua_6000BP	Tanimuka	Yaqui	-0.000927	-0.933	1849	1878	32180
Mbuti.DG	Colombia_Checua_6000BP	Tanimuka	Zapotec1	-0.001172	-3.06	3414	3483	58344
Mbuti.DG	Colombia_Checua_6000BP	Tanimuka	Zapotec2	-0.000624	-1.6	3430	3467	58344
Mbuti.DG	Colombia_Checua_6000BP	Tatuyo	Algonquin	-0.008623	-9.493	3239	3724	56277
Mbuti.DG	Colombia_Checua_6000BP	Tatuyo	Arara	0.001073	1.125	3082	3024	54308
Mbuti.DG	Colombia_Checua_6000BP	Tatuyo	Arhuaco	-0.002621	-2.895	3246	3393	56029
Mbuti.DG	Colombia_Checua_6000BP	Tatuyo	Aymara	-0.000164	-0.227	3424	3434	58641
Mbuti.DG	Colombia_Checua_6000BP	Tatuyo	Bribri	-0.001522	-1.883	3398	3487	58641
Mbuti.DG	Colombia_Checua_6000BP	Tatuyo	Cabecar	-0.00134	-1.752	3402	3481	58641
Mbuti.DG	Colombia_Checua_6000BP	Tatuyo	Chane	-0.000388	-0.474	3403	3426	58635
Mbuti.DG	Colombia_Checua_6000BP	Tatuyo	Chilote	-0.001219	-1.405	3315	3384	56865
Mbuti.DG	Colombia_Checua_6000BP	Tatuyo	Chono	-0.000373	-0.411	3166	3186	54372
Mbuti.DG	Colombia_Checua_6000BP	Tatuyo	Chorotega	-0.001511	-1.125	1724	1770	30272
Mbuti.DG	Colombia_Checua_6000BP	Tatuyo	Diaguita	-0.000641	-0.767	3311	3348	57108
Mbuti.DG	Colombia_Checua_6000BP	Tatuyo	Embera	-0.001346	-1.731	3376	3455	58641
Mbuti.DG	Colombia_Checua_6000BP	Tatuyo	Guahibo	-0.000787	-1.259	3102	3149	58641
Mbuti.DG	Colombia_Checua_6000BP	Tatuyo	Guarani	-0.000799	-1.078	3386	3433	58641
Mbuti.DG	Colombia_Checua_6000BP	Tatuyo	Guaymi	-0.001052	-1.305	3386	3447	58641
Mbuti.DG	Colombia_Checua_6000BP	Tatuyo	Huetar	-0.001223	-0.909	1786	1823	30865
Mbuti.DG	Colombia_Checua_6000BP	Tatuyo	Hulliche	-0.001028	-1.265	3381	3442	58371
Mbuti.DG	Colombia_Checua_6000BP	Tatuyo	Inga	-0.001189	-1.645	3358	3428	58641
Mbuti.DG	Colombia_Checua_6000BP	Tatuyo	Jamamadi	-0.000866	-0.908	3379	3430	58209
Mbuti.DG	Colombia_Checua_6000BP	Tatuyo	Kaingang	-0.000892	-0.908	2896	2941	49945
Mbuti.DG	Colombia_Checua_6000BP	Tatuyo	Kaqchikel	-0.001524	-2.1	3401	3491	58641
Mbuti.DG	Colombia_Checua_6000BP	Tatuyo	Karitiana	-0.000188	-0.247	3420	3431	58641
Mbuti.DG	Colombia_Checua_6000BP	Tatuyo	Kogi	-0.002118	-2.56	3385	3509	58640
Mbuti.DG	Colombia_Checua_6000BP	Tatuyo	Maleku	-0.001315	-1.477	3412	3489	58641
Mbuti.DG	Colombia_Checua_6000BP	Tatuyo	Maya1	-0.001655	-2.328	3398	3495	58641
Mbuti.DG	Colombia_Checua_6000BP	Tatuyo	Maya2	-0.002037	-2.774	3393	3512	58641
Mbuti.DG	Colombia_Checua_6000BP	Tatuyo	Mixe	-0.002556	-3.481	3381	3531	58641
Mbuti.DG	Colombia_Checua_6000BP	Tatuyo	Mixtec	-0.004263	-5.673	3384	3634	58641
Mbuti.DG	Colombia_Checua_6000BP	Tatuyo	Ojibwa	-0.007944	-8.86	3298	3753	57231
Mbuti.DG	Colombia_Checua_6000BP	Tatuyo	Palikur	-8e-06	-0.01	3381	3382	58639
Mbuti.DG	Colombia_Checua_6000BP	Tatuyo	Parakana	-0.00111	-1.175	3294	3358	57643
Mbuti.DG	Colombia_Checua_6000BP	Tatuyo	Piapoco	-0.00062	-0.84	3366	3402	58641
Mbuti.DG	Colombia_Checua_6000BP	Tatuyo	Pima	-0.004044	-5.437	3390	3627	58641
Mbuti.DG	Colombia_Checua_6000BP	Tatuyo	Purepecha	-0.004362	-3.858	2217	2389	39279
Mbuti.DG	Colombia_Checua_6000BP	Tatuyo	Quechua	-0.000955	-1.334	3416	3472	58641
Mbuti.DG	Colombia_Checua_6000BP	Tatuyo	Surui	-0.00096	-1.217	3370	3426	58641
Mbuti.DG	Colombia_Checua_6000BP	Tatuyo	Tepehuano	-0.002477	-3.407	3402	3547	58641
Mbuti.DG	Colombia_Checua_6000BP	Tatuyo	Teribe	-0.000422	-0.521	3410	3435	58641
Mbuti.DG	Colombia_Checua_6000BP	Tatuyo	Ticuna	-0.001441	-1.931	3345	3429	58641
Mbuti.DG	Colombia_Checua_6000BP	Tatuyo	Toba	-0.000911	-1.157	3385	3438	58641
Mbuti.DG	Colombia_Checua_6000BP	Tatuyo	Waunana	-0.001196	-1.522	3369	3439	58641
Mbuti.DG	Colombia_Checua_6000BP	Tatuyo	Wayuu	-0.000782	-1.082	3388	3434	58641
Mbuti.DG	Colombia_Checua_6000BP	Tatuyo	Wichi	-6.8e-05	-0.089	3428	3432	58641
Mbuti.DG	Colombia_Checua_6000BP	Tatuyo	Yaghan	-0.000518	-0.641	3423	3454	58626
Mbuti.DG	Colombia_Checua_6000BP	Tatuyo	Yaqui	-0.002802	-2.234	1838	1929	32392
Mbuti.DG	Colombia_Checua_6000BP	Tatuyo	Zapotec1	-0.002551	-3.539	3383	3533	58641
Mbuti.DG	Colombia_Checua_6000BP	Tatuyo	Zapotec2	-0.001938	-2.665	3408	3522	58641
Mbuti.DG	Colombia_Checua_6000BP	Tikuna	Algonquin	-0.007614	-11.63	3246	3672	55982
Mbuti.DG	Colombia_Checua_6000BP	Tikuna	Arara	0.002065	2.759	3098	2986	54033
Mbuti.DG	Colombia_Checua_6000BP	Tikuna	Arhuaco	-0.001528	-2.513	3238	3323	55761
Mbuti.DG	Colombia_Checua_6000BP	Tikuna	Aymara	0.000989	2.943	3439	3381	58344
Mbuti.DG	Colombia_Checua_6000BP	Tikuna	Bribri	-0.000336	-0.678	3395	3414	58344
Mbuti.DG	Colombia_Checua_6000BP	Tikuna	Cabecar	-0.000267	-0.626	3407	3423	58344
Mbuti.DG	Colombia_Checua_6000BP	Tikuna	Chane	0.000756	1.383	3410	3366	58338
Mbuti.DG	Colombia_Checua_6000BP	Tikuna	Chilote	-3e-05	-0.056	3328	3330	56585
Mbuti.DG	Colombia_Checua_6000BP	Tikuna	Chono	0.000512	0.802	3188	3161	54091
Mbuti.DG	Colombia_Checua_6000BP	Tikuna	Chorotega	-0.000311	-0.325	1726	1736	30098
Mbuti.DG	Colombia_Checua_6000BP	Tikuna	Diaguita	0.000567	1.102	3323	3291	56807
Mbuti.DG	Colombia_Checua_6000BP	Tikuna	Embera	-0.000179	-0.409	3384	3394	58344
Mbuti.DG	Colombia_Checua_6000BP	Tikuna	Guahibo	0.000348	0.915	3367	3346	58344
Mbuti.DG	Colombia_Checua_6000BP	Tikuna	Guarani	0.00035	0.918	3395	3375	58344
Mbuti.DG	Colombia_Checua_6000BP	Tikuna	Guaymi	8.3e-05	0.161	3406	3401	58344
Mbuti.DG	Colombia_Checua_6000BP	Tikuna	Huetar	0.000201	0.197	1806	1800	30712
Mbuti.DG	Colombia_Checua_6000BP	Tikuna	Hulliche	0.000108	0.214	3404	3397	58077
Mbuti.DG	Colombia_Checua_6000BP	Tikuna	Inga	-9.2e-05	-0.228	3367	3373	58344
Mbuti.DG	Colombia_Checua_6000BP	Tikuna	Jamamadi	0.00024	0.338	3371	3357	57922
Mbuti.DG	Colombia_Checua_6000BP	Tikuna	Kaingang	0.000194	0.284	2900	2890	49704
Mbuti.DG	Colombia_Checua_6000BP	Tikuna	Kaqchikel	-0.000355	-1.1	3406	3427	58344
Mbuti.DG	Colombia_Checua_6000BP	Tikuna	Karitiana	0.000991	2.229	3415	3357	58344
Mbuti.DG	Colombia_Checua_6000BP	Tikuna	Kogi	-0.001072	-2.009	3385	3447	58343
Mbuti.DG	Colombia_Checua_6000BP	Tikuna	Maleku	-0.000135	-0.228	3426	3434	58344
Mbuti.DG	Colombia_Checua_6000BP	Tikuna	Maya1	-0.000504	-1.596	3406	3435	58344
Mbuti.DG	Colombia_Checua_6000BP	Tikuna	Maya2	-0.000882	-2.563	3392	3444	58344
Mbuti.DG	Colombia_Checua_6000BP	Tikuna	Mixe	-0.001353	-3.597	3401	3480	58344
Mbuti.DG	Colombia_Checua_6000BP	Tikuna	Mixtec	-0.003126	-8.65	3394	3576	58344
Mbuti.DG	Colombia_Checua_6000BP	Tikuna	Ojibwa	-0.00686	-11.712	3303	3694	56943
Mbuti.DG	Colombia_Checua_6000BP	Tikuna	Palikur	0.001045	2.073	3389	3328	58342
Mbuti.DG	Colombia_Checua_6000BP	Tikuna	Parakana	2.8e-05	0.042	3298	3296	57363
Mbuti.DG	Colombia_Checua_6000BP	Tikuna	Piapoco	0.00054	1.514	3348	3317	58344
Mbuti.DG	Colombia_Checua_6000BP	Tikuna	Pima	-0.002892	-7.032	3412	3581	58344
Mbuti.DG	Colombia_Checua_6000BP	Tikuna	Purepecha	-0.002145	-2.513	2261	2345	39083
Mbuti.DG	Colombia_Checua_6000BP	Tikuna	Quechua	0.00019	0.598	3423	3412	58344
Mbuti.DG	Colombia_Checua_6000BP	Tikuna	Surui	0.000258	0.547	3385	3370	58344
Mbuti.DG	Colombia_Checua_6000BP	Tikuna	Tepehuano	-0.001348	-3.842	3419	3498	58344
Mbuti.DG	Colombia_Checua_6000BP	Tikuna	Teribe	0.000769	1.522	3435	3390	58344
Mbuti.DG	Colombia_Checua_6000BP	Tikuna	Ticuna	-0.000369	-0.928	3315	3337	58344
Mbuti.DG	Colombia_Checua_6000BP	Tikuna	Toba	0.000278	0.65	3408	3392	58344
Mbuti.DG	Colombia_Checua_6000BP	Tikuna	Waunana	-8.4e-05	-0.176	3390	3395	58344
Mbuti.DG	Colombia_Checua_6000BP	Tikuna	Wayuu	0.000409	1.13	3397	3373	58344
Mbuti.DG	Colombia_Checua_6000BP	Tikuna	Wichi	0.001049	2.325	3430	3369	58344
Mbuti.DG	Colombia_Checua_6000BP	Tikuna	Yaghan	0.000627	1.179	3435	3398	58329
Mbuti.DG	Colombia_Checua_6000BP	Tikuna	Yaqui	-0.001241	-1.317	1837	1877	32180
Mbuti.DG	Colombia_Checua_6000BP	Tikuna	Zapotec1	-0.001389	-4.284	3403	3484	58344
Mbuti.DG	Colombia_Checua_6000BP	Tikuna	Zapotec2	-0.000841	-2.421	3419	3468	58344
Mbuti.DG	Colombia_Checua_6000BP	Tukano	Algonquin	-0.008188	-11.495	3253	3715	56505
Mbuti.DG	Colombia_Checua_6000BP	Tukano	Arara	0.001574	2.018	3106	3020	54526
Mbuti.DG	Colombia_Checua_6000BP	Tukano	Arhuaco	-0.00208	-3.027	3254	3371	56257
Mbuti.DG	Colombia_Checua_6000BP	Tukano	Aymara	0.000374	0.897	3444	3422	58877
Mbuti.DG	Colombia_Checua_6000BP	Tukano	Bribri	-0.000968	-1.758	3402	3459	58877
Mbuti.DG	Colombia_Checua_6000BP	Tukano	Cabecar	-0.000826	-1.695	3414	3463	58877
Mbuti.DG	Colombia_Checua_6000BP	Tukano	Chane	0.000192	0.325	3430	3419	58871
Mbuti.DG	Colombia_Checua_6000BP	Tukano	Chilote	-0.000655	-1.091	3329	3366	57089
Mbuti.DG	Colombia_Checua_6000BP	Tukano	Chono	6.7e-05	0.096	3196	3193	54591
Mbuti.DG	Colombia_Checua_6000BP	Tukano	Chorotega	-0.000698	-0.678	1735	1756	30392
Mbuti.DG	Colombia_Checua_6000BP	Tukano	Diaguita	3.6e-05	0.062	3339	3337	57336
Mbuti.DG	Colombia_Checua_6000BP	Tukano	Embera	-0.000857	-1.646	3394	3444	58877
Mbuti.DG	Colombia_Checua_6000BP	Tukano	Guahibo	-0.000235	-0.591	3274	3288	58877
Mbuti.DG	Colombia_Checua_6000BP	Tukano	Guarani	-0.000243	-0.544	3406	3420	58877
Mbuti.DG	Colombia_Checua_6000BP	Tukano	Guaymi	-0.000555	-0.99	3420	3453	58877
Mbuti.DG	Colombia_Checua_6000BP	Tukano	Huetar	2.1e-05	0.02	1817	1816	30990
Mbuti.DG	Colombia_Checua_6000BP	Tukano	Hulliche	-0.0005	-0.907	3406	3435	58605
Mbuti.DG	Colombia_Checua_6000BP	Tukano	Inga	-0.000692	-1.56	3373	3414	58877
Mbuti.DG	Colombia_Checua_6000BP	Tukano	Jamamadi	-0.000394	-0.506	3370	3393	58441
Mbuti.DG	Colombia_Checua_6000BP	Tukano	Kaingang	-0.000555	-0.763	2897	2924	50159
Mbuti.DG	Colombia_Checua_6000BP	Tukano	Kaqchikel	-0.001015	-2.509	3418	3477	58877
Mbuti.DG	Colombia_Checua_6000BP	Tukano	Karitiana	0.000355	0.708	3421	3400	58877
Mbuti.DG	Colombia_Checua_6000BP	Tukano	Kogi	-0.001619	-2.787	3393	3488	58876
Mbuti.DG	Colombia_Checua_6000BP	Tukano	Maleku	-0.000774	-1.186	3438	3483	58877
Mbuti.DG	Colombia_Checua_6000BP	Tukano	Maya1	-0.001123	-2.835	3414	3480	58877
Mbuti.DG	Colombia_Checua_6000BP	Tukano	Maya2	-0.001507	-3.613	3399	3487	58877
Mbuti.DG	Colombia_Checua_6000BP	Tukano	Mixe	-0.002042	-4.5	3402	3522	58877
Mbuti.DG	Colombia_Checua_6000BP	Tukano	Mixtec	-0.00375	-8.323	3401	3622	58877
Mbuti.DG	Colombia_Checua_6000BP	Tukano	Ojibwa	-0.007459	-11.491	3314	3743	57464
Mbuti.DG	Colombia_Checua_6000BP	Tukano	Palikur	0.000545	0.971	3415	3383	58875
Mbuti.DG	Colombia_Checua_6000BP	Tukano	Parakana	-0.000717	-0.994	3308	3350	57873
Mbuti.DG	Colombia_Checua_6000BP	Tukano	Piapoco	-8.8e-05	-0.192	3381	3386	58877
Mbuti.DG	Colombia_Checua_6000BP	Tukano	Pima	-0.003534	-7.601	3412	3620	58877
Mbuti.DG	Colombia_Checua_6000BP	Tukano	Purepecha	-0.002869	-3.132	2254	2367	39420
Mbuti.DG	Colombia_Checua_6000BP	Tukano	Quechua	-0.000423	-1.041	3436	3461	58877
Mbuti.DG	Colombia_Checua_6000BP	Tukano	Surui	-0.000465	-0.888	3391	3418	58877
Mbuti.DG	Colombia_Checua_6000BP	Tukano	Tepehuano	-0.00195	-4.615	3424	3539	58877
Mbuti.DG	Colombia_Checua_6000BP	Tukano	Teribe	0.00013	0.236	3442	3434	58877
Mbuti.DG	Colombia_Checua_6000BP	Tukano	Ticuna	-0.000903	-1.717	3380	3433	58877
Mbuti.DG	Colombia_Checua_6000BP	Tukano	Toba	-0.000363	-0.721	3409	3431	58877
Mbuti.DG	Colombia_Checua_6000BP	Tukano	Waunana	-0.000654	-1.212	3393	3432	58877
Mbuti.DG	Colombia_Checua_6000BP	Tukano	Wayuu	-0.000248	-0.576	3406	3421	58877
Mbuti.DG	Colombia_Checua_6000BP	Tukano	Wichi	0.000466	0.893	3435	3407	58877
Mbuti.DG	Colombia_Checua_6000BP	Tukano	Yaghan	1.1e-05	0.018	3442	3441	58862
Mbuti.DG	Colombia_Checua_6000BP	Tukano	Yaqui	-0.001766	-1.737	1846	1903	32520
Mbuti.DG	Colombia_Checua_6000BP	Tukano	Zapotec1	-0.00203	-4.97	3408	3528	58877
Mbuti.DG	Colombia_Checua_6000BP	Tukano	Zapotec2	-0.001448	-3.355	3427	3512	58877
Mbuti.DG	Colombia_Checua_6000BP	Tuyuca	Algonquin	-0.008261	-12.092	3288	3760	57140
Mbuti.DG	Colombia_Checua_6000BP	Tuyuca	Arara	0.001278	1.737	3119	3049	55142
Mbuti.DG	Colombia_Checua_6000BP	Tuyuca	Arhuaco	-0.002123	-3.221	3284	3405	56901
Mbuti.DG	Colombia_Checua_6000BP	Tuyuca	Aymara	0.00031	0.791	3477	3458	59544
Mbuti.DG	Colombia_Checua_6000BP	Tuyuca	Bribri	-0.001049	-2.011	3435	3497	59544
Mbuti.DG	Colombia_Checua_6000BP	Tuyuca	Cabecar	-0.000899	-1.959	3443	3497	59544
Mbuti.DG	Colombia_Checua_6000BP	Tuyuca	Chane	0.000124	0.219	3454	3447	59538
Mbuti.DG	Colombia_Checua_6000BP	Tuyuca	Chilote	-0.000728	-1.246	3368	3410	57745
Mbuti.DG	Colombia_Checua_6000BP	Tuyuca	Chono	3.7e-05	0.057	3230	3228	55213
Mbuti.DG	Colombia_Checua_6000BP	Tuyuca	Chorotega	-0.000326	-0.326	1760	1770	30716
Mbuti.DG	Colombia_Checua_6000BP	Tuyuca	Diaguita	-5.3e-05	-0.095	3364	3367	57982
Mbuti.DG	Colombia_Checua_6000BP	Tuyuca	Embera	-0.000907	-1.905	3429	3483	59544
Mbuti.DG	Colombia_Checua_6000BP	Tuyuca	Guahibo	-0.000301	-0.706	3382	3400	59544
Mbuti.DG	Colombia_Checua_6000BP	Tuyuca	Guarani	-0.000324	-0.79	3437	3456	59544
Mbuti.DG	Colombia_Checua_6000BP	Tuyuca	Guaymi	-0.000577	-1.077	3451	3485	59544
Mbuti.DG	Colombia_Checua_6000BP	Tuyuca	Huetar	-0.000634	-0.627	1824	1844	31360
Mbuti.DG	Colombia_Checua_6000BP	Tuyuca	Hulliche	-0.000552	-1.033	3448	3480	59271
Mbuti.DG	Colombia_Checua_6000BP	Tuyuca	Inga	-0.000791	-1.831	3412	3459	59544
Mbuti.DG	Colombia_Checua_6000BP	Tuyuca	Jamamadi	-0.000421	-0.572	3403	3428	59105
Mbuti.DG	Colombia_Checua_6000BP	Tuyuca	Kaingang	-0.000607	-0.873	2928	2959	50732
Mbuti.DG	Colombia_Checua_6000BP	Tuyuca	Kaqchikel	-0.001052	-2.798	3450	3512	59544
Mbuti.DG	Colombia_Checua_6000BP	Tuyuca	Karitiana	0.000339	0.697	3462	3442	59544
Mbuti.DG	Colombia_Checua_6000BP	Tuyuca	Kogi	-0.001664	-2.905	3421	3520	59543
Mbuti.DG	Colombia_Checua_6000BP	Tuyuca	Maleku	-0.000821	-1.315	3466	3515	59544
Mbuti.DG	Colombia_Checua_6000BP	Tuyuca	Maya1	-0.001193	-3.24	3447	3518	59544
Mbuti.DG	Colombia_Checua_6000BP	Tuyuca	Maya2	-0.001576	-3.96	3436	3530	59544
Mbuti.DG	Colombia_Checua_6000BP	Tuyuca	Mixe	-0.002089	-4.964	3440	3564	59544
Mbuti.DG	Colombia_Checua_6000BP	Tuyuca	Mixtec	-0.003829	-9.242	3437	3665	59544
Mbuti.DG	Colombia_Checua_6000BP	Tuyuca	Ojibwa	-0.007494	-11.957	3343	3779	58114
Mbuti.DG	Colombia_Checua_6000BP	Tuyuca	Palikur	0.000398	0.736	3427	3404	59542
Mbuti.DG	Colombia_Checua_6000BP	Tuyuca	Parakana	-0.000819	-1.192	3328	3376	58528
Mbuti.DG	Colombia_Checua_6000BP	Tuyuca	Piapoco	-0.000184	-0.442	3382	3393	59544
Mbuti.DG	Colombia_Checua_6000BP	Tuyuca	Pima	-0.003569	-8.069	3455	3667	59544
Mbuti.DG	Colombia_Checua_6000BP	Tuyuca	Purepecha	-0.002865	-3.387	2274	2389	39864
Mbuti.DG	Colombia_Checua_6000BP	Tuyuca	Quechua	-0.000482	-1.288	3465	3494	59544
Mbuti.DG	Colombia_Checua_6000BP	Tuyuca	Surui	-0.000444	-0.908	3420	3446	59544
Mbuti.DG	Colombia_Checua_6000BP	Tuyuca	Tepehuano	-0.002011	-4.909	3461	3580	59544
Mbuti.DG	Colombia_Checua_6000BP	Tuyuca	Teribe	0.00013	0.239	3475	3468	59544
Mbuti.DG	Colombia_Checua_6000BP	Tuyuca	Ticuna	-0.000964	-2.009	3408	3465	59544
Mbuti.DG	Colombia_Checua_6000BP	Tuyuca	Toba	-0.000428	-0.901	3443	3468	59544
Mbuti.DG	Colombia_Checua_6000BP	Tuyuca	Waunana	-0.00073	-1.404	3430	3474	59544
Mbuti.DG	Colombia_Checua_6000BP	Tuyuca	Wayuu	-0.000282	-0.73	3439	3456	59544
Mbuti.DG	Colombia_Checua_6000BP	Tuyuca	Wichi	0.000389	0.799	3475	3452	59544
Mbuti.DG	Colombia_Checua_6000BP	Tuyuca	Yaghan	-5.1e-05	-0.089	3479	3482	59529
Mbuti.DG	Colombia_Checua_6000BP	Tuyuca	Yaqui	-0.001597	-1.659	1870	1923	32864
Mbuti.DG	Colombia_Checua_6000BP	Tuyuca	Zapotec1	-0.002094	-5.652	3443	3568	59544
Mbuti.DG	Colombia_Checua_6000BP	Tuyuca	Zapotec2	-0.001521	-3.924	3459	3550	59544
Mbuti.DG	Colombia_Checua_6000BP	Uitoto	Algonquin	-0.008614	-12.072	3290	3785	57500
Mbuti.DG	Colombia_Checua_6000BP	Uitoto	Arara	0.000999	1.244	3136	3081	55489
Mbuti.DG	Colombia_Checua_6000BP	Uitoto	Arhuaco	-0.00247	-3.931	3288	3430	57262
Mbuti.DG	Colombia_Checua_6000BP	Uitoto	Aymara	-1.8e-05	-0.044	3482	3483	59919
Mbuti.DG	Colombia_Checua_6000BP	Uitoto	Bribri	-0.001345	-2.59	3435	3516	59919
Mbuti.DG	Colombia_Checua_6000BP	Uitoto	Cabecar	-0.001219	-2.653	3446	3519	59919
Mbuti.DG	Colombia_Checua_6000BP	Uitoto	Chane	-0.000193	-0.335	3472	3483	59913
Mbuti.DG	Colombia_Checua_6000BP	Uitoto	Chilote	-0.000878	-1.463	3380	3431	58111
Mbuti.DG	Colombia_Checua_6000BP	Uitoto	Chono	-0.000581	-0.861	3230	3262	55556
Mbuti.DG	Colombia_Checua_6000BP	Uitoto	Chorotega	-0.001335	-1.365	1745	1787	30894
Mbuti.DG	Colombia_Checua_6000BP	Uitoto	Diaguita	-0.000262	-0.445	3383	3398	58350
Mbuti.DG	Colombia_Checua_6000BP	Uitoto	Embera	-0.001175	-2.414	3424	3494	59919
Mbuti.DG	Colombia_Checua_6000BP	Uitoto	Guahibo	-0.00063	-1.491	3403	3441	59919
Mbuti.DG	Colombia_Checua_6000BP	Uitoto	Guarani	-0.000647	-1.468	3445	3484	59919
Mbuti.DG	Colombia_Checua_6000BP	Uitoto	Guaymi	-0.000876	-1.642	3453	3505	59919
Mbuti.DG	Colombia_Checua_6000BP	Uitoto	Huetar	-0.001216	-1.197	1820	1858	31551
Mbuti.DG	Colombia_Checua_6000BP	Uitoto	Hulliche	-0.000838	-1.533	3454	3504	59644
Mbuti.DG	Colombia_Checua_6000BP	Uitoto	Inga	-0.001064	-2.595	3394	3457	59919
Mbuti.DG	Colombia_Checua_6000BP	Uitoto	Jamamadi	-0.000747	-1.029	3399	3443	59473
Mbuti.DG	Colombia_Checua_6000BP	Uitoto	Kaingang	-0.000754	-1.076	2937	2976	51048
Mbuti.DG	Colombia_Checua_6000BP	Uitoto	Kaqchikel	-0.001361	-3.656	3454	3536	59919
Mbuti.DG	Colombia_Checua_6000BP	Uitoto	Karitiana	-2.4e-05	-0.047	3471	3472	59919
Mbuti.DG	Colombia_Checua_6000BP	Uitoto	Kogi	-0.002005	-3.486	3437	3557	59918
Mbuti.DG	Colombia_Checua_6000BP	Uitoto	Maleku	-0.001085	-1.787	3462	3527	59919
Mbuti.DG	Colombia_Checua_6000BP	Uitoto	Maya1	-0.001521	-4.097	3449	3540	59919
Mbuti.DG	Colombia_Checua_6000BP	Uitoto	Maya2	-0.001896	-4.657	3440	3553	59919
Mbuti.DG	Colombia_Checua_6000BP	Uitoto	Mixe	-0.002395	-5.588	3450	3594	59919
Mbuti.DG	Colombia_Checua_6000BP	Uitoto	Mixtec	-0.004153	-9.599	3444	3693	59919
Mbuti.DG	Colombia_Checua_6000BP	Uitoto	Ojibwa	-0.007938	-12.811	3335	3799	58476
Mbuti.DG	Colombia_Checua_6000BP	Uitoto	Palikur	7e-05	0.126	3449	3445	59917
Mbuti.DG	Colombia_Checua_6000BP	Uitoto	Parakana	-0.001043	-1.489	3360	3422	58899
Mbuti.DG	Colombia_Checua_6000BP	Uitoto	Piapoco	-0.000479	-1.062	3432	3461	59919
Mbuti.DG	Colombia_Checua_6000BP	Uitoto	Pima	-0.003852	-8.218	3462	3693	59919
Mbuti.DG	Colombia_Checua_6000BP	Uitoto	Purepecha	-0.003436	-4.026	2278	2416	40117
Mbuti.DG	Colombia_Checua_6000BP	Uitoto	Quechua	-0.00082	-2.118	3474	3524	59919
Mbuti.DG	Colombia_Checua_6000BP	Uitoto	Surui	-0.000774	-1.511	3438	3485	59919
Mbuti.DG	Colombia_Checua_6000BP	Uitoto	Tepehuano	-0.002342	-5.684	3462	3602	59919
Mbuti.DG	Colombia_Checua_6000BP	Uitoto	Teribe	-0.000246	-0.455	3475	3490	59919
Mbuti.DG	Colombia_Checua_6000BP	Uitoto	Ticuna	-0.001282	-2.763	3393	3470	59919
Mbuti.DG	Colombia_Checua_6000BP	Uitoto	Toba	-0.000742	-1.631	3448	3492	59919
Mbuti.DG	Colombia_Checua_6000BP	Uitoto	Waunana	-0.001008	-1.889	3435	3496	59919
Mbuti.DG	Colombia_Checua_6000BP	Uitoto	Wayuu	-0.000648	-1.598	3449	3487	59919
Mbuti.DG	Colombia_Checua_6000BP	Uitoto	Wichi	6.1e-05	0.123	3477	3474	59919
Mbuti.DG	Colombia_Checua_6000BP	Uitoto	Yaghan	-0.000322	-0.56	3483	3502	59904
Mbuti.DG	Colombia_Checua_6000BP	Uitoto	Yaqui	-0.00202	-2.06	1863	1930	33066
Mbuti.DG	Colombia_Checua_6000BP	Uitoto	Zapotec1	-0.002413	-6.212	3449	3593	59919
Mbuti.DG	Colombia_Checua_6000BP	Uitoto	Zapotec2	-0.001821	-4.643	3468	3577	59919
Mbuti.DG	Colombia_Checua_6000BP	Wanano	Algonquin	-0.007988	-11.015	3296	3753	57150
Mbuti.DG	Colombia_Checua_6000BP	Wanano	Arara	0.001552	1.947	3142	3056	55151
Mbuti.DG	Colombia_Checua_6000BP	Wanano	Arhuaco	-0.001838	-2.805	3289	3394	56911
Mbuti.DG	Colombia_Checua_6000BP	Wanano	Aymara	0.000567	1.318	3487	3454	59554
Mbuti.DG	Colombia_Checua_6000BP	Wanano	Bribri	-0.000783	-1.397	3444	3490	59554
Mbuti.DG	Colombia_Checua_6000BP	Wanano	Cabecar	-0.000636	-1.279	3456	3493	59554
Mbuti.DG	Colombia_Checua_6000BP	Wanano	Chane	0.000387	0.625	3470	3447	59548
Mbuti.DG	Colombia_Checua_6000BP	Wanano	Chilote	-0.000369	-0.591	3377	3398	57755
Mbuti.DG	Colombia_Checua_6000BP	Wanano	Chono	-1e-05	-0.015	3230	3231	55222
Mbuti.DG	Colombia_Checua_6000BP	Wanano	Chorotega	-0.000556	-0.541	1757	1774	30721
Mbuti.DG	Colombia_Checua_6000BP	Wanano	Diaguita	0.000334	0.571	3381	3362	57992
Mbuti.DG	Colombia_Checua_6000BP	Wanano	Embera	-0.000641	-1.21	3439	3477	59554
Mbuti.DG	Colombia_Checua_6000BP	Wanano	Guahibo	-3.3e-05	-0.07	3425	3427	59554
Mbuti.DG	Colombia_Checua_6000BP	Wanano	Guarani	-5.8e-05	-0.126	3449	3452	59554
Mbuti.DG	Colombia_Checua_6000BP	Wanano	Guaymi	-0.000328	-0.57	3457	3477	59554
Mbuti.DG	Colombia_Checua_6000BP	Wanano	Huetar	-0.000594	-0.566	1834	1853	31368
Mbuti.DG	Colombia_Checua_6000BP	Wanano	Hulliche	-0.000282	-0.502	3455	3472	59281
Mbuti.DG	Colombia_Checua_6000BP	Wanano	Inga	-0.000525	-1.105	3420	3451	59554
Mbuti.DG	Colombia_Checua_6000BP	Wanano	Jamamadi	-0.000107	-0.137	3409	3415	59115
Mbuti.DG	Colombia_Checua_6000BP	Wanano	Kaingang	-0.000269	-0.362	2937	2950	50740
Mbuti.DG	Colombia_Checua_6000BP	Wanano	Kaqchikel	-0.000797	-1.851	3457	3505	59554
Mbuti.DG	Colombia_Checua_6000BP	Wanano	Karitiana	0.000604	1.17	3470	3434	59554
Mbuti.DG	Colombia_Checua_6000BP	Wanano	Kogi	-0.001406	-2.398	3435	3519	59553
Mbuti.DG	Colombia_Checua_6000BP	Wanano	Maleku	-0.000554	-0.85	3474	3507	59554
Mbuti.DG	Colombia_Checua_6000BP	Wanano	Maya1	-0.000934	-2.227	3456	3512	59554
Mbuti.DG	Colombia_Checua_6000BP	Wanano	Maya2	-0.001314	-2.914	3450	3528	59554
Mbuti.DG	Colombia_Checua_6000BP	Wanano	Mixe	-0.001828	-3.88	3456	3565	59554
Mbuti.DG	Colombia_Checua_6000BP	Wanano	Mixtec	-0.003566	-7.488	3446	3658	59554
Mbuti.DG	Colombia_Checua_6000BP	Wanano	Ojibwa	-0.007269	-11.012	3347	3769	58124
Mbuti.DG	Colombia_Checua_6000BP	Wanano	Palikur	0.000664	1.175	3439	3400	59552
Mbuti.DG	Colombia_Checua_6000BP	Wanano	Parakana	-0.000469	-0.661	3348	3375	58538
Mbuti.DG	Colombia_Checua_6000BP	Wanano	Piapoco	8e-05	0.178	3408	3404	59554
Mbuti.DG	Colombia_Checua_6000BP	Wanano	Pima	-0.003306	-6.543	3462	3659	59554
Mbuti.DG	Colombia_Checua_6000BP	Wanano	Purepecha	-0.002028	-2.334	2302	2383	39871
Mbuti.DG	Colombia_Checua_6000BP	Wanano	Quechua	-0.000222	-0.535	3475	3489	59554
Mbuti.DG	Colombia_Checua_6000BP	Wanano	Surui	-0.000181	-0.333	3435	3445	59554
Mbuti.DG	Colombia_Checua_6000BP	Wanano	Tepehuano	-0.001751	-3.817	3475	3580	59554
Mbuti.DG	Colombia_Checua_6000BP	Wanano	Teribe	0.0004	0.701	3489	3465	59554
Mbuti.DG	Colombia_Checua_6000BP	Wanano	Ticuna	-0.00071	-1.394	3421	3463	59554
Mbuti.DG	Colombia_Checua_6000BP	Wanano	Toba	-0.000159	-0.321	3459	3469	59554
Mbuti.DG	Colombia_Checua_6000BP	Wanano	Waunana	-0.000457	-0.832	3440	3467	59554
Mbuti.DG	Colombia_Checua_6000BP	Wanano	Wayuu	-2e-05	-0.045	3448	3449	59554
Mbuti.DG	Colombia_Checua_6000BP	Wanano	Wichi	0.000659	1.253	3484	3445	59554
Mbuti.DG	Colombia_Checua_6000BP	Wanano	Yaghan	0.000217	0.359	3484	3471	59539
Mbuti.DG	Colombia_Checua_6000BP	Wanano	Yaqui	-0.000738	-0.717	1892	1916	32870
Mbuti.DG	Colombia_Checua_6000BP	Wanano	Zapotec1	-0.00183	-4.165	3454	3563	59554
Mbuti.DG	Colombia_Checua_6000BP	Wanano	Zapotec2	-0.001255	-2.771	3478	3553	59554
Mbuti.DG	Colombia_Checua_6000BP	Yagua	Algonquin	-0.007089	-10.541	3265	3661	55982
Mbuti.DG	Colombia_Checua_6000BP	Yagua	Arara	0.00254	3.268	3117	2980	54033
Mbuti.DG	Colombia_Checua_6000BP	Yagua	Arhuaco	-0.001086	-1.725	3268	3329	55761
Mbuti.DG	Colombia_Checua_6000BP	Yagua	Aymara	0.001398	3.864	3462	3380	58344
Mbuti.DG	Colombia_Checua_6000BP	Yagua	Bribri	7.3e-05	0.142	3414	3410	58344
Mbuti.DG	Colombia_Checua_6000BP	Yagua	Cabecar	0.000142	0.323	3425	3417	58344
Mbuti.DG	Colombia_Checua_6000BP	Yagua	Chane	0.001167	2.117	3427	3359	58338
Mbuti.DG	Colombia_Checua_6000BP	Yagua	Chilote	0.000377	0.657	3348	3327	56585
Mbuti.DG	Colombia_Checua_6000BP	Yagua	Chono	0.000843	1.292	3204	3159	54091
Mbuti.DG	Colombia_Checua_6000BP	Yagua	Chorotega	0.000742	0.752	1755	1733	30098
Mbuti.DG	Colombia_Checua_6000BP	Yagua	Diaguita	0.001053	1.921	3349	3290	56807
Mbuti.DG	Colombia_Checua_6000BP	Yagua	Embera	0.000229	0.491	3411	3397	58344
Mbuti.DG	Colombia_Checua_6000BP	Yagua	Guahibo	0.000757	1.875	3397	3353	58344
Mbuti.DG	Colombia_Checua_6000BP	Yagua	Guarani	0.000759	1.975	3420	3376	58344
Mbuti.DG	Colombia_Checua_6000BP	Yagua	Guaymi	0.000491	0.933	3426	3398	58344
Mbuti.DG	Colombia_Checua_6000BP	Yagua	Huetar	6.7e-05	0.064	1807	1804	30712
Mbuti.DG	Colombia_Checua_6000BP	Yagua	Hulliche	0.000528	1.011	3435	3404	58077
Mbuti.DG	Colombia_Checua_6000BP	Yagua	Inga	0.000317	0.777	3397	3378	58344
Mbuti.DG	Colombia_Checua_6000BP	Yagua	Jamamadi	0.000652	0.911	3389	3351	57922
Mbuti.DG	Colombia_Checua_6000BP	Yagua	Kaingang	0.000646	0.948	2920	2888	49704
Mbuti.DG	Colombia_Checua_6000BP	Yagua	Kaqchikel	5.4e-05	0.154	3430	3427	58344
Mbuti.DG	Colombia_Checua_6000BP	Yagua	Karitiana	0.0014	2.972	3447	3365	58344
Mbuti.DG	Colombia_Checua_6000BP	Yagua	Kogi	-0.000667	-1.247	3398	3437	58343
Mbuti.DG	Colombia_Checua_6000BP	Yagua	Maleku	0.000274	0.451	3447	3431	58344
Mbuti.DG	Colombia_Checua_6000BP	Yagua	Maya1	-9.5e-05	-0.287	3432	3438	58344
Mbuti.DG	Colombia_Checua_6000BP	Yagua	Maya2	-0.000473	-1.263	3419	3447	58344
Mbuti.DG	Colombia_Checua_6000BP	Yagua	Mixe	-0.000944	-2.383	3432	3487	58344
Mbuti.DG	Colombia_Checua_6000BP	Yagua	Mixtec	-0.002717	-6.749	3419	3578	58344
Mbuti.DG	Colombia_Checua_6000BP	Yagua	Ojibwa	-0.006462	-10.929	3325	3693	56943
Mbuti.DG	Colombia_Checua_6000BP	Yagua	Palikur	0.001451	2.816	3419	3334	58342
Mbuti.DG	Colombia_Checua_6000BP	Yagua	Parakana	0.000497	0.724	3327	3298	57363
Mbuti.DG	Colombia_Checua_6000BP	Yagua	Piapoco	0.000949	2.374	3387	3331	58344
Mbuti.DG	Colombia_Checua_6000BP	Yagua	Pima	-0.002483	-5.521	3438	3583	58344
Mbuti.DG	Colombia_Checua_6000BP	Yagua	Purepecha	-0.001837	-2.142	2277	2349	39083
Mbuti.DG	Colombia_Checua_6000BP	Yagua	Quechua	0.000599	1.721	3451	3416	58344
Mbuti.DG	Colombia_Checua_6000BP	Yagua	Surui	0.000667	1.352	3409	3370	58344
Mbuti.DG	Colombia_Checua_6000BP	Yagua	Tepehuano	-0.00094	-2.525	3444	3498	58344
Mbuti.DG	Colombia_Checua_6000BP	Yagua	Teribe	0.001178	2.225	3453	3384	58344
Mbuti.DG	Colombia_Checua_6000BP	Yagua	Ticuna	4e-05	0.095	3321	3319	58344
Mbuti.DG	Colombia_Checua_6000BP	Yagua	Toba	0.000687	1.529	3427	3387	58344
Mbuti.DG	Colombia_Checua_6000BP	Yagua	Waunana	0.000324	0.643	3417	3398	58344
Mbuti.DG	Colombia_Checua_6000BP	Yagua	Wayuu	0.000818	2.251	3418	3370	58344
Mbuti.DG	Colombia_Checua_6000BP	Yagua	Wichi	0.001458	2.99	3454	3369	58344
Mbuti.DG	Colombia_Checua_6000BP	Yagua	Yaghan	0.00104	1.879	3453	3392	58329
Mbuti.DG	Colombia_Checua_6000BP	Yagua	Yaqui	-0.000622	-0.628	1862	1882	32180
Mbuti.DG	Colombia_Checua_6000BP	Yagua	Zapotec1	-0.00098	-2.731	3432	3489	58344
Mbuti.DG	Colombia_Checua_6000BP	Yagua	Zapotec2	-0.000432	-1.123	3445	3470	58344
Mbuti.DG	Colombia_Checua_6000BP	Yucuna	Algonquin	-0.007868	-12.083	3299	3749	57135
Mbuti.DG	Colombia_Checua_6000BP	Yucuna	Arara	0.001896	2.6	3144	3040	55135
Mbuti.DG	Colombia_Checua_6000BP	Yucuna	Arhuaco	-0.001731	-2.861	3291	3389	56895
Mbuti.DG	Colombia_Checua_6000BP	Yucuna	Aymara	0.000819	2.53	3500	3452	59537
Mbuti.DG	Colombia_Checua_6000BP	Yucuna	Bribri	-0.000542	-1.094	3455	3487	59537
Mbuti.DG	Colombia_Checua_6000BP	Yucuna	Cabecar	-0.000375	-0.903	3468	3490	59537
Mbuti.DG	Colombia_Checua_6000BP	Yucuna	Chane	0.000622	1.158	3478	3441	59531
Mbuti.DG	Colombia_Checua_6000BP	Yucuna	Chilote	-9.1e-05	-0.17	3393	3398	57738
Mbuti.DG	Colombia_Checua_6000BP	Yucuna	Chono	0.000327	0.54	3245	3226	55206
Mbuti.DG	Colombia_Checua_6000BP	Yucuna	Chorotega	-0.000116	-0.122	1767	1770	30707
Mbuti.DG	Colombia_Checua_6000BP	Yucuna	Diaguita	0.000434	0.883	3381	3356	57975
Mbuti.DG	Colombia_Checua_6000BP	Yucuna	Embera	-0.000393	-0.876	3447	3471	59537
Mbuti.DG	Colombia_Checua_6000BP	Yucuna	Guahibo	0.000222	0.598	3428	3415	59537
Mbuti.DG	Colombia_Checua_6000BP	Yucuna	Guarani	0.000185	0.522	3460	3449	59537
Mbuti.DG	Colombia_Checua_6000BP	Yucuna	Guaymi	-6.8e-05	-0.137	3468	3472	59537
Mbuti.DG	Colombia_Checua_6000BP	Yucuna	Huetar	-0.000442	-0.45	1824	1838	31361
Mbuti.DG	Colombia_Checua_6000BP	Yucuna	Hulliche	-3e-05	-0.06	3471	3473	59264
Mbuti.DG	Colombia_Checua_6000BP	Yucuna	Inga	-0.00028	-0.749	3429	3446	59537
Mbuti.DG	Colombia_Checua_6000BP	Yucuna	Jamamadi	9e-05	0.128	3420	3414	59098
Mbuti.DG	Colombia_Checua_6000BP	Yucuna	Kaingang	0.00013	0.197	2951	2945	50723
Mbuti.DG	Colombia_Checua_6000BP	Yucuna	Kaqchikel	-0.00054	-1.738	3470	3502	59537
Mbuti.DG	Colombia_Checua_6000BP	Yucuna	Karitiana	0.000853	1.917	3475	3425	59537
Mbuti.DG	Colombia_Checua_6000BP	Yucuna	Kogi	-0.001154	-2.182	3445	3513	59536
Mbuti.DG	Colombia_Checua_6000BP	Yucuna	Maleku	-0.000288	-0.493	3483	3500	59537
Mbuti.DG	Colombia_Checua_6000BP	Yucuna	Maya1	-0.00068	-2.272	3469	3509	59537
Mbuti.DG	Colombia_Checua_6000BP	Yucuna	Maya2	-0.001063	-3.227	3456	3519	59537
Mbuti.DG	Colombia_Checua_6000BP	Yucuna	Mixe	-0.001569	-4.378	3465	3559	59537
Mbuti.DG	Colombia_Checua_6000BP	Yucuna	Mixtec	-0.003309	-9.413	3458	3655	59537
Mbuti.DG	Colombia_Checua_6000BP	Yucuna	Ojibwa	-0.007001	-12.019	3359	3766	58110
Mbuti.DG	Colombia_Checua_6000BP	Yucuna	Palikur	0.000917	1.878	3445	3391	59535
Mbuti.DG	Colombia_Checua_6000BP	Yucuna	Parakana	-0.000178	-0.272	3349	3360	58521
Mbuti.DG	Colombia_Checua_6000BP	Yucuna	Piapoco	0.000324	0.961	3391	3372	59537
Mbuti.DG	Colombia_Checua_6000BP	Yucuna	Pima	-0.003063	-7.504	3474	3656	59537
Mbuti.DG	Colombia_Checua_6000BP	Yucuna	Purepecha	-0.002244	-2.702	2298	2388	39859
Mbuti.DG	Colombia_Checua_6000BP	Yucuna	Quechua	2.5e-05	0.083	3487	3486	59537
Mbuti.DG	Colombia_Checua_6000BP	Yucuna	Surui	7e-05	0.155	3443	3439	59537
Mbuti.DG	Colombia_Checua_6000BP	Yucuna	Tepehuano	-0.001498	-4.347	3485	3574	59537
Mbuti.DG	Colombia_Checua_6000BP	Yucuna	Teribe	0.00065	1.298	3501	3462	59537
Mbuti.DG	Colombia_Checua_6000BP	Yucuna	Ticuna	-0.000451	-1.067	3409	3436	59537
Mbuti.DG	Colombia_Checua_6000BP	Yucuna	Toba	8.9e-05	0.211	3470	3464	59537
Mbuti.DG	Colombia_Checua_6000BP	Yucuna	Waunana	-0.000219	-0.461	3450	3463	59537
Mbuti.DG	Colombia_Checua_6000BP	Yucuna	Wayuu	0.000225	0.646	3455	3442	59537
Mbuti.DG	Colombia_Checua_6000BP	Yucuna	Wichi	0.000907	2.048	3492	3438	59537
Mbuti.DG	Colombia_Checua_6000BP	Yucuna	Yaghan	0.000473	0.9	3498	3469	59522
Mbuti.DG	Colombia_Checua_6000BP	Yucuna	Yaqui	-0.001179	-1.236	1878	1917	32861
Mbuti.DG	Colombia_Checua_6000BP	Yucuna	Zapotec1	-0.001572	-5.06	3466	3559	59537
Mbuti.DG	Colombia_Checua_6000BP	Yucuna	Zapotec2	-0.001001	-2.979	3483	3542	59537
Mbuti.DG	Colombia_Checua_6000BP	Yuruti	Algonquin	-0.008523	-9.373	3235	3714	56169
Mbuti.DG	Colombia_Checua_6000BP	Yuruti	Arara	0.001547	1.523	3098	3014	54208
Mbuti.DG	Colombia_Checua_6000BP	Yuruti	Arhuaco	-0.002198	-2.445	3233	3356	55925
Mbuti.DG	Colombia_Checua_6000BP	Yuruti	Aymara	0.000411	0.565	3439	3415	58525
Mbuti.DG	Colombia_Checua_6000BP	Yuruti	Bribri	-0.000933	-1.178	3404	3458	58525
Mbuti.DG	Colombia_Checua_6000BP	Yuruti	Cabecar	-0.000815	-1.074	3415	3463	58525
Mbuti.DG	Colombia_Checua_6000BP	Yuruti	Chane	0.000269	0.32	3429	3414	58519
Mbuti.DG	Colombia_Checua_6000BP	Yuruti	Chilote	-0.000852	-1.005	3296	3344	56744
Mbuti.DG	Colombia_Checua_6000BP	Yuruti	Chono	0.000198	0.215	3188	3177	54271
Mbuti.DG	Colombia_Checua_6000BP	Yuruti	Chorotega	-9.6e-05	-0.074	1737	1740	30217
Mbuti.DG	Colombia_Checua_6000BP	Yuruti	Diaguita	6.6e-05	0.079	3329	3326	56989
Mbuti.DG	Colombia_Checua_6000BP	Yuruti	Embera	-0.000828	-1.048	3390	3438	58525
Mbuti.DG	Colombia_Checua_6000BP	Yuruti	Guahibo	-0.000179	-0.274	3099	3110	58525
Mbuti.DG	Colombia_Checua_6000BP	Yuruti	Guarani	-0.000221	-0.305	3392	3405	58525
Mbuti.DG	Colombia_Checua_6000BP	Yuruti	Guaymi	-0.000509	-0.618	3415	3445	58525
Mbuti.DG	Colombia_Checua_6000BP	Yuruti	Huetar	-0.000567	-0.418	1817	1834	30807
Mbuti.DG	Colombia_Checua_6000BP	Yuruti	Hulliche	-0.000622	-0.761	3383	3420	58257
Mbuti.DG	Colombia_Checua_6000BP	Yuruti	Inga	-0.000657	-0.884	3357	3396	58525
Mbuti.DG	Colombia_Checua_6000BP	Yuruti	Jamamadi	-0.000309	-0.328	3372	3390	58091
Mbuti.DG	Colombia_Checua_6000BP	Yuruti	Kaingang	-0.000548	-0.563	2915	2942	49849
Mbuti.DG	Colombia_Checua_6000BP	Yuruti	Kaqchikel	-0.000986	-1.352	3407	3465	58525
Mbuti.DG	Colombia_Checua_6000BP	Yuruti	Karitiana	0.000403	0.515	3410	3387	58525
Mbuti.DG	Colombia_Checua_6000BP	Yuruti	Kogi	-0.001596	-1.991	3372	3466	58524
Mbuti.DG	Colombia_Checua_6000BP	Yuruti	Maleku	-0.000712	-0.82	3418	3460	58525
Mbuti.DG	Colombia_Checua_6000BP	Yuruti	Maya1	-0.001089	-1.545	3399	3462	58525
Mbuti.DG	Colombia_Checua_6000BP	Yuruti	Maya2	-0.001487	-2.063	3393	3480	58525
Mbuti.DG	Colombia_Checua_6000BP	Yuruti	Mixe	-0.001987	-2.689	3389	3505	58525
Mbuti.DG	Colombia_Checua_6000BP	Yuruti	Mixtec	-0.003745	-5.092	3387	3607	58525
Mbuti.DG	Colombia_Checua_6000BP	Yuruti	Ojibwa	-0.007401	-8.191	3297	3720	57120
Mbuti.DG	Colombia_Checua_6000BP	Yuruti	Palikur	0.000504	0.626	3389	3360	58523
Mbuti.DG	Colombia_Checua_6000BP	Yuruti	Parakana	-0.000724	-0.765	3304	3345	57526
Mbuti.DG	Colombia_Checua_6000BP	Yuruti	Piapoco	-7.7e-05	-0.101	3383	3388	58525
Mbuti.DG	Colombia_Checua_6000BP	Yuruti	Pima	-0.003499	-4.611	3397	3601	58525
Mbuti.DG	Colombia_Checua_6000BP	Yuruti	Purepecha	-0.002377	-2.045	2258	2351	39175
Mbuti.DG	Colombia_Checua_6000BP	Yuruti	Quechua	-0.000378	-0.533	3430	3452	58525
Mbuti.DG	Colombia_Checua_6000BP	Yuruti	Surui	-0.000389	-0.486	3367	3390	58525
Mbuti.DG	Colombia_Checua_6000BP	Yuruti	Tepehuano	-0.001939	-2.675	3410	3524	58525
Mbuti.DG	Colombia_Checua_6000BP	Yuruti	Teribe	0.000148	0.183	3439	3430	58525
Mbuti.DG	Colombia_Checua_6000BP	Yuruti	Ticuna	-0.000889	-1.115	3369	3421	58525
Mbuti.DG	Colombia_Checua_6000BP	Yuruti	Toba	-0.000329	-0.42	3399	3418	58525
Mbuti.DG	Colombia_Checua_6000BP	Yuruti	Waunana	-0.000565	-0.723	3389	3422	58525
Mbuti.DG	Colombia_Checua_6000BP	Yuruti	Wayuu	-0.000212	-0.295	3394	3407	58525
Mbuti.DG	Colombia_Checua_6000BP	Yuruti	Wichi	0.000507	0.648	3429	3400	58525
Mbuti.DG	Colombia_Checua_6000BP	Yuruti	Yaghan	7.1e-05	0.086	3421	3417	58510
Mbuti.DG	Colombia_Checua_6000BP	Yuruti	Yaqui	-0.002217	-1.861	1831	1903	32336
Mbuti.DG	Colombia_Checua_6000BP	Yuruti	Zapotec1	-0.00202	-2.791	3397	3515	58525
Mbuti.DG	Colombia_Checua_6000BP	Yuruti	Zapotec2	-0.001417	-1.918	3414	3497	58525
Mbuti.DG	Colombia_LagunadelaHerrera_2000BP	Achagua	Algonquin	-0.009155	-15.78	3967	4604	69618
Mbuti.DG	Colombia_LagunadelaHerrera_2000BP	Achagua	Arara	-0.000249	-0.403	3758	3775	67185
Mbuti.DG	Colombia_LagunadelaHerrera_2000BP	Achagua	Arhuaco	0.000302	0.53	4104	4083	69325
Mbuti.DG	Colombia_LagunadelaHerrera_2000BP	Achagua	Aymara	-0.00117	-3.398	4200	4285	72537
Mbuti.DG	Colombia_LagunadelaHerrera_2000BP	Achagua	Bribri	0.002879	6.413	4347	4138	72537
Mbuti.DG	Colombia_LagunadelaHerrera_2000BP	Achagua	Cabecar	0.002821	7.327	4350	4145	72537
Mbuti.DG	Colombia_LagunadelaHerrera_2000BP	Achagua	Chane	-0.001119	-2.381	4176	4258	72529
Mbuti.DG	Colombia_LagunadelaHerrera_2000BP	Achagua	Chilote	-0.001442	-3.039	4084	4185	70347
Mbuti.DG	Colombia_LagunadelaHerrera_2000BP	Achagua	Chono	-0.001306	-2.36	3889	3977	67280
Mbuti.DG	Colombia_LagunadelaHerrera_2000BP	Achagua	Chorotega	0.000456	0.521	2150	2133	37325
Mbuti.DG	Colombia_LagunadelaHerrera_2000BP	Achagua	Diaguita	-0.000566	-1.218	4106	4146	70633
Mbuti.DG	Colombia_LagunadelaHerrera_2000BP	Achagua	Embera	0.001185	2.797	4267	4181	72537
Mbuti.DG	Colombia_LagunadelaHerrera_2000BP	Achagua	Guahibo	-0.000378	-1.172	4072	4100	72537
Mbuti.DG	Colombia_LagunadelaHerrera_2000BP	Achagua	Guarani	-0.000892	-2.481	4181	4246	72537
Mbuti.DG	Colombia_LagunadelaHerrera_2000BP	Achagua	Guaymi	0.002931	6.557	4341	4129	72537
Mbuti.DG	Colombia_LagunadelaHerrera_2000BP	Achagua	Huetar	0.00107	1.273	2260	2219	38184
Mbuti.DG	Colombia_LagunadelaHerrera_2000BP	Achagua	Hulliche	-0.001511	-3.347	4174	4283	72198
Mbuti.DG	Colombia_LagunadelaHerrera_2000BP	Achagua	Inga	0.000157	0.439	4193	4182	72537
Mbuti.DG	Colombia_LagunadelaHerrera_2000BP	Achagua	Jamamadi	-0.000896	-1.455	4136	4200	71978
Mbuti.DG	Colombia_LagunadelaHerrera_2000BP	Achagua	Kaingang	-0.000829	-1.434	3568	3619	61821
Mbuti.DG	Colombia_LagunadelaHerrera_2000BP	Achagua	Kaqchikel	-0.001146	-3.546	4205	4288	72537
Mbuti.DG	Colombia_LagunadelaHerrera_2000BP	Achagua	Karitiana	-0.000734	-1.815	4193	4246	72537
Mbuti.DG	Colombia_LagunadelaHerrera_2000BP	Achagua	Kogi	0.000807	1.788	4293	4235	72536
Mbuti.DG	Colombia_LagunadelaHerrera_2000BP	Achagua	Maleku	0.00219	4.219	4336	4177	72537
Mbuti.DG	Colombia_LagunadelaHerrera_2000BP	Achagua	Maya1	-0.001425	-4.529	4198	4302	72537
Mbuti.DG	Colombia_LagunadelaHerrera_2000BP	Achagua	Maya2	-0.001626	-4.719	4192	4310	72537
Mbuti.DG	Colombia_LagunadelaHerrera_2000BP	Achagua	Mixe	-0.002628	-7.332	4176	4366	72537
Mbuti.DG	Colombia_LagunadelaHerrera_2000BP	Achagua	Mixtec	-0.00475	-12.853	4152	4496	72537
Mbuti.DG	Colombia_LagunadelaHerrera_2000BP	Achagua	Ojibwa	-0.008474	-16.618	4030	4629	70712
Mbuti.DG	Colombia_LagunadelaHerrera_2000BP	Achagua	Palikur	-0.000561	-1.208	4172	4213	72534
Mbuti.DG	Colombia_LagunadelaHerrera_2000BP	Achagua	Parakana	-0.000947	-1.608	4081	4149	71253
Mbuti.DG	Colombia_LagunadelaHerrera_2000BP	Achagua	Piapoco	-0.000579	-1.608	4162	4204	72537
Mbuti.DG	Colombia_LagunadelaHerrera_2000BP	Achagua	Pima	-0.004788	-12.262	4168	4515	72537
Mbuti.DG	Colombia_LagunadelaHerrera_2000BP	Achagua	Purepecha	-0.003193	-4.331	2780	2934	48416
Mbuti.DG	Colombia_LagunadelaHerrera_2000BP	Achagua	Quechua	-0.001843	-5.566	4187	4321	72537
Mbuti.DG	Colombia_LagunadelaHerrera_2000BP	Achagua	Surui	-0.001246	-2.795	4152	4242	72537
Mbuti.DG	Colombia_LagunadelaHerrera_2000BP	Achagua	Tepehuano	-0.002997	-8.695	4185	4402	72537
Mbuti.DG	Colombia_LagunadelaHerrera_2000BP	Achagua	Teribe	0.003364	7.221	4368	4124	72537
Mbuti.DG	Colombia_LagunadelaHerrera_2000BP	Achagua	Ticuna	-0.000439	-1.081	4179	4211	72537
Mbuti.DG	Colombia_LagunadelaHerrera_2000BP	Achagua	Toba	-0.001115	-2.673	4189	4270	72537
Mbuti.DG	Colombia_LagunadelaHerrera_2000BP	Achagua	Waunana	0.000843	1.925	4246	4185	72537
Mbuti.DG	Colombia_LagunadelaHerrera_2000BP	Achagua	Wayuu	0.001032	2.97	4256	4181	72537
Mbuti.DG	Colombia_LagunadelaHerrera_2000BP	Achagua	Wichi	-0.000527	-1.239	4216	4254	72537
Mbuti.DG	Colombia_LagunadelaHerrera_2000BP	Achagua	Yaghan	-0.001221	-2.533	4206	4295	72519
Mbuti.DG	Colombia_LagunadelaHerrera_2000BP	Achagua	Yaqui	-0.003699	-4.478	2246	2395	40060
Mbuti.DG	Colombia_LagunadelaHerrera_2000BP	Achagua	Zapotec1	-0.002611	-7.864	4179	4368	72537
Mbuti.DG	Colombia_LagunadelaHerrera_2000BP	Achagua	Zapotec2	-0.002604	-7.732	4181	4370	72537
Mbuti.DG	Colombia_LagunadelaHerrera_2000BP	Barasano	Algonquin	-0.008311	-12.877	3982	4559	69343
Mbuti.DG	Colombia_LagunadelaHerrera_2000BP	Barasano	Arara	0.000631	0.885	3815	3773	66926
Mbuti.DG	Colombia_LagunadelaHerrera_2000BP	Barasano	Arhuaco	0.001037	1.566	4115	4044	69047
Mbuti.DG	Colombia_LagunadelaHerrera_2000BP	Barasano	Aymara	-0.000381	-0.865	4228	4256	72246
Mbuti.DG	Colombia_LagunadelaHerrera_2000BP	Barasano	Bribri	0.003652	6.976	4380	4116	72246
Mbuti.DG	Colombia_LagunadelaHerrera_2000BP	Barasano	Cabecar	0.003598	7.501	4382	4122	72246
Mbuti.DG	Colombia_LagunadelaHerrera_2000BP	Barasano	Chane	-0.000341	-0.617	4205	4229	72238
Mbuti.DG	Colombia_LagunadelaHerrera_2000BP	Barasano	Chilote	-0.000625	-1.086	4108	4152	70065
Mbuti.DG	Colombia_LagunadelaHerrera_2000BP	Barasano	Chono	-0.000575	-0.899	3918	3957	67020
Mbuti.DG	Colombia_LagunadelaHerrera_2000BP	Barasano	Chorotega	0.001102	1.139	2199	2158	37187
Mbuti.DG	Colombia_LagunadelaHerrera_2000BP	Barasano	Diaguita	0.000209	0.372	4131	4116	70347
Mbuti.DG	Colombia_LagunadelaHerrera_2000BP	Barasano	Embera	0.001912	3.877	4282	4144	72246
Mbuti.DG	Colombia_LagunadelaHerrera_2000BP	Barasano	Guahibo	0.000409	0.883	4197	4167	72246
Mbuti.DG	Colombia_LagunadelaHerrera_2000BP	Barasano	Guarani	-0.000124	-0.276	4196	4205	72246
Mbuti.DG	Colombia_LagunadelaHerrera_2000BP	Barasano	Guaymi	0.003721	6.859	4375	4107	72246
Mbuti.DG	Colombia_LagunadelaHerrera_2000BP	Barasano	Huetar	0.002136	2.457	2272	2191	38053
Mbuti.DG	Colombia_LagunadelaHerrera_2000BP	Barasano	Hulliche	-0.000613	-1.121	4200	4244	71908
Mbuti.DG	Colombia_LagunadelaHerrera_2000BP	Barasano	Inga	0.000959	2.084	4216	4146	72246
Mbuti.DG	Colombia_LagunadelaHerrera_2000BP	Barasano	Jamamadi	-0.000204	-0.296	4147	4161	71693
Mbuti.DG	Colombia_LagunadelaHerrera_2000BP	Barasano	Kaingang	0.000183	0.277	3599	3588	61580
Mbuti.DG	Colombia_LagunadelaHerrera_2000BP	Barasano	Kaqchikel	-0.000367	-0.86	4233	4260	72246
Mbuti.DG	Colombia_LagunadelaHerrera_2000BP	Barasano	Karitiana	7.1e-05	0.148	4203	4197	72246
Mbuti.DG	Colombia_LagunadelaHerrera_2000BP	Barasano	Kogi	0.001625	3.023	4317	4200	72245
Mbuti.DG	Colombia_LagunadelaHerrera_2000BP	Barasano	Maleku	0.002951	5.227	4352	4138	72246
Mbuti.DG	Colombia_LagunadelaHerrera_2000BP	Barasano	Maya1	-0.000641	-1.516	4229	4275	72246
Mbuti.DG	Colombia_LagunadelaHerrera_2000BP	Barasano	Maya2	-0.000855	-1.908	4226	4288	72246
Mbuti.DG	Colombia_LagunadelaHerrera_2000BP	Barasano	Mixe	-0.00185	-3.996	4205	4339	72246
Mbuti.DG	Colombia_LagunadelaHerrera_2000BP	Barasano	Mixtec	-0.00397	-8.291	4183	4470	72246
Mbuti.DG	Colombia_LagunadelaHerrera_2000BP	Barasano	Ojibwa	-0.007697	-13.1	4039	4581	70434
Mbuti.DG	Colombia_LagunadelaHerrera_2000BP	Barasano	Palikur	0.000292	0.54	4200	4179	72243
Mbuti.DG	Colombia_LagunadelaHerrera_2000BP	Barasano	Parakana	-0.000152	-0.227	4092	4103	70967
Mbuti.DG	Colombia_LagunadelaHerrera_2000BP	Barasano	Piapoco	0.000159	0.345	4177	4166	72246
Mbuti.DG	Colombia_LagunadelaHerrera_2000BP	Barasano	Pima	-0.004052	-8.301	4195	4488	72246
Mbuti.DG	Colombia_LagunadelaHerrera_2000BP	Barasano	Purepecha	-0.002258	-2.866	2803	2912	48221
Mbuti.DG	Colombia_LagunadelaHerrera_2000BP	Barasano	Quechua	-0.00103	-2.431	4214	4288	72246
Mbuti.DG	Colombia_LagunadelaHerrera_2000BP	Barasano	Surui	-0.000411	-0.764	4195	4224	72246
Mbuti.DG	Colombia_LagunadelaHerrera_2000BP	Barasano	Tepehuano	-0.002209	-4.911	4212	4372	72246
Mbuti.DG	Colombia_LagunadelaHerrera_2000BP	Barasano	Teribe	0.004142	7.784	4380	4081	72246
Mbuti.DG	Colombia_LagunadelaHerrera_2000BP	Barasano	Ticuna	0.000323	0.719	4090	4066	72246
Mbuti.DG	Colombia_LagunadelaHerrera_2000BP	Barasano	Toba	-0.000317	-0.649	4218	4241	72246
Mbuti.DG	Colombia_LagunadelaHerrera_2000BP	Barasano	Waunana	0.001619	3.194	4269	4152	72246
Mbuti.DG	Colombia_LagunadelaHerrera_2000BP	Barasano	Wayuu	0.001861	4.056	4276	4142	72246
Mbuti.DG	Colombia_LagunadelaHerrera_2000BP	Barasano	Wichi	0.000234	0.456	4240	4223	72246
Mbuti.DG	Colombia_LagunadelaHerrera_2000BP	Barasano	Yaghan	-0.00041	-0.723	4217	4247	72228
Mbuti.DG	Colombia_LagunadelaHerrera_2000BP	Barasano	Yaqui	-0.002437	-2.606	2259	2356	39890
Mbuti.DG	Colombia_LagunadelaHerrera_2000BP	Barasano	Zapotec1	-0.00182	-4.134	4209	4341	72246
Mbuti.DG	Colombia_LagunadelaHerrera_2000BP	Barasano	Zapotec2	-0.001828	-4.072	4215	4347	72246
Mbuti.DG	Colombia_LagunadelaHerrera_2000BP	Cabiyari	Algonquin	-0.011112	-16.156	3533	4261	65585
Mbuti.DG	Colombia_LagunadelaHerrera_2000BP	Cabiyari	Arara	-0.002049	-2.692	3310	3439	63363
Mbuti.DG	Colombia_LagunadelaHerrera_2000BP	Cabiyari	Arhuaco	-0.001621	-2.415	3633	3739	65316
Mbuti.DG	Colombia_LagunadelaHerrera_2000BP	Cabiyari	Aymara	-0.002992	-5.943	3708	3912	68338
Mbuti.DG	Colombia_LagunadelaHerrera_2000BP	Cabiyari	Bribri	0.000928	1.572	3856	3792	68338
Mbuti.DG	Colombia_LagunadelaHerrera_2000BP	Cabiyari	Cabecar	0.000887	1.676	3848	3788	68338
Mbuti.DG	Colombia_LagunadelaHerrera_2000BP	Cabiyari	Chane	-0.003117	-5.209	3663	3876	68330
Mbuti.DG	Colombia_LagunadelaHerrera_2000BP	Cabiyari	Chilote	-0.003409	-5.58	3598	3824	66284
Mbuti.DG	Colombia_LagunadelaHerrera_2000BP	Cabiyari	Chono	-0.003199	-4.617	3447	3649	63392
Mbuti.DG	Colombia_LagunadelaHerrera_2000BP	Cabiyari	Chorotega	-0.001225	-1.18	1908	1951	35228
Mbuti.DG	Colombia_LagunadelaHerrera_2000BP	Cabiyari	Diaguita	-0.002579	-4.144	3616	3787	66538
Mbuti.DG	Colombia_LagunadelaHerrera_2000BP	Cabiyari	Embera	-0.000786	-1.368	3773	3827	68338
Mbuti.DG	Colombia_LagunadelaHerrera_2000BP	Cabiyari	Guahibo	-0.002151	-3.951	3676	3823	68338
Mbuti.DG	Colombia_LagunadelaHerrera_2000BP	Cabiyari	Guarani	-0.002748	-5.233	3678	3866	68338
Mbuti.DG	Colombia_LagunadelaHerrera_2000BP	Cabiyari	Guaymi	0.000997	1.751	3826	3757	68338
Mbuti.DG	Colombia_LagunadelaHerrera_2000BP	Cabiyari	Huetar	-0.001477	-1.501	1993	2046	36013
Mbuti.DG	Colombia_LagunadelaHerrera_2000BP	Cabiyari	Hulliche	-0.003301	-5.462	3676	3900	68018
Mbuti.DG	Colombia_LagunadelaHerrera_2000BP	Cabiyari	Inga	-0.001652	-3.239	3677	3790	68338
Mbuti.DG	Colombia_LagunadelaHerrera_2000BP	Cabiyari	Jamamadi	-0.002829	-3.88	3652	3844	67817
Mbuti.DG	Colombia_LagunadelaHerrera_2000BP	Cabiyari	Kaingang	-0.002588	-3.685	3119	3270	58239
Mbuti.DG	Colombia_LagunadelaHerrera_2000BP	Cabiyari	Kaqchikel	-0.003064	-6.178	3708	3918	68338
Mbuti.DG	Colombia_LagunadelaHerrera_2000BP	Cabiyari	Karitiana	-0.002589	-4.704	3694	3870	68338
Mbuti.DG	Colombia_LagunadelaHerrera_2000BP	Cabiyari	Kogi	-0.001069	-1.81	3792	3865	68337
Mbuti.DG	Colombia_LagunadelaHerrera_2000BP	Cabiyari	Maleku	0.000192	0.29	3838	3824	68338
Mbuti.DG	Colombia_LagunadelaHerrera_2000BP	Cabiyari	Maya1	-0.003261	-6.665	3716	3939	68338
Mbuti.DG	Colombia_LagunadelaHerrera_2000BP	Cabiyari	Maya2	-0.003511	-6.631	3714	3954	68338
Mbuti.DG	Colombia_LagunadelaHerrera_2000BP	Cabiyari	Mixe	-0.004505	-8.476	3702	4010	68338
Mbuti.DG	Colombia_LagunadelaHerrera_2000BP	Cabiyari	Mixtec	-0.006612	-12.768	3668	4119	68338
Mbuti.DG	Colombia_LagunadelaHerrera_2000BP	Cabiyari	Ojibwa	-0.010382	-15.977	3567	4259	66627
Mbuti.DG	Colombia_LagunadelaHerrera_2000BP	Cabiyari	Palikur	-0.002248	-3.63	3680	3834	68335
Mbuti.DG	Colombia_LagunadelaHerrera_2000BP	Cabiyari	Parakana	-0.002748	-3.932	3584	3768	67161
Mbuti.DG	Colombia_LagunadelaHerrera_2000BP	Cabiyari	Piapoco	-0.002427	-4.485	3667	3832	68338
Mbuti.DG	Colombia_LagunadelaHerrera_2000BP	Cabiyari	Pima	-0.006718	-12.183	3679	4138	68338
Mbuti.DG	Colombia_LagunadelaHerrera_2000BP	Cabiyari	Purepecha	-0.005356	-6.283	2464	2709	45652
Mbuti.DG	Colombia_LagunadelaHerrera_2000BP	Cabiyari	Quechua	-0.003636	-7.365	3699	3947	68338
Mbuti.DG	Colombia_LagunadelaHerrera_2000BP	Cabiyari	Surui	-0.002923	-4.945	3664	3864	68338
Mbuti.DG	Colombia_LagunadelaHerrera_2000BP	Cabiyari	Tepehuano	-0.004833	-9.266	3701	4031	68338
Mbuti.DG	Colombia_LagunadelaHerrera_2000BP	Cabiyari	Teribe	0.001328	2.216	3861	3770	68338
Mbuti.DG	Colombia_LagunadelaHerrera_2000BP	Cabiyari	Ticuna	-0.002251	-4.175	3634	3788	68338
Mbuti.DG	Colombia_LagunadelaHerrera_2000BP	Cabiyari	Toba	-0.002887	-5.266	3692	3889	68338
Mbuti.DG	Colombia_LagunadelaHerrera_2000BP	Cabiyari	Waunana	-0.001053	-1.804	3746	3818	68338
Mbuti.DG	Colombia_LagunadelaHerrera_2000BP	Cabiyari	Wayuu	-0.000785	-1.548	3769	3822	68338
Mbuti.DG	Colombia_LagunadelaHerrera_2000BP	Cabiyari	Wichi	-0.00231	-3.981	3727	3885	68338
Mbuti.DG	Colombia_LagunadelaHerrera_2000BP	Cabiyari	Yaghan	-0.002988	-4.799	3706	3910	68320
Mbuti.DG	Colombia_LagunadelaHerrera_2000BP	Cabiyari	Yaqui	-0.004666	-4.925	1997	2173	37696
Mbuti.DG	Colombia_LagunadelaHerrera_2000BP	Cabiyari	Zapotec1	-0.004394	-8.702	3698	3998	68338
Mbuti.DG	Colombia_LagunadelaHerrera_2000BP	Cabiyari	Zapotec2	-0.004517	-8.828	3694	4002	68338
Mbuti.DG	Colombia_LagunadelaHerrera_2000BP	Carijona	Algonquin	-0.009549	-16.428	3973	4640	69821
Mbuti.DG	Colombia_LagunadelaHerrera_2000BP	Carijona	Arara	-0.000625	-0.971	3768	3811	67375
Mbuti.DG	Colombia_LagunadelaHerrera_2000BP	Carijona	Arhuaco	-0.000219	-0.382	4084	4099	69522
Mbuti.DG	Colombia_LagunadelaHerrera_2000BP	Carijona	Aymara	-0.001656	-5.058	4184	4304	72746
Mbuti.DG	Colombia_LagunadelaHerrera_2000BP	Carijona	Bribri	0.002391	5.17	4343	4169	72746
Mbuti.DG	Colombia_LagunadelaHerrera_2000BP	Carijona	Cabecar	0.002333	6.156	4337	4167	72746
Mbuti.DG	Colombia_LagunadelaHerrera_2000BP	Carijona	Chane	-0.001591	-3.425	4173	4289	72738
Mbuti.DG	Colombia_LagunadelaHerrera_2000BP	Carijona	Chilote	-0.001985	-4.16	4066	4206	70546
Mbuti.DG	Colombia_LagunadelaHerrera_2000BP	Carijona	Chono	-0.001903	-3.471	3874	4003	67477
Mbuti.DG	Colombia_LagunadelaHerrera_2000BP	Carijona	Chorotega	-0.000151	-0.182	2155	2161	37446
Mbuti.DG	Colombia_LagunadelaHerrera_2000BP	Carijona	Diaguita	-0.001052	-2.286	4080	4155	70837
Mbuti.DG	Colombia_LagunadelaHerrera_2000BP	Carijona	Embera	0.000665	1.713	4250	4202	72746
Mbuti.DG	Colombia_LagunadelaHerrera_2000BP	Carijona	Guahibo	-0.000874	-2.425	4149	4213	72746
Mbuti.DG	Colombia_LagunadelaHerrera_2000BP	Carijona	Guarani	-0.001376	-3.721	4169	4269	72746
Mbuti.DG	Colombia_LagunadelaHerrera_2000BP	Carijona	Guaymi	0.002449	5.498	4334	4156	72746
Mbuti.DG	Colombia_LagunadelaHerrera_2000BP	Carijona	Huetar	0.000705	0.851	2259	2232	38293
Mbuti.DG	Colombia_LagunadelaHerrera_2000BP	Carijona	Hulliche	-0.001975	-4.403	4160	4303	72406
Mbuti.DG	Colombia_LagunadelaHerrera_2000BP	Carijona	Inga	-0.000329	-0.962	4176	4199	72746
Mbuti.DG	Colombia_LagunadelaHerrera_2000BP	Carijona	Jamamadi	-0.001363	-2.203	4126	4224	72185
Mbuti.DG	Colombia_LagunadelaHerrera_2000BP	Carijona	Kaingang	-0.001174	-2.013	3562	3635	62004
Mbuti.DG	Colombia_LagunadelaHerrera_2000BP	Carijona	Kaqchikel	-0.00162	-5.148	4200	4318	72746
Mbuti.DG	Colombia_LagunadelaHerrera_2000BP	Carijona	Karitiana	-0.001212	-2.993	4174	4262	72746
Mbuti.DG	Colombia_LagunadelaHerrera_2000BP	Carijona	Kogi	0.000307	0.659	4281	4259	72745
Mbuti.DG	Colombia_LagunadelaHerrera_2000BP	Carijona	Maleku	0.001718	3.33	4323	4198	72746
Mbuti.DG	Colombia_LagunadelaHerrera_2000BP	Carijona	Maya1	-0.001905	-6.189	4191	4330	72746
Mbuti.DG	Colombia_LagunadelaHerrera_2000BP	Carijona	Maya2	-0.002105	-5.984	4185	4339	72746
Mbuti.DG	Colombia_LagunadelaHerrera_2000BP	Carijona	Mixe	-0.003107	-9.002	4172	4398	72746
Mbuti.DG	Colombia_LagunadelaHerrera_2000BP	Carijona	Mixtec	-0.005235	-14.027	4146	4527	72746
Mbuti.DG	Colombia_LagunadelaHerrera_2000BP	Carijona	Ojibwa	-0.009003	-17.433	4025	4664	70919
Mbuti.DG	Colombia_LagunadelaHerrera_2000BP	Carijona	Palikur	-0.001007	-2.215	4155	4228	72743
Mbuti.DG	Colombia_LagunadelaHerrera_2000BP	Carijona	Parakana	-0.001435	-2.516	4047	4150	71455
Mbuti.DG	Colombia_LagunadelaHerrera_2000BP	Carijona	Piapoco	-0.001085	-3.167	4131	4210	72746
Mbuti.DG	Colombia_LagunadelaHerrera_2000BP	Carijona	Pima	-0.005266	-13.003	4162	4545	72746
Mbuti.DG	Colombia_LagunadelaHerrera_2000BP	Carijona	Purepecha	-0.003461	-4.842	2772	2940	48549
Mbuti.DG	Colombia_LagunadelaHerrera_2000BP	Carijona	Quechua	-0.002324	-7.308	4173	4342	72746
Mbuti.DG	Colombia_LagunadelaHerrera_2000BP	Carijona	Surui	-0.001715	-3.819	4143	4267	72746
Mbuti.DG	Colombia_LagunadelaHerrera_2000BP	Carijona	Tepehuano	-0.003472	-10.259	4178	4430	72746
Mbuti.DG	Colombia_LagunadelaHerrera_2000BP	Carijona	Teribe	0.002873	6.199	4351	4142	72746
Mbuti.DG	Colombia_LagunadelaHerrera_2000BP	Carijona	Ticuna	-0.000927	-2.267	4159	4227	72746
Mbuti.DG	Colombia_LagunadelaHerrera_2000BP	Carijona	Toba	-0.001608	-3.98	4183	4300	72746
Mbuti.DG	Colombia_LagunadelaHerrera_2000BP	Carijona	Waunana	0.000356	0.832	4235	4209	72746
Mbuti.DG	Colombia_LagunadelaHerrera_2000BP	Carijona	Wayuu	0.000549	1.603	4240	4200	72746
Mbuti.DG	Colombia_LagunadelaHerrera_2000BP	Carijona	Wichi	-0.001016	-2.35	4205	4279	72746
Mbuti.DG	Colombia_LagunadelaHerrera_2000BP	Carijona	Yaghan	-0.001706	-3.67	4182	4306	72728
Mbuti.DG	Colombia_LagunadelaHerrera_2000BP	Carijona	Yaqui	-0.003171	-3.732	2276	2403	40171
Mbuti.DG	Colombia_LagunadelaHerrera_2000BP	Carijona	Zapotec1	-0.003086	-9.196	4178	4402	72746
Mbuti.DG	Colombia_LagunadelaHerrera_2000BP	Carijona	Zapotec2	-0.003085	-8.965	4179	4404	72746
Mbuti.DG	Colombia_LagunadelaHerrera_2000BP	Cocama	Algonquin	-0.008636	-14.965	3892	4478	67782
Mbuti.DG	Colombia_LagunadelaHerrera_2000BP	Cocama	Arara	0.000325	0.499	3701	3680	65430
Mbuti.DG	Colombia_LagunadelaHerrera_2000BP	Cocama	Arhuaco	0.000725	1.258	4026	3977	67504
Mbuti.DG	Colombia_LagunadelaHerrera_2000BP	Cocama	Aymara	-0.000607	-1.816	4113	4155	70627
Mbuti.DG	Colombia_LagunadelaHerrera_2000BP	Cocama	Bribri	0.003407	7.147	4268	4027	70627
Mbuti.DG	Colombia_LagunadelaHerrera_2000BP	Cocama	Cabecar	0.003317	8.418	4266	4032	70627
Mbuti.DG	Colombia_LagunadelaHerrera_2000BP	Cocama	Chane	-0.000656	-1.348	4087	4133	70619
Mbuti.DG	Colombia_LagunadelaHerrera_2000BP	Cocama	Chilote	-0.001061	-2.132	4000	4072	68497
Mbuti.DG	Colombia_LagunadelaHerrera_2000BP	Cocama	Chono	-0.00082	-1.453	3820	3874	65513
Mbuti.DG	Colombia_LagunadelaHerrera_2000BP	Cocama	Chorotega	0.001281	1.436	2132	2086	36366
Mbuti.DG	Colombia_LagunadelaHerrera_2000BP	Cocama	Diaguita	-0.000118	-0.249	4011	4019	68758
Mbuti.DG	Colombia_LagunadelaHerrera_2000BP	Cocama	Embera	0.001699	4.089	4185	4065	70627
Mbuti.DG	Colombia_LagunadelaHerrera_2000BP	Cocama	Guahibo	0.000189	0.499	4096	4082	70627
Mbuti.DG	Colombia_LagunadelaHerrera_2000BP	Cocama	Guarani	-0.000362	-0.93	4095	4121	70627
Mbuti.DG	Colombia_LagunadelaHerrera_2000BP	Cocama	Guaymi	0.003468	7.673	4254	4009	70627
Mbuti.DG	Colombia_LagunadelaHerrera_2000BP	Cocama	Huetar	0.00131	1.535	2206	2158	37185
Mbuti.DG	Colombia_LagunadelaHerrera_2000BP	Cocama	Hulliche	-0.000928	-2.027	4097	4162	70296
Mbuti.DG	Colombia_LagunadelaHerrera_2000BP	Cocama	Inga	0.000722	1.873	4124	4073	70627
Mbuti.DG	Colombia_LagunadelaHerrera_2000BP	Cocama	Jamamadi	-0.000462	-0.734	4044	4076	70095
Mbuti.DG	Colombia_LagunadelaHerrera_2000BP	Cocama	Kaingang	0.000115	0.199	3510	3503	60187
Mbuti.DG	Colombia_LagunadelaHerrera_2000BP	Cocama	Kaqchikel	-0.000624	-1.819	4123	4167	70627
Mbuti.DG	Colombia_LagunadelaHerrera_2000BP	Cocama	Karitiana	-0.000237	-0.566	4097	4114	70627
Mbuti.DG	Colombia_LagunadelaHerrera_2000BP	Cocama	Kogi	0.001349	2.734	4209	4114	70626
Mbuti.DG	Colombia_LagunadelaHerrera_2000BP	Cocama	Maleku	0.002685	5.075	4260	4071	70627
Mbuti.DG	Colombia_LagunadelaHerrera_2000BP	Cocama	Maya1	-0.000885	-2.671	4121	4183	70627
Mbuti.DG	Colombia_LagunadelaHerrera_2000BP	Cocama	Maya2	-0.00111	-2.97	4114	4193	70627
Mbuti.DG	Colombia_LagunadelaHerrera_2000BP	Cocama	Mixe	-0.002088	-5.658	4096	4244	70627
Mbuti.DG	Colombia_LagunadelaHerrera_2000BP	Cocama	Mixtec	-0.004193	-11.184	4074	4370	70627
Mbuti.DG	Colombia_LagunadelaHerrera_2000BP	Cocama	Ojibwa	-0.007917	-15.248	3949	4494	68864
Mbuti.DG	Colombia_LagunadelaHerrera_2000BP	Cocama	Palikur	6.8e-05	0.146	4090	4085	70624
Mbuti.DG	Colombia_LagunadelaHerrera_2000BP	Cocama	Parakana	-0.000529	-0.875	3978	4015	69401
Mbuti.DG	Colombia_LagunadelaHerrera_2000BP	Cocama	Piapoco	-5.8e-05	-0.158	4065	4069	70627
Mbuti.DG	Colombia_LagunadelaHerrera_2000BP	Cocama	Pima	-0.004293	-10.28	4087	4390	70627
Mbuti.DG	Colombia_LagunadelaHerrera_2000BP	Cocama	Purepecha	-0.0024	-3.164	2733	2847	47195
Mbuti.DG	Colombia_LagunadelaHerrera_2000BP	Cocama	Quechua	-0.001283	-3.942	4101	4192	70627
Mbuti.DG	Colombia_LagunadelaHerrera_2000BP	Cocama	Surui	-0.000636	-1.371	4080	4125	70627
Mbuti.DG	Colombia_LagunadelaHerrera_2000BP	Cocama	Tepehuano	-0.002433	-6.714	4105	4277	70627
Mbuti.DG	Colombia_LagunadelaHerrera_2000BP	Cocama	Teribe	0.00383	7.844	4299	4029	70627
Mbuti.DG	Colombia_LagunadelaHerrera_2000BP	Cocama	Ticuna	9.8e-05	0.249	4031	4024	70627
Mbuti.DG	Colombia_LagunadelaHerrera_2000BP	Cocama	Toba	-0.000526	-1.217	4113	4150	70627
Mbuti.DG	Colombia_LagunadelaHerrera_2000BP	Cocama	Waunana	0.001364	3.006	4180	4084	70627
Mbuti.DG	Colombia_LagunadelaHerrera_2000BP	Cocama	Wayuu	0.001606	4.369	4169	4056	70627
Mbuti.DG	Colombia_LagunadelaHerrera_2000BP	Cocama	Wichi	7e-05	0.15	4133	4128	70627
Mbuti.DG	Colombia_LagunadelaHerrera_2000BP	Cocama	Yaghan	-0.000626	-1.289	4120	4165	70609
Mbuti.DG	Colombia_LagunadelaHerrera_2000BP	Cocama	Yaqui	-0.002875	-3.36	2209	2321	38964
Mbuti.DG	Colombia_LagunadelaHerrera_2000BP	Cocama	Zapotec1	-0.002049	-5.904	4107	4251	70627
Mbuti.DG	Colombia_LagunadelaHerrera_2000BP	Cocama	Zapotec2	-0.002075	-5.781	4108	4254	70627
Mbuti.DG	Colombia_LagunadelaHerrera_2000BP	Coreguaje	Algonquin	-0.009223	-16.86	3979	4621	69618
Mbuti.DG	Colombia_LagunadelaHerrera_2000BP	Coreguaje	Arara	-0.00026	-0.427	3769	3786	67185
Mbuti.DG	Colombia_LagunadelaHerrera_2000BP	Coreguaje	Arhuaco	6.2e-05	0.116	4094	4090	69325
Mbuti.DG	Colombia_LagunadelaHerrera_2000BP	Coreguaje	Aymara	-0.001285	-4.617	4188	4282	72537
Mbuti.DG	Colombia_LagunadelaHerrera_2000BP	Coreguaje	Bribri	0.002764	6.714	4354	4154	72537
Mbuti.DG	Colombia_LagunadelaHerrera_2000BP	Coreguaje	Cabecar	0.002706	7.993	4351	4155	72537
Mbuti.DG	Colombia_LagunadelaHerrera_2000BP	Coreguaje	Chane	-0.001235	-2.818	4168	4258	72529
Mbuti.DG	Colombia_LagunadelaHerrera_2000BP	Coreguaje	Chilote	-0.001655	-3.717	4076	4192	70347
Mbuti.DG	Colombia_LagunadelaHerrera_2000BP	Coreguaje	Chono	-0.001504	-2.975	3878	3980	67280
Mbuti.DG	Colombia_LagunadelaHerrera_2000BP	Coreguaje	Chorotega	0.000214	0.262	2162	2154	37325
Mbuti.DG	Colombia_LagunadelaHerrera_2000BP	Coreguaje	Diaguita	-0.000692	-1.613	4086	4135	70633
Mbuti.DG	Colombia_LagunadelaHerrera_2000BP	Coreguaje	Embera	0.00107	2.894	4267	4190	72537
Mbuti.DG	Colombia_LagunadelaHerrera_2000BP	Coreguaje	Guahibo	-0.000493	-1.523	4155	4191	72537
Mbuti.DG	Colombia_LagunadelaHerrera_2000BP	Coreguaje	Guarani	-0.001007	-3.161	4179	4252	72537
Mbuti.DG	Colombia_LagunadelaHerrera_2000BP	Coreguaje	Guaymi	0.002816	6.626	4346	4142	72537
Mbuti.DG	Colombia_LagunadelaHerrera_2000BP	Coreguaje	Huetar	0.001108	1.392	2261	2219	38184
Mbuti.DG	Colombia_LagunadelaHerrera_2000BP	Coreguaje	Hulliche	-0.001597	-3.792	4166	4281	72198
Mbuti.DG	Colombia_LagunadelaHerrera_2000BP	Coreguaje	Inga	4.2e-05	0.137	4148	4145	72537
Mbuti.DG	Colombia_LagunadelaHerrera_2000BP	Coreguaje	Jamamadi	-0.000993	-1.661	4137	4209	71978
Mbuti.DG	Colombia_LagunadelaHerrera_2000BP	Coreguaje	Kaingang	-0.000916	-1.661	3565	3622	61821
Mbuti.DG	Colombia_LagunadelaHerrera_2000BP	Coreguaje	Kaqchikel	-0.001261	-4.727	4203	4294	72537
Mbuti.DG	Colombia_LagunadelaHerrera_2000BP	Coreguaje	Karitiana	-0.000849	-2.346	4183	4245	72537
Mbuti.DG	Colombia_LagunadelaHerrera_2000BP	Coreguaje	Kogi	0.00069	1.62	4303	4253	72536
Mbuti.DG	Colombia_LagunadelaHerrera_2000BP	Coreguaje	Maleku	0.002075	4.247	4331	4180	72537
Mbuti.DG	Colombia_LagunadelaHerrera_2000BP	Coreguaje	Maya1	-0.00154	-5.896	4197	4309	72537
Mbuti.DG	Colombia_LagunadelaHerrera_2000BP	Coreguaje	Maya2	-0.001741	-5.868	4191	4318	72537
Mbuti.DG	Colombia_LagunadelaHerrera_2000BP	Coreguaje	Mixe	-0.002743	-8.959	4185	4384	72537
Mbuti.DG	Colombia_LagunadelaHerrera_2000BP	Coreguaje	Mixtec	-0.004866	-15.446	4153	4506	72537
Mbuti.DG	Colombia_LagunadelaHerrera_2000BP	Coreguaje	Ojibwa	-0.008587	-17.697	4033	4640	70712
Mbuti.DG	Colombia_LagunadelaHerrera_2000BP	Coreguaje	Palikur	-0.000673	-1.57	4171	4219	72534
Mbuti.DG	Colombia_LagunadelaHerrera_2000BP	Coreguaje	Parakana	-0.001023	-1.817	4067	4140	71253
Mbuti.DG	Colombia_LagunadelaHerrera_2000BP	Coreguaje	Piapoco	-0.000694	-2.154	4163	4213	72537
Mbuti.DG	Colombia_LagunadelaHerrera_2000BP	Coreguaje	Pima	-0.004903	-13.93	4168	4523	72537
Mbuti.DG	Colombia_LagunadelaHerrera_2000BP	Coreguaje	Purepecha	-0.003236	-4.703	2785	2942	48416
Mbuti.DG	Colombia_LagunadelaHerrera_2000BP	Coreguaje	Quechua	-0.001958	-7.447	4178	4320	72537
Mbuti.DG	Colombia_LagunadelaHerrera_2000BP	Coreguaje	Surui	-0.001361	-3.213	4153	4252	72537
Mbuti.DG	Colombia_LagunadelaHerrera_2000BP	Coreguaje	Tepehuano	-0.003112	-10.445	4186	4411	72537
Mbuti.DG	Colombia_LagunadelaHerrera_2000BP	Coreguaje	Teribe	0.003249	7.441	4370	4135	72537
Mbuti.DG	Colombia_LagunadelaHerrera_2000BP	Coreguaje	Ticuna	-0.000554	-1.541	4144	4184	72537
Mbuti.DG	Colombia_LagunadelaHerrera_2000BP	Coreguaje	Toba	-0.00123	-3.258	4185	4274	72537
Mbuti.DG	Colombia_LagunadelaHerrera_2000BP	Coreguaje	Waunana	0.000728	1.805	4245	4192	72537
Mbuti.DG	Colombia_LagunadelaHerrera_2000BP	Coreguaje	Wayuu	0.000917	3.039	4252	4186	72537
Mbuti.DG	Colombia_LagunadelaHerrera_2000BP	Coreguaje	Wichi	-0.000642	-1.614	4214	4260	72537
Mbuti.DG	Colombia_LagunadelaHerrera_2000BP	Coreguaje	Yaghan	-0.001339	-2.998	4193	4291	72519
Mbuti.DG	Colombia_LagunadelaHerrera_2000BP	Coreguaje	Yaqui	-0.003118	-3.876	2263	2388	40060
Mbuti.DG	Colombia_LagunadelaHerrera_2000BP	Coreguaje	Zapotec1	-0.002726	-9.697	4184	4382	72537
Mbuti.DG	Colombia_LagunadelaHerrera_2000BP	Coreguaje	Zapotec2	-0.002719	-9.119	4185	4382	72537
Mbuti.DG	Colombia_LagunadelaHerrera_2000BP	Guayabero	Algonquin	-0.008869	-16.279	3940	4548	68608
Mbuti.DG	Colombia_LagunadelaHerrera_2000BP	Guayabero	Arara	0.000104	0.178	3731	3724	66212
Mbuti.DG	Colombia_LagunadelaHerrera_2000BP	Guayabero	Arhuaco	0.000549	1.016	4057	4020	68298
Mbuti.DG	Colombia_LagunadelaHerrera_2000BP	Guayabero	Aymara	-0.000938	-3.47	4156	4223	71474
Mbuti.DG	Colombia_LagunadelaHerrera_2000BP	Guayabero	Bribri	0.003089	7.558	4315	4094	71474
Mbuti.DG	Colombia_LagunadelaHerrera_2000BP	Guayabero	Cabecar	0.003038	9.411	4309	4092	71474
Mbuti.DG	Colombia_LagunadelaHerrera_2000BP	Guayabero	Chane	-0.00088	-2.124	4128	4191	71466
Mbuti.DG	Colombia_LagunadelaHerrera_2000BP	Guayabero	Chilote	-0.001224	-2.761	4044	4129	69309
Mbuti.DG	Colombia_LagunadelaHerrera_2000BP	Guayabero	Chono	-0.001063	-2.089	3863	3934	66298
Mbuti.DG	Colombia_LagunadelaHerrera_2000BP	Guayabero	Chorotega	0.000329	0.401	2138	2126	36811
Mbuti.DG	Colombia_LagunadelaHerrera_2000BP	Guayabero	Diaguita	-0.00026	-0.615	4056	4074	69599
Mbuti.DG	Colombia_LagunadelaHerrera_2000BP	Guayabero	Embera	0.001379	3.819	4224	4125	71474
Mbuti.DG	Colombia_LagunadelaHerrera_2000BP	Guayabero	Guahibo	-0.000149	-0.541	4050	4061	71474
Mbuti.DG	Colombia_LagunadelaHerrera_2000BP	Guayabero	Guarani	-0.000656	-2.208	4133	4180	71474
Mbuti.DG	Colombia_LagunadelaHerrera_2000BP	Guayabero	Guaymi	0.003168	7.8	4301	4075	71474
Mbuti.DG	Colombia_LagunadelaHerrera_2000BP	Guayabero	Huetar	0.001368	1.732	2244	2192	37622
Mbuti.DG	Colombia_LagunadelaHerrera_2000BP	Guayabero	Hulliche	-0.001251	-3.019	4135	4224	71139
Mbuti.DG	Colombia_LagunadelaHerrera_2000BP	Guayabero	Inga	0.000448	1.573	4159	4127	71474
Mbuti.DG	Colombia_LagunadelaHerrera_2000BP	Guayabero	Jamamadi	-0.000762	-1.3	4093	4147	70925
Mbuti.DG	Colombia_LagunadelaHerrera_2000BP	Guayabero	Kaingang	-0.000741	-1.399	3534	3579	60916
Mbuti.DG	Colombia_LagunadelaHerrera_2000BP	Guayabero	Kaqchikel	-0.000931	-3.79	4164	4230	71474
Mbuti.DG	Colombia_LagunadelaHerrera_2000BP	Guayabero	Karitiana	-0.000512	-1.463	4140	4176	71474
Mbuti.DG	Colombia_LagunadelaHerrera_2000BP	Guayabero	Kogi	0.001073	2.598	4249	4173	71473
Mbuti.DG	Colombia_LagunadelaHerrera_2000BP	Guayabero	Maleku	0.002377	5	4300	4130	71474
Mbuti.DG	Colombia_LagunadelaHerrera_2000BP	Guayabero	Maya1	-0.00119	-5.149	4160	4245	71474
Mbuti.DG	Colombia_LagunadelaHerrera_2000BP	Guayabero	Maya2	-0.001375	-4.724	4155	4254	71474
Mbuti.DG	Colombia_LagunadelaHerrera_2000BP	Guayabero	Mixe	-0.00239	-8.423	4143	4314	71474
Mbuti.DG	Colombia_LagunadelaHerrera_2000BP	Guayabero	Mixtec	-0.004507	-14.857	4118	4440	71474
Mbuti.DG	Colombia_LagunadelaHerrera_2000BP	Guayabero	Ojibwa	-0.008276	-17.375	4003	4580	69680
Mbuti.DG	Colombia_LagunadelaHerrera_2000BP	Guayabero	Palikur	-0.000216	-0.519	4123	4139	71471
Mbuti.DG	Colombia_LagunadelaHerrera_2000BP	Guayabero	Parakana	-0.000769	-1.41	4020	4074	70209
Mbuti.DG	Colombia_LagunadelaHerrera_2000BP	Guayabero	Piapoco	-0.000371	-1.267	4106	4133	71474
Mbuti.DG	Colombia_LagunadelaHerrera_2000BP	Guayabero	Pima	-0.004585	-13.403	4132	4460	71474
Mbuti.DG	Colombia_LagunadelaHerrera_2000BP	Guayabero	Purepecha	-0.002784	-4.045	2758	2890	47715
Mbuti.DG	Colombia_LagunadelaHerrera_2000BP	Guayabero	Quechua	-0.001593	-6.432	4145	4259	71474
Mbuti.DG	Colombia_LagunadelaHerrera_2000BP	Guayabero	Surui	-0.000994	-2.551	4105	4176	71474
Mbuti.DG	Colombia_LagunadelaHerrera_2000BP	Guayabero	Tepehuano	-0.002745	-9.951	4146	4342	71474
Mbuti.DG	Colombia_LagunadelaHerrera_2000BP	Guayabero	Teribe	0.003552	8.301	4323	4069	71474
Mbuti.DG	Colombia_LagunadelaHerrera_2000BP	Guayabero	Ticuna	-0.000215	-0.599	4129	4145	71474
Mbuti.DG	Colombia_LagunadelaHerrera_2000BP	Guayabero	Toba	-0.000867	-2.457	4142	4204	71474
Mbuti.DG	Colombia_LagunadelaHerrera_2000BP	Guayabero	Waunana	0.001091	2.888	4216	4138	71474
Mbuti.DG	Colombia_LagunadelaHerrera_2000BP	Guayabero	Wayuu	0.001287	4.568	4208	4116	71474
Mbuti.DG	Colombia_LagunadelaHerrera_2000BP	Guayabero	Wichi	-0.000343	-0.903	4163	4188	71474
Mbuti.DG	Colombia_LagunadelaHerrera_2000BP	Guayabero	Yaghan	-0.000979	-2.27	4159	4229	71456
Mbuti.DG	Colombia_LagunadelaHerrera_2000BP	Guayabero	Yaqui	-0.003285	-3.978	2234	2363	39476
Mbuti.DG	Colombia_LagunadelaHerrera_2000BP	Guayabero	Zapotec1	-0.002376	-9.233	4145	4315	71474
Mbuti.DG	Colombia_LagunadelaHerrera_2000BP	Guayabero	Zapotec2	-0.002378	-8.723	4146	4316	71474
Mbuti.DG	Colombia_LagunadelaHerrera_2000BP	Inga2	Algonquin	-0.009017	-12.319	4006	4633	69601
Mbuti.DG	Colombia_LagunadelaHerrera_2000BP	Inga2	Arara	-9.8e-05	-0.118	3790	3796	67169
Mbuti.DG	Colombia_LagunadelaHerrera_2000BP	Inga2	Arhuaco	0.000177	0.238	4104	4092	69309
Mbuti.DG	Colombia_LagunadelaHerrera_2000BP	Inga2	Aymara	-0.00115	-1.983	4210	4293	72520
Mbuti.DG	Colombia_LagunadelaHerrera_2000BP	Inga2	Bribri	0.002887	4.373	4366	4156	72520
Mbuti.DG	Colombia_LagunadelaHerrera_2000BP	Inga2	Cabecar	0.002833	4.66	4362	4157	72520
Mbuti.DG	Colombia_LagunadelaHerrera_2000BP	Inga2	Chane	-0.001093	-1.628	4185	4264	72512
Mbuti.DG	Colombia_LagunadelaHerrera_2000BP	Inga2	Chilote	-0.001644	-2.391	4084	4199	70330
Mbuti.DG	Colombia_LagunadelaHerrera_2000BP	Inga2	Chono	-0.001275	-1.756	3896	3982	67263
Mbuti.DG	Colombia_LagunadelaHerrera_2000BP	Inga2	Chorotega	-0.000327	-0.303	2141	2153	37315
Mbuti.DG	Colombia_LagunadelaHerrera_2000BP	Inga2	Diaguita	-0.000679	-1.038	4098	4146	70617
Mbuti.DG	Colombia_LagunadelaHerrera_2000BP	Inga2	Embera	0.001211	1.945	4273	4185	72520
Mbuti.DG	Colombia_LagunadelaHerrera_2000BP	Inga2	Guahibo	-0.000366	-0.597	4178	4205	72520
Mbuti.DG	Colombia_LagunadelaHerrera_2000BP	Inga2	Guarani	-0.000878	-1.503	4183	4247	72520
Mbuti.DG	Colombia_LagunadelaHerrera_2000BP	Inga2	Guaymi	0.002941	4.551	4364	4151	72520
Mbuti.DG	Colombia_LagunadelaHerrera_2000BP	Inga2	Huetar	0.000901	0.833	2277	2242	38175
Mbuti.DG	Colombia_LagunadelaHerrera_2000BP	Inga2	Hulliche	-0.001488	-2.239	4180	4288	72181
Mbuti.DG	Colombia_LagunadelaHerrera_2000BP	Inga2	Inga	0.000167	0.282	4182	4170	72520
Mbuti.DG	Colombia_LagunadelaHerrera_2000BP	Inga2	Jamamadi	-0.000856	-1.121	4106	4167	71961
Mbuti.DG	Colombia_LagunadelaHerrera_2000BP	Inga2	Kaingang	-0.000546	-0.705	3594	3628	61806
Mbuti.DG	Colombia_LagunadelaHerrera_2000BP	Inga2	Kaqchikel	-0.001129	-1.986	4213	4295	72520
Mbuti.DG	Colombia_LagunadelaHerrera_2000BP	Inga2	Karitiana	-0.000716	-1.147	4188	4240	72520
Mbuti.DG	Colombia_LagunadelaHerrera_2000BP	Inga2	Kogi	0.000824	1.24	4303	4244	72519
Mbuti.DG	Colombia_LagunadelaHerrera_2000BP	Inga2	Maleku	0.002209	3.16	4325	4165	72520
Mbuti.DG	Colombia_LagunadelaHerrera_2000BP	Inga2	Maya1	-0.001412	-2.465	4214	4317	72520
Mbuti.DG	Colombia_LagunadelaHerrera_2000BP	Inga2	Maya2	-0.001611	-2.76	4209	4326	72520
Mbuti.DG	Colombia_LagunadelaHerrera_2000BP	Inga2	Mixe	-0.002617	-4.544	4181	4371	72520
Mbuti.DG	Colombia_LagunadelaHerrera_2000BP	Inga2	Mixtec	-0.004735	-7.845	4167	4510	72520
Mbuti.DG	Colombia_LagunadelaHerrera_2000BP	Inga2	Ojibwa	-0.008447	-12.471	4038	4635	70696
Mbuti.DG	Colombia_LagunadelaHerrera_2000BP	Inga2	Palikur	-0.000545	-0.806	4187	4226	72517
Mbuti.DG	Colombia_LagunadelaHerrera_2000BP	Inga2	Parakana	-0.00093	-1.207	4084	4150	71237
Mbuti.DG	Colombia_LagunadelaHerrera_2000BP	Inga2	Piapoco	-0.000562	-0.947	4157	4198	72520
Mbuti.DG	Colombia_LagunadelaHerrera_2000BP	Inga2	Pima	-0.004773	-7.713	4182	4529	72520
Mbuti.DG	Colombia_LagunadelaHerrera_2000BP	Inga2	Purepecha	-0.003299	-3.601	2793	2952	48408
Mbuti.DG	Colombia_LagunadelaHerrera_2000BP	Inga2	Quechua	-0.001827	-3.209	4197	4329	72520
Mbuti.DG	Colombia_LagunadelaHerrera_2000BP	Inga2	Surui	-0.001231	-1.864	4158	4247	72520
Mbuti.DG	Colombia_LagunadelaHerrera_2000BP	Inga2	Tepehuano	-0.002989	-5.111	4205	4422	72520
Mbuti.DG	Colombia_LagunadelaHerrera_2000BP	Inga2	Teribe	0.003385	5.045	4381	4136	72520
Mbuti.DG	Colombia_LagunadelaHerrera_2000BP	Inga2	Ticuna	-0.000418	-0.707	4131	4161	72520
Mbuti.DG	Colombia_LagunadelaHerrera_2000BP	Inga2	Toba	-0.001098	-1.72	4217	4296	72520
Mbuti.DG	Colombia_LagunadelaHerrera_2000BP	Inga2	Waunana	0.000857	1.335	4247	4185	72520
Mbuti.DG	Colombia_LagunadelaHerrera_2000BP	Inga2	Wayuu	0.001048	1.764	4258	4182	72520
Mbuti.DG	Colombia_LagunadelaHerrera_2000BP	Inga2	Wichi	-0.000507	-0.782	4236	4272	72520
Mbuti.DG	Colombia_LagunadelaHerrera_2000BP	Inga2	Yaghan	-0.001199	-1.79	4216	4303	72502
Mbuti.DG	Colombia_LagunadelaHerrera_2000BP	Inga2	Yaqui	-0.002816	-2.707	2275	2388	40050
Mbuti.DG	Colombia_LagunadelaHerrera_2000BP	Inga2	Zapotec1	-0.002595	-4.511	4203	4391	72520
Mbuti.DG	Colombia_LagunadelaHerrera_2000BP	Inga2	Zapotec2	-0.002585	-4.457	4188	4376	72520
Mbuti.DG	Colombia_LagunadelaHerrera_2000BP	Kamentsa	Algonquin	-0.008812	-13.095	3999	4613	69616
Mbuti.DG	Colombia_LagunadelaHerrera_2000BP	Kamentsa	Arara	0.000186	0.272	3812	3800	67183
Mbuti.DG	Colombia_LagunadelaHerrera_2000BP	Kamentsa	Arhuaco	0.000538	0.837	4149	4111	69323
Mbuti.DG	Colombia_LagunadelaHerrera_2000BP	Kamentsa	Aymara	-0.000776	-1.649	4235	4291	72535
Mbuti.DG	Colombia_LagunadelaHerrera_2000BP	Kamentsa	Bribri	0.003274	5.974	4386	4149	72535
Mbuti.DG	Colombia_LagunadelaHerrera_2000BP	Kamentsa	Cabecar	0.003216	6.587	4387	4153	72535
Mbuti.DG	Colombia_LagunadelaHerrera_2000BP	Kamentsa	Chane	-0.000724	-1.3	4216	4269	72527
Mbuti.DG	Colombia_LagunadelaHerrera_2000BP	Kamentsa	Chilote	-0.001021	-1.761	4125	4197	70345
Mbuti.DG	Colombia_LagunadelaHerrera_2000BP	Kamentsa	Chono	-0.001041	-1.63	3945	4015	67279
Mbuti.DG	Colombia_LagunadelaHerrera_2000BP	Kamentsa	Chorotega	0.000256	0.261	2161	2151	37324
Mbuti.DG	Colombia_LagunadelaHerrera_2000BP	Kamentsa	Diaguita	-0.000231	-0.405	4118	4134	70631
Mbuti.DG	Colombia_LagunadelaHerrera_2000BP	Kamentsa	Embera	0.00158	3.112	4303	4188	72535
Mbuti.DG	Colombia_LagunadelaHerrera_2000BP	Kamentsa	Guahibo	1.6e-05	0.034	4223	4221	72535
Mbuti.DG	Colombia_LagunadelaHerrera_2000BP	Kamentsa	Guarani	-0.000497	-1.036	4219	4255	72535
Mbuti.DG	Colombia_LagunadelaHerrera_2000BP	Kamentsa	Guaymi	0.003326	6.186	4380	4139	72535
Mbuti.DG	Colombia_LagunadelaHerrera_2000BP	Kamentsa	Huetar	0.001481	1.62	2276	2219	38184
Mbuti.DG	Colombia_LagunadelaHerrera_2000BP	Kamentsa	Hulliche	-0.001061	-1.905	4231	4308	72196
Mbuti.DG	Colombia_LagunadelaHerrera_2000BP	Kamentsa	Inga	0.000552	1.193	4194	4154	72535
Mbuti.DG	Colombia_LagunadelaHerrera_2000BP	Kamentsa	Jamamadi	-0.000471	-0.675	4147	4181	71976
Mbuti.DG	Colombia_LagunadelaHerrera_2000BP	Kamentsa	Kaingang	-0.00044	-0.639	3600	3627	61819
Mbuti.DG	Colombia_LagunadelaHerrera_2000BP	Kamentsa	Kaqchikel	-0.000751	-1.643	4251	4306	72535
Mbuti.DG	Colombia_LagunadelaHerrera_2000BP	Kamentsa	Karitiana	-0.000339	-0.638	4242	4267	72535
Mbuti.DG	Colombia_LagunadelaHerrera_2000BP	Kamentsa	Kogi	0.001205	2.142	4340	4253	72534
Mbuti.DG	Colombia_LagunadelaHerrera_2000BP	Kamentsa	Maleku	0.002585	4.224	4371	4183	72535
Mbuti.DG	Colombia_LagunadelaHerrera_2000BP	Kamentsa	Maya1	-0.001031	-2.282	4246	4321	72535
Mbuti.DG	Colombia_LagunadelaHerrera_2000BP	Kamentsa	Maya2	-0.001231	-2.628	4236	4325	72535
Mbuti.DG	Colombia_LagunadelaHerrera_2000BP	Kamentsa	Mixe	-0.002234	-4.665	4222	4384	72535
Mbuti.DG	Colombia_LagunadelaHerrera_2000BP	Kamentsa	Mixtec	-0.004356	-9.08	4198	4514	72535
Mbuti.DG	Colombia_LagunadelaHerrera_2000BP	Kamentsa	Ojibwa	-0.008179	-13.24	4066	4644	70710
Mbuti.DG	Colombia_LagunadelaHerrera_2000BP	Kamentsa	Palikur	-0.00016	-0.288	4224	4236	72532
Mbuti.DG	Colombia_LagunadelaHerrera_2000BP	Kamentsa	Parakana	-0.00048	-0.727	4115	4149	71251
Mbuti.DG	Colombia_LagunadelaHerrera_2000BP	Kamentsa	Piapoco	-0.000184	-0.387	4221	4235	72535
Mbuti.DG	Colombia_LagunadelaHerrera_2000BP	Kamentsa	Pima	-0.004393	-8.578	4207	4526	72535
Mbuti.DG	Colombia_LagunadelaHerrera_2000BP	Kamentsa	Purepecha	-0.002475	-2.913	2831	2951	48414
Mbuti.DG	Colombia_LagunadelaHerrera_2000BP	Kamentsa	Quechua	-0.001449	-3.167	4225	4330	72535
Mbuti.DG	Colombia_LagunadelaHerrera_2000BP	Kamentsa	Surui	-0.000851	-1.579	4197	4258	72535
Mbuti.DG	Colombia_LagunadelaHerrera_2000BP	Kamentsa	Tepehuano	-0.002602	-5.484	4231	4420	72535
Mbuti.DG	Colombia_LagunadelaHerrera_2000BP	Kamentsa	Teribe	0.003758	6.827	4382	4110	72535
Mbuti.DG	Colombia_LagunadelaHerrera_2000BP	Kamentsa	Ticuna	-4.4e-05	-0.089	4171	4174	72535
Mbuti.DG	Colombia_LagunadelaHerrera_2000BP	Kamentsa	Toba	-0.00072	-1.383	4227	4280	72535
Mbuti.DG	Colombia_LagunadelaHerrera_2000BP	Kamentsa	Waunana	0.001238	2.358	4285	4195	72535
Mbuti.DG	Colombia_LagunadelaHerrera_2000BP	Kamentsa	Wayuu	0.001427	3.146	4297	4194	72535
Mbuti.DG	Colombia_LagunadelaHerrera_2000BP	Kamentsa	Wichi	-0.000132	-0.245	4264	4273	72535
Mbuti.DG	Colombia_LagunadelaHerrera_2000BP	Kamentsa	Yaghan	-0.000826	-1.45	4231	4291	72517
Mbuti.DG	Colombia_LagunadelaHerrera_2000BP	Kamentsa	Yaqui	-0.002843	-2.928	2279	2393	40058
Mbuti.DG	Colombia_LagunadelaHerrera_2000BP	Kamentsa	Zapotec1	-0.002216	-4.963	4227	4387	72535
Mbuti.DG	Colombia_LagunadelaHerrera_2000BP	Kamentsa	Zapotec2	-0.002209	-4.834	4222	4383	72535
Mbuti.DG	Colombia_LagunadelaHerrera_2000BP	Karapana	Algonquin	-0.008662	-10.785	3961	4554	68523
Mbuti.DG	Colombia_LagunadelaHerrera_2000BP	Karapana	Arara	0.000179	0.219	3757	3745	66132
Mbuti.DG	Colombia_LagunadelaHerrera_2000BP	Karapana	Arhuaco	0.000664	0.818	4072	4026	68218
Mbuti.DG	Colombia_LagunadelaHerrera_2000BP	Karapana	Aymara	-0.000827	-1.341	4155	4214	71387
Mbuti.DG	Colombia_LagunadelaHerrera_2000BP	Karapana	Bribri	0.003197	4.545	4311	4083	71387
Mbuti.DG	Colombia_LagunadelaHerrera_2000BP	Karapana	Cabecar	0.003155	4.919	4306	4080	71387
Mbuti.DG	Colombia_LagunadelaHerrera_2000BP	Karapana	Chane	-0.000763	-1.102	4156	4211	71379
Mbuti.DG	Colombia_LagunadelaHerrera_2000BP	Karapana	Chilote	-0.00117	-1.645	4031	4112	69223
Mbuti.DG	Colombia_LagunadelaHerrera_2000BP	Karapana	Chono	-0.000879	-1.13	3880	3939	66217
Mbuti.DG	Colombia_LagunadelaHerrera_2000BP	Karapana	Chorotega	0.000767	0.677	2150	2122	36774
Mbuti.DG	Colombia_LagunadelaHerrera_2000BP	Karapana	Diaguita	-0.000229	-0.329	4077	4093	69518
Mbuti.DG	Colombia_LagunadelaHerrera_2000BP	Karapana	Embera	0.001504	2.251	4227	4120	71387
Mbuti.DG	Colombia_LagunadelaHerrera_2000BP	Karapana	Guahibo	-4.2e-05	-0.068	4011	4014	71387
Mbuti.DG	Colombia_LagunadelaHerrera_2000BP	Karapana	Guarani	-0.000545	-0.845	4148	4187	71387
Mbuti.DG	Colombia_LagunadelaHerrera_2000BP	Karapana	Guaymi	0.003291	4.723	4316	4081	71387
Mbuti.DG	Colombia_LagunadelaHerrera_2000BP	Karapana	Huetar	0.001461	1.331	2235	2180	37581
Mbuti.DG	Colombia_LagunadelaHerrera_2000BP	Karapana	Hulliche	-0.001178	-1.69	4157	4241	71052
Mbuti.DG	Colombia_LagunadelaHerrera_2000BP	Karapana	Inga	0.000554	0.878	4164	4124	71387
Mbuti.DG	Colombia_LagunadelaHerrera_2000BP	Karapana	Jamamadi	-0.000766	-0.98	4074	4129	70838
Mbuti.DG	Colombia_LagunadelaHerrera_2000BP	Karapana	Kaingang	-0.000461	-0.567	3516	3544	60838
Mbuti.DG	Colombia_LagunadelaHerrera_2000BP	Karapana	Kaqchikel	-0.000822	-1.361	4171	4230	71387
Mbuti.DG	Colombia_LagunadelaHerrera_2000BP	Karapana	Karitiana	-0.000409	-0.617	4169	4198	71387
Mbuti.DG	Colombia_LagunadelaHerrera_2000BP	Karapana	Kogi	0.001194	1.728	4263	4178	71386
Mbuti.DG	Colombia_LagunadelaHerrera_2000BP	Karapana	Maleku	0.002473	3.303	4294	4117	71387
Mbuti.DG	Colombia_LagunadelaHerrera_2000BP	Karapana	Maya1	-0.001086	-1.798	4163	4241	71387
Mbuti.DG	Colombia_LagunadelaHerrera_2000BP	Karapana	Maya2	-0.001258	-2.003	4157	4247	71387
Mbuti.DG	Colombia_LagunadelaHerrera_2000BP	Karapana	Mixe	-0.002287	-3.625	4142	4305	71387
Mbuti.DG	Colombia_LagunadelaHerrera_2000BP	Karapana	Mixtec	-0.004396	-6.968	4119	4433	71387
Mbuti.DG	Colombia_LagunadelaHerrera_2000BP	Karapana	Ojibwa	-0.008057	-10.608	4007	4568	69593
Mbuti.DG	Colombia_LagunadelaHerrera_2000BP	Karapana	Palikur	-0.000112	-0.16	4144	4152	71384
Mbuti.DG	Colombia_LagunadelaHerrera_2000BP	Karapana	Parakana	-0.000597	-0.784	4042	4084	70124
Mbuti.DG	Colombia_LagunadelaHerrera_2000BP	Karapana	Piapoco	-0.000262	-0.404	4136	4155	71387
Mbuti.DG	Colombia_LagunadelaHerrera_2000BP	Karapana	Pima	-0.004468	-6.77	4135	4453	71387
Mbuti.DG	Colombia_LagunadelaHerrera_2000BP	Karapana	Purepecha	-0.003419	-3.462	2717	2880	47662
Mbuti.DG	Colombia_LagunadelaHerrera_2000BP	Karapana	Quechua	-0.001481	-2.42	4151	4257	71387
Mbuti.DG	Colombia_LagunadelaHerrera_2000BP	Karapana	Surui	-0.000899	-1.327	4107	4172	71387
Mbuti.DG	Colombia_LagunadelaHerrera_2000BP	Karapana	Tepehuano	-0.00264	-4.257	4138	4327	71387
Mbuti.DG	Colombia_LagunadelaHerrera_2000BP	Karapana	Teribe	0.003665	5.222	4335	4073	71387
Mbuti.DG	Colombia_LagunadelaHerrera_2000BP	Karapana	Ticuna	-0.000112	-0.166	4144	4152	71387
Mbuti.DG	Colombia_LagunadelaHerrera_2000BP	Karapana	Toba	-0.000755	-1.147	4159	4213	71387
Mbuti.DG	Colombia_LagunadelaHerrera_2000BP	Karapana	Waunana	0.001195	1.757	4211	4125	71387
Mbuti.DG	Colombia_LagunadelaHerrera_2000BP	Karapana	Wayuu	0.001385	2.253	4203	4104	71387
Mbuti.DG	Colombia_LagunadelaHerrera_2000BP	Karapana	Wichi	-0.000241	-0.357	4194	4211	71387
Mbuti.DG	Colombia_LagunadelaHerrera_2000BP	Karapana	Yaghan	-0.000862	-1.222	4181	4242	71369
Mbuti.DG	Colombia_LagunadelaHerrera_2000BP	Karapana	Yaqui	-0.003695	-3.402	2209	2355	39421
Mbuti.DG	Colombia_LagunadelaHerrera_2000BP	Karapana	Zapotec1	-0.002268	-3.703	4145	4306	71387
Mbuti.DG	Colombia_LagunadelaHerrera_2000BP	Karapana	Zapotec2	-0.002272	-3.657	4149	4311	71387
Mbuti.DG	Colombia_LagunadelaHerrera_2000BP	Kubeo	Algonquin	-0.0091	-15.187	3961	4592	69367
Mbuti.DG	Colombia_LagunadelaHerrera_2000BP	Kubeo	Arara	-0.00018	-0.284	3752	3764	66948
Mbuti.DG	Colombia_LagunadelaHerrera_2000BP	Kubeo	Arhuaco	0.000367	0.618	4085	4059	69070
Mbuti.DG	Colombia_LagunadelaHerrera_2000BP	Kubeo	Aymara	-0.00113	-3.056	4168	4250	72272
Mbuti.DG	Colombia_LagunadelaHerrera_2000BP	Kubeo	Bribri	0.002899	6.193	4324	4114	72272
Mbuti.DG	Colombia_LagunadelaHerrera_2000BP	Kubeo	Cabecar	0.002848	7.036	4322	4117	72272
Mbuti.DG	Colombia_LagunadelaHerrera_2000BP	Kubeo	Chane	-0.001096	-2.214	4132	4212	72264
Mbuti.DG	Colombia_LagunadelaHerrera_2000BP	Kubeo	Chilote	-0.001425	-2.892	4052	4152	70091
Mbuti.DG	Colombia_LagunadelaHerrera_2000BP	Kubeo	Chono	-0.00129	-2.317	3878	3965	67043
Mbuti.DG	Colombia_LagunadelaHerrera_2000BP	Kubeo	Chorotega	-0.000418	-0.465	2132	2148	37200
Mbuti.DG	Colombia_LagunadelaHerrera_2000BP	Kubeo	Diaguita	-0.000566	-1.2	4054	4094	70373
Mbuti.DG	Colombia_LagunadelaHerrera_2000BP	Kubeo	Embera	0.001166	2.625	4235	4151	72272
Mbuti.DG	Colombia_LagunadelaHerrera_2000BP	Kubeo	Guahibo	-0.000344	-0.953	4089	4114	72272
Mbuti.DG	Colombia_LagunadelaHerrera_2000BP	Kubeo	Guarani	-0.000874	-2.237	4142	4205	72272
Mbuti.DG	Colombia_LagunadelaHerrera_2000BP	Kubeo	Guaymi	0.002981	6.225	4314	4099	72272
Mbuti.DG	Colombia_LagunadelaHerrera_2000BP	Kubeo	Huetar	0.00147	1.722	2255	2200	38061
Mbuti.DG	Colombia_LagunadelaHerrera_2000BP	Kubeo	Hulliche	-0.001413	-2.948	4152	4253	71934
Mbuti.DG	Colombia_LagunadelaHerrera_2000BP	Kubeo	Inga	0.00021	0.556	4173	4158	72272
Mbuti.DG	Colombia_LagunadelaHerrera_2000BP	Kubeo	Jamamadi	-0.000904	-1.421	4100	4165	71719
Mbuti.DG	Colombia_LagunadelaHerrera_2000BP	Kubeo	Kaingang	-0.000839	-1.388	3542	3593	61601
Mbuti.DG	Colombia_LagunadelaHerrera_2000BP	Kubeo	Kaqchikel	-0.001114	-3.133	4176	4257	72272
[truncated: 5,525 more rows]

## Sheet: f4(OG; ACol, MPan1, MPan2)
Table S7.E: f4-outgroup-statistics describing the allele sharing between present-day people from Costa Rica and ancient Colombians.
Notes:
a) present-day Indigenous populations stem from the Illumina dataset (Reich et al. (23)) where all European and African ancestry has been masked.
Pop1	Pop2	Pop3	Pop4	f4	Z score	ABBA	BABA	SNP
Mbuti.DG	Colombia_LagunadelaHerrera_2000BP	Teribe	Guaymi	-0.000346	-1.116	12855	12942	251976
Mbuti.DG	Colombia_LagunadelaHerrera_2000BP	Teribe	Cabecar	-0.000407	-1.614	12769	12872	251976
Mbuti.DG	Colombia_LagunadelaHerrera_2000BP	Teribe	Bribri	-0.000438	-1.386	12771	12881	251976
Mbuti.DG	Colombia_LagunadelaHerrera_2000BP	Teribe	Maleku	-0.001142	-2.992	12900	13188	251976
Mbuti.DG	Colombia_LagunadelaHerrera_2000BP	Teribe	Embera	-0.001777	-5.554	13314	13762	251976
Mbuti.DG	Colombia_LagunadelaHerrera_2000BP	Guaymi	Cabecar	-6.1e-05	-0.248	12935	12951	251976
Mbuti.DG	Colombia_LagunadelaHerrera_2000BP	Guaymi	Bribri	-9.2e-05	-0.31	12971	12994	251976
Mbuti.DG	Colombia_LagunadelaHerrera_2000BP	Guaymi	Maleku	-0.000796	-2.173	13014	13214	251976
Mbuti.DG	Colombia_LagunadelaHerrera_2000BP	Guaymi	Embera	-0.001431	-4.394	13356	13716	251976
Mbuti.DG	Colombia_LagunadelaHerrera_2000BP	Cabecar	Bribri	-3.1e-05	-0.13	12722	12730	251976
Mbuti.DG	Colombia_LagunadelaHerrera_2000BP	Cabecar	Maleku	-0.000735	-2.285	12985	13170	251976
Mbuti.DG	Colombia_LagunadelaHerrera_2000BP	Cabecar	Embera	-0.00137	-5.057	13372	13717	251976
Mbuti.DG	Colombia_LagunadelaHerrera_2000BP	Bribri	Maleku	-0.000704	-1.932	13046	13223	251976
Mbuti.DG	Colombia_LagunadelaHerrera_2000BP	Bribri	Embera	-0.001339	-4.068	13401	13739	251976
Mbuti.DG	Colombia_LagunadelaHerrera_2000BP	Maleku	Embera	-0.000635	-1.712	13507	13667	251976
Mbuti.DG	Colombia_LasDelicias_1200BP	Teribe	Guaymi	-0.000414	-1.09	12046	12144	236539
Mbuti.DG	Colombia_LasDelicias_1200BP	Teribe	Cabecar	-0.000668	-2.13	11944	12102	236539
Mbuti.DG	Colombia_LasDelicias_1200BP	Teribe	Bribri	-0.001074	-2.741	11892	12146	236539
Mbuti.DG	Colombia_LasDelicias_1200BP	Teribe	Maleku	-0.001	-2.091	12125	12362	236538
Mbuti.DG	Colombia_LasDelicias_1200BP	Teribe	Embera	-0.002272	-5.768	12410	12947	236539
Mbuti.DG	Colombia_LasDelicias_1200BP	Guaymi	Cabecar	-0.000254	-0.858	12107	12167	236539
Mbuti.DG	Colombia_LasDelicias_1200BP	Guaymi	Bribri	-0.00066	-1.764	12093	12249	236539
Mbuti.DG	Colombia_LasDelicias_1200BP	Guaymi	Maleku	-0.000586	-1.319	12246	12385	236538
Mbuti.DG	Colombia_LasDelicias_1200BP	Guaymi	Embera	-0.001857	-4.811	12461	12900	236539
Mbuti.DG	Colombia_LasDelicias_1200BP	Cabecar	Bribri	-0.000406	-1.395	11876	11972	236539
Mbuti.DG	Colombia_LasDelicias_1200BP	Cabecar	Maleku	-0.000332	-0.823	12243	12322	236538
Mbuti.DG	Colombia_LasDelicias_1200BP	Cabecar	Embera	-0.001603	,	12499	12879	236539
Mbuti.DG	Colombia_LasDelicias_1200BP	Bribri	Maleku	7.4e-05	0.165	12335	12317	236538
Mbuti.DG	Colombia_LasDelicias_1200BP	Bribri	Embera	-0.001198	-3.005	12573	12857	236539
Mbuti.DG	Colombia_LasDelicias_1200BP	Maleku	Embera	-0.001271	-2.738	12594	12895	236538
Mbuti.DG	Colombia_Purnia_530BP	Teribe	Guaymi	-0.000442	-1.019	7994	8063	156241
Mbuti.DG	Colombia_Purnia_530BP	Teribe	Cabecar	0.000176	0.48	7992	7965	156241
Mbuti.DG	Colombia_Purnia_530BP	Teribe	Bribri	-0.00027	-0.612	7943	7985	156241
Mbuti.DG	Colombia_Purnia_530BP	Teribe	Maleku	-0.00061	-1.125	8077	8172	156241
Mbuti.DG	Colombia_Purnia_530BP	Teribe	Embera	-0.002585	-5.519	8222	8626	156241
Mbuti.DG	Colombia_Purnia_530BP	Guaymi	Cabecar	0.000617	1.816	8106	8009	156241
Mbuti.DG	Colombia_Purnia_530BP	Guaymi	Bribri	0.000172	0.419	8098	8071	156241
Mbuti.DG	Colombia_Purnia_530BP	Guaymi	Maleku	-0.000169	-0.327	8163	8189	156241
Mbuti.DG	Colombia_Purnia_530BP	Guaymi	Embera	-0.002143	,	8242	8577	156241
Mbuti.DG	Colombia_Purnia_530BP	Cabecar	Bribri	-0.000445	-1.3	7875	7945	156241
Mbuti.DG	Colombia_Purnia_530BP	Cabecar	Maleku	-0.000786	-1.663	8087	8209	156241
Mbuti.DG	Colombia_Purnia_530BP	Cabecar	Embera	-0.002761	-6.996	8200	8632	156241
Mbuti.DG	Colombia_Purnia_530BP	Bribri	Maleku	-0.000341	-0.644	8153	8206	156241
Mbuti.DG	Colombia_Purnia_530BP	Bribri	Embera	-0.002315	-4.937	8250	8612	156241
Mbuti.DG	Colombia_Purnia_530BP	Maleku	Embera	-0.001975	-3.626	8300	8609	156241
Mbuti.DG	Colombia_Soacha_520BP	Teribe	Guaymi	-0.00087	-1.861	9981	10154	198076
Mbuti.DG	Colombia_Soacha_520BP	Teribe	Cabecar	-4.5e-05	-0.118	10024	10032	198076
Mbuti.DG	Colombia_Soacha_520BP	Teribe	Bribri	-5.9e-05	-0.133	10014	10026	198076
Mbuti.DG	Colombia_Soacha_520BP	Teribe	Maleku	-0.00098	-1.837	10102	10296	198075
Mbuti.DG	Colombia_Soacha_520BP	Teribe	Embera	-0.002541	-5.346	10327	10830	198076
Mbuti.DG	Colombia_Soacha_520BP	Guaymi	Cabecar	0.000825	2.173	10201	10038	198076
Mbuti.DG	Colombia_Soacha_520BP	Guaymi	Bribri	0.000811	1.82	10233	10073	198076
Mbuti.DG	Colombia_Soacha_520BP	Guaymi	Maleku	-0.00011	-0.2	10229	10250	198075
Mbuti.DG	Colombia_Soacha_520BP	Guaymi	Embera	-0.001671	-3.463	10415	10746	198076
Mbuti.DG	Colombia_Soacha_520BP	Cabecar	Bribri	-1.4e-05	-0.043	9955	9958	198076
Mbuti.DG	Colombia_Soacha_520BP	Cabecar	Maleku	-0.000935	-1.951	10148	10333	198075
Mbuti.DG	Colombia_Soacha_520BP	Cabecar	Embera	-0.002496	-6.083	10350	10844	198076
Mbuti.DG	Colombia_Soacha_520BP	Bribri	Maleku	-0.000921	-1.733	10191	10374	198075
Mbuti.DG	Colombia_Soacha_520BP	Bribri	Embera	-0.002482	-5.281	10370	10862	198076
Mbuti.DG	Colombia_Soacha_520BP	Maleku	Embera	-0.001561	-2.79	10482	10791	198075

## Sheet: f4(OG; Col, MX1, MX2) 
Table S7.F: f4-outgroup-statistic showing the allele sharing between different ancient Colombians and modern-day Indigenous Native Americans available in the Illumina dataset (Reich et al. (23)).
Notes:
a) present-day Indigenous populations stem from the Illumina dataset (Reich et al. (23)) where all European and African ancestry has been masked.
Pop1	Pop2	Pop3	Pop4	f4	Z score	ABBA	BABA	SNP
MbutiPygmy	Colombia_Checua_6000BP	Algonquin	Arara	8499	12.966	10666	9160	177230
MbutiPygmy	Colombia_Checua_6000BP	Algonquin	Arhuaco	6537	11.388	11279	10081	183282
MbutiPygmy	Colombia_Checua_6000BP	Algonquin	Aymara	834	18.903	11832	10243	190541
MbutiPygmy	Colombia_Checua_6000BP	Algonquin	Bribri	7479	13.865	11824	10399	190541
MbutiPygmy	Colombia_Checua_6000BP	Algonquin	Cabecar	759	15.364	11775	10329	190541
MbutiPygmy	Colombia_Checua_6000BP	Algonquin	Chane	8373	15.562	11892	10297	190518
MbutiPygmy	Colombia_Checua_6000BP	Algonquin	Chilote	7749	15.304	11448	10016	184711
MbutiPygmy	Colombia_Checua_6000BP	Algonquin	Chono	8426	13.987	10943	9461	175922
MbutiPygmy	Colombia_Checua_6000BP	Algonquin	Chorotega	8282	9.501	5952	5150	96915
MbutiPygmy	Colombia_Checua_6000BP	Algonquin	Diaguita	8072	14.843	11507	10007	185853
MbutiPygmy	Colombia_Checua_6000BP	Algonquin	Embera	724	14.001	11744	10364	190541
MbutiPygmy	Colombia_Checua_6000BP	Algonquin	Guahibo	8041	16.19	11851	10319	190541
MbutiPygmy	Colombia_Checua_6000BP	Algonquin	Guarani	7944	16.728	11810	10296	190540
MbutiPygmy	Colombia_Checua_6000BP	Algonquin	Guaymi	7432	13.933	11742	10326	190541
MbutiPygmy	Colombia_Checua_6000BP	Algonquin	Huetar	7087	8.318	6211	5487	102168
MbutiPygmy	Colombia_Checua_6000BP	Algonquin	Hulliche	7959	14.639	11761	10252	189645
MbutiPygmy	Colombia_Checua_6000BP	Algonquin	Inga	7778	16.088	11790	10308	190541
MbutiPygmy	Colombia_Checua_6000BP	Algonquin	Jamamadi	7681	11.766	11623	10171	188957
MbutiPygmy	Colombia_Checua_6000BP	Algonquin	Kaingang	7605	12.288	9963	8728	162381
MbutiPygmy	Colombia_Checua_6000BP	Algonquin	Kaqchikel	7272	15.965	11720	10334	190541
MbutiPygmy	Colombia_Checua_6000BP	Algonquin	Karitiana	7833	15.189	11822	10329	190541
MbutiPygmy	Colombia_Checua_6000BP	Algonquin	Kogi	6875	13.093	11757	10447	190539
MbutiPygmy	Colombia_Checua_6000BP	Algonquin	Maleku	7669	12.969	11794	10333	190541
MbutiPygmy	Colombia_Checua_6000BP	Algonquin	Maya1	6965	15.84	11711	10384	190541
MbutiPygmy	Colombia_Checua_6000BP	Algonquin	Maya2	6986	15.789	11708	10377	190541
MbutiPygmy	Colombia_Checua_6000BP	Algonquin	Mixe	6406	13.878	11629	10408	190541
MbutiPygmy	Colombia_Checua_6000BP	Algonquin	Mixtec	6507	13.89	11643	10404	190535
MbutiPygmy	Colombia_Checua_6000BP	Algonquin	Ojibwa	1217	2.423	10523	10297	185397
MbutiPygmy	Colombia_Checua_6000BP	Algonquin	Palikur	8223	15.078	11783	10216	190536
MbutiPygmy	Colombia_Checua_6000BP	Algonquin	Parakana	7637	12.536	11503	10077	186667
MbutiPygmy	Colombia_Checua_6000BP	Algonquin	Piapoco	7441	14.813	11812	10394	190541
MbutiPygmy	Colombia_Checua_6000BP	Algonquin	Pima	5167	10.895	11530	10545	190541
MbutiPygmy	Colombia_Checua_6000BP	Algonquin	Purepecha	6478	8.622	7732	6912	126605
MbutiPygmy	Colombia_Checua_6000BP	Algonquin	Quechua	8207	18.662	11806	10243	190541
MbutiPygmy	Colombia_Checua_6000BP	Algonquin	Surui	8297	15.739	11837	10256	190541
MbutiPygmy	Colombia_Checua_6000BP	Algonquin	Tepehuano	6244	14.019	11626	10436	190541
MbutiPygmy	Colombia_Checua_6000BP	Algonquin	Teribe	7867	14.593	11807	10308	190541
MbutiPygmy	Colombia_Checua_6000BP	Algonquin	Ticuna	6993	13.79	11759	10427	190541
MbutiPygmy	Colombia_Checua_6000BP	Algonquin	Toba	7778	16.01	11794	10312	190541
MbutiPygmy	Colombia_Checua_6000BP	Algonquin	Waunana	728	14.034	11737	10350	190541
MbutiPygmy	Colombia_Checua_6000BP	Algonquin	Wayuu	7797	16.206	11806	10321	190541
MbutiPygmy	Colombia_Checua_6000BP	Algonquin	Wichi	8531	16.754	11878	10252	190541
MbutiPygmy	Colombia_Checua_6000BP	Algonquin	Yaghan	7975	14.994	11804	10285	190509
MbutiPygmy	Colombia_Checua_6000BP	Algonquin	Yaqui	502	5.884	6204	5670	106393
MbutiPygmy	Colombia_Checua_6000BP	Algonquin	Zapotec1	6273	14.207	11621	10426	190541
MbutiPygmy	Colombia_Checua_6000BP	Algonquin	Zapotec2	6496	14.62	11641	10403	190541
MbutiPygmy	Colombia_Checua_6000BP	Arara	Arhuaco	-1935	-3.11	9165	9506	176152
MbutiPygmy	Colombia_Checua_6000BP	Arara	Aymara	-132	-265	9738	9762	184124
MbutiPygmy	Colombia_Checua_6000BP	Arara	Bribri	-1154	-1.996	9649	9862	184124
MbutiPygmy	Colombia_Checua_6000BP	Arara	Cabecar	-1047	-1.924	9668	9861	184124
MbutiPygmy	Colombia_Checua_6000BP	Arara	Chane	-87	-155	9676	9692	184104
MbutiPygmy	Colombia_Checua_6000BP	Arara	Chilote	-797	-1.364	9417	9559	178516
MbutiPygmy	Colombia_Checua_6000BP	Arara	Chono	-502	-762	8997	9082	170415
MbutiPygmy	Colombia_Checua_6000BP	Arara	Chorotega	-1863	-2.057	4805	4981	94450
MbutiPygmy	Colombia_Checua_6000BP	Arara	Diaguita	-323	-575	9423	9481	179294
MbutiPygmy	Colombia_Checua_6000BP	Arara	Embera	-1378	-2.449	9626	9879	184124
MbutiPygmy	Colombia_Checua_6000BP	Arara	Guahibo	-534	-1.038	9634	9733	184124
MbutiPygmy	Colombia_Checua_6000BP	Arara	Guarani	-608	-1.182	9568	9680	184124
MbutiPygmy	Colombia_Checua_6000BP	Arara	Guaymi	-1287	-2.284	9605	9842	184124
MbutiPygmy	Colombia_Checua_6000BP	Arara	Huetar	-1575	-1.689	5053	5207	97722
MbutiPygmy	Colombia_Checua_6000BP	Arara	Hulliche	-514	-922	9677	9772	183356
MbutiPygmy	Colombia_Checua_6000BP	Arara	Inga	-773	-1.486	9640	9782	184124
MbutiPygmy	Colombia_Checua_6000BP	Arara	Jamamadi	-793	-1.217	9521	9666	182664
MbutiPygmy	Colombia_Checua_6000BP	Arara	Kaingang	-797	-1.203	8164	8290	158137
MbutiPygmy	Colombia_Checua_6000BP	Arara	Kaqchikel	-1347	-2.672	9635	9883	184124
MbutiPygmy	Colombia_Checua_6000BP	Arara	Karitiana	-743	-1.372	9511	9648	184124
MbutiPygmy	Colombia_Checua_6000BP	Arara	Kogi	-1713	-2.922	9593	9909	184123
MbutiPygmy	Colombia_Checua_6000BP	Arara	Maleku	-847	-1.33	9718	9874	184124
MbutiPygmy	Colombia_Checua_6000BP	Arara	Maya1	-1636	-3.347	9615	9916	184124
MbutiPygmy	Colombia_Checua_6000BP	Arara	Maya2	-155	-3.155	9628	9914	184124
MbutiPygmy	Colombia_Checua_6000BP	Arara	Mixe	-2197	-4.229	9611	10015	184124
MbutiPygmy	Colombia_Checua_6000BP	Arara	Mixtec	-2043	-3.818	9652	10028	184118
MbutiPygmy	Colombia_Checua_6000BP	Arara	Ojibwa	-7088	-11.276	9376	10648	179408
MbutiPygmy	Colombia_Checua_6000BP	Arara	Palikur	-368	-688	9512	9579	184119
MbutiPygmy	Colombia_Checua_6000BP	Arara	Parakana	-652	-1.092	9147	9265	180820
MbutiPygmy	Colombia_Checua_6000BP	Arara	Piapoco	-1127	-2.221	9568	9775	184124
MbutiPygmy	Colombia_Checua_6000BP	Arara	Pima	-3436	-6.425	9671	10303	184124
MbutiPygmy	Colombia_Checua_6000BP	Arara	Purepecha	-2669	-3.267	6406	6733	122432
MbutiPygmy	Colombia_Checua_6000BP	Arara	Quechua	-323	-648	9728	9787	184124
MbutiPygmy	Colombia_Checua_6000BP	Arara	Surui	-322	-0,6	9504	9564	184124
MbutiPygmy	Colombia_Checua_6000BP	Arara	Tepehuano	-2311	-4.587	9670	10096	184124
MbutiPygmy	Colombia_Checua_6000BP	Arara	Teribe	-898	-1.53	9648	9813	184124
MbutiPygmy	Colombia_Checua_6000BP	Arara	Ticuna	-155	-2.853	9549	9834	184124
MbutiPygmy	Colombia_Checua_6000BP	Arara	Toba	-716	-1.359	9649	9781	184124
MbutiPygmy	Colombia_Checua_6000BP	Arara	Waunana	-1112	-2.033	9604	9808	184124
MbutiPygmy	Colombia_Checua_6000BP	Arara	Wayuu	-779	-1.507	9622	9765	184124
MbutiPygmy	Colombia_Checua_6000BP	Arara	Wichi	-152	-286	9666	9694	184124
MbutiPygmy	Colombia_Checua_6000BP	Arara	Yaghan	-708	-1.231	9683	9814	184093
MbutiPygmy	Colombia_Checua_6000BP	Arara	Yaqui	-3461	-3.775	5176	5528	101637
MbutiPygmy	Colombia_Checua_6000BP	Arara	Zapotec1	-2348	-4.725	9638	10070	184124
MbutiPygmy	Colombia_Checua_6000BP	Arara	Zapotec2	-2078	-3.983	9708	10091	184124
MbutiPygmy	Colombia_Checua_6000BP	Arhuaco	Aymara	171	4.044	10710	10385	190106
MbutiPygmy	Colombia_Checua_6000BP	Arhuaco	Bribri	66	1.496	10149	10023	190106
MbutiPygmy	Colombia_Checua_6000BP	Arhuaco	Cabecar	733	1.81	10142	10003	190106
MbutiPygmy	Colombia_Checua_6000BP	Arhuaco	Chane	1756	3.555	10698	10364	190084
MbutiPygmy	Colombia_Checua_6000BP	Arhuaco	Chilote	1296	2.505	10378	10140	184297
MbutiPygmy	Colombia_Checua_6000BP	Arhuaco	Chono	1468	2.485	9862	9604	175628
MbutiPygmy	Colombia_Checua_6000BP	Arhuaco	Chorotega	1367	1.69	5282	5150	96649
MbutiPygmy	Colombia_Checua_6000BP	Arhuaco	Diaguita	1392	2.688	10396	10138	185326
MbutiPygmy	Colombia_Checua_6000BP	Arhuaco	Embera	505	1.107	10383	10287	190106
MbutiPygmy	Colombia_Checua_6000BP	Arhuaco	Guahibo	1286	2.718	10627	10383	190106
MbutiPygmy	Colombia_Checua_6000BP	Arhuaco	Guarani	1333	3.079	10620	10366	190105
MbutiPygmy	Colombia_Checua_6000BP	Arhuaco	Guaymi	616	1.372	10164	10047	190106
MbutiPygmy	Colombia_Checua_6000BP	Arhuaco	Huetar	155	196	5485	5469	103537
MbutiPygmy	Colombia_Checua_6000BP	Arhuaco	Hulliche	1314	2.622	10608	10360	189210
MbutiPygmy	Colombia_Checua_6000BP	Arhuaco	Inga	1072	2.337	10593	10389	190106
MbutiPygmy	Colombia_Checua_6000BP	Arhuaco	Jamamadi	961	1.58	10516	10335	188839
MbutiPygmy	Colombia_Checua_6000BP	Arhuaco	Kaingang	757	1.241	9056	8933	163214
MbutiPygmy	Colombia_Checua_6000BP	Arhuaco	Kaqchikel	501	1.272	10532	10437	190106
MbutiPygmy	Colombia_Checua_6000BP	Arhuaco	Karitiana	1076	2.2	10637	10432	190106
MbutiPygmy	Colombia_Checua_6000BP	Arhuaco	Kogi	112	251	9881	9859	190104
MbutiPygmy	Colombia_Checua_6000BP	Arhuaco	Maleku	657	1.227	10249	10125	190106
MbutiPygmy	Colombia_Checua_6000BP	Arhuaco	Maya1	229	558	10563	10520	190106
MbutiPygmy	Colombia_Checua_6000BP	Arhuaco	Maya2	342	813	10555	10490	190106
MbutiPygmy	Colombia_Checua_6000BP	Arhuaco	Mixe	-307	-706	10576	10635	190106
MbutiPygmy	Colombia_Checua_6000BP	Arhuaco	Mixtec	-21	-457	10598	10638	190100
MbutiPygmy	Colombia_Checua_6000BP	Arhuaco	Ojibwa	-5443	-9.912	10172	11179	184886
MbutiPygmy	Colombia_Checua_6000BP	Arhuaco	Palikur	1482	2.988	10573	10292	190101
MbutiPygmy	Colombia_Checua_6000BP	Arhuaco	Parakana	1025	1.76	10286	10095	186280
MbutiPygmy	Colombia_Checua_6000BP	Arhuaco	Piapoco	796	1.752	10592	10441	190106
MbutiPygmy	Colombia_Checua_6000BP	Arhuaco	Pima	-1481	-3.223	10554	10835	190106
MbutiPygmy	Colombia_Checua_6000BP	Arhuaco	Purepecha	131	181	7084	7068	126419
MbutiPygmy	Colombia_Checua_6000BP	Arhuaco	Quechua	1563	3.721	10684	10387	190106
MbutiPygmy	Colombia_Checua_6000BP	Arhuaco	Surui	1508	3.08	10633	10346	190106
MbutiPygmy	Colombia_Checua_6000BP	Arhuaco	Tepehuano	-46	-1.071	10620	10707	190106
MbutiPygmy	Colombia_Checua_6000BP	Arhuaco	Teribe	1015	2.187	10169	9976	190106
MbutiPygmy	Colombia_Checua_6000BP	Arhuaco	Ticuna	36	748	10550	10481	190106
MbutiPygmy	Colombia_Checua_6000BP	Arhuaco	Toba	1188	2.597	10638	10413	190106
MbutiPygmy	Colombia_Checua_6000BP	Arhuaco	Waunana	683	1.465	10418	10288	190106
MbutiPygmy	Colombia_Checua_6000BP	Arhuaco	Wayuu	1119	2.777	10383	10170	190106
MbutiPygmy	Colombia_Checua_6000BP	Arhuaco	Wichi	1841	3.875	10695	10345	190106
MbutiPygmy	Colombia_Checua_6000BP	Arhuaco	Yaghan	1338	2.539	10690	10435	190074
MbutiPygmy	Colombia_Checua_6000BP	Arhuaco	Yaqui	-1043	-1.306	5577	5684	103055
MbutiPygmy	Colombia_Checua_6000BP	Arhuaco	Zapotec1	-47	-1.13	10558	10647	190106
MbutiPygmy	Colombia_Checua_6000BP	Arhuaco	Zapotec2	-155	-375	10610	10640	190106
MbutiPygmy	Colombia_Checua_6000BP	Aymara	Bribri	-99	-2.82	10876	11073	198691
MbutiPygmy	Colombia_Checua_6000BP	Aymara	Cabecar	-857	-2.881	10875	11045	198691
MbutiPygmy	Colombia_Checua_6000BP	Aymara	Chane	118	339	10898	10874	198667
MbutiPygmy	Colombia_Checua_6000BP	Aymara	Chilote	-487	-1.411	10541	10635	192860
MbutiPygmy	Colombia_Checua_6000BP	Aymara	Chono	-12	-277	10018	10040	183812
MbutiPygmy	Colombia_Checua_6000BP	Aymara	Chorotega	-327	-505	5524	5558	101756
MbutiPygmy	Colombia_Checua_6000BP	Aymara	Diaguita	-264	-787	10424	10475	193620
MbutiPygmy	Colombia_Checua_6000BP	Aymara	Embera	-1119	-3.298	10830	11052	198691
MbutiPygmy	Colombia_Checua_6000BP	Aymara	Guahibo	-298	-982	10914	10973	198691
MbutiPygmy	Colombia_Checua_6000BP	Aymara	Guarani	-376	-1.43	10865	10940	198690
MbutiPygmy	Colombia_Checua_6000BP	Aymara	Guaymi	-981	-2.848	10850	11045	198691
MbutiPygmy	Colombia_Checua_6000BP	Aymara	Huetar	-127	-1.762	5681	5814	104911
MbutiPygmy	Colombia_Checua_6000BP	Aymara	Hulliche	-323	-0,96	10802	10866	197795
MbutiPygmy	Colombia_Checua_6000BP	Aymara	Inga	-592	-2.21	10833	10951	198691
MbutiPygmy	Colombia_Checua_6000BP	Aymara	Jamamadi	-604	-1.214	10768	10887	197067
MbutiPygmy	Colombia_Checua_6000BP	Aymara	Kaingang	-74	-1.595	9243	9368	169755
MbutiPygmy	Colombia_Checua_6000BP	Aymara	Kaqchikel	-1127	-5.037	10848	11072	198691
MbutiPygmy	Colombia_Checua_6000BP	Aymara	Karitiana	-546	-1.585	10900	11008	198691
MbutiPygmy	Colombia_Checua_6000BP	Aymara	Kogi	-152	-4.151	10828	11130	198689
MbutiPygmy	Colombia_Checua_6000BP	Aymara	Maleku	-852	-1.99	10892	11062	198691
MbutiPygmy	Colombia_Checua_6000BP	Aymara	Maya1	-1398	-6.936	10839	11116	198691
MbutiPygmy	Colombia_Checua_6000BP	Aymara	Maya2	-1338	-5.705	10845	11111	198691
MbutiPygmy	Colombia_Checua_6000BP	Aymara	Mixe	-1971	-7.536	10815	11207	198691
MbutiPygmy	Colombia_Checua_6000BP	Aymara	Mixtec	-185	-6.531	10840	11208	198685
MbutiPygmy	Colombia_Checua_6000BP	Aymara	Ojibwa	-6925	-16.334	10473	11813	193471
MbutiPygmy	Colombia_Checua_6000BP	Aymara	Palikur	-21	-594	10877	10918	198686
MbutiPygmy	Colombia_Checua_6000BP	Aymara	Parakana	-648	-1.425	10584	10710	194668
MbutiPygmy	Colombia_Checua_6000BP	Aymara	Piapoco	-843	-2.826	10887	11054	198691
MbutiPygmy	Colombia_Checua_6000BP	Aymara	Pima	-3174	-10.77	10824	11455	198691
MbutiPygmy	Colombia_Checua_6000BP	Aymara	Purepecha	-2025	-3.614	7173	7440	132006
MbutiPygmy	Colombia_Checua_6000BP	Aymara	Quechua	-148	-1.174	10607	10637	198691
MbutiPygmy	Colombia_Checua_6000BP	Aymara	Surui	-127	-0,37	10897	10922	198691
MbutiPygmy	Colombia_Checua_6000BP	Aymara	Tepehuano	-2156	-8.743	10844	11273	198691
MbutiPygmy	Colombia_Checua_6000BP	Aymara	Teribe	-608	-1.636	10903	11024	198691
MbutiPygmy	Colombia_Checua_6000BP	Aymara	Ticuna	-1241	-3.834	10798	11045	198691
MbutiPygmy	Colombia_Checua_6000BP	Aymara	Toba	-525	-1.768	10867	10972	198691
MbutiPygmy	Colombia_Checua_6000BP	Aymara	Waunana	-1014	-3.029	10823	11024	198691
MbutiPygmy	Colombia_Checua_6000BP	Aymara	Wayuu	-559	-2.071	10864	10975	198691
MbutiPygmy	Colombia_Checua_6000BP	Aymara	Wichi	108	334	10958	10936	198691
MbutiPygmy	Colombia_Checua_6000BP	Aymara	Yaghan	-431	-1.195	10867	10953	198659
MbutiPygmy	Colombia_Checua_6000BP	Aymara	Yaqui	-3047	-4.572	5778	6113	109866
MbutiPygmy	Colombia_Checua_6000BP	Aymara	Zapotec1	-2119	-10.274	10798	11219	198691
MbutiPygmy	Colombia_Checua_6000BP	Aymara	Zapotec2	-1859	-7.969	10838	11207	198691
MbutiPygmy	Colombia_Checua_6000BP	Bribri	Cabecar	133	485	9937	9910	198691
MbutiPygmy	Colombia_Checua_6000BP	Bribri	Chane	1108	2.453	11057	10837	198667
MbutiPygmy	Colombia_Checua_6000BP	Bribri	Chilote	534	1.157	10732	10629	192860
MbutiPygmy	Colombia_Checua_6000BP	Bribri	Chono	622	1.187	10192	10077	183812
MbutiPygmy	Colombia_Checua_6000BP	Bribri	Chorotega	49	69	5323	5318	101756
MbutiPygmy	Colombia_Checua_6000BP	Bribri	Diaguita	777	1.718	10745	10595	193620
MbutiPygmy	Colombia_Checua_6000BP	Bribri	Embera	-129	-337	10584	10610	198691
MbutiPygmy	Colombia_Checua_6000BP	Bribri	Guahibo	692	1.725	10996	10859	198691
MbutiPygmy	Colombia_Checua_6000BP	Bribri	Guarani	614	1.603	10999	10877	198690
MbutiPygmy	Colombia_Checua_6000BP	Bribri	Guaymi	9	27	10131	10129	198691
MbutiPygmy	Colombia_Checua_6000BP	Bribri	Huetar	41	57	5364	5359	104911
MbutiPygmy	Colombia_Checua_6000BP	Bribri	Hulliche	661	1.528	11002	10871	197795
MbutiPygmy	Colombia_Checua_6000BP	Bribri	Inga	398	1.057	10956	10877	198691
MbutiPygmy	Colombia_Checua_6000BP	Bribri	Jamamadi	408	716	10871	10791	197067
MbutiPygmy	Colombia_Checua_6000BP	Bribri	Kaingang	21	382	9335	9299	169755
MbutiPygmy	Colombia_Checua_6000BP	Bribri	Kaqchikel	-137	-413	10851	10879	198691
MbutiPygmy	Colombia_Checua_6000BP	Bribri	Karitiana	444	1.07	10989	10901	198691
MbutiPygmy	Colombia_Checua_6000BP	Bribri	Kogi	-529	-1.312	10473	10578	198689
MbutiPygmy	Colombia_Checua_6000BP	Bribri	Maleku	138	0,31	10263	10235	198691
MbutiPygmy	Colombia_Checua_6000BP	Bribri	Maya1	-407	-1.22	10902	10983	198691
MbutiPygmy	Colombia_Checua_6000BP	Bribri	Maya2	-348	-978	10908	10977	198691
MbutiPygmy	Colombia_Checua_6000BP	Bribri	Mixe	-981	-2.657	10934	11129	198691
MbutiPygmy	Colombia_Checua_6000BP	Bribri	Mixtec	-859	-2.146	10978	11149	198685
MbutiPygmy	Colombia_Checua_6000BP	Bribri	Ojibwa	-6027	-12.056	10587	11753	193471
MbutiPygmy	Colombia_Checua_6000BP	Bribri	Palikur	78	1.758	10960	10805	198686
MbutiPygmy	Colombia_Checua_6000BP	Bribri	Parakana	327	622	10665	10602	194668
MbutiPygmy	Colombia_Checua_6000BP	Bribri	Piapoco	147	382	10969	10939	198691
MbutiPygmy	Colombia_Checua_6000BP	Bribri	Pima	-2184	-5.551	10939	11373	198691
MbutiPygmy	Colombia_Checua_6000BP	Bribri	Purepecha	-1317	-1.993	7266	7439	132006
MbutiPygmy	Colombia_Checua_6000BP	Bribri	Quechua	842	2.423	11064	10897	198691
MbutiPygmy	Colombia_Checua_6000BP	Bribri	Surui	864	2.042	11014	10843	198691
MbutiPygmy	Colombia_Checua_6000BP	Bribri	Tepehuano	-1166	-3.231	10961	11193	198691
MbutiPygmy	Colombia_Checua_6000BP	Bribri	Teribe	382	1.041	10050	9974	198691
MbutiPygmy	Colombia_Checua_6000BP	Bribri	Ticuna	-251	-596	10898	10948	198691
MbutiPygmy	Colombia_Checua_6000BP	Bribri	Toba	465	1.149	10999	10906	198691
MbutiPygmy	Colombia_Checua_6000BP	Bribri	Waunana	-24	-0,06	10587	10592	198691
MbutiPygmy	Colombia_Checua_6000BP	Bribri	Wayuu	431	1.323	10651	10566	198691
MbutiPygmy	Colombia_Checua_6000BP	Bribri	Wichi	1099	2.603	11023	10805	198691
MbutiPygmy	Colombia_Checua_6000BP	Bribri	Yaghan	555	1.204	11043	10933	198659
MbutiPygmy	Colombia_Checua_6000BP	Bribri	Yaqui	-1996	-2.765	5835	6054	109866
MbutiPygmy	Colombia_Checua_6000BP	Bribri	Zapotec1	-1129	-3.303	10911	11135	198691
MbutiPygmy	Colombia_Checua_6000BP	Bribri	Zapotec2	-869	-2.445	10972	11145	198691
MbutiPygmy	Colombia_Checua_6000BP	Cabecar	Chane	975	2.482	11023	10829	198667
MbutiPygmy	Colombia_Checua_6000BP	Cabecar	Chilote	36	882	10697	10628	192860
MbutiPygmy	Colombia_Checua_6000BP	Cabecar	Chono	775	1.569	10188	10046	183812
MbutiPygmy	Colombia_Checua_6000BP	Cabecar	Chorotega	57	87	5330	5324	101756
MbutiPygmy	Colombia_Checua_6000BP	Cabecar	Diaguita	642	1.574	10712	10588	193620
MbutiPygmy	Colombia_Checua_6000BP	Cabecar	Embera	-262	-808	10563	10615	198691
MbutiPygmy	Colombia_Checua_6000BP	Cabecar	Guahibo	559	1.607	10995	10884	198691
MbutiPygmy	Colombia_Checua_6000BP	Cabecar	Guarani	481	1.51	10969	10873	198690
MbutiPygmy	Colombia_Checua_6000BP	Cabecar	Guaymi	-124	-0,44	10095	10119	198691
MbutiPygmy	Colombia_Checua_6000BP	Cabecar	Huetar	-228	-345	5318	5342	104911
MbutiPygmy	Colombia_Checua_6000BP	Cabecar	Hulliche	499	1.296	10949	10850	197795
MbutiPygmy	Colombia_Checua_6000BP	Cabecar	Inga	265	797	10942	10890	198691
MbutiPygmy	Colombia_Checua_6000BP	Cabecar	Jamamadi	262	0,49	10853	10801	197067
MbutiPygmy	Colombia_Checua_6000BP	Cabecar	Kaingang	8	0,16	9283	9269	169755
MbutiPygmy	Colombia_Checua_6000BP	Cabecar	Kaqchikel	-27	-1.012	10824	10878	198691
MbutiPygmy	Colombia_Checua_6000BP	Cabecar	Karitiana	312	846	10972	10910	198691
MbutiPygmy	Colombia_Checua_6000BP	Cabecar	Kogi	-663	-1.853	10463	10595	198689
MbutiPygmy	Colombia_Checua_6000BP	Cabecar	Maleku	5	13	10211	10210	198691
MbutiPygmy	Colombia_Checua_6000BP	Cabecar	Maya1	-54	-2	10876	10983	198691
MbutiPygmy	Colombia_Checua_6000BP	Cabecar	Maya2	-481	-1.634	10882	10977	198691
MbutiPygmy	Colombia_Checua_6000BP	Cabecar	Mixe	-1114	-3.552	10890	11112	198691
MbutiPygmy	Colombia_Checua_6000BP	Cabecar	Mixtec	-992	-2.828	10931	11128	198685
MbutiPygmy	Colombia_Checua_6000BP	Cabecar	Ojibwa	-6132	-13.262	10550	11736	193471
MbutiPygmy	Colombia_Checua_6000BP	Cabecar	Palikur	646	1.633	10954	10826	198686
MbutiPygmy	Colombia_Checua_6000BP	Cabecar	Parakana	22	445	10653	10611	194668
MbutiPygmy	Colombia_Checua_6000BP	Cabecar	Piapoco	14	43	10953	10950	198691
MbutiPygmy	Colombia_Checua_6000BP	Cabecar	Pima	-2317	-6.804	10895	11356	198691
MbutiPygmy	Colombia_Checua_6000BP	Cabecar	Purepecha	-1486	-2.399	7246	7442	132006
MbutiPygmy	Colombia_Checua_6000BP	Cabecar	Quechua	709	2.462	11021	10880	198691
MbutiPygmy	Colombia_Checua_6000BP	Cabecar	Surui	731	1.906	10983	10838	198691
MbutiPygmy	Colombia_Checua_6000BP	Cabecar	Tepehuano	-1299	-4.277	10929	11187	198691
MbutiPygmy	Colombia_Checua_6000BP	Cabecar	Teribe	249	842	10042	9993	198691
MbutiPygmy	Colombia_Checua_6000BP	Cabecar	Ticuna	-384	-1.013	10866	10942	198691
MbutiPygmy	Colombia_Checua_6000BP	Cabecar	Toba	333	946	10970	10904	198691
MbutiPygmy	Colombia_Checua_6000BP	Cabecar	Waunana	-157	-442	10567	10598	198691
MbutiPygmy	Colombia_Checua_6000BP	Cabecar	Wayuu	299	1.147	10628	10569	198691
MbutiPygmy	Colombia_Checua_6000BP	Cabecar	Wichi	966	2.576	11007	10815	198691
MbutiPygmy	Colombia_Checua_6000BP	Cabecar	Yaghan	425	1.015	11002	10917	198659
MbutiPygmy	Colombia_Checua_6000BP	Cabecar	Yaqui	-2012	-2.97	5830	6051	109866
MbutiPygmy	Colombia_Checua_6000BP	Cabecar	Zapotec1	-1262	-4.476	10885	11136	198691
MbutiPygmy	Colombia_Checua_6000BP	Cabecar	Zapotec2	-1002	-3.411	10927	11126	198691
MbutiPygmy	Colombia_Checua_6000BP	Chane	Chilote	-521	-1.191	10567	10668	192836
MbutiPygmy	Colombia_Checua_6000BP	Chane	Chono	-361	-697	9974	10040	183793
MbutiPygmy	Colombia_Checua_6000BP	Chane	Chorotega	4	53	5487	5483	101744
MbutiPygmy	Colombia_Checua_6000BP	Chane	Diaguita	-322	-727	10565	10627	193596
MbutiPygmy	Colombia_Checua_6000BP	Chane	Embera	-1239	-2.904	10801	11047	198667
MbutiPygmy	Colombia_Checua_6000BP	Chane	Guahibo	-416	-1.025	10817	10900	198667
MbutiPygmy	Colombia_Checua_6000BP	Chane	Guarani	-497	-1.424	10649	10748	198666
MbutiPygmy	Colombia_Checua_6000BP	Chane	Guaymi	-11	-2.589	10760	10978	198667
MbutiPygmy	Colombia_Checua_6000BP	Chane	Huetar	-1493	-1.905	5652	5809	104896
MbutiPygmy	Colombia_Checua_6000BP	Chane	Hulliche	-491	-1.106	10789	10886	197771
MbutiPygmy	Colombia_Checua_6000BP	Chane	Inga	-708	-1.812	10816	10956	198667
MbutiPygmy	Colombia_Checua_6000BP	Chane	Jamamadi	-738	-1.312	10704	10849	197044
MbutiPygmy	Colombia_Checua_6000BP	Chane	Kaingang	-706	-1.364	9150	9270	169737
MbutiPygmy	Colombia_Checua_6000BP	Chane	Kaqchikel	-1245	-3.589	10806	11053	198667
MbutiPygmy	Colombia_Checua_6000BP	Chane	Karitiana	-662	-1.681	10764	10896	198667
MbutiPygmy	Colombia_Checua_6000BP	Chane	Kogi	-1643	-3.775	10764	11091	198665
MbutiPygmy	Colombia_Checua_6000BP	Chane	Maleku	-969	-1.943	10898	11090	198667
MbutiPygmy	Colombia_Checua_6000BP	Chane	Maya1	-1517	-4.584	10793	11094	198667
MbutiPygmy	Colombia_Checua_6000BP	Chane	Maya2	-1456	-4.188	10782	11072	198667
MbutiPygmy	Colombia_Checua_6000BP	Chane	Mixe	-2086	-5.787	10787	11201	198667
MbutiPygmy	Colombia_Checua_6000BP	Chane	Mixtec	-1968	-4.961	10814	11205	198661
MbutiPygmy	Colombia_Checua_6000BP	Chane	Ojibwa	-7076	-13.622	10463	11831	193447
MbutiPygmy	Colombia_Checua_6000BP	Chane	Palikur	-328	-755	10783	10849	198662
MbutiPygmy	Colombia_Checua_6000BP	Chane	Parakana	-769	-1.503	10423	10573	194646
MbutiPygmy	Colombia_Checua_6000BP	Chane	Piapoco	-961	-2.51	10754	10945	198667
MbutiPygmy	Colombia_Checua_6000BP	Chane	Pima	-3294	-8.338	10783	11438	198667
MbutiPygmy	Colombia_Checua_6000BP	Chane	Purepecha	-1941	-2.916	7229	7485	131989
MbutiPygmy	Colombia_Checua_6000BP	Chane	Quechua	-266	-779	10868	10921	198667
MbutiPygmy	Colombia_Checua_6000BP	Chane	Surui	-245	-571	10786	10835	198667
MbutiPygmy	Colombia_Checua_6000BP	Chane	Tepehuano	-2274	-6.207	10817	11269	198667
MbutiPygmy	Colombia_Checua_6000BP	Chane	Teribe	-725	-1.594	10853	10997	198667
MbutiPygmy	Colombia_Checua_6000BP	Chane	Ticuna	-1358	-3.319	10723	10992	198667
MbutiPygmy	Colombia_Checua_6000BP	Chane	Toba	-646	-1.684	10653	10781	198667
MbutiPygmy	Colombia_Checua_6000BP	Chane	Waunana	-1134	-2.67	10792	11018	198667
MbutiPygmy	Colombia_Checua_6000BP	Chane	Wayuu	-676	-1.849	10812	10947	198667
MbutiPygmy	Colombia_Checua_6000BP	Chane	Wichi	-9	-25	10667	10669	198667
MbutiPygmy	Colombia_Checua_6000BP	Chane	Yaghan	-55	-1.217	10858	10967	198635
MbutiPygmy	Colombia_Checua_6000BP	Chane	Yaqui	-3403	-4.722	5732	6106	109853
MbutiPygmy	Colombia_Checua_6000BP	Chane	Zapotec1	-2237	-6.596	10774	11218	198667
MbutiPygmy	Colombia_Checua_6000BP	Chane	Zapotec2	-1976	-5.52	10798	11191	198667
MbutiPygmy	Colombia_Checua_6000BP	Chilote	Chono	408	912	9278	9205	178429
MbutiPygmy	Colombia_Checua_6000BP	Chilote	Chorotega	13	168	5457	5444	99612
MbutiPygmy	Colombia_Checua_6000BP	Chilote	Diaguita	229	523	10319	10276	188029
MbutiPygmy	Colombia_Checua_6000BP	Chilote	Embera	-613	-1.403	10579	10697	192860
MbutiPygmy	Colombia_Checua_6000BP	Chilote	Guahibo	189	462	10674	10638	192860
MbutiPygmy	Colombia_Checua_6000BP	Chilote	Guarani	61	164	10612	10600	192859
MbutiPygmy	Colombia_Checua_6000BP	Chilote	Guaymi	-515	-1.136	10613	10712	192860
MbutiPygmy	Colombia_Checua_6000BP	Chilote	Huetar	-702	-864	5545	5616	101339
MbutiPygmy	Colombia_Checua_6000BP	Chilote	Hulliche	103	0,28	10003	9983	191966
MbutiPygmy	Colombia_Checua_6000BP	Chilote	Inga	-142	-363	10615	10642	192860
MbutiPygmy	Colombia_Checua_6000BP	Chilote	Jamamadi	-125	-218	10512	10535	191362
MbutiPygmy	Colombia_Checua_6000BP	Chilote	Kaingang	1	17	9057	9055	164028
MbutiPygmy	Colombia_Checua_6000BP	Chilote	Kaqchikel	-606	-1.696	10614	10731	192860
MbutiPygmy	Colombia_Checua_6000BP	Chilote	Karitiana	-46	-0,11	10654	10663	192860
MbutiPygmy	Colombia_Checua_6000BP	Chilote	Kogi	-1064	-2.272	10583	10789	192858
MbutiPygmy	Colombia_Checua_6000BP	Chilote	Maleku	-38	-714	10643	10717	192860
MbutiPygmy	Colombia_Checua_6000BP	Chilote	Maya1	-905	-2.595	10603	10778	192860
MbutiPygmy	Colombia_Checua_6000BP	Chilote	Maya2	-83	-2.228	10626	10786	192860
MbutiPygmy	Colombia_Checua_6000BP	Chilote	Mixe	-1431	-3.677	10599	10875	192860
MbutiPygmy	Colombia_Checua_6000BP	Chilote	Mixtec	-1345	-3.395	10623	10882	192854
MbutiPygmy	Colombia_Checua_6000BP	Chilote	Ojibwa	-6513	-13.185	10247	11469	187640
MbutiPygmy	Colombia_Checua_6000BP	Chilote	Palikur	277	608	10632	10578	192855
MbutiPygmy	Colombia_Checua_6000BP	Chilote	Parakana	-181	-335	10344	10378	188941
MbutiPygmy	Colombia_Checua_6000BP	Chilote	Piapoco	-389	-963	10658	10733	192860
MbutiPygmy	Colombia_Checua_6000BP	Chilote	Pima	-2629	-6.711	10603	11110	192860
MbutiPygmy	Colombia_Checua_6000BP	Chilote	Purepecha	-1462	-2.089	7077	7266	128780
MbutiPygmy	Colombia_Checua_6000BP	Chilote	Quechua	344	1.015	10627	10560	192860
MbutiPygmy	Colombia_Checua_6000BP	Chilote	Surui	395	868	10692	10616	192860
MbutiPygmy	Colombia_Checua_6000BP	Chilote	Tepehuano	-1638	-4.437	10620	10936	192860
MbutiPygmy	Colombia_Checua_6000BP	Chilote	Teribe	-155	-324	10657	10687	192860
MbutiPygmy	Colombia_Checua_6000BP	Chilote	Ticuna	-765	-1.75	10603	10750	192860
MbutiPygmy	Colombia_Checua_6000BP	Chilote	Toba	-174	-418	10614	10648	192860
MbutiPygmy	Colombia_Checua_6000BP	Chilote	Waunana	-548	-1.208	10607	10713	192860
MbutiPygmy	Colombia_Checua_6000BP	Chilote	Wayuu	-33	-86	10639	10645	192860
MbutiPygmy	Colombia_Checua_6000BP	Chilote	Wichi	517	1.214	10683	10583	192860
MbutiPygmy	Colombia_Checua_6000BP	Chilote	Yaghan	83	202	10266	10250	192828
MbutiPygmy	Colombia_Checua_6000BP	Chilote	Yaqui	-2003	-2.646	5647	5859	106072
MbutiPygmy	Colombia_Checua_6000BP	Chilote	Zapotec1	-1573	-4.404	10594	10897	192860
MbutiPygmy	Colombia_Checua_6000BP	Chilote	Zapotec2	-1318	-3.627	10608	10862	192860
MbutiPygmy	Colombia_Checua_6000BP	Chono	Chorotega	-625	-762	5091	5150	94628
MbutiPygmy	Colombia_Checua_6000BP	Chono	Diaguita	142	273	9778	9752	178751
MbutiPygmy	Colombia_Checua_6000BP	Chono	Embera	-847	-1.69	10032	10188	183812
MbutiPygmy	Colombia_Checua_6000BP	Chono	Guahibo	-136	-278	10078	10103	183812
MbutiPygmy	Colombia_Checua_6000BP	Chono	Guarani	-307	-664	10067	10123	183811
MbutiPygmy	Colombia_Checua_6000BP	Chono	Guaymi	-777	-1.521	10042	10184	183812
MbutiPygmy	Colombia_Checua_6000BP	Chono	Huetar	-1558	-1.649	5317	5469	97592
MbutiPygmy	Colombia_Checua_6000BP	Chono	Hulliche	-88	-198	9431	9447	183126
MbutiPygmy	Colombia_Checua_6000BP	Chono	Inga	-468	-1.035	10049	10135	183812
MbutiPygmy	Colombia_Checua_6000BP	Chono	Jamamadi	-44	-729	9920	10001	182223
MbutiPygmy	Colombia_Checua_6000BP	Chono	Kaingang	-452	-714	8536	8607	156606
MbutiPygmy	Colombia_Checua_6000BP	Chono	Kaqchikel	-949	-2.174	10043	10217	183812
MbutiPygmy	Colombia_Checua_6000BP	Chono	Karitiana	-347	-672	10108	10172	183812
MbutiPygmy	Colombia_Checua_6000BP	Chono	Kogi	-1244	-2.284	10043	10271	183810
MbutiPygmy	Colombia_Checua_6000BP	Chono	Maleku	-56	-931	10129	10232	183812
MbutiPygmy	Colombia_Checua_6000BP	Chono	Maya1	-1236	-2.926	10008	10235	183812
MbutiPygmy	Colombia_Checua_6000BP	Chono	Maya2	-1223	-2.773	10017	10242	183812
MbutiPygmy	Colombia_Checua_6000BP	Chono	Mixe	-191	-4.134	10006	10357	183812
MbutiPygmy	Colombia_Checua_6000BP	Chono	Mixtec	-1782	-3.88	10010	10338	183806
MbutiPygmy	Colombia_Checua_6000BP	Chono	Ojibwa	-6791	-11.591	9709	10926	179177
MbutiPygmy	Colombia_Checua_6000BP	Chono	Palikur	-175	-336	10019	10051	183807
MbutiPygmy	Colombia_Checua_6000BP	Chono	Parakana	-555	-904	9771	9871	180068
MbutiPygmy	Colombia_Checua_6000BP	Chono	Piapoco	-688	-1.432	10060	10186	183812
MbutiPygmy	Colombia_Checua_6000BP	Chono	Pima	-3082	-6.43	10042	10609	183812
MbutiPygmy	Colombia_Checua_6000BP	Chono	Purepecha	-1635	-2.102	6620	6817	120965
MbutiPygmy	Colombia_Checua_6000BP	Chono	Quechua	-14	-34	10046	10049	183812
MbutiPygmy	Colombia_Checua_6000BP	Chono	Surui	67	124	10128	10115	183812
MbutiPygmy	Colombia_Checua_6000BP	Chono	Tepehuano	-2011	-4.448	10053	10422	183812
MbutiPygmy	Colombia_Checua_6000BP	Chono	Teribe	-41	-756	10096	10171	183812
MbutiPygmy	Colombia_Checua_6000BP	Chono	Ticuna	-988	-1.985	10016	10198	183812
MbutiPygmy	Colombia_Checua_6000BP	Chono	Toba	-388	-787	10032	10103	183812
MbutiPygmy	Colombia_Checua_6000BP	Chono	Waunana	-816	-1.57	9982	10132	183812
MbutiPygmy	Colombia_Checua_6000BP	Chono	Wayuu	-395	-844	10039	10112	183812
MbutiPygmy	Colombia_Checua_6000BP	Chono	Wichi	105	217	10087	10068	183812
MbutiPygmy	Colombia_Checua_6000BP	Chono	Yaghan	-128	-259	9695	9719	183783
MbutiPygmy	Colombia_Checua_6000BP	Chono	Yaqui	-2786	-3.203	5320	5600	100495
MbutiPygmy	Colombia_Checua_6000BP	Chono	Zapotec1	-1988	-4.568	10002	10367	183812
MbutiPygmy	Colombia_Checua_6000BP	Chono	Zapotec2	-1779	-4.028	10038	10365	183812
MbutiPygmy	Colombia_Checua_6000BP	Chorotega	Diaguita	698	945	5341	5272	98073
MbutiPygmy	Colombia_Checua_6000BP	Chorotega	Embera	-149	-218	5432	5448	101756
MbutiPygmy	Colombia_Checua_6000BP	Chorotega	Guahibo	1126	1.615	5559	5445	101756
MbutiPygmy	Colombia_Checua_6000BP	Chorotega	Guarani	105	154	5519	5508	101755
MbutiPygmy	Colombia_Checua_6000BP	Chorotega	Guaymi	-54	-78	5271	5277	101756
MbutiPygmy	Colombia_Checua_6000BP	Chorotega	Huetar	-1271	-1.039	2792	2859	53392
MbutiPygmy	Colombia_Checua_6000BP	Chorotega	Hulliche	106	1.389	5567	5460	101344
MbutiPygmy	Colombia_Checua_6000BP	Chorotega	Inga	536	789	5559	5505	101756
MbutiPygmy	Colombia_Checua_6000BP	Chorotega	Jamamadi	6	6	5491	5491	100815
MbutiPygmy	Colombia_Checua_6000BP	Chorotega	Kaingang	301	0,33	4815	4788	88364
MbutiPygmy	Colombia_Checua_6000BP	Chorotega	Kaqchikel	-407	-0,64	5469	5511	101756
MbutiPygmy	Colombia_Checua_6000BP	Chorotega	Karitiana	594	791	5567	5506	101756
MbutiPygmy	Colombia_Checua_6000BP	Chorotega	Kogi	-929	-1.288	5424	5518	101755
MbutiPygmy	Colombia_Checua_6000BP	Chorotega	Maleku	-716	-941	5326	5399	101756
MbutiPygmy	Colombia_Checua_6000BP	Chorotega	Maya1	-784	-1.259	5485	5565	101756
MbutiPygmy	Colombia_Checua_6000BP	Chorotega	Maya2	-634	-986	5466	5530	101756
MbutiPygmy	Colombia_Checua_6000BP	Chorotega	Mixe	-1236	-1.844	5471	5597	101756
MbutiPygmy	Colombia_Checua_6000BP	Chorotega	Mixtec	-1041	-1.503	5477	5583	101756
MbutiPygmy	Colombia_Checua_6000BP	Chorotega	Ojibwa	-6026	-7.304	5318	5914	98964
MbutiPygmy	Colombia_Checua_6000BP	Chorotega	Palikur	26	349	5547	5520	101755
MbutiPygmy	Colombia_Checua_6000BP	Chorotega	Parakana	-257	-304	5366	5391	99818
MbutiPygmy	Colombia_Checua_6000BP	Chorotega	Piapoco	252	374	5526	5500	101756
MbutiPygmy	Colombia_Checua_6000BP	Chorotega	Pima	-2551	-3.671	5488	5747	101756
MbutiPygmy	Colombia_Checua_6000BP	Chorotega	Purepecha	-1127	-1.129	3885	3966	71716
MbutiPygmy	Colombia_Checua_6000BP	Chorotega	Quechua	342	537	5544	5509	101756
MbutiPygmy	Colombia_Checua_6000BP	Chorotega	Surui	624	865	5538	5474	101756
MbutiPygmy	Colombia_Checua_6000BP	Chorotega	Tepehuano	-1438	-2.177	5490	5636	101756
MbutiPygmy	Colombia_Checua_6000BP	Chorotega	Teribe	-165	-226	5365	5382	101756
MbutiPygmy	Colombia_Checua_6000BP	Chorotega	Ticuna	-336	-0,46	5502	5536	101756
MbutiPygmy	Colombia_Checua_6000BP	Chorotega	Toba	63	886	5530	5466	101756
MbutiPygmy	Colombia_Checua_6000BP	Chorotega	Waunana	326	436	5457	5424	101756
MbutiPygmy	Colombia_Checua_6000BP	Chorotega	Wayuu	-24	-37	5447	5449	101756
MbutiPygmy	Colombia_Checua_6000BP	Chorotega	Wichi	717	1.003	5550	5477	101756
MbutiPygmy	Colombia_Checua_6000BP	Chorotega	Yaghan	267	339	5547	5519	101744
MbutiPygmy	Colombia_Checua_6000BP	Chorotega	Yaqui	-1756	-1.581	3044	3146	58129
MbutiPygmy	Colombia_Checua_6000BP	Chorotega	Zapotec1	-1523	-2.441	5443	5598	101756
MbutiPygmy	Colombia_Checua_6000BP	Chorotega	Zapotec2	-1257	-1.874	5464	5592	101756
MbutiPygmy	Colombia_Checua_6000BP	Diaguita	Embera	-894	-1.989	10575	10748	193620
MbutiPygmy	Colombia_Checua_6000BP	Diaguita	Guahibo	-82	-205	10616	10632	193620
MbutiPygmy	Colombia_Checua_6000BP	Diaguita	Guarani	-165	-431	10576	10608	193619
MbutiPygmy	Colombia_Checua_6000BP	Diaguita	Guaymi	-784	-1.815	10541	10693	193620
MbutiPygmy	Colombia_Checua_6000BP	Diaguita	Huetar	-985	-1.245	5497	5597	101435
MbutiPygmy	Colombia_Checua_6000BP	Diaguita	Hulliche	-126	-289	10490	10515	192724
MbutiPygmy	Colombia_Checua_6000BP	Diaguita	Inga	-434	-1.144	10530	10614	193620
MbutiPygmy	Colombia_Checua_6000BP	Diaguita	Jamamadi	-254	-0,43	10514	10563	192002
MbutiPygmy	Colombia_Checua_6000BP	Diaguita	Kaingang	-459	-842	8973	9049	165885
MbutiPygmy	Colombia_Checua_6000BP	Diaguita	Kaqchikel	-893	-2.52	10557	10730	193620
MbutiPygmy	Colombia_Checua_6000BP	Diaguita	Karitiana	-348	-817	10581	10648	193620
MbutiPygmy	Colombia_Checua_6000BP	Diaguita	Kogi	-1229	-2.579	10551	10789	193618
MbutiPygmy	Colombia_Checua_6000BP	Diaguita	Maleku	-649	-1.258	10564	10690	193620
MbutiPygmy	Colombia_Checua_6000BP	Diaguita	Maya1	-1209	-3.493	10551	10785	193620
MbutiPygmy	Colombia_Checua_6000BP	Diaguita	Maya2	-1068	-2.908	10554	10760	193620
MbutiPygmy	Colombia_Checua_6000BP	Diaguita	Mixe	-174	-4.513	10525	10862	193620
MbutiPygmy	Colombia_Checua_6000BP	Diaguita	Mixtec	-1634	-4.158	10543	10859	193614
MbutiPygmy	Colombia_Checua_6000BP	Diaguita	Ojibwa	-6644	-13.035	10169	11421	188401
MbutiPygmy	Colombia_Checua_6000BP	Diaguita	Palikur	84	189	10530	10514	193615
MbutiPygmy	Colombia_Checua_6000BP	Diaguita	Parakana	-312	-577	10299	10358	189660
MbutiPygmy	Colombia_Checua_6000BP	Diaguita	Piapoco	-601	-1.518	10579	10696	193620
MbutiPygmy	Colombia_Checua_6000BP	Diaguita	Pima	-2954	-7.047	10541	11113	193620
MbutiPygmy	Colombia_Checua_6000BP	Diaguita	Purepecha	-1922	-2.851	7015	7262	128611
MbutiPygmy	Colombia_Checua_6000BP	Diaguita	Quechua	101	312	10480	10460	193620
MbutiPygmy	Colombia_Checua_6000BP	Diaguita	Surui	159	358	10598	10567	193620
MbutiPygmy	Colombia_Checua_6000BP	Diaguita	Tepehuano	-1939	-5.186	10552	10928	193620
MbutiPygmy	Colombia_Checua_6000BP	Diaguita	Teribe	-37	-779	10586	10658	193620
MbutiPygmy	Colombia_Checua_6000BP	Diaguita	Ticuna	-993	-2.38	10515	10708	193620
MbutiPygmy	Colombia_Checua_6000BP	Diaguita	Toba	-41	-1.004	10566	10645	193620
MbutiPygmy	Colombia_Checua_6000BP	Diaguita	Waunana	-725	-1.607	10572	10713	193620
MbutiPygmy	Colombia_Checua_6000BP	Diaguita	Wayuu	-334	-859	10564	10629	193620
MbutiPygmy	Colombia_Checua_6000BP	Diaguita	Wichi	265	0,63	10621	10570	193620
MbutiPygmy	Colombia_Checua_6000BP	Diaguita	Yaghan	-266	-587	10568	10619	193597
MbutiPygmy	Colombia_Checua_6000BP	Diaguita	Yaqui	-3261	-4.217	5570	5920	107264
MbutiPygmy	Colombia_Checua_6000BP	Diaguita	Zapotec1	-1901	-5.338	10510	10878	193620
MbutiPygmy	Colombia_Checua_6000BP	Diaguita	Zapotec2	-1621	-4.315	10548	10862	193620
MbutiPygmy	Colombia_Checua_6000BP	Embera	Guahibo	821	2.324	10973	10810	198691
MbutiPygmy	Colombia_Checua_6000BP	Embera	Guarani	743	2.15	10984	10837	198690
MbutiPygmy	Colombia_Checua_6000BP	Embera	Guaymi	138	382	10596	10568	198691
MbutiPygmy	Colombia_Checua_6000BP	Embera	Huetar	-107	-145	5611	5622	104911
MbutiPygmy	Colombia_Checua_6000BP	Embera	Hulliche	764	1.799	10964	10813	197795
MbutiPygmy	Colombia_Checua_6000BP	Embera	Inga	527	1.479	10906	10801	198691
MbutiPygmy	Colombia_Checua_6000BP	Embera	Jamamadi	505	898	10882	10783	197067
MbutiPygmy	Colombia_Checua_6000BP	Embera	Kaingang	284	534	9312	9264	169755
MbutiPygmy	Colombia_Checua_6000BP	Embera	Kaqchikel	-8	-25	10903	10905	198691
MbutiPygmy	Colombia_Checua_6000BP	Embera	Karitiana	573	1.447	10966	10852	198691
MbutiPygmy	Colombia_Checua_6000BP	Embera	Kogi	-401	-1.01	10713	10792	198689
MbutiPygmy	Colombia_Checua_6000BP	Embera	Maleku	267	588	10648	10595	198691
MbutiPygmy	Colombia_Checua_6000BP	Embera	Maya1	-278	-926	10923	10978	198691
MbutiPygmy	Colombia_Checua_6000BP	Embera	Maya2	-219	-655	10927	10971	198691
MbutiPygmy	Colombia_Checua_6000BP	Embera	Mixe	-852	-2.453	10937	11107	198691
MbutiPygmy	Colombia_Checua_6000BP	Embera	Mixtec	-731	-1.967	10947	11092	198685
MbutiPygmy	Colombia_Checua_6000BP	Embera	Ojibwa	-5882	-12.187	10576	11714	193471
MbutiPygmy	Colombia_Checua_6000BP	Embera	Palikur	91	2.222	10957	10777	198686
MbutiPygmy	Colombia_Checua_6000BP	Embera	Parakana	489	962	10625	10530	194668
MbutiPygmy	Colombia_Checua_6000BP	Embera	Piapoco	276	783	10934	10879	198691
MbutiPygmy	Colombia_Checua_6000BP	Embera	Pima	-2055	-5.544	10957	11366	198691
MbutiPygmy	Colombia_Checua_6000BP	Embera	Purepecha	-944	-1.508	7249	7373	132006
MbutiPygmy	Colombia_Checua_6000BP	Embera	Quechua	971	2.903	11040	10847	198691
MbutiPygmy	Colombia_Checua_6000BP	Embera	Surui	992	2.413	11005	10808	198691
MbutiPygmy	Colombia_Checua_6000BP	Embera	Tepehuano	-1037	-3.003	10978	11184	198691
MbutiPygmy	Colombia_Checua_6000BP	Embera	Teribe	511	1.351	10638	10536	198691
MbutiPygmy	Colombia_Checua_6000BP	Embera	Ticuna	-122	-306	10843	10867	198691
MbutiPygmy	Colombia_Checua_6000BP	Embera	Toba	594	1.567	10985	10867	198691
MbutiPygmy	Colombia_Checua_6000BP	Embera	Waunana	105	283	10543	10522	198691
MbutiPygmy	Colombia_Checua_6000BP	Embera	Wayuu	56	1.756	10814	10702	198691
MbutiPygmy	Colombia_Checua_6000BP	Embera	Wichi	1227	3.023	11047	10803	198691
MbutiPygmy	Colombia_Checua_6000BP	Embera	Yaghan	684	1.544	10999	10863	198659
MbutiPygmy	Colombia_Checua_6000BP	Embera	Yaqui	-1819	-2.522	5808	6008	109866
MbutiPygmy	Colombia_Checua_6000BP	Embera	Zapotec1	-1	-3.15	10921	11120	198691
MbutiPygmy	Colombia_Checua_6000BP	Embera	Zapotec2	-74	-2.256	10967	11114	198691
MbutiPygmy	Colombia_Checua_6000BP	Guahibo	Guarani	-78	-247	10856	10871	198690
MbutiPygmy	Colombia_Checua_6000BP	Guahibo	Guaymi	-683	-1.752	10828	10963	198691
MbutiPygmy	Colombia_Checua_6000BP	Guahibo	Huetar	-616	-834	5710	5775	104911
MbutiPygmy	Colombia_Checua_6000BP	Guahibo	Hulliche	-65	-162	10866	10879	197795
MbutiPygmy	Colombia_Checua_6000BP	Guahibo	Inga	-294	-928	10787	10845	198691
MbutiPygmy	Colombia_Checua_6000BP	Guahibo	Jamamadi	-331	-627	10718	10783	197067
MbutiPygmy	Colombia_Checua_6000BP	Guahibo	Kaingang	-58	-1.139	9227	9325	169755
MbutiPygmy	Colombia_Checua_6000BP	Guahibo	Kaqchikel	-829	-2.752	10865	11030	198691
MbutiPygmy	Colombia_Checua_6000BP	Guahibo	Karitiana	-248	-698	10838	10887	198691
MbutiPygmy	Colombia_Checua_6000BP	Guahibo	Kogi	-1223	-2.917	10844	11087	198689
MbutiPygmy	Colombia_Checua_6000BP	Guahibo	Maleku	-554	-1.198	10923	11033	198691
MbutiPygmy	Colombia_Checua_6000BP	Guahibo	Maya1	-11	-3.977	10858	11076	198691
MbutiPygmy	Colombia_Checua_6000BP	Guahibo	Maya2	-104	-3.425	10856	11062	198691
MbutiPygmy	Colombia_Checua_6000BP	Guahibo	Mixe	-1673	-5.029	10864	11196	198691
MbutiPygmy	Colombia_Checua_6000BP	Guahibo	Mixtec	-1551	-4.365	10887	11195	198685
MbutiPygmy	Colombia_Checua_6000BP	Guahibo	Ojibwa	-6697	-14.785	10514	11810	193471
MbutiPygmy	Colombia_Checua_6000BP	Guahibo	Palikur	88	228	10794	10776	198686
MbutiPygmy	Colombia_Checua_6000BP	Guahibo	Parakana	-37	-762	10502	10574	194668
MbutiPygmy	Colombia_Checua_6000BP	Guahibo	Piapoco	-545	-1.793	10675	10783	198691
MbutiPygmy	Colombia_Checua_6000BP	Guahibo	Pima	-2876	-8.177	10868	11439	198691
MbutiPygmy	Colombia_Checua_6000BP	Guahibo	Purepecha	-1934	-3.116	7205	7461	132006
MbutiPygmy	Colombia_Checua_6000BP	Guahibo	Quechua	149	507	10959	10929	198691
MbutiPygmy	Colombia_Checua_6000BP	Guahibo	Surui	171	0,47	10845	10811	198691
MbutiPygmy	Colombia_Checua_6000BP	Guahibo	Tepehuano	-1858	-6.022	10877	11246	198691
MbutiPygmy	Colombia_Checua_6000BP	Guahibo	Teribe	-31	-765	10891	10953	198691
MbutiPygmy	Colombia_Checua_6000BP	Guahibo	Ticuna	-944	-2.733	10714	10902	198691
MbutiPygmy	Colombia_Checua_6000BP	Guahibo	Toba	-227	-653	10861	10906	198691
MbutiPygmy	Colombia_Checua_6000BP	Guahibo	Waunana	-716	-1.934	10795	10938	198691
MbutiPygmy	Colombia_Checua_6000BP	Guahibo	Wayuu	-261	-858	10829	10881	198691
MbutiPygmy	Colombia_Checua_6000BP	Guahibo	Wichi	406	1.138	10934	10853	198691
MbutiPygmy	Colombia_Checua_6000BP	Guahibo	Yaghan	-133	-0,32	10878	10904	198659
MbutiPygmy	Colombia_Checua_6000BP	Guahibo	Yaqui	-3037	-4.349	5766	6100	109866
MbutiPygmy	Colombia_Checua_6000BP	Guahibo	Zapotec1	-1821	-6.284	10853	11215	198691
MbutiPygmy	Colombia_Checua_6000BP	Guahibo	Zapotec2	-1561	-5.124	10883	11193	198691
MbutiPygmy	Colombia_Checua_6000BP	Guarani	Guaymi	-605	-1.658	10799	10920	198690
MbutiPygmy	Colombia_Checua_6000BP	Guarani	Huetar	-374	-522	5719	5758	104910
MbutiPygmy	Colombia_Checua_6000BP	Guarani	Hulliche	18	0,05	10864	10860	197794
MbutiPygmy	Colombia_Checua_6000BP	Guarani	Inga	-216	-705	10846	10889	198690
MbutiPygmy	Colombia_Checua_6000BP	Guarani	Jamamadi	-261	-508	10726	10777	197066
MbutiPygmy	Colombia_Checua_6000BP	Guarani	Kaingang	-373	-782	9182	9245	169754
MbutiPygmy	Colombia_Checua_6000BP	Guarani	Kaqchikel	-751	-2.922	10856	11005	198690
MbutiPygmy	Colombia_Checua_6000BP	Guarani	Karitiana	-17	-491	10818	10852	198690
MbutiPygmy	Colombia_Checua_6000BP	Guarani	Kogi	-1144	-2.987	10808	11035	198688
MbutiPygmy	Colombia_Checua_6000BP	Guarani	Maleku	-476	-1.066	10903	10998	198690
MbutiPygmy	Colombia_Checua_6000BP	Guarani	Maya1	-1021	-4.374	10842	11045	198690
MbutiPygmy	Colombia_Checua_6000BP	Guarani	Maya2	-962	-3.63	10848	11039	198690
MbutiPygmy	Colombia_Checua_6000BP	Guarani	Mixe	-1595	-5.707	10852	11169	198690
MbutiPygmy	Colombia_Checua_6000BP	Guarani	Mixtec	-1474	-4.576	10868	11161	198684
MbutiPygmy	Colombia_Checua_6000BP	Guarani	Ojibwa	-6576	-14.706	10490	11762	193470
MbutiPygmy	Colombia_Checua_6000BP	Guarani	Palikur	167	449	10815	10782	198685
MbutiPygmy	Colombia_Checua_6000BP	Guarani	Parakana	-235	-495	10489	10535	194667
MbutiPygmy	Colombia_Checua_6000BP	Guarani	Piapoco	-467	-1.507	10825	10917	198690
MbutiPygmy	Colombia_Checua_6000BP	Guarani	Pima	-2798	-8.915	10856	11412	198690
MbutiPygmy	Colombia_Checua_6000BP	Guarani	Purepecha	-183	-3.038	7196	7438	132005
MbutiPygmy	Colombia_Checua_6000BP	Guarani	Quechua	228	0,88	10935	10890	198690
MbutiPygmy	Colombia_Checua_6000BP	Guarani	Surui	25	685	10827	10778	198690
MbutiPygmy	Colombia_Checua_6000BP	Guarani	Tepehuano	-178	-6.527	10882	11236	198690
MbutiPygmy	Colombia_Checua_6000BP	Guarani	Teribe	-232	-592	10870	10916	198690
MbutiPygmy	Colombia_Checua_6000BP	Guarani	Ticuna	-865	-2.504	10762	10934	198690
MbutiPygmy	Colombia_Checua_6000BP	Guarani	Toba	-148	-483	10749	10778	198690
MbutiPygmy	Colombia_Checua_6000BP	Guarani	Waunana	-638	-1.85	10806	10932	198690
MbutiPygmy	Colombia_Checua_6000BP	Guarani	Wayuu	-182	-644	10838	10874	198690
MbutiPygmy	Colombia_Checua_6000BP	Guarani	Wichi	485	1.453	10775	10678	198690
MbutiPygmy	Colombia_Checua_6000BP	Guarani	Yaghan	-56	-0,14	10909	10920	198658
MbutiPygmy	Colombia_Checua_6000BP	Guarani	Yaqui	-2469	-3.627	5818	6089	109866
MbutiPygmy	Colombia_Checua_6000BP	Guarani	Zapotec1	-1743	-6.9	10839	11185	198690
MbutiPygmy	Colombia_Checua_6000BP	Guarani	Zapotec2	-1483	-5.375	10882	11177	198690
MbutiPygmy	Colombia_Checua_6000BP	Guaymi	Huetar	-23	-333	5298	5323	104911
MbutiPygmy	Colombia_Checua_6000BP	Guaymi	Hulliche	654	1.528	10977	10848	197795
MbutiPygmy	Colombia_Checua_6000BP	Guaymi	Inga	389	1.044	10936	10859	198691
MbutiPygmy	Colombia_Checua_6000BP	Guaymi	Jamamadi	35	633	10825	10756	197067
MbutiPygmy	Colombia_Checua_6000BP	Guaymi	Kaingang	258	506	9257	9213	169755
MbutiPygmy	Colombia_Checua_6000BP	Guaymi	Kaqchikel	-146	-0,47	10824	10853	198691
MbutiPygmy	Colombia_Checua_6000BP	Guaymi	Karitiana	435	1.081	10926	10840	198691
MbutiPygmy	Colombia_Checua_6000BP	Guaymi	Kogi	-538	-1.297	10487	10594	198689
MbutiPygmy	Colombia_Checua_6000BP	Guaymi	Maleku	129	292	10259	10233	198691
MbutiPygmy	Colombia_Checua_6000BP	Guaymi	Maya1	-416	-1.32	10870	10953	198691
MbutiPygmy	Colombia_Checua_6000BP	Guaymi	Maya2	-357	-1.053	10872	10943	198691
MbutiPygmy	Colombia_Checua_6000BP	Guaymi	Mixe	-99	-2.827	10882	11078	198691
MbutiPygmy	Colombia_Checua_6000BP	Guaymi	Mixtec	-868	-2.235	10920	11093	198685
MbutiPygmy	Colombia_Checua_6000BP	Guaymi	Ojibwa	-5985	-12.269	10550	11708	193471
MbutiPygmy	Colombia_Checua_6000BP	Guaymi	Palikur	77	1.839	10905	10752	198686
MbutiPygmy	Colombia_Checua_6000BP	Guaymi	Parakana	35	702	10576	10508	194668
MbutiPygmy	Colombia_Checua_6000BP	Guaymi	Piapoco	138	356	10956	10929	198691
MbutiPygmy	Colombia_Checua_6000BP	Guaymi	Pima	-2193	-5.752	10907	11343	198691
MbutiPygmy	Colombia_Checua_6000BP	Guaymi	Purepecha	-1191	-1.861	7223	7381	132006
MbutiPygmy	Colombia_Checua_6000BP	Guaymi	Quechua	833	2.45	11022	10857	198691
MbutiPygmy	Colombia_Checua_6000BP	Guaymi	Surui	854	2.048	10962	10792	198691
MbutiPygmy	Colombia_Checua_6000BP	Guaymi	Tepehuano	-1175	-3.417	10926	11160	198691
MbutiPygmy	Colombia_Checua_6000BP	Guaymi	Teribe	373	1.059	10109	10035	198691
MbutiPygmy	Colombia_Checua_6000BP	Guaymi	Ticuna	-26	-641	10842	10894	198691
MbutiPygmy	Colombia_Checua_6000BP	Guaymi	Toba	456	1.156	10962	10871	198691
MbutiPygmy	Colombia_Checua_6000BP	Guaymi	Waunana	-33	-85	10564	10571	198691
MbutiPygmy	Colombia_Checua_6000BP	Guaymi	Wayuu	422	1.308	10639	10555	198691
MbutiPygmy	Colombia_Checua_6000BP	Guaymi	Wichi	1089	2.724	10980	10764	198691
MbutiPygmy	Colombia_Checua_6000BP	Guaymi	Yaghan	548	1.217	10959	10851	198659
MbutiPygmy	Colombia_Checua_6000BP	Guaymi	Yaqui	-2251	-3.104	5828	6075	109866
MbutiPygmy	Colombia_Checua_6000BP	Guaymi	Zapotec1	-1138	-3.455	10883	11109	198691
MbutiPygmy	Colombia_Checua_6000BP	Guaymi	Zapotec2	-878	-2.575	10922	11097	198691
MbutiPygmy	Colombia_Checua_6000BP	Huetar	Hulliche	1077	1.359	5776	5664	104024
MbutiPygmy	Colombia_Checua_6000BP	Huetar	Inga	47	617	5759	5710	104911
MbutiPygmy	Colombia_Checua_6000BP	Huetar	Jamamadi	94	102	5670	5661	103948
MbutiPygmy	Colombia_Checua_6000BP	Huetar	Kaingang	286	302	4974	4948	90052
MbutiPygmy	Colombia_Checua_6000BP	Huetar	Kaqchikel	-2	-3	5703	5703	104911
MbutiPygmy	Colombia_Checua_6000BP	Huetar	Karitiana	567	755	5750	5690	104911
MbutiPygmy	Colombia_Checua_6000BP	Huetar	Kogi	-94	-1.284	5495	5594	104909
MbutiPygmy	Colombia_Checua_6000BP	Huetar	Maleku	-292	-371	5381	5412	104911
MbutiPygmy	Colombia_Checua_6000BP	Huetar	Maya1	-245	-362	5715	5741	104911
MbutiPygmy	Colombia_Checua_6000BP	Huetar	Maya2	-266	-389	5715	5743	104911
MbutiPygmy	Colombia_Checua_6000BP	Huetar	Mixe	-771	-1.096	5713	5794	104911
MbutiPygmy	Colombia_Checua_6000BP	Huetar	Mixtec	-395	-516	5786	5828	104911
MbutiPygmy	Colombia_Checua_6000BP	Huetar	Ojibwa	-601	-6.861	5575	6189	102181
MbutiPygmy	Colombia_Checua_6000BP	Huetar	Palikur	1862	2.329	5799	5604	104908
MbutiPygmy	Colombia_Checua_6000BP	Huetar	Parakana	-72	-0,08	5526	5534	102768
MbutiPygmy	Colombia_Checua_6000BP	Huetar	Piapoco	645	879	5773	5706	104911
MbutiPygmy	Colombia_Checua_6000BP	Huetar	Pima	-2125	-2.863	5759	5982	104911
MbutiPygmy	Colombia_Checua_6000BP	Huetar	Purepecha	-618	-587	3928	3973	72063
MbutiPygmy	Colombia_Checua_6000BP	Huetar	Quechua	1037	1.473	5795	5687	104911
MbutiPygmy	Colombia_Checua_6000BP	Huetar	Surui	887	1.137	5757	5664	104911
MbutiPygmy	Colombia_Checua_6000BP	Huetar	Tepehuano	-899	-1.26	5755	5849	104911
MbutiPygmy	Colombia_Checua_6000BP	Huetar	Teribe	139	194	5318	5304	104911
MbutiPygmy	Colombia_Checua_6000BP	Huetar	Ticuna	-125	-163	5728	5741	104911
MbutiPygmy	Colombia_Checua_6000BP	Huetar	Toba	1233	1.658	5801	5671	104911
MbutiPygmy	Colombia_Checua_6000BP	Huetar	Waunana	612	792	5618	5554	104911
MbutiPygmy	Colombia_Checua_6000BP	Huetar	Wayuu	567	815	5602	5543	104911
MbutiPygmy	Colombia_Checua_6000BP	Huetar	Wichi	1599	2.109	5758	5591	104911
MbutiPygmy	Colombia_Checua_6000BP	Huetar	Yaghan	952	1.149	5816	5716	104896
MbutiPygmy	Colombia_Checua_6000BP	Huetar	Yaqui	-1633	-1.396	3136	3232	59091
MbutiPygmy	Colombia_Checua_6000BP	Huetar	Zapotec1	-1046	-1.507	5720	5830	104911
MbutiPygmy	Colombia_Checua_6000BP	Huetar	Zapotec2	-338	-485	5753	5789	104911
MbutiPygmy	Colombia_Checua_6000BP	Hulliche	Inga	-262	-695	10848	10900	197795
MbutiPygmy	Colombia_Checua_6000BP	Hulliche	Jamamadi	-245	-0,44	10752	10800	196171
MbutiPygmy	Colombia_Checua_6000BP	Hulliche	Kaingang	-263	-477	9258	9303	168859
MbutiPygmy	Colombia_Checua_6000BP	Hulliche	Kaqchikel	-765	-2.242	10841	10992	197795
MbutiPygmy	Colombia_Checua_6000BP	Hulliche	Karitiana	-188	-452	10884	10921	197795
MbutiPygmy	Colombia_Checua_6000BP	Hulliche	Kogi	-1188	-2.619	10823	11058	197793
MbutiPygmy	Colombia_Checua_6000BP	Hulliche	Maleku	-51	-1.015	10907	11008	197795
MbutiPygmy	Colombia_Checua_6000BP	Hulliche	Maya1	-1048	-3.213	10828	11035	197795
MbutiPygmy	Colombia_Checua_6000BP	Hulliche	Maya2	-989	-2.822	10830	11025	197795
MbutiPygmy	Colombia_Checua_6000BP	Hulliche	Mixe	-162	-4.427	10800	11120	197795
MbutiPygmy	Colombia_Checua_6000BP	Hulliche	Mixtec	-1509	-3.901	10836	11135	197789
MbutiPygmy	Colombia_Checua_6000BP	Hulliche	Ojibwa	-663	-13.26	10457	11734	192575
MbutiPygmy	Colombia_Checua_6000BP	Hulliche	Palikur	18	418	10866	10830	197790
MbutiPygmy	Colombia_Checua_6000BP	Hulliche	Parakana	-275	-531	10559	10612	193781
MbutiPygmy	Colombia_Checua_6000BP	Hulliche	Piapoco	-481	-1.223	10856	10951	197795
MbutiPygmy	Colombia_Checua_6000BP	Hulliche	Pima	-2827	-7.237	10825	11384	197795
MbutiPygmy	Colombia_Checua_6000BP	Hulliche	Purepecha	-1777	-2.579	7166	7399	131324
MbutiPygmy	Colombia_Checua_6000BP	Hulliche	Quechua	186	553	10860	10823	197795
MbutiPygmy	Colombia_Checua_6000BP	Hulliche	Surui	237	556	10905	10858	197795
MbutiPygmy	Colombia_Checua_6000BP	Hulliche	Tepehuano	-1818	-4.948	10846	11205	197795
MbutiPygmy	Colombia_Checua_6000BP	Hulliche	Teribe	-287	-615	10891	10947	197795
MbutiPygmy	Colombia_Checua_6000BP	Hulliche	Ticuna	-891	-2.205	10804	10981	197795
MbutiPygmy	Colombia_Checua_6000BP	Hulliche	Toba	-156	-402	10834	10865	197795
MbutiPygmy	Colombia_Checua_6000BP	Hulliche	Waunana	-641	-1.563	10816	10943	197795
MbutiPygmy	Colombia_Checua_6000BP	Hulliche	Wayuu	-197	-535	10861	10900	197795
MbutiPygmy	Colombia_Checua_6000BP	Hulliche	Wichi	496	1.242	10905	10807	197795
MbutiPygmy	Colombia_Checua_6000BP	Hulliche	Yaghan	-102	-264	10471	10491	197763
MbutiPygmy	Colombia_Checua_6000BP	Hulliche	Yaqui	-2667	-3.395	5810	6102	109438
MbutiPygmy	Colombia_Checua_6000BP	Hulliche	Zapotec1	-1776	-5.244	10793	11145	197795
MbutiPygmy	Colombia_Checua_6000BP	Hulliche	Zapotec2	-1509	-4.333	10818	11116	197795
MbutiPygmy	Colombia_Checua_6000BP	Inga	Jamamadi	-11	-21	10777	10779	197067
MbutiPygmy	Colombia_Checua_6000BP	Inga	Kaingang	-254	-526	9251	9295	169755
MbutiPygmy	Colombia_Checua_6000BP	Inga	Kaqchikel	-535	-1.94	10893	10999	198691
MbutiPygmy	Colombia_Checua_6000BP	Inga	Karitiana	46	131	10894	10885	198691
MbutiPygmy	Colombia_Checua_6000BP	Inga	Kogi	-927	-2.361	10864	11048	198689
MbutiPygmy	Colombia_Checua_6000BP	Inga	Maleku	-26	-548	10938	10990	198691
MbutiPygmy	Colombia_Checua_6000BP	Inga	Maya1	-805	-3.124	10888	11048	198691
MbutiPygmy	Colombia_Checua_6000BP	Inga	Maya2	-746	-2.59	10898	11046	198691
MbutiPygmy	Colombia_Checua_6000BP	Inga	Mixe	-1379	-4.316	10881	11155	198691
MbutiPygmy	Colombia_Checua_6000BP	Inga	Mixtec	-1258	-3.858	10917	11167	198685
MbutiPygmy	Colombia_Checua_6000BP	Inga	Ojibwa	-636	-14.128	10549	11780	193471
MbutiPygmy	Colombia_Checua_6000BP	Inga	Palikur	383	1.044	10880	10804	198686
MbutiPygmy	Colombia_Checua_6000BP	Inga	Parakana	-56	-117	10567	10578	194668
MbutiPygmy	Colombia_Checua_6000BP	Inga	Piapoco	-251	-798	10849	10899	198691
MbutiPygmy	Colombia_Checua_6000BP	Inga	Pima	-2582	-7.645	10897	11410	198691
MbutiPygmy	Colombia_Checua_6000BP	Inga	Purepecha	-1627	-2.772	7205	7420	132006
MbutiPygmy	Colombia_Checua_6000BP	Inga	Quechua	444	1.69	10938	10849	198691
MbutiPygmy	Colombia_Checua_6000BP	Inga	Surui	466	1.259	10915	10822	198691
MbutiPygmy	Colombia_Checua_6000BP	Inga	Tepehuano	-1564	-5.363	10916	11227	198691
MbutiPygmy	Colombia_Checua_6000BP	Inga	Teribe	-16	-0,04	10887	10890	198691
MbutiPygmy	Colombia_Checua_6000BP	Inga	Ticuna	-649	-1.944	10722	10851	198691
MbutiPygmy	Colombia_Checua_6000BP	Inga	Toba	67	204	10900	10886	198691
MbutiPygmy	Colombia_Checua_6000BP	Inga	Waunana	-422	-1.209	10758	10842	198691
MbutiPygmy	Colombia_Checua_6000BP	Inga	Wayuu	33	114	10871	10865	198691
MbutiPygmy	Colombia_Checua_6000BP	Inga	Wichi	7	2.001	10964	10825	198691
MbutiPygmy	Colombia_Checua_6000BP	Inga	Yaghan	158	393	10962	10930	198659
MbutiPygmy	Colombia_Checua_6000BP	Inga	Yaqui	-2645	-3.9	5817	6107	109866
MbutiPygmy	Colombia_Checua_6000BP	Inga	Zapotec1	-1527	-5.711	10869	11172	198691
MbutiPygmy	Colombia_Checua_6000BP	Inga	Zapotec2	-1267	-4.357	10908	11160	198691
MbutiPygmy	Colombia_Checua_6000BP	Jamamadi	Kaingang	-105	-161	9188	9206	168512
MbutiPygmy	Colombia_Checua_6000BP	Jamamadi	Kaqchikel	-514	-1.031	10792	10893	197067
MbutiPygmy	Colombia_Checua_6000BP	Jamamadi	Karitiana	9	167	10716	10698	197067
MbutiPygmy	Colombia_Checua_6000BP	Jamamadi	Kogi	-863	-1.541	10725	10895	197065
MbutiPygmy	Colombia_Checua_6000BP	Jamamadi	Maleku	-235	-384	10827	10873	197067
MbutiPygmy	Colombia_Checua_6000BP	Jamamadi	Maya1	-783	-1.624	10768	10922	197067
MbutiPygmy	Colombia_Checua_6000BP	Jamamadi	Maya2	-721	-1.415	10769	10911	197067
MbutiPygmy	Colombia_Checua_6000BP	Jamamadi	Mixe	-1354	-2.591	10786	11053	197067
MbutiPygmy	Colombia_Checua_6000BP	Jamamadi	Mixtec	-1237	-2.309	10806	11050	197061
MbutiPygmy	Colombia_Checua_6000BP	Jamamadi	Ojibwa	-6396	-10.049	10429	11656	191856
MbutiPygmy	Colombia_Checua_6000BP	Jamamadi	Palikur	462	826	10691	10600	197062
MbutiPygmy	Colombia_Checua_6000BP	Jamamadi	Parakana	104	164	10415	10395	193257
MbutiPygmy	Colombia_Checua_6000BP	Jamamadi	Piapoco	-221	-428	10718	10761	197067
MbutiPygmy	Colombia_Checua_6000BP	Jamamadi	Pima	-2573	-4.82	10788	11295	197067
MbutiPygmy	Colombia_Checua_6000BP	Jamamadi	Purepecha	-1542	-1.849	7216	7418	130869
MbutiPygmy	Colombia_Checua_6000BP	Jamamadi	Quechua	463	929	10868	10777	197067
MbutiPygmy	Colombia_Checua_6000BP	Jamamadi	Surui	511	946	10776	10675	197067
MbutiPygmy	Colombia_Checua_6000BP	Jamamadi	Tepehuano	-1551	-2.988	10811	11117	197067
MbutiPygmy	Colombia_Checua_6000BP	Jamamadi	Teribe	8	15	10783	10782	197067
MbutiPygmy	Colombia_Checua_6000BP	Jamamadi	Ticuna	-651	-1.208	10661	10789	197067
MbutiPygmy	Colombia_Checua_6000BP	Jamamadi	Toba	115	217	10798	10775	197067
MbutiPygmy	Colombia_Checua_6000BP	Jamamadi	Waunana	-401	-703	10732	10810	197067
MbutiPygmy	Colombia_Checua_6000BP	Jamamadi	Wayuu	48	97	10753	10744	197067
MbutiPygmy	Colombia_Checua_6000BP	Jamamadi	Wichi	692	1.284	10826	10690	197067
MbutiPygmy	Colombia_Checua_6000BP	Jamamadi	Yaghan	174	316	10843	10808	197035
MbutiPygmy	Colombia_Checua_6000BP	Jamamadi	Yaqui	-3442	-4.189	5600	5974	108827
MbutiPygmy	Colombia_Checua_6000BP	Jamamadi	Zapotec1	-1511	-3.053	10768	11066	197067
MbutiPygmy	Colombia_Checua_6000BP	Jamamadi	Zapotec2	-1247	-2.463	10808	11053	197067
MbutiPygmy	Colombia_Checua_6000BP	Kaingang	Kaqchikel	-548	-1.205	9258	9351	169755
MbutiPygmy	Colombia_Checua_6000BP	Kaingang	Karitiana	193	375	9232	9199	169755
MbutiPygmy	Colombia_Checua_6000BP	Kaingang	Kogi	-459	-861	9235	9313	169754
MbutiPygmy	Colombia_Checua_6000BP	Kaingang	Maleku	-7	-118	9299	9311	169755
MbutiPygmy	Colombia_Checua_6000BP	Kaingang	Maya1	-612	-1.392	9259	9363	169755
MbutiPygmy	Colombia_Checua_6000BP	Kaingang	Maya2	-61	-1.314	9253	9357	169755
MbutiPygmy	Colombia_Checua_6000BP	Kaingang	Mixe	-1374	-2.831	9284	9518	169755
MbutiPygmy	Colombia_Checua_6000BP	Kaingang	Mixtec	-1039	-2.094	9291	9467	169749
MbutiPygmy	Colombia_Checua_6000BP	Kaingang	Ojibwa	-6164	-10.309	8945	9967	165806
MbutiPygmy	Colombia_Checua_6000BP	Kaingang	Palikur	298	556	9254	9204	169750
MbutiPygmy	Colombia_Checua_6000BP	Kaingang	Parakana	-18	-293	8972	9002	166383
MbutiPygmy	Colombia_Checua_6000BP	Kaingang	Piapoco	-222	-435	9302	9339	169755
MbutiPygmy	Colombia_Checua_6000BP	Kaingang	Pima	-2477	-5.054	9283	9704	169755
MbutiPygmy	Colombia_Checua_6000BP	Kaingang	Purepecha	-1685	-2.261	6090	6279	112088
MbutiPygmy	Colombia_Checua_6000BP	Kaingang	Quechua	504	1.1	9337	9252	169755
MbutiPygmy	Colombia_Checua_6000BP	Kaingang	Surui	543	1.025	9289	9197	169755
MbutiPygmy	Colombia_Checua_6000BP	Kaingang	Tepehuano	-1304	-2.783	9317	9539	169755
MbutiPygmy	Colombia_Checua_6000BP	Kaingang	Teribe	334	604	9303	9247	169755
MbutiPygmy	Colombia_Checua_6000BP	Kaingang	Ticuna	-655	-1.239	9217	9328	169755
MbutiPygmy	Colombia_Checua_6000BP	Kaingang	Toba	324	653	9261	9206	169755
MbutiPygmy	Colombia_Checua_6000BP	Kaingang	Waunana	13	25	9251	9249	169755
MbutiPygmy	Colombia_Checua_6000BP	Kaingang	Wayuu	97	202	9268	9252	169755
MbutiPygmy	Colombia_Checua_6000BP	Kaingang	Wichi	892	1.732	9278	9127	169755
MbutiPygmy	Colombia_Checua_6000BP	Kaingang	Yaghan	123	0,21	9358	9337	169725
MbutiPygmy	Colombia_Checua_6000BP	Kaingang	Yaqui	-3431	-3.847	5088	5421	97202
MbutiPygmy	Colombia_Checua_6000BP	Kaingang	Zapotec1	-1451	-3.187	9273	9519	169755
MbutiPygmy	Colombia_Checua_6000BP	Kaingang	Zapotec2	-1186	-2.497	9299	9501	169755
MbutiPygmy	Colombia_Checua_6000BP	Kaqchikel	Karitiana	581	1.794	11022	10906	198691
MbutiPygmy	Colombia_Checua_6000BP	Kaqchikel	Kogi	-393	-1.105	10883	10961	198689
MbutiPygmy	Colombia_Checua_6000BP	Kaqchikel	Maleku	275	667	10918	10864	198691
MbutiPygmy	Colombia_Checua_6000BP	Kaqchikel	Maya1	-27	-1.595	10860	10914	198691
MbutiPygmy	Colombia_Checua_6000BP	Kaqchikel	Maya2	-211	-1.005	10868	10910	198691
MbutiPygmy	Colombia_Checua_6000BP	Kaqchikel	Mixe	-844	-3.438	10876	11044	198691
MbutiPygmy	Colombia_Checua_6000BP	Kaqchikel	Mixtec	-723	-2.672	10905	11049	198685
MbutiPygmy	Colombia_Checua_6000BP	Kaqchikel	Ojibwa	-5845	-14.159	10563	11694	193471
MbutiPygmy	Colombia_Checua_6000BP	Kaqchikel	Palikur	918	2.618	11003	10821	198686
MbutiPygmy	Colombia_Checua_6000BP	Kaqchikel	Parakana	492	1.101	10691	10595	194668
MbutiPygmy	Colombia_Checua_6000BP	Kaqchikel	Piapoco	284	1	11002	10945	198691
MbutiPygmy	Colombia_Checua_6000BP	Kaqchikel	Pima	-2047	-7.202	10910	11316	198691
MbutiPygmy	Colombia_Checua_6000BP	Kaqchikel	Purepecha	-982	-1.708	7218	7347	132006
MbutiPygmy	Colombia_Checua_6000BP	Kaqchikel	Quechua	979	4.554	11050	10855	198691
MbutiPygmy	Colombia_Checua_6000BP	Kaqchikel	Surui	1001	2.938	11030	10832	198691
MbutiPygmy	Colombia_Checua_6000BP	Kaqchikel	Tepehuano	-1029	-4.462	10933	11138	198691
MbutiPygmy	Colombia_Checua_6000BP	Kaqchikel	Teribe	519	1.522	10900	10797	198691
MbutiPygmy	Colombia_Checua_6000BP	Kaqchikel	Ticuna	-114	-365	10925	10948	198691
MbutiPygmy	Colombia_Checua_6000BP	Kaqchikel	Toba	602	2.05	10999	10879	198691
MbutiPygmy	Colombia_Checua_6000BP	Kaqchikel	Waunana	113	348	10902	10879	198691
MbutiPygmy	Colombia_Checua_6000BP	Kaqchikel	Wayuu	568	2.361	10946	10833	198691
MbutiPygmy	Colombia_Checua_6000BP	Kaqchikel	Wichi	1235	3.903	11067	10822	198691
MbutiPygmy	Colombia_Checua_6000BP	Kaqchikel	Yaghan	695	1.845	11025	10887	198659
MbutiPygmy	Colombia_Checua_6000BP	Kaqchikel	Yaqui	-1772	-2.8	5824	6018	109866
MbutiPygmy	Colombia_Checua_6000BP	Kaqchikel	Zapotec1	-992	-5.069	10860	11057	198691
MbutiPygmy	Colombia_Checua_6000BP	Kaqchikel	Zapotec2	-732	-3.447	10896	11041	198691
MbutiPygmy	Colombia_Checua_6000BP	Karitiana	Kogi	-975	-2.221	10888	11082	198689
MbutiPygmy	Colombia_Checua_6000BP	Karitiana	Maleku	-306	-627	10939	11000	198691
MbutiPygmy	Colombia_Checua_6000BP	Karitiana	Maya1	-852	-2.784	10885	11054	198691
MbutiPygmy	Colombia_Checua_6000BP	Karitiana	Maya2	-793	-2.393	10888	11045	198691
MbutiPygmy	Colombia_Checua_6000BP	Karitiana	Mixe	-1425	-4.088	10887	11170	198691
MbutiPygmy	Colombia_Checua_6000BP	Karitiana	Mixtec	-1304	-3.55	10934	11193	198685
MbutiPygmy	Colombia_Checua_6000BP	Karitiana	Ojibwa	-642	-12.998	10557	11799	193471
MbutiPygmy	Colombia_Checua_6000BP	Karitiana	Palikur	336	862	10796	10729	198686
MbutiPygmy	Colombia_Checua_6000BP	Karitiana	Parakana	-137	-277	10443	10470	194668
MbutiPygmy	Colombia_Checua_6000BP	Karitiana	Piapoco	-297	-866	10815	10874	198691
MbutiPygmy	Colombia_Checua_6000BP	Karitiana	Pima	-2629	-7.015	10912	11434	198691
MbutiPygmy	Colombia_Checua_6000BP	Karitiana	Purepecha	-1426	-2.178	7253	7441	132006
MbutiPygmy	Colombia_Checua_6000BP	Karitiana	Quechua	397	1.193	10988	10909	198691
MbutiPygmy	Colombia_Checua_6000BP	Karitiana	Surui	419	1.126	10686	10603	198691
MbutiPygmy	Colombia_Checua_6000BP	Karitiana	Tepehuano	-161	-4.813	10934	11254	198691
MbutiPygmy	Colombia_Checua_6000BP	Karitiana	Teribe	-62	-149	10922	10934	198691
MbutiPygmy	Colombia_Checua_6000BP	Karitiana	Ticuna	-696	-1.821	10760	10898	198691
MbutiPygmy	Colombia_Checua_6000BP	Karitiana	Toba	21	56	10894	10890	198691
MbutiPygmy	Colombia_Checua_6000BP	Karitiana	Waunana	-468	-1.192	10845	10938	198691
MbutiPygmy	Colombia_Checua_6000BP	Karitiana	Wayuu	-13	-38	10870	10873	198691
MbutiPygmy	Colombia_Checua_6000BP	Karitiana	Wichi	654	1.7	10933	10803	198691
MbutiPygmy	Colombia_Checua_6000BP	Karitiana	Yaghan	111	249	10947	10925	198659
MbutiPygmy	Colombia_Checua_6000BP	Karitiana	Yaqui	-281	-3.827	5777	6085	109866
MbutiPygmy	Colombia_Checua_6000BP	Karitiana	Zapotec1	-1573	-4.902	10894	11206	198691
MbutiPygmy	Colombia_Checua_6000BP	Karitiana	Zapotec2	-1313	-3.902	10921	11182	198691
MbutiPygmy	Colombia_Checua_6000BP	Kogi	Maleku	666	1.356	10659	10526	198689
MbutiPygmy	Colombia_Checua_6000BP	Kogi	Maya1	123	353	10989	10964	198689
MbutiPygmy	Colombia_Checua_6000BP	Kogi	Maya2	182	493	10997	10961	198689
MbutiPygmy	Colombia_Checua_6000BP	Kogi	Mixe	-452	-1.179	10997	11087	198689
MbutiPygmy	Colombia_Checua_6000BP	Kogi	Mixtec	-331	-816	11024	11089	198683
MbutiPygmy	Colombia_Checua_6000BP	Kogi	Ojibwa	-5432	-10.679	10623	11674	193469
MbutiPygmy	Colombia_Checua_6000BP	Kogi	Palikur	131	2.897	11038	10778	198684					Quechua relationship
MbutiPygmy	Colombia_Checua_6000BP	Kogi	Parakana	926	1.763	10690	10510	194668
MbutiPygmy	Colombia_Checua_6000BP	Kogi	Piapoco	677	1.648	11049	10914	198689
MbutiPygmy	Colombia_Checua_6000BP	Kogi	Pima	-1655	-4.089	10984	11313	198689
MbutiPygmy	Colombia_Checua_6000BP	Kogi	Purepecha	-1152	-1.694	7294	7446	132005
MbutiPygmy	Colombia_Checua_6000BP	Kogi	Quechua	1371	3.738	11114	10841	198689
MbutiPygmy	Colombia_Checua_6000BP	Kogi	Surui	1393	3.12	11112	10835	198689
MbutiPygmy	Colombia_Checua_6000BP	Kogi	Tepehuano	-636	-1.702	11025	11152	198689
MbutiPygmy	Colombia_Checua_6000BP	Kogi	Teribe	91	2.187	10568	10387	198689
MbutiPygmy	Colombia_Checua_6000BP	Kogi	Ticuna	278	628	10981	10925	198689
MbutiPygmy	Colombia_Checua_6000BP	Kogi	Toba	995	2.407	11039	10841	198689
MbutiPygmy	Colombia_Checua_6000BP	Kogi	Waunana	506	1.218	10816	10715	198689
MbutiPygmy	Colombia_Checua_6000BP	Kogi	Wayuu	963	2.707	10816	10625	198689
MbutiPygmy	Colombia_Checua_6000BP	Kogi	Wichi	163	3.817	11102	10778	198689
MbutiPygmy	Colombia_Checua_6000BP	Kogi	Yaghan	1087	2.286	11087	10871	198657
MbutiPygmy	Colombia_Checua_6000BP	Kogi	Yaqui	-2318	-3.189	5796	6051	109864
MbutiPygmy	Colombia_Checua_6000BP	Kogi	Zapotec1	-598	-1.695	10995	11114	198689
MbutiPygmy	Colombia_Checua_6000BP	Kogi	Zapotec2	-339	-918	11036	11103	198689
MbutiPygmy	Colombia_Checua_6000BP	Maleku	Maya1	-545	-1.341	10910	11018	198691
MbutiPygmy	Colombia_Checua_6000BP	Maleku	Maya2	-486	-1.149	10930	11027	198691
MbutiPygmy	Colombia_Checua_6000BP	Maleku	Mixe	-1119	-2.587	10936	11158	198691
MbutiPygmy	Colombia_Checua_6000BP	Maleku	Mixtec	-997	-2.121	10950	11148	198685
MbutiPygmy	Colombia_Checua_6000BP	Maleku	Ojibwa	-6134	-10.913	10580	11766	193471
MbutiPygmy	Colombia_Checua_6000BP	Maleku	Palikur	643	1.301	10968	10840	198686
MbutiPygmy	Colombia_Checua_6000BP	Maleku	Parakana	183	315	10678	10642	194668
MbutiPygmy	Colombia_Checua_6000BP	Maleku	Piapoco	9	21	10975	10973	198691
MbutiPygmy	Colombia_Checua_6000BP	Maleku	Pima	-2322	-5.039	10962	11423	198691
MbutiPygmy	Colombia_Checua_6000BP	Maleku	Purepecha	-1203	-1.647	7263	7422	132006
MbutiPygmy	Colombia_Checua_6000BP	Maleku	Quechua	704	1.678	11039	10899	198691
MbutiPygmy	Colombia_Checua_6000BP	Maleku	Surui	726	1.505	10962	10817	198691
MbutiPygmy	Colombia_Checua_6000BP	Maleku	Tepehuano	-1304	-3.027	10964	11223	198691
MbutiPygmy	Colombia_Checua_6000BP	Maleku	Teribe	244	539	10211	10162	198691
MbutiPygmy	Colombia_Checua_6000BP	Maleku	Ticuna	-389	-803	10906	10983	198691
MbutiPygmy	Colombia_Checua_6000BP	Maleku	Toba	328	688	11004	10939	198691
MbutiPygmy	Colombia_Checua_6000BP	Maleku	Waunana	-162	-346	10638	10671	198691
MbutiPygmy	Colombia_Checua_6000BP	Maleku	Wayuu	294	703	10696	10637	198691
MbutiPygmy	Colombia_Checua_6000BP	Maleku	Wichi	961	1.954	11044	10853	198691
MbutiPygmy	Colombia_Checua_6000BP	Maleku	Yaghan	421	789	11056	10973	198659
MbutiPygmy	Colombia_Checua_6000BP	Maleku	Yaqui	-1887	-2.458	5810	6018	109866
MbutiPygmy	Colombia_Checua_6000BP	Maleku	Zapotec1	-1267	-3.041	10918	11170	198691
MbutiPygmy	Colombia_Checua_6000BP	Maleku	Zapotec2	-1007	-2.344	10955	11155	198691
MbutiPygmy	Colombia_Checua_6000BP	Maya1	Maya2	59	315	10867	10856	198691
MbutiPygmy	Colombia_Checua_6000BP	Maya1	Mixe	-573	-2.706	10912	11026	198691
MbutiPygmy	Colombia_Checua_6000BP	Maya1	Mixtec	-452	-1.788	10954	11044	198685
MbutiPygmy	Colombia_Checua_6000BP	Maya1	Ojibwa	-5568	-13.888	10586	11663	193471
MbutiPygmy	Colombia_Checua_6000BP	Maya1	Palikur	1189	3.636	11031	10795	198686
MbutiPygmy	Colombia_Checua_6000BP	Maya1	Parakana	749	1.67	10716	10570	194668
MbutiPygmy	Colombia_Checua_6000BP	Maya1	Piapoco	555	2.172	11040	10930	198691
MbutiPygmy	Colombia_Checua_6000BP	Maya1	Pima	-1777	-7.029	10947	11300	198691
MbutiPygmy	Colombia_Checua_6000BP	Maya1	Purepecha	-931	-1.673	7238	7361	132006
MbutiPygmy	Colombia_Checua_6000BP	Maya1	Quechua	1249	6.442	11095	10847	198691
MbutiPygmy	Colombia_Checua_6000BP	Maya1	Surui	1271	3.882	11080	10828	198691
MbutiPygmy	Colombia_Checua_6000BP	Maya1	Tepehuano	-759	-3.693	10973	11124	198691
MbutiPygmy	Colombia_Checua_6000BP	Maya1	Teribe	789	2.285	11004	10847	198691
MbutiPygmy	Colombia_Checua_6000BP	Maya1	Ticuna	156	533	10973	10942	198691
MbutiPygmy	Colombia_Checua_6000BP	Maya1	Toba	873	3.196	11042	10869	198691
MbutiPygmy	Colombia_Checua_6000BP	Maya1	Waunana	383	1.229	10961	10885	198691
MbutiPygmy	Colombia_Checua_6000BP	Maya1	Wayuu	839	3.714	11008	10841	198691
MbutiPygmy	Colombia_Checua_6000BP	Maya1	Wichi	1506	5.009	11094	10795	198691
MbutiPygmy	Colombia_Checua_6000BP	Maya1	Yaghan	965	2.686	11092	10901	198659
MbutiPygmy	Colombia_Checua_6000BP	Maya1	Yaqui	-1779	-2.814	5846	6041	109866
MbutiPygmy	Colombia_Checua_6000BP	Maya1	Zapotec1	-722	-4.568	10899	11043	198691
MbutiPygmy	Colombia_Checua_6000BP	Maya1	Zapotec2	-461	-2.442	10935	11027	198691
MbutiPygmy	Colombia_Checua_6000BP	Maya2	Mixe	-633	-2.564	10899	11024	198691
MbutiPygmy	Colombia_Checua_6000BP	Maya2	Mixtec	-512	-1.862	10941	11043	198685
MbutiPygmy	Colombia_Checua_6000BP	Maya2	Ojibwa	-5581	-13.591	10568	11648	193471
MbutiPygmy	Colombia_Checua_6000BP	Maya2	Palikur	1129	3.217	11027	10803	198686
MbutiPygmy	Colombia_Checua_6000BP	Maya2	Parakana	698	1.517	10722	10586	194668
MbutiPygmy	Colombia_Checua_6000BP	Maya2	Piapoco	495	1.71	11043	10945	198691
MbutiPygmy	Colombia_Checua_6000BP	Maya2	Pima	-1836	-6.377	10938	11303	198691
MbutiPygmy	Colombia_Checua_6000BP	Maya2	Purepecha	-914	-1.578	7238	7359	132006
MbutiPygmy	Colombia_Checua_6000BP	Maya2	Quechua	119	5.182	11091	10855	198691
MbutiPygmy	Colombia_Checua_6000BP	Maya2	Surui	1212	3.512	11055	10814	198691
MbutiPygmy	Colombia_Checua_6000BP	Maya2	Tepehuano	-818	-3.409	10958	11121	198691
MbutiPygmy	Colombia_Checua_6000BP	Maya2	Teribe	73	2.022	11002	10857	198691
MbutiPygmy	Colombia_Checua_6000BP	Maya2	Ticuna	97	305	10972	10953	198691
MbutiPygmy	Colombia_Checua_6000BP	Maya2	Toba	814	2.637	11030	10869	198691
MbutiPygmy	Colombia_Checua_6000BP	Maya2	Waunana	324	988	10953	10888	198691
MbutiPygmy	Colombia_Checua_6000BP	Maya2	Wayuu	78	2.975	11012	10857	198691
MbutiPygmy	Colombia_Checua_6000BP	Maya2	Wichi	1447	4.562	11090	10803	198691
MbutiPygmy	Colombia_Checua_6000BP	Maya2	Yaghan	908	2.331	11067	10887	198659
MbutiPygmy	Colombia_Checua_6000BP	Maya2	Yaqui	-1768	-2.627	5819	6014	109866
MbutiPygmy	Colombia_Checua_6000BP	Maya2	Zapotec1	-781	-3.745	10894	11049	198691
MbutiPygmy	Colombia_Checua_6000BP	Maya2	Zapotec2	-521	-2.307	10931	11034	198691
MbutiPygmy	Colombia_Checua_6000BP	Mixe	Mixtec	12	433	10918	10894	198685
MbutiPygmy	Colombia_Checua_6000BP	Mixe	Ojibwa	-5007	-11.701	10633	11601	193471
MbutiPygmy	Colombia_Checua_6000BP	Mixe	Palikur	1761	4.716	11171	10821	198686
MbutiPygmy	Colombia_Checua_6000BP	Mixe	Parakana	1343	2.777	10828	10566	194668
MbutiPygmy	Colombia_Checua_6000BP	Mixe	Piapoco	1128	3.572	11170	10946	198691
MbutiPygmy	Colombia_Checua_6000BP	Mixe	Pima	-1203	-4.184	10969	11208	198691
MbutiPygmy	Colombia_Checua_6000BP	Mixe	Purepecha	-302	-532	7268	7308	132006
MbutiPygmy	Colombia_Checua_6000BP	Mixe	Quechua	1823	7.388	11187	10825	198691
MbutiPygmy	Colombia_Checua_6000BP	Mixe	Surui	1844	5.17	11199	10833	198691
MbutiPygmy	Colombia_Checua_6000BP	Mixe	Tepehuano	-185	-764	10995	11032	198691
MbutiPygmy	Colombia_Checua_6000BP	Mixe	Teribe	1363	3.577	11138	10867	198691
MbutiPygmy	Colombia_Checua_6000BP	Mixe	Ticuna	73	2.109	11099	10955	198691
MbutiPygmy	Colombia_Checua_6000BP	Mixe	Toba	1446	4.512	11150	10863	198691
MbutiPygmy	Colombia_Checua_6000BP	Mixe	Waunana	957	2.686	11116	10926	198691
MbutiPygmy	Colombia_Checua_6000BP	Mixe	Wayuu	1412	5.07	11126	10846	198691
MbutiPygmy	Colombia_Checua_6000BP	Mixe	Wichi	2079	6.12	11235	10822	198691
MbutiPygmy	Colombia_Checua_6000BP	Mixe	Yaghan	154	3.838	11191	10885	198659
MbutiPygmy	Colombia_Checua_6000BP	Mixe	Yaqui	-1065	-1.573	5863	5980	109866
MbutiPygmy	Colombia_Checua_6000BP	Mixe	Zapotec1	-148	-715	10893	10923	198691
MbutiPygmy	Colombia_Checua_6000BP	Mixe	Zapotec2	112	505	10924	10902	198691
MbutiPygmy	Colombia_Checua_6000BP	Mixtec	Ojibwa	-5129	-11.754	10623	11616	193465
MbutiPygmy	Colombia_Checua_6000BP	Mixtec	Palikur	1638	4.131	11177	10852	198680
MbutiPygmy	Colombia_Checua_6000BP	Mixtec	Parakana	1204	2.469	10820	10586	194662
MbutiPygmy	Colombia_Checua_6000BP	Mixtec	Piapoco	1007	3.047	11146	10946	198685
MbutiPygmy	Colombia_Checua_6000BP	Mixtec	Pima	-1324	-4.145	10975	11238	198685
MbutiPygmy	Colombia_Checua_6000BP	Mixtec	Purepecha	-1	-164	7290	7303	132000
MbutiPygmy	Colombia_Checua_6000BP	Mixtec	Quechua	1702	6.244	11188	10850	198685
MbutiPygmy	Colombia_Checua_6000BP	Mixtec	Surui	1723	4.486	11213	10871	198685
MbutiPygmy	Colombia_Checua_6000BP	Mixtec	Tepehuano	-306	-1.134	10984	11045	198685
MbutiPygmy	Colombia_Checua_6000BP	Mixtec	Teribe	1241	3.006	11136	10889	198685
MbutiPygmy	Colombia_Checua_6000BP	Mixtec	Ticuna	609	1.698	11085	10964	198685
MbutiPygmy	Colombia_Checua_6000BP	Mixtec	Toba	1325	3.913	11142	10879	198685
MbutiPygmy	Colombia_Checua_6000BP	Mixtec	Waunana	836	2.235	11112	10946	198685
MbutiPygmy	Colombia_Checua_6000BP	Mixtec	Wayuu	1291	4.176	11127	10870	198685
MbutiPygmy	Colombia_Checua_6000BP	Mixtec	Wichi	1958	5.511	11228	10839	198685
MbutiPygmy	Colombia_Checua_6000BP	Mixtec	Yaghan	1416	3.427	11213	10932	198653
MbutiPygmy	Colombia_Checua_6000BP	Mixtec	Yaqui	-822	-1.201	5843	5933	109863
MbutiPygmy	Colombia_Checua_6000BP	Mixtec	Zapotec1	-269	-1.152	10879	10932	198685
MbutiPygmy	Colombia_Checua_6000BP	Mixtec	Zapotec2	-9	-35	10908	10910	198685
MbutiPygmy	Colombia_Checua_6000BP	Ojibwa	Palikur	6715	13.276	11772	10473	193466
MbutiPygmy	Colombia_Checua_6000BP	Ojibwa	Parakana	6326	11.289	11460	10261	189559
MbutiPygmy	Colombia_Checua_6000BP	Ojibwa	Piapoco	6134	13.653	11782	10595	193471
MbutiPygmy	Colombia_Checua_6000BP	Ojibwa	Pima	3835	8.808	11466	10724	193471
MbutiPygmy	Colombia_Checua_6000BP	Ojibwa	Purepecha	4508	6.169	7568	6996	126857
MbutiPygmy	Colombia_Checua_6000BP	Ojibwa	Quechua	6779	16.182	11795	10483	193471
MbutiPygmy	Colombia_Checua_6000BP	Ojibwa	Surui	6797	13.87	11805	10490	193471
MbutiPygmy	Colombia_Checua_6000BP	Ojibwa	Tepehuano	4824	12.01	11587	10654	193471
MbutiPygmy	Colombia_Checua_6000BP	Ojibwa	Teribe	6475	12.77	11741	10488	193471
MbutiPygmy	Colombia_Checua_6000BP	Ojibwa	Ticuna	5713	12.031	11695	10590	193471
MbutiPygmy	Colombia_Checua_6000BP	Ojibwa	Toba	648	13.902	11760	10507	193471
MbutiPygmy	Colombia_Checua_6000BP	Ojibwa	Waunana	5907	12.31	11731	10588	193471
MbutiPygmy	Colombia_Checua_6000BP	Ojibwa	Wayuu	6395	14.504	11752	10515	193471
MbutiPygmy	Colombia_Checua_6000BP	Ojibwa	Wichi	7053	14.921	11832	10468	193471
MbutiPygmy	Colombia_Checua_6000BP	Ojibwa	Yaghan	6594	13.21	11754	10479	193442
MbutiPygmy	Colombia_Checua_6000BP	Ojibwa	Yaqui	3476	4.321	6132	5757	107966
MbutiPygmy	Colombia_Checua_6000BP	Ojibwa	Zapotec1	4818	11.963	11599	10667	193471
MbutiPygmy	Colombia_Checua_6000BP	Ojibwa	Zapotec2	5107	12.885	11605	10617	193471
MbutiPygmy	Colombia_Checua_6000BP	Palikur	Parakana	-428	-851	10389	10472	194663
MbutiPygmy	Colombia_Checua_6000BP	Palikur	Piapoco	-633	-1.734	10677	10803	198686
MbutiPygmy	Colombia_Checua_6000BP	Palikur	Pima	-2965	-7.141	10846	11435	198686
MbutiPygmy	Colombia_Checua_6000BP	Palikur	Purepecha	-2145	-3.219	7186	7470	132005
MbutiPygmy	Colombia_Checua_6000BP	Palikur	Quechua	61	174	10896	10883	198686
MbutiPygmy	Colombia_Checua_6000BP	Palikur	Surui	82	202	10697	10681	198686
MbutiPygmy	Colombia_Checua_6000BP	Palikur	Tepehuano	-1947	-5.266	10853	11240	198686
MbutiPygmy	Colombia_Checua_6000BP	Palikur	Teribe	-399	-0,9	10823	10902	198686
MbutiPygmy	Colombia_Checua_6000BP	Palikur	Ticuna	-1033	-2.575	10702	10908	198686
MbutiPygmy	Colombia_Checua_6000BP	Palikur	Toba	-316	-783	10829	10892	198686
MbutiPygmy	Colombia_Checua_6000BP	Palikur	Waunana	-804	-1.976	10735	10895	198686
MbutiPygmy	Colombia_Checua_6000BP	Palikur	Wayuu	-349	-983	10750	10820	198686
MbutiPygmy	Colombia_Checua_6000BP	Palikur	Wichi	318	764	10874	10810	198686
MbutiPygmy	Colombia_Checua_6000BP	Palikur	Yaghan	-223	-495	10906	10950	198654
MbutiPygmy	Colombia_Checua_6000BP	Palikur	Yaqui	-3151	-4.294	5754	6100	109864
MbutiPygmy	Colombia_Checua_6000BP	Palikur	Zapotec1	-191	-5.551	10794	11174	198686
MbutiPygmy	Colombia_Checua_6000BP	Palikur	Zapotec2	-165	-4.695	10848	11176	198686
MbutiPygmy	Colombia_Checua_6000BP	Parakana	Piapoco	-189	-407	10502	10539	194668
MbutiPygmy	Colombia_Checua_6000BP	Parakana	Pima	-2526	-4.964	10615	11107	194668
MbutiPygmy	Colombia_Checua_6000BP	Parakana	Purepecha	-1171	-1.581	7041	7192	129464
MbutiPygmy	Colombia_Checua_6000BP	Parakana	Quechua	485	1.072	10685	10591	194668
MbutiPygmy	Colombia_Checua_6000BP	Parakana	Surui	54	1.092	10450	10344	194668
MbutiPygmy	Colombia_Checua_6000BP	Parakana	Tepehuano	-1512	-3.271	10614	10908	194668
MbutiPygmy	Colombia_Checua_6000BP	Parakana	Teribe	97	186	10560	10541	194668
MbutiPygmy	Colombia_Checua_6000BP	Parakana	Ticuna	-613	-1.243	10441	10560	194668
MbutiPygmy	Colombia_Checua_6000BP	Parakana	Toba	137	273	10581	10555	194668
MbutiPygmy	Colombia_Checua_6000BP	Parakana	Waunana	-377	-761	10529	10602	194668
MbutiPygmy	Colombia_Checua_6000BP	Parakana	Wayuu	45	96	10525	10516	194668
MbutiPygmy	Colombia_Checua_6000BP	Parakana	Wichi	745	1.509	10613	10468	194668
MbutiPygmy	Colombia_Checua_6000BP	Parakana	Yaghan	177	316	10673	10639	194643
MbutiPygmy	Colombia_Checua_6000BP	Parakana	Yaqui	-2411	-2.881	5716	5975	107628
MbutiPygmy	Colombia_Checua_6000BP	Parakana	Zapotec1	-1477	-3.326	10577	10865	194668
MbutiPygmy	Colombia_Checua_6000BP	Parakana	Zapotec2	-1229	-2.663	10641	10881	194668
MbutiPygmy	Colombia_Checua_6000BP	Piapoco	Pima	-2331	-6.938	10955	11418	198691
MbutiPygmy	Colombia_Checua_6000BP	Piapoco	Purepecha	-1349	-2.217	7226	7404	132006
MbutiPygmy	Colombia_Checua_6000BP	Piapoco	Quechua	694	2.462	11023	10885	198691
MbutiPygmy	Colombia_Checua_6000BP	Piapoco	Surui	716	2.028	10890	10748	198691
MbutiPygmy	Colombia_Checua_6000BP	Piapoco	Tepehuano	-1313	-4.489	10983	11244	198691
MbutiPygmy	Colombia_Checua_6000BP	Piapoco	Teribe	235	578	10975	10928	198691
MbutiPygmy	Colombia_Checua_6000BP	Piapoco	Ticuna	-399	-1.175	10786	10866	198691
MbutiPygmy	Colombia_Checua_6000BP	Piapoco	Toba	318	948	10940	10877	198691
MbutiPygmy	Colombia_Checua_6000BP	Piapoco	Waunana	-171	-473	10881	10915	198691
MbutiPygmy	Colombia_Checua_6000BP	Piapoco	Wayuu	284	981	10879	10823	198691
MbutiPygmy	Colombia_Checua_6000BP	Piapoco	Wichi	951	2.7	11011	10822	198691
MbutiPygmy	Colombia_Checua_6000BP	Piapoco	Yaghan	409	985	11010	10928	198659
MbutiPygmy	Colombia_Checua_6000BP	Piapoco	Yaqui	-2102	-3.097	5844	6075	109866
MbutiPygmy	Colombia_Checua_6000BP	Piapoco	Zapotec1	-1276	-4.683	10931	11185	198691
MbutiPygmy	Colombia_Checua_6000BP	Piapoco	Zapotec2	-1016	-3.502	10967	11169	198691
MbutiPygmy	Colombia_Checua_6000BP	Pima	Purepecha	81	1.352	7379	7272	132006
MbutiPygmy	Colombia_Checua_6000BP	Pima	Quechua	3026	10.431	11450	10849	198691
MbutiPygmy	Colombia_Checua_6000BP	Pima	Surui	3048	7.694	11456	10850	198691
MbutiPygmy	Colombia_Checua_6000BP	Pima	Tepehuano	1018	4.144	11081	10879	198691
MbutiPygmy	Colombia_Checua_6000BP	Pima	Teribe	2566	6.411	11386	10876	198691
MbutiPygmy	Colombia_Checua_6000BP	Pima	Ticuna	1933	5.234	11354	10970	198691
MbutiPygmy	Colombia_Checua_6000BP	Pima	Toba	265	7.71	11418	10891	198691
MbutiPygmy	Colombia_Checua_6000BP	Pima	Waunana	216	5.535	11375	10945	198691
MbutiPygmy	Colombia_Checua_6000BP	Pima	Wayuu	2616	8.17	11380	10860	198691
MbutiPygmy	Colombia_Checua_6000BP	Pima	Wichi	3283	9.074	11453	10801	198691
MbutiPygmy	Colombia_Checua_6000BP	Pima	Yaghan	274	6.683	11421	10876	198659
MbutiPygmy	Colombia_Checua_6000BP	Pima	Yaqui	-373	-604	5743	5784	109866
MbutiPygmy	Colombia_Checua_6000BP	Pima	Zapotec1	1055	4.096	11198	10988	198691
MbutiPygmy	Colombia_Checua_6000BP	Pima	Zapotec2	1315	4.904	11219	10958	198691
MbutiPygmy	Colombia_Checua_6000BP	Purepecha	Quechua	1914	3.463	7439	7186	132006
MbutiPygmy	Colombia_Checua_6000BP	Purepecha	Surui	2381	3.561	7467	7152	132006
MbutiPygmy	Colombia_Checua_6000BP	Purepecha	Tepehuano	38	67	7265	7260	132006
MbutiPygmy	Colombia_Checua_6000BP	Purepecha	Teribe	185	2.781	7456	7211	132006
MbutiPygmy	Colombia_Checua_6000BP	Purepecha	Ticuna	966	1.474	7398	7270	132006
MbutiPygmy	Colombia_Checua_6000BP	Purepecha	Toba	1794	2.843	7438	7201	132006
MbutiPygmy	Colombia_Checua_6000BP	Purepecha	Waunana	932	1.503	7369	7246	132006
MbutiPygmy	Colombia_Checua_6000BP	Purepecha	Wayuu	1554	2.608	7432	7227	132006
MbutiPygmy	Colombia_Checua_6000BP	Purepecha	Wichi	2349	3.577	7482	7172	132006
MbutiPygmy	Colombia_Checua_6000BP	Purepecha	Yaghan	175	2.527	7470	7239	131989
MbutiPygmy	Colombia_Checua_6000BP	Purepecha	Yaqui	-816	-0,8	3785	3843	71017
MbutiPygmy	Colombia_Checua_6000BP	Purepecha	Zapotec1	102	181	7277	7264	132006
MbutiPygmy	Colombia_Checua_6000BP	Purepecha	Zapotec2	364	0,64	7309	7261	132006
MbutiPygmy	Colombia_Checua_6000BP	Quechua	Surui	22	65	10914	10910	198691
MbutiPygmy	Colombia_Checua_6000BP	Quechua	Tepehuano	-2008	-8.44	10862	11261	198691
MbutiPygmy	Colombia_Checua_6000BP	Quechua	Teribe	-46	-1.247	10909	11000	198691
MbutiPygmy	Colombia_Checua_6000BP	Quechua	Ticuna	-1093	-3.533	10809	11026	198691
MbutiPygmy	Colombia_Checua_6000BP	Quechua	Toba	-376	-1.298	10887	10962	198691
MbutiPygmy	Colombia_Checua_6000BP	Quechua	Waunana	-866	-2.584	10843	11015	198691
MbutiPygmy	Colombia_Checua_6000BP	Quechua	Wayuu	-41	-1.635	10875	10957	198691
MbutiPygmy	Colombia_Checua_6000BP	Quechua	Wichi	257	819	10958	10907	198691
MbutiPygmy	Colombia_Checua_6000BP	Quechua	Yaghan	-283	-793	10881	10938	198659
MbutiPygmy	Colombia_Checua_6000BP	Quechua	Yaqui	-2748	-4.189	5797	6099	109866
MbutiPygmy	Colombia_Checua_6000BP	Quechua	Zapotec1	-1971	-9.883	10812	11203	198691
MbutiPygmy	Colombia_Checua_6000BP	Quechua	Zapotec2	-1711	-7.659	10846	11185	198691
MbutiPygmy	Colombia_Checua_6000BP	Surui	Tepehuano	-2029	-5.57	10852	11256	198691
MbutiPygmy	Colombia_Checua_6000BP	Surui	Teribe	-482	-1.109	10863	10959	198691
MbutiPygmy	Colombia_Checua_6000BP	Surui	Ticuna	-1115	-2.833	10734	10955	198691
MbutiPygmy	Colombia_Checua_6000BP	Surui	Toba	-398	-987	10828	10907	198691
MbutiPygmy	Colombia_Checua_6000BP	Surui	Waunana	-888	-2.145	10772	10948	198691
MbutiPygmy	Colombia_Checua_6000BP	Surui	Wayuu	-432	-1.256	10784	10870	198691
MbutiPygmy	Colombia_Checua_6000BP	Surui	Wichi	235	574	10895	10848	198691
MbutiPygmy	Colombia_Checua_6000BP	Surui	Yaghan	-308	-669	10931	10992	198659
MbutiPygmy	Colombia_Checua_6000BP	Surui	Yaqui	-2589	-3.457	5821	6106	109866
MbutiPygmy	Colombia_Checua_6000BP	Surui	Zapotec1	-1992	-6.03	10812	11208	198691
MbutiPygmy	Colombia_Checua_6000BP	Surui	Zapotec2	-1732	-4.993	10871	11216	198691
MbutiPygmy	Colombia_Checua_6000BP	Tepehuano	Teribe	1548	4.093	11200	10893	198691
MbutiPygmy	Colombia_Checua_6000BP	Tepehuano	Ticuna	915	2.73	11158	10976	198691
MbutiPygmy	Colombia_Checua_6000BP	Tepehuano	Toba	1631	5.217	11233	10909	198691
MbutiPygmy	Colombia_Checua_6000BP	Tepehuano	Waunana	1142	3.295	11186	10959	198691
MbutiPygmy	Colombia_Checua_6000BP	Tepehuano	Wayuu	1597	5.775	11209	10891	198691
MbutiPygmy	Colombia_Checua_6000BP	Tepehuano	Wichi	2264	6.915	11286	10836	198691
MbutiPygmy	Colombia_Checua_6000BP	Tepehuano	Yaghan	1724	4.381	11253	10911	198659
MbutiPygmy	Colombia_Checua_6000BP	Tepehuano	Yaqui	-1131	-1.813	5769	5893	109866
MbutiPygmy	Colombia_Checua_6000BP	Tepehuano	Zapotec1	37	184	11007	11000	198691
MbutiPygmy	Colombia_Checua_6000BP	Tepehuano	Zapotec2	297	1.394	11046	10987	198691
MbutiPygmy	Colombia_Checua_6000BP	Teribe	Ticuna	-633	-1.446	10842	10968	198691
MbutiPygmy	Colombia_Checua_6000BP	Teribe	Toba	83	203	10940	10923	198691
MbutiPygmy	Colombia_Checua_6000BP	Teribe	Waunana	-406	-989	10551	10631	198691
MbutiPygmy	Colombia_Checua_6000BP	Teribe	Wayuu	49	142	10611	10601	198691
MbutiPygmy	Colombia_Checua_6000BP	Teribe	Wichi	716	1.697	10938	10796	198691
MbutiPygmy	Colombia_Checua_6000BP	Teribe	Yaghan	174	362	10990	10955	198659
MbutiPygmy	Colombia_Checua_6000BP	Teribe	Yaqui	-2465	-3.364	5756	6027	109866
MbutiPygmy	Colombia_Checua_6000BP	Teribe	Zapotec1	-1511	-4.237	10860	11160	198691
MbutiPygmy	Colombia_Checua_6000BP	Teribe	Zapotec2	-1251	-3.457	10902	11151	198691
MbutiPygmy	Colombia_Checua_6000BP	Ticuna	Toba	717	1.964	10945	10803	198691
MbutiPygmy	Colombia_Checua_6000BP	Ticuna	Waunana	227	592	10879	10834	198691
MbutiPygmy	Colombia_Checua_6000BP	Ticuna	Wayuu	683	2.062	10912	10777	198691
MbutiPygmy	Colombia_Checua_6000BP	Ticuna	Wichi	135	3.6	11005	10737	198691
MbutiPygmy	Colombia_Checua_6000BP	Ticuna	Yaghan	807	1.882	11020	10859	198659
MbutiPygmy	Colombia_Checua_6000BP	Ticuna	Yaqui	-222	-3.055	5801	6045	109866
MbutiPygmy	Colombia_Checua_6000BP	Ticuna	Zapotec1	-878	-2.843	10942	11116	198691
MbutiPygmy	Colombia_Checua_6000BP	Ticuna	Zapotec2	-618	-1.905	10996	11119	198691
MbutiPygmy	Colombia_Checua_6000BP	Toba	Waunana	-489	-1.294	10862	10959	198691
MbutiPygmy	Colombia_Checua_6000BP	Toba	Wayuu	-34	-105	10889	10895	198691
MbutiPygmy	Colombia_Checua_6000BP	Toba	Wichi	633	2.012	10411	10285	198691
MbutiPygmy	Colombia_Checua_6000BP	Toba	Yaghan	92	0,22	10935	10917	198659
MbutiPygmy	Colombia_Checua_6000BP	Toba	Yaqui	-2545	-3.729	5755	6035	109866
MbutiPygmy	Colombia_Checua_6000BP	Toba	Zapotec1	-1594	-5.667	10856	11173	198691
MbutiPygmy	Colombia_Checua_6000BP	Toba	Zapotec2	-1334	-4.401	10882	11147	198691
MbutiPygmy	Colombia_Checua_6000BP	Waunana	Wayuu	455	1.39	10773	10682	198691
MbutiPygmy	Colombia_Checua_6000BP	Waunana	Wichi	1122	2.805	10990	10767	198691
MbutiPygmy	Colombia_Checua_6000BP	Waunana	Yaghan	583	1.283	10980	10865	198659
MbutiPygmy	Colombia_Checua_6000BP	Waunana	Yaqui	-2126	-2.955	5815	6049	109866
MbutiPygmy	Colombia_Checua_6000BP	Waunana	Zapotec1	-1105	-3.397	10897	11116	198691
MbutiPygmy	Colombia_Checua_6000BP	Waunana	Zapotec2	-845	-2.511	10942	11110	198691
MbutiPygmy	Colombia_Checua_6000BP	Wayuu	Wichi	667	1.938	10935	10803	198691
MbutiPygmy	Colombia_Checua_6000BP	Wayuu	Yaghan	125	308	10944	10919	198659
MbutiPygmy	Colombia_Checua_6000BP	Wayuu	Yaqui	-2493	-3.743	5796	6070	109866
MbutiPygmy	Colombia_Checua_6000BP	Wayuu	Zapotec1	-156	-6.381	10834	11144	198691
MbutiPygmy	Colombia_Checua_6000BP	Wayuu	Zapotec2	-13	-4.972	10885	11143	198691
MbutiPygmy	Colombia_Checua_6000BP	Wichi	Yaghan	-541	-1.244	10867	10974	198659
MbutiPygmy	Colombia_Checua_6000BP	Wichi	Yaqui	-3275	-4.57	5741	6101	109866
MbutiPygmy	Colombia_Checua_6000BP	Wichi	Zapotec1	-2227	-7.346	10785	11228	198691
MbutiPygmy	Colombia_Checua_6000BP	Wichi	Zapotec2	-1967	-6.07	10832	11223	198691
MbutiPygmy	Colombia_Checua_6000BP	Yaghan	Yaqui	-2548	-3.109	5837	6117	109850
MbutiPygmy	Colombia_Checua_6000BP	Yaghan	Zapotec1	-1686	-4.556	10882	11217	198659
MbutiPygmy	Colombia_Checua_6000BP	Yaghan	Zapotec2	-1426	-3.705	10917	11200	198659
MbutiPygmy	Colombia_Checua_6000BP	Yaqui	Zapotec1	912	1.426	5931	5831	109866
MbutiPygmy	Colombia_Checua_6000BP	Yaqui	Zapotec2	1416	2.198	5976	5821	109866
MbutiPygmy	Colombia_Checua_6000BP	Zapotec1	Zapotec2	26	1.513	10919	10867	198691
MbutiPygmy	Colombia_LagunadelaHerrera_2000BP	Algonquin	Arara	8582	15.38	13925	11950	230114
MbutiPygmy	Colombia_LagunadelaHerrera_2000BP	Algonquin	Arhuaco	9165	17.567	14971	12790	237912
MbutiPygmy	Colombia_LagunadelaHerrera_2000BP	Algonquin	Aymara	7869	19.539	15307	13362	247190
MbutiPygmy	Colombia_LagunadelaHerrera_2000BP	Algonquin	Bribri	11763	25.144	15945	13038	247190
MbutiPygmy	Colombia_LagunadelaHerrera_2000BP	Algonquin	Cabecar	11765	27.257	15867	12959	247190
MbutiPygmy	Colombia_LagunadelaHerrera_2000BP	Algonquin	Chane	8313	17.344	15437	13382	247162
MbutiPygmy	Colombia_LagunadelaHerrera_2000BP	Algonquin	Chilote	762	17.191	14851	13025	239604
MbutiPygmy	Colombia_LagunadelaHerrera_2000BP	Algonquin	Chono	8147	15.774	14190	12332	228062
MbutiPygmy	Colombia_LagunadelaHerrera_2000BP	Algonquin	Chorotega	1042	13.699	7874	6566	125524
MbutiPygmy	Colombia_LagunadelaHerrera_2000BP	Algonquin	Diaguita	8334	17.555	14990	12981	241112
MbutiPygmy	Colombia_LagunadelaHerrera_2000BP	Algonquin	Embera	10165	22.624	15671	13158	247190
MbutiPygmy	Colombia_LagunadelaHerrera_2000BP	Algonquin	Guahibo	8767	20.217	15492	13325	247190
MbutiPygmy	Colombia_LagunadelaHerrera_2000BP	Algonquin	Guarani	8278	19.743	15381	13335	247189
MbutiPygmy	Colombia_LagunadelaHerrera_2000BP	Algonquin	Guaymi	11806	25.577	15856	12938	247190
MbutiPygmy	Colombia_LagunadelaHerrera_2000BP	Algonquin	Huetar	9842	13.558	8292	6988	132504
MbutiPygmy	Colombia_LagunadelaHerrera_2000BP	Algonquin	Hulliche	7856	17.098	15249	13317	246023
MbutiPygmy	Colombia_LagunadelaHerrera_2000BP	Algonquin	Inga	9551	23.368	15543	13182	247190
MbutiPygmy	Colombia_LagunadelaHerrera_2000BP	Algonquin	Jamamadi	8266	14.623	15152	13126	245041
MbutiPygmy	Colombia_LagunadelaHerrera_2000BP	Algonquin	Kaingang	7933	14.412	12980	11307	210823
MbutiPygmy	Colombia_LagunadelaHerrera_2000BP	Algonquin	Kaqchikel	8162	20.249	15348	13330	247190
MbutiPygmy	Colombia_LagunadelaHerrera_2000BP	Algonquin	Karitiana	8173	18.405	15393	13373	247190
MbutiPygmy	Colombia_LagunadelaHerrera_2000BP	Algonquin	Kogi	9733	20.993	15669	13264	247189
MbutiPygmy	Colombia_LagunadelaHerrera_2000BP	Algonquin	Maleku	11143	21.476	15786	13031	247190
MbutiPygmy	Colombia_LagunadelaHerrera_2000BP	Algonquin	Maya1	7639	19.471	15302	13414	247190
MbutiPygmy	Colombia_LagunadelaHerrera_2000BP	Algonquin	Maya2	7553	19.272	15284	13417	247190
MbutiPygmy	Colombia_LagunadelaHerrera_2000BP	Algonquin	Mixe	6665	16.963	15137	13489	247190
MbutiPygmy	Colombia_LagunadelaHerrera_2000BP	Algonquin	Mixtec	6596	16.314	15138	13508	247182
MbutiPygmy	Colombia_LagunadelaHerrera_2000BP	Algonquin	Ojibwa	1319	2.981	13650	13333	240136
MbutiPygmy	Colombia_LagunadelaHerrera_2000BP	Algonquin	Palikur	8465	18.247	15344	13251	247182
MbutiPygmy	Colombia_LagunadelaHerrera_2000BP	Algonquin	Parakana	8212	15.304	14972	12986	241822
MbutiPygmy	Colombia_LagunadelaHerrera_2000BP	Algonquin	Piapoco	8094	18.513	15416	13416	247190
MbutiPygmy	Colombia_LagunadelaHerrera_2000BP	Algonquin	Pima	5173	12.584	14963	13685	247190
MbutiPygmy	Colombia_LagunadelaHerrera_2000BP	Algonquin	Purepecha	6034	9.038	9988	8999	163921
MbutiPygmy	Colombia_LagunadelaHerrera_2000BP	Algonquin	Quechua	7882	19.876	15300	13352	247190
MbutiPygmy	Colombia_LagunadelaHerrera_2000BP	Algonquin	Surui	8281	17.79	15365	13318	247190
MbutiPygmy	Colombia_LagunadelaHerrera_2000BP	Algonquin	Tepehuano	6224	15.762	15100	13562	247190
MbutiPygmy	Colombia_LagunadelaHerrera_2000BP	Algonquin	Teribe	12157	26.03	15929	12924	247190
MbutiPygmy	Colombia_LagunadelaHerrera_2000BP	Algonquin	Ticuna	8821	19.178	15531	13351	247190
MbutiPygmy	Colombia_LagunadelaHerrera_2000BP	Algonquin	Toba	8057	18.422	15378	13386	247190
MbutiPygmy	Colombia_LagunadelaHerrera_2000BP	Algonquin	Waunana	9576	20.813	15558	13191	247190
MbutiPygmy	Colombia_LagunadelaHerrera_2000BP	Algonquin	Wayuu	9752	23.518	15595	13185	247190
MbutiPygmy	Colombia_LagunadelaHerrera_2000BP	Algonquin	Wichi	8561	18.725	15447	13330	247190
MbutiPygmy	Colombia_LagunadelaHerrera_2000BP	Algonquin	Yaghan	7649	16.78	15290	13400	247149
MbutiPygmy	Colombia_LagunadelaHerrera_2000BP	Algonquin	Yaqui	5259	7.152	8056	7330	137954
MbutiPygmy	Colombia_LagunadelaHerrera_2000BP	Algonquin	Zapotec1	6679	17.209	15151	13500	247190
MbutiPygmy	Colombia_LagunadelaHerrera_2000BP	Algonquin	Zapotec2	6699	17.007	15147	13491	247190
MbutiPygmy	Colombia_LagunadelaHerrera_2000BP	Arara	Arhuaco	722	1.349	12285	12120	228511
MbutiPygmy	Colombia_LagunadelaHerrera_2000BP	Arara	Aymara	-565	-1.3	12646	12781	238863
MbutiPygmy	Colombia_LagunadelaHerrera_2000BP	Arara	Bribri	3204	6.777	13140	12375	238863
MbutiPygmy	Colombia_LagunadelaHerrera_2000BP	Arara	Cabecar	3129	6.997	13142	12395	238863
MbutiPygmy	Colombia_LagunadelaHerrera_2000BP	Arara	Chane	-198	-0,41	12617	12664	238839
MbutiPygmy	Colombia_LagunadelaHerrera_2000BP	Arara	Chilote	-971	-1.983	12253	12478	231577
MbutiPygmy	Colombia_LagunadelaHerrera_2000BP	Arara	Chono	-483	-888	11730	11837	220932
MbutiPygmy	Colombia_LagunadelaHerrera_2000BP	Arara	Chorotega	1053	1.273	6457	6328	122181
MbutiPygmy	Colombia_LagunadelaHerrera_2000BP	Arara	Diaguita	-137	-272	12336	12367	232614
MbutiPygmy	Colombia_LagunadelaHerrera_2000BP	Arara	Embera	1609	3.452	12918	12534	238863
MbutiPygmy	Colombia_LagunadelaHerrera_2000BP	Arara	Guahibo	25	552	12653	12593	238863
MbutiPygmy	Colombia_LagunadelaHerrera_2000BP	Arara	Guarani	-149	-344	12520	12556	238863
MbutiPygmy	Colombia_LagunadelaHerrera_2000BP	Arara	Guaymi	321	6.666	13089	12322	238863
MbutiPygmy	Colombia_LagunadelaHerrera_2000BP	Arara	Huetar	1411	1.86	6815	6636	126847
MbutiPygmy	Colombia_LagunadelaHerrera_2000BP	Arara	Hulliche	-694	-1.448	12564	12729	237853
MbutiPygmy	Colombia_LagunadelaHerrera_2000BP	Arara	Inga	912	2.065	12784	12566	238863
MbutiPygmy	Colombia_LagunadelaHerrera_2000BP	Arara	Jamamadi	-261	-464	12485	12547	236867
MbutiPygmy	Colombia_LagunadelaHerrera_2000BP	Arara	Kaingang	-495	-856	10677	10778	205314
MbutiPygmy	Colombia_LagunadelaHerrera_2000BP	Arara	Kaqchikel	-407	-954	12686	12783	238863
MbutiPygmy	Colombia_LagunadelaHerrera_2000BP	Arara	Karitiana	-38	-833	12458	12549	238863
MbutiPygmy	Colombia_LagunadelaHerrera_2000BP	Arara	Kogi	1286	2.614	12911	12603	238862
MbutiPygmy	Colombia_LagunadelaHerrera_2000BP	Arara	Maleku	2603	5.015	13102	12481	238863
MbutiPygmy	Colombia_LagunadelaHerrera_2000BP	Arara	Maya1	-919	-2.234	12632	12852	238863
MbutiPygmy	Colombia_LagunadelaHerrera_2000BP	Arara	Maya2	-985	-2.339	12629	12864	238863
MbutiPygmy	Colombia_LagunadelaHerrera_2000BP	Arara	Mixe	-1829	-4.116	12589	13026	238863
MbutiPygmy	Colombia_LagunadelaHerrera_2000BP	Arara	Mixtec	-1902	-4.176	12606	13060	238855
MbutiPygmy	Colombia_LagunadelaHerrera_2000BP	Arara	Ojibwa	-6993	-13.452	12222	13847	232371
MbutiPygmy	Colombia_LagunadelaHerrera_2000BP	Arara	Palikur	-23	-0,05	12446	12452	238855
MbutiPygmy	Colombia_LagunadelaHerrera_2000BP	Arara	Parakana	-185	-356	11946	11990	234220
MbutiPygmy	Colombia_LagunadelaHerrera_2000BP	Arara	Piapoco	-513	-1.153	12533	12656	238863
MbutiPygmy	Colombia_LagunadelaHerrera_2000BP	Arara	Pima	-332	-7.238	12596	13389	238863
MbutiPygmy	Colombia_LagunadelaHerrera_2000BP	Arara	Purepecha	-2811	-3.959	8335	8780	158492
MbutiPygmy	Colombia_LagunadelaHerrera_2000BP	Arara	Quechua	-644	-1.501	12644	12798	238863
MbutiPygmy	Colombia_LagunadelaHerrera_2000BP	Arara	Surui	-211	-461	12386	12437	238863
MbutiPygmy	Colombia_LagunadelaHerrera_2000BP	Arara	Tepehuano	-2294	-5.278	12615	13163	238863
MbutiPygmy	Colombia_LagunadelaHerrera_2000BP	Arara	Teribe	3455	7.035	13144	12319	238863
MbutiPygmy	Colombia_LagunadelaHerrera_2000BP	Arara	Ticuna	304	636	12681	12608	238863
MbutiPygmy	Colombia_LagunadelaHerrera_2000BP	Arara	Toba	-427	-928	12620	12722	238863
MbutiPygmy	Colombia_LagunadelaHerrera_2000BP	Arara	Waunana	1208	2.484	12831	12542	238863
MbutiPygmy	Colombia_LagunadelaHerrera_2000BP	Arara	Wayuu	125	2.826	12819	12521	238863
MbutiPygmy	Colombia_LagunadelaHerrera_2000BP	Arara	Wichi	-58	-128	12636	12649	238863
MbutiPygmy	Colombia_LagunadelaHerrera_2000BP	Arara	Yaghan	-851	-1.723	12623	12826	238822
MbutiPygmy	Colombia_LagunadelaHerrera_2000BP	Arara	Yaqui	-3369	-4.292	6747	7191	131845
MbutiPygmy	Colombia_LagunadelaHerrera_2000BP	Arara	Zapotec1	-1924	-4.474	12617	13076	238863
MbutiPygmy	Colombia_LagunadelaHerrera_2000BP	Arara	Zapotec2	-1846	-4.167	12667	13108	238863
MbutiPygmy	Colombia_LagunadelaHerrera_2000BP	Arhuaco	Aymara	-1354	-3.6	13568	13902	246438
MbutiPygmy	Colombia_LagunadelaHerrera_2000BP	Arhuaco	Bribri	2474	6.301	13509	12899	246438
MbutiPygmy	Colombia_LagunadelaHerrera_2000BP	Arhuaco	Cabecar	2374	6.754	13466	12881	246438
MbutiPygmy	Colombia_LagunadelaHerrera_2000BP	Arhuaco	Chane	-967	-2.223	13595	13834	246414
MbutiPygmy	Colombia_LagunadelaHerrera_2000BP	Arhuaco	Chilote	-1536	-3.299	13183	13550	238880
MbutiPygmy	Colombia_LagunadelaHerrera_2000BP	Arhuaco	Chono	-1158	-2.279	12570	12833	227475
MbutiPygmy	Colombia_LagunadelaHerrera_2000BP	Arhuaco	Chorotega	611	783	6858	6782	124955
MbutiPygmy	Colombia_LagunadelaHerrera_2000BP	Arhuaco	Diaguita	-846	-1.869	13258	13462	240284
MbutiPygmy	Colombia_LagunadelaHerrera_2000BP	Arhuaco	Embera	921	2.362	13614	13387	246438
MbutiPygmy	Colombia_LagunadelaHerrera_2000BP	Arhuaco	Guahibo	-568	-1.344	13636	13775	246438
MbutiPygmy	Colombia_LagunadelaHerrera_2000BP	Arhuaco	Guarani	-979	-2.487	13556	13797	246437
MbutiPygmy	Colombia_LagunadelaHerrera_2000BP	Arhuaco	Guaymi	2478	6.457	13496	12885	246438
MbutiPygmy	Colombia_LagunadelaHerrera_2000BP	Arhuaco	Huetar	762	1.156	7235	7132	134305
MbutiPygmy	Colombia_LagunadelaHerrera_2000BP	Arhuaco	Hulliche	-1402	-3.241	13481	13825	245271
MbutiPygmy	Colombia_LagunadelaHerrera_2000BP	Arhuaco	Inga	274	693	13714	13646	246438
MbutiPygmy	Colombia_LagunadelaHerrera_2000BP	Arhuaco	Jamamadi	-945	-1.801	13441	13672	244648
MbutiPygmy	Colombia_LagunadelaHerrera_2000BP	Arhuaco	Kaingang	-1524	-2.723	11530	11853	211663
MbutiPygmy	Colombia_LagunadelaHerrera_2000BP	Arhuaco	Kaqchikel	-1177	-3.276	13520	13810	246438
MbutiPygmy	Colombia_LagunadelaHerrera_2000BP	Arhuaco	Karitiana	-111	-2.644	13583	13856	246438
MbutiPygmy	Colombia_LagunadelaHerrera_2000BP	Arhuaco	Kogi	466	1.119	12955	12841	246437
MbutiPygmy	Colombia_LagunadelaHerrera_2000BP	Arhuaco	Maleku	1637	3.724	13477	13074	246438
MbutiPygmy	Colombia_LagunadelaHerrera_2000BP	Arhuaco	Maya1	-1682	-4.735	13523	13938	246438
MbutiPygmy	Colombia_LagunadelaHerrera_2000BP	Arhuaco	Maya2	-1684	-4.53	13508	13923	246438
MbutiPygmy	Colombia_LagunadelaHerrera_2000BP	Arhuaco	Mixe	-2599	-6.869	13487	14128	246438
MbutiPygmy	Colombia_LagunadelaHerrera_2000BP	Arhuaco	Mixtec	-264	-6.524	13497	14147	246430
MbutiPygmy	Colombia_LagunadelaHerrera_2000BP	Arhuaco	Ojibwa	-789	-17.042	12921	14809	239291
MbutiPygmy	Colombia_LagunadelaHerrera_2000BP	Arhuaco	Palikur	-85	-2.039	13507	13717	246430
MbutiPygmy	Colombia_LagunadelaHerrera_2000BP	Arhuaco	Parakana	-1097	-2.145	13115	13380	241150
MbutiPygmy	Colombia_LagunadelaHerrera_2000BP	Arhuaco	Piapoco	-1203	-2.944	13543	13840	246438
MbutiPygmy	Colombia_LagunadelaHerrera_2000BP	Arhuaco	Pima	-4075	-10.028	13416	14420	246438
MbutiPygmy	Colombia_LagunadelaHerrera_2000BP	Arhuaco	Purepecha	-3414	-5.305	8902	9460	163492
MbutiPygmy	Colombia_LagunadelaHerrera_2000BP	Arhuaco	Quechua	-1362	-3.691	13544	13879	246438
MbutiPygmy	Colombia_LagunadelaHerrera_2000BP	Arhuaco	Surui	-1103	-2.524	13528	13800	246438
MbutiPygmy	Colombia_LagunadelaHerrera_2000BP	Arhuaco	Tepehuano	-3101	-8.236	13505	14269	246438
MbutiPygmy	Colombia_LagunadelaHerrera_2000BP	Arhuaco	Teribe	2798	6.99	13513	12823	246438
MbutiPygmy	Colombia_LagunadelaHerrera_2000BP	Arhuaco	Ticuna	-379	-921	13682	13776	246438
MbutiPygmy	Colombia_LagunadelaHerrera_2000BP	Arhuaco	Toba	-1122	-2.734	13575	13852	246438
MbutiPygmy	Colombia_LagunadelaHerrera_2000BP	Arhuaco	Waunana	44	1.061	13565	13457	246438
MbutiPygmy	Colombia_LagunadelaHerrera_2000BP	Arhuaco	Wayuu	551	1.494	13488	13352	246438
MbutiPygmy	Colombia_LagunadelaHerrera_2000BP	Arhuaco	Wichi	-771	-1.82	13611	13801	246438
MbutiPygmy	Colombia_LagunadelaHerrera_2000BP	Arhuaco	Yaghan	-1544	-3.392	13584	13964	246397
MbutiPygmy	Colombia_LagunadelaHerrera_2000BP	Arhuaco	Yaqui	-3649	-4.889	7107	7594	133455
MbutiPygmy	Colombia_LagunadelaHerrera_2000BP	Arhuaco	Zapotec1	-265	-7.21	13493	14146	246438
MbutiPygmy	Colombia_LagunadelaHerrera_2000BP	Arhuaco	Zapotec2	-2554	-7.065	13512	14142	246438
MbutiPygmy	Colombia_LagunadelaHerrera_2000BP	Aymara	Bribri	3846	13.114	14804	13814	257528
MbutiPygmy	Colombia_LagunadelaHerrera_2000BP	Aymara	Cabecar	3843	15.867	14775	13786	257528
MbutiPygmy	Colombia_LagunadelaHerrera_2000BP	Aymara	Chane	443	1.438	14222	14108	257499
MbutiPygmy	Colombia_LagunadelaHerrera_2000BP	Aymara	Chilote	-306	-1.074	13698	13774	249941
MbutiPygmy	Colombia_LagunadelaHerrera_2000BP	Aymara	Chono	139	397	13041	13008	238064
MbutiPygmy	Colombia_LagunadelaHerrera_2000BP	Aymara	Chorotega	2458	4.171	7371	7048	131562
MbutiPygmy	Colombia_LagunadelaHerrera_2000BP	Aymara	Diaguita	372	1.272	13629	13536	250970
MbutiPygmy	Colombia_LagunadelaHerrera_2000BP	Aymara	Embera	2314	8.362	14548	13953	257528
MbutiPygmy	Colombia_LagunadelaHerrera_2000BP	Aymara	Guahibo	857	3.43	14339	14118	257528
MbutiPygmy	Colombia_LagunadelaHerrera_2000BP	Aymara	Guarani	406	1.779	14218	14113	257527
MbutiPygmy	Colombia_LagunadelaHerrera_2000BP	Aymara	Guaymi	3926	13.219	14766	13755	257528
MbutiPygmy	Colombia_LagunadelaHerrera_2000BP	Aymara	Huetar	2484	4.431	7670	7332	135999
MbutiPygmy	Colombia_LagunadelaHerrera_2000BP	Aymara	Hulliche	-57	-205	14051	14066	256361
MbutiPygmy	Colombia_LagunadelaHerrera_2000BP	Aymara	Inga	1612	7.024	14373	13958	257528
MbutiPygmy	Colombia_LagunadelaHerrera_2000BP	Aymara	Jamamadi	368	912	14094	14000	255325
MbutiPygmy	Colombia_LagunadelaHerrera_2000BP	Aymara	Kaingang	14	0,34	12108	12077	220178
MbutiPygmy	Colombia_LagunadelaHerrera_2000BP	Aymara	Kaqchikel	219	1.173	14266	14210	257528
MbutiPygmy	Colombia_LagunadelaHerrera_2000BP	Aymara	Karitiana	262	961	14261	14193	257528
MbutiPygmy	Colombia_LagunadelaHerrera_2000BP	Aymara	Kogi	1926	6.065	14556	14060	257527
MbutiPygmy	Colombia_LagunadelaHerrera_2000BP	Aymara	Maleku	3172	9.169	14693	13876	257528
MbutiPygmy	Colombia_LagunadelaHerrera_2000BP	Aymara	Maya1	-279	-1.575	14227	14299	257528
MbutiPygmy	Colombia_LagunadelaHerrera_2000BP	Aymara	Maya2	-357	-1.704	14213	14305	257528
MbutiPygmy	Colombia_LagunadelaHerrera_2000BP	Aymara	Mixe	-1223	-5.518	14139	14454	257528
MbutiPygmy	Colombia_LagunadelaHerrera_2000BP	Aymara	Mixtec	-1297	-5.308	14149	14483	257520
MbutiPygmy	Colombia_LagunadelaHerrera_2000BP	Aymara	Ojibwa	-6513	-18.647	13627	15257	250381
MbutiPygmy	Colombia_LagunadelaHerrera_2000BP	Aymara	Palikur	53	1.846	14226	14089	257520
MbutiPygmy	Colombia_LagunadelaHerrera_2000BP	Aymara	Parakana	31	764	13839	13761	251967
MbutiPygmy	Colombia_LagunadelaHerrera_2000BP	Aymara	Piapoco	184	0,72	14261	14214	257528
MbutiPygmy	Colombia_LagunadelaHerrera_2000BP	Aymara	Pima	-2711	-10.447	14110	14808	257528
MbutiPygmy	Colombia_LagunadelaHerrera_2000BP	Aymara	Purepecha	-1975	-3.856	9299	9636	170733
MbutiPygmy	Colombia_LagunadelaHerrera_2000BP	Aymara	Quechua	-25	-235	13789	13796	257528
MbutiPygmy	Colombia_LagunadelaHerrera_2000BP	Aymara	Surui	348	1.178	14206	14117	257528
MbutiPygmy	Colombia_LagunadelaHerrera_2000BP	Aymara	Tepehuano	-1703	-7.889	14144	14583	257528
MbutiPygmy	Colombia_LagunadelaHerrera_2000BP	Aymara	Teribe	4223	13.882	14823	13736	257528
MbutiPygmy	Colombia_LagunadelaHerrera_2000BP	Aymara	Ticuna	1005	3.574	14334	14075	257528
MbutiPygmy	Colombia_LagunadelaHerrera_2000BP	Aymara	Toba	169	651	14231	14187	257528
MbutiPygmy	Colombia_LagunadelaHerrera_2000BP	Aymara	Waunana	1802	6.115	14451	13987	257528
MbutiPygmy	Colombia_LagunadelaHerrera_2000BP	Aymara	Wayuu	1907	8.575	14449	13958	257528
MbutiPygmy	Colombia_LagunadelaHerrera_2000BP	Aymara	Wichi	622	2.158	14319	14159	257528
MbutiPygmy	Colombia_LagunadelaHerrera_2000BP	Aymara	Yaghan	-264	-878	14147	14215	257487
MbutiPygmy	Colombia_LagunadelaHerrera_2000BP	Aymara	Yaqui	-2252	-3.8	7570	7890	142395
MbutiPygmy	Colombia_LagunadelaHerrera_2000BP	Aymara	Zapotec1	-1275	-6.815	14138	14467	257528
MbutiPygmy	Colombia_LagunadelaHerrera_2000BP	Aymara	Zapotec2	-1241	-6.317	14158	14478	257528
MbutiPygmy	Colombia_LagunadelaHerrera_2000BP	Bribri	Cabecar	-3	-13	12993	12994	257528
MbutiPygmy	Colombia_LagunadelaHerrera_2000BP	Bribri	Chane	-3402	-8.911	13843	14719	257499
MbutiPygmy	Colombia_LagunadelaHerrera_2000BP	Bribri	Chilote	-4094	-10.582	13403	14426	249941
MbutiPygmy	Colombia_LagunadelaHerrera_2000BP	Bribri	Chono	-3806	-8.907	12756	13662	238064
MbutiPygmy	Colombia_LagunadelaHerrera_2000BP	Bribri	Chorotega	-1784	-2.897	6832	7067	131562
MbutiPygmy	Colombia_LagunadelaHerrera_2000BP	Bribri	Diaguita	-3339	-9.069	13503	14341	250970
MbutiPygmy	Colombia_LagunadelaHerrera_2000BP	Bribri	Embera	-1532	-4.813	13664	14058	257528
MbutiPygmy	Colombia_LagunadelaHerrera_2000BP	Bribri	Guahibo	-2989	-8.943	13888	14658	257528
MbutiPygmy	Colombia_LagunadelaHerrera_2000BP	Bribri	Guarani	-344	-10.483	13830	14716	257527
MbutiPygmy	Colombia_LagunadelaHerrera_2000BP	Bribri	Guaymi	8	278	13269	13248	257528
MbutiPygmy	Colombia_LagunadelaHerrera_2000BP	Bribri	Huetar	-1571	-2.718	6930	7144	135999
MbutiPygmy	Colombia_LagunadelaHerrera_2000BP	Bribri	Hulliche	-3931	-11.033	13750	14757	256361
MbutiPygmy	Colombia_LagunadelaHerrera_2000BP	Bribri	Inga	-2234	-7.156	13961	14536	257528
MbutiPygmy	Colombia_LagunadelaHerrera_2000BP	Bribri	Jamamadi	-3473	-7.381	13672	14558	255325
MbutiPygmy	Colombia_LagunadelaHerrera_2000BP	Bribri	Kaingang	-3881	-8.246	11743	12598	220178
MbutiPygmy	Colombia_LagunadelaHerrera_2000BP	Bribri	Kaqchikel	-3627	-12.936	13723	14657	257528
MbutiPygmy	Colombia_LagunadelaHerrera_2000BP	Bribri	Karitiana	-3583	-10.277	13813	14736	257528
MbutiPygmy	Colombia_LagunadelaHerrera_2000BP	Bribri	Kogi	-192	-5.499	13531	14026	257527
MbutiPygmy	Colombia_LagunadelaHerrera_2000BP	Bribri	Maleku	-673	-1.895	13325	13499	257528
MbutiPygmy	Colombia_LagunadelaHerrera_2000BP	Bribri	Maya1	-4125	-14.974	13751	14813	257528
MbutiPygmy	Colombia_LagunadelaHerrera_2000BP	Bribri	Maya2	-4202	-13.774	13743	14825	257528
MbutiPygmy	Colombia_LagunadelaHerrera_2000BP	Bribri	Mixe	-5069	-16.043	13743	15048	257528
MbutiPygmy	Colombia_LagunadelaHerrera_2000BP	Bribri	Mixtec	-5142	-15.069	13768	15092	257520
MbutiPygmy	Colombia_LagunadelaHerrera_2000BP	Bribri	Ojibwa	-10426	-25.33	13229	15840	250381
MbutiPygmy	Colombia_LagunadelaHerrera_2000BP	Bribri	Palikur	-3314	-9.397	13784	14638	257520
MbutiPygmy	Colombia_LagunadelaHerrera_2000BP	Bribri	Parakana	-3524	-7.795	13403	14291	251967
MbutiPygmy	Colombia_LagunadelaHerrera_2000BP	Bribri	Piapoco	-3662	-11.568	13814	14757	257528
MbutiPygmy	Colombia_LagunadelaHerrera_2000BP	Bribri	Pima	-6557	-19.157	13699	15388	257528
MbutiPygmy	Colombia_LagunadelaHerrera_2000BP	Bribri	Purepecha	-5933	-10.28	9077	10090	170733
MbutiPygmy	Colombia_LagunadelaHerrera_2000BP	Bribri	Quechua	-3871	-13.469	13821	14817	257528
MbutiPygmy	Colombia_LagunadelaHerrera_2000BP	Bribri	Surui	-3498	-9.75	13807	14708	257528
MbutiPygmy	Colombia_LagunadelaHerrera_2000BP	Bribri	Tepehuano	-5549	-18.119	13741	15170	257528
MbutiPygmy	Colombia_LagunadelaHerrera_2000BP	Bribri	Teribe	377	1.233	13142	13045	257528
MbutiPygmy	Colombia_LagunadelaHerrera_2000BP	Bribri	Ticuna	-2841	-8.165	13917	14648	257528
MbutiPygmy	Colombia_LagunadelaHerrera_2000BP	Bribri	Toba	-3677	-10.751	13827	14774	257528
MbutiPygmy	Colombia_LagunadelaHerrera_2000BP	Bribri	Waunana	-2044	-6.136	13587	14114	257528
MbutiPygmy	Colombia_LagunadelaHerrera_2000BP	Bribri	Wayuu	-1939	-6.814	13618	14117	257528
MbutiPygmy	Colombia_LagunadelaHerrera_2000BP	Bribri	Wichi	-3224	-9.131	13843	14673	257528
MbutiPygmy	Colombia_LagunadelaHerrera_2000BP	Bribri	Yaghan	-4108	-10.764	13807	14864	257487
MbutiPygmy	Colombia_LagunadelaHerrera_2000BP	Bribri	Yaqui	-6214	-9.424	7333	8218	142395
MbutiPygmy	Colombia_LagunadelaHerrera_2000BP	Bribri	Zapotec1	-5121	-17.604	13728	15046	257528
MbutiPygmy	Colombia_LagunadelaHerrera_2000BP	Bribri	Zapotec2	-5087	-17.355	13766	15076	257528
MbutiPygmy	Colombia_LagunadelaHerrera_2000BP	Cabecar	Chane	-3399	-10.225	13808	14684	257499
MbutiPygmy	Colombia_LagunadelaHerrera_2000BP	Cabecar	Chilote	-4131	-12.02	13369	14402	249941
MbutiPygmy	Colombia_LagunadelaHerrera_2000BP	Cabecar	Chono	-3678	-9.291	12761	13636	238064
MbutiPygmy	Colombia_LagunadelaHerrera_2000BP	Cabecar	Chorotega	-1705	-2.928	6846	7070	131562
MbutiPygmy	Colombia_LagunadelaHerrera_2000BP	Cabecar	Diaguita	-3346	-10.084	13465	14305	250970
MbutiPygmy	Colombia_LagunadelaHerrera_2000BP	Cabecar	Embera	-1529	-5.759	13638	14032	257528
MbutiPygmy	Colombia_LagunadelaHerrera_2000BP	Cabecar	Guahibo	-2986	-10.321	13888	14657	257528
MbutiPygmy	Colombia_LagunadelaHerrera_2000BP	Cabecar	Guarani	-3436	-12.596	13793	14678	257527
MbutiPygmy	Colombia_LagunadelaHerrera_2000BP	Cabecar	Guaymi	83	351	13229	13207	257528
MbutiPygmy	Colombia_LagunadelaHerrera_2000BP	Cabecar	Huetar	-1412	-2.643	6902	7094	135999
MbutiPygmy	Colombia_LagunadelaHerrera_2000BP	Cabecar	Hulliche	-3955	-12.547	13706	14720	256361
MbutiPygmy	Colombia_LagunadelaHerrera_2000BP	Cabecar	Inga	-2231	-7.957	13963	14538	257528
MbutiPygmy	Colombia_LagunadelaHerrera_2000BP	Cabecar	Jamamadi	-3481	-8.05	13646	14534	255325
MbutiPygmy	Colombia_LagunadelaHerrera_2000BP	Cabecar	Kaingang	-3784	-8.961	11675	12508	220178
MbutiPygmy	Colombia_LagunadelaHerrera_2000BP	Cabecar	Kaqchikel	-3624	-16.608	13690	14623	257528
MbutiPygmy	Colombia_LagunadelaHerrera_2000BP	Cabecar	Karitiana	-358	-11.574	13802	14724	257528
MbutiPygmy	Colombia_LagunadelaHerrera_2000BP	Cabecar	Kogi	-1917	-6.203	13513	14007	257527
MbutiPygmy	Colombia_LagunadelaHerrera_2000BP	Cabecar	Maleku	-67	-2.129	13268	13440	257528
MbutiPygmy	Colombia_LagunadelaHerrera_2000BP	Cabecar	Maya1	-4122	-19.372	13724	14785	257528
MbutiPygmy	Colombia_LagunadelaHerrera_2000BP	Cabecar	Maya2	-4199	-16.988	13707	14789	257528
MbutiPygmy	Colombia_LagunadelaHerrera_2000BP	Cabecar	Mixe	-5065	-19.876	13685	14990	257528
MbutiPygmy	Colombia_LagunadelaHerrera_2000BP	Cabecar	Mixtec	-5139	-17.752	13715	15038	257520
MbutiPygmy	Colombia_LagunadelaHerrera_2000BP	Cabecar	Ojibwa	-10404	-27.541	13189	15794	250381
MbutiPygmy	Colombia_LagunadelaHerrera_2000BP	Cabecar	Palikur	-3312	-10.379	13778	14630	257520
MbutiPygmy	Colombia_LagunadelaHerrera_2000BP	Cabecar	Parakana	-3485	-8.237	13380	14258	251967
MbutiPygmy	Colombia_LagunadelaHerrera_2000BP	Cabecar	Piapoco	-3659	-13.379	13795	14737	257528
MbutiPygmy	Colombia_LagunadelaHerrera_2000BP	Cabecar	Pima	-6554	-22.865	13646	15333	257528
MbutiPygmy	Colombia_LagunadelaHerrera_2000BP	Cabecar	Purepecha	-6016	-11.47	9047	10075	170733
MbutiPygmy	Colombia_LagunadelaHerrera_2000BP	Cabecar	Quechua	-3868	-16.453	13773	14770	257528
MbutiPygmy	Colombia_LagunadelaHerrera_2000BP	Cabecar	Surui	-3495	-10.682	13772	14672	257528
MbutiPygmy	Colombia_LagunadelaHerrera_2000BP	Cabecar	Tepehuano	-5546	-21.75	13705	15133	257528
MbutiPygmy	Colombia_LagunadelaHerrera_2000BP	Cabecar	Teribe	38	1.54	13141	13043	257528
MbutiPygmy	Colombia_LagunadelaHerrera_2000BP	Cabecar	Ticuna	-2838	-9.179	13873	14604	257528
MbutiPygmy	Colombia_LagunadelaHerrera_2000BP	Cabecar	Toba	-3674	-12.806	13785	14731	257528
MbutiPygmy	Colombia_LagunadelaHerrera_2000BP	Cabecar	Waunana	-2041	-6.82	13567	14093	257528
MbutiPygmy	Colombia_LagunadelaHerrera_2000BP	Cabecar	Wayuu	-1936	-8.722	13592	14090	257528
MbutiPygmy	Colombia_LagunadelaHerrera_2000BP	Cabecar	Wichi	-322	-10.361	13829	14658	257528
MbutiPygmy	Colombia_LagunadelaHerrera_2000BP	Cabecar	Yaghan	-4106	-11.987	13768	14825	257487
MbutiPygmy	Colombia_LagunadelaHerrera_2000BP	Cabecar	Yaqui	-6033	-9.811	7331	8191	142395
MbutiPygmy	Colombia_LagunadelaHerrera_2000BP	Cabecar	Zapotec1	-5118	-22.123	13698	15016	257528
MbutiPygmy	Colombia_LagunadelaHerrera_2000BP	Cabecar	Zapotec2	-5084	-21.473	13715	15024	257528
MbutiPygmy	Colombia_LagunadelaHerrera_2000BP	Chane	Chilote	-738	-1.97	13706	13890	249912
MbutiPygmy	Colombia_LagunadelaHerrera_2000BP	Chane	Chono	-536	-1.216	12956	13083	238040
MbutiPygmy	Colombia_LagunadelaHerrera_2000BP	Chane	Chorotega	2028	2.974	7270	7003	131547
MbutiPygmy	Colombia_LagunadelaHerrera_2000BP	Chane	Diaguita	-19	-0,05	13790	13795	250942
MbutiPygmy	Colombia_LagunadelaHerrera_2000BP	Chane	Embera	187	5.158	14468	13986	257499
MbutiPygmy	Colombia_LagunadelaHerrera_2000BP	Chane	Guahibo	413	1.222	14184	14077	257499
MbutiPygmy	Colombia_LagunadelaHerrera_2000BP	Chane	Guarani	-38	-126	13895	13905	257498
MbutiPygmy	Colombia_LagunadelaHerrera_2000BP	Chane	Guaymi	3481	9.209	14619	13723	257499
MbutiPygmy	Colombia_LagunadelaHerrera_2000BP	Chane	Huetar	158	2.359	7584	7369	135981
MbutiPygmy	Colombia_LagunadelaHerrera_2000BP	Chane	Hulliche	-55	-1.519	14018	14159	256332
MbutiPygmy	Colombia_LagunadelaHerrera_2000BP	Chane	Inga	1167	3.505	14303	14002	257499
MbutiPygmy	Colombia_LagunadelaHerrera_2000BP	Chane	Jamamadi	-9	-192	13977	14000	255298
MbutiPygmy	Colombia_LagunadelaHerrera_2000BP	Chane	Kaingang	-291	-644	11940	12004	220156
MbutiPygmy	Colombia_LagunadelaHerrera_2000BP	Chane	Kaqchikel	-225	-731	14178	14236	257499
MbutiPygmy	Colombia_LagunadelaHerrera_2000BP	Chane	Karitiana	-18	-521	14059	14105	257499
MbutiPygmy	Colombia_LagunadelaHerrera_2000BP	Chane	Kogi	1479	3.779	14446	14065	257498
MbutiPygmy	Colombia_LagunadelaHerrera_2000BP	Chane	Maleku	2729	6.633	14655	13952	257499
MbutiPygmy	Colombia_LagunadelaHerrera_2000BP	Chane	Maya1	-723	-2.483	14132	14318	257499
MbutiPygmy	Colombia_LagunadelaHerrera_2000BP	Chane	Maya2	-799	-2.56	14092	14298	257499
MbutiPygmy	Colombia_LagunadelaHerrera_2000BP	Chane	Mixe	-1666	-5.299	14061	14490	257499
MbutiPygmy	Colombia_LagunadelaHerrera_2000BP	Chane	Mixtec	-1742	-5.077	14087	14535	257491
MbutiPygmy	Colombia_LagunadelaHerrera_2000BP	Chane	Ojibwa	-6994	-15.783	13564	15315	250352
MbutiPygmy	Colombia_LagunadelaHerrera_2000BP	Chane	Palikur	87	242	14066	14043	257491
MbutiPygmy	Colombia_LagunadelaHerrera_2000BP	Chane	Parakana	-144	-316	13624	13660	251940
MbutiPygmy	Colombia_LagunadelaHerrera_2000BP	Chane	Piapoco	-259	-788	14068	14135	257499
MbutiPygmy	Colombia_LagunadelaHerrera_2000BP	Chane	Pima	-3156	-9.123	14037	14850	257499
MbutiPygmy	Colombia_LagunadelaHerrera_2000BP	Chane	Purepecha	-2373	-4.014	9340	9745	170713
MbutiPygmy	Colombia_LagunadelaHerrera_2000BP	Chane	Quechua	-468	-1.557	14103	14224	257499
MbutiPygmy	Colombia_LagunadelaHerrera_2000BP	Chane	Surui	-96	-258	14038	14063	257499
MbutiPygmy	Colombia_LagunadelaHerrera_2000BP	Chane	Tepehuano	-2148	-6.967	14067	14620	257499
MbutiPygmy	Colombia_LagunadelaHerrera_2000BP	Chane	Teribe	3778	9.568	14739	13766	257499
MbutiPygmy	Colombia_LagunadelaHerrera_2000BP	Chane	Ticuna	56	1.554	14208	14063	257499
MbutiPygmy	Colombia_LagunadelaHerrera_2000BP	Chane	Toba	-275	-828	13895	13966	257499
MbutiPygmy	Colombia_LagunadelaHerrera_2000BP	Chane	Waunana	1354	3.65	14392	14044	257499
MbutiPygmy	Colombia_LagunadelaHerrera_2000BP	Chane	Wayuu	1464	4.495	14344	13967	257499
MbutiPygmy	Colombia_LagunadelaHerrera_2000BP	Chane	Wichi	181	534	13894	13848	257499
MbutiPygmy	Colombia_LagunadelaHerrera_2000BP	Chane	Yaghan	-704	-1.879	14108	14289	257458
MbutiPygmy	Colombia_LagunadelaHerrera_2000BP	Chane	Yaqui	-3081	-4.734	7477	7915	142378
MbutiPygmy	Colombia_LagunadelaHerrera_2000BP	Chane	Zapotec1	-1719	-5.802	14063	14505	257499
MbutiPygmy	Colombia_LagunadelaHerrera_2000BP	Chane	Zapotec2	-1685	-5.359	14069	14502	257499
MbutiPygmy	Colombia_LagunadelaHerrera_2000BP	Chilote	Chono	563	1.455	12050	11920	231040
MbutiPygmy	Colombia_LagunadelaHerrera_2000BP	Chilote	Chorotega	2225	3.166	7251	6964	128780
MbutiPygmy	Colombia_LagunadelaHerrera_2000BP	Chilote	Diaguita	683	1.801	13467	13301	243702
MbutiPygmy	Colombia_LagunadelaHerrera_2000BP	Chilote	Embera	262	7.255	14168	13513	249941
MbutiPygmy	Colombia_LagunadelaHerrera_2000BP	Chilote	Guahibo	1148	3.249	13983	13697	249941
MbutiPygmy	Colombia_LagunadelaHerrera_2000BP	Chilote	Guarani	643	1.988	13843	13682	249940
MbutiPygmy	Colombia_LagunadelaHerrera_2000BP	Chilote	Guaymi	4233	10.764	14411	13353	249941
MbutiPygmy	Colombia_LagunadelaHerrera_2000BP	Chilote	Huetar	2338	3.631	7434	7127	131324
MbutiPygmy	Colombia_LagunadelaHerrera_2000BP	Chilote	Hulliche	226	707	13000	12944	248778
MbutiPygmy	Colombia_LagunadelaHerrera_2000BP	Chilote	Inga	1857	5.586	14038	13574	249941
MbutiPygmy	Colombia_LagunadelaHerrera_2000BP	Chilote	Jamamadi	647	1.353	13728	13567	247921
MbutiPygmy	Colombia_LagunadelaHerrera_2000BP	Chilote	Kaingang	509	1.078	11787	11679	212719
MbutiPygmy	Colombia_LagunadelaHerrera_2000BP	Chilote	Kaqchikel	506	1.73	13916	13790	249941
MbutiPygmy	Colombia_LagunadelaHerrera_2000BP	Chilote	Karitiana	552	1.547	13898	13760	249941
MbutiPygmy	Colombia_LagunadelaHerrera_2000BP	Chilote	Kogi	2182	5.434	14182	13637	249940
MbutiPygmy	Colombia_LagunadelaHerrera_2000BP	Chilote	Maleku	3468	7.938	14340	13473	249941
MbutiPygmy	Colombia_LagunadelaHerrera_2000BP	Chilote	Maya1	-4	-15	13874	13875	249941
MbutiPygmy	Colombia_LagunadelaHerrera_2000BP	Chilote	Maya2	-54	-173	13890	13904	249941
MbutiPygmy	Colombia_LagunadelaHerrera_2000BP	Chilote	Mixe	-903	-2.812	13813	14039	249941
MbutiPygmy	Colombia_LagunadelaHerrera_2000BP	Chilote	Mixtec	-1053	-3.19	13819	14082	249933
MbutiPygmy	Colombia_LagunadelaHerrera_2000BP	Chilote	Ojibwa	-6274	-14.889	13288	14811	242795
MbutiPygmy	Colombia_LagunadelaHerrera_2000BP	Chilote	Palikur	801	2.132	13856	13656	249933
MbutiPygmy	Colombia_LagunadelaHerrera_2000BP	Chilote	Parakana	591	1.228	13492	13347	244527
MbutiPygmy	Colombia_LagunadelaHerrera_2000BP	Chilote	Piapoco	43	1.215	13924	13817	249941
MbutiPygmy	Colombia_LagunadelaHerrera_2000BP	Chilote	Pima	-2385	-6.955	13779	14375	249941
MbutiPygmy	Colombia_LagunadelaHerrera_2000BP	Chilote	Purepecha	-1605	-2.771	9167	9435	166544
MbutiPygmy	Colombia_LagunadelaHerrera_2000BP	Chilote	Quechua	262	0,94	13779	13714	249941
MbutiPygmy	Colombia_LagunadelaHerrera_2000BP	Chilote	Surui	603	1.539	13892	13741	249941
MbutiPygmy	Colombia_LagunadelaHerrera_2000BP	Chilote	Tepehuano	-1386	-4.497	13811	14158	249941
MbutiPygmy	Colombia_LagunadelaHerrera_2000BP	Chilote	Teribe	4575	11.469	14445	13301	249941
MbutiPygmy	Colombia_LagunadelaHerrera_2000BP	Chilote	Ticuna	1272	3.298	14016	13698	249941
MbutiPygmy	Colombia_LagunadelaHerrera_2000BP	Chilote	Toba	428	1.205	13870	13763	249941
MbutiPygmy	Colombia_LagunadelaHerrera_2000BP	Chilote	Waunana	206	5.405	14118	13603	249941
MbutiPygmy	Colombia_LagunadelaHerrera_2000BP	Chilote	Wayuu	2189	6.723	14099	13552	249941
MbutiPygmy	Colombia_LagunadelaHerrera_2000BP	Chilote	Wichi	886	2.392	13938	13717	249941
MbutiPygmy	Colombia_LagunadelaHerrera_2000BP	Chilote	Yaghan	36	105	13329	13320	249900
MbutiPygmy	Colombia_LagunadelaHerrera_2000BP	Chilote	Yaqui	-1977	-2.916	7333	7605	137444
MbutiPygmy	Colombia_LagunadelaHerrera_2000BP	Chilote	Zapotec1	-948	-3.128	13826	14063	249941
MbutiPygmy	Colombia_LagunadelaHerrera_2000BP	Chilote	Zapotec2	-935	-3.021	13817	14051	249941
MbutiPygmy	Colombia_LagunadelaHerrera_2000BP	Chono	Chorotega	2231	3.03	6811	6538	122361
MbutiPygmy	Colombia_LagunadelaHerrera_2000BP	Chono	Diaguita	379	847	12734	12647	231523
MbutiPygmy	Colombia_LagunadelaHerrera_2000BP	Chono	Embera	2203	5.568	13428	12903	238064
MbutiPygmy	Colombia_LagunadelaHerrera_2000BP	Chono	Guahibo	847	2.134	13216	13014	238064
MbutiPygmy	Colombia_LagunadelaHerrera_2000BP	Chono	Guarani	233	618	13148	13093	238063
MbutiPygmy	Colombia_LagunadelaHerrera_2000BP	Chono	Guaymi	3712	8.585	13633	12750	238064
MbutiPygmy	Colombia_LagunadelaHerrera_2000BP	Chono	Huetar	218	2.913	7157	6881	126525
MbutiPygmy	Colombia_LagunadelaHerrera_2000BP	Chono	Hulliche	-97	-254	12256	12279	237171
MbutiPygmy	Colombia_LagunadelaHerrera_2000BP	Chono	Inga	1481	3.802	13293	12940	238064
MbutiPygmy	Colombia_LagunadelaHerrera_2000BP	Chono	Jamamadi	376	732	12983	12894	235902
MbutiPygmy	Colombia_LagunadelaHerrera_2000BP	Chono	Kaingang	2	41	11137	11133	203008
MbutiPygmy	Colombia_LagunadelaHerrera_2000BP	Chono	Kaqchikel	102	286	13174	13150	238064
MbutiPygmy	Colombia_LagunadelaHerrera_2000BP	Chono	Karitiana	166	404	13200	13161	238064
MbutiPygmy	Colombia_LagunadelaHerrera_2000BP	Chono	Kogi	1919	4.473	13474	13017	238063
MbutiPygmy	Colombia_LagunadelaHerrera_2000BP	Chono	Maleku	3194	6.758	13631	12871	238064
MbutiPygmy	Colombia_LagunadelaHerrera_2000BP	Chono	Maya1	-364	-1.055	13109	13195	238064
MbutiPygmy	Colombia_LagunadelaHerrera_2000BP	Chono	Maya2	-449	-1.248	13112	13219	238064
MbutiPygmy	Colombia_LagunadelaHerrera_2000BP	Chono	Mixe	-1343	-3.552	13069	13388	238064
MbutiPygmy	Colombia_LagunadelaHerrera_2000BP	Chono	Mixtec	-1479	-3.726	13042	13394	238056
MbutiPygmy	Colombia_LagunadelaHerrera_2000BP	Chono	Ojibwa	-6475	-13.421	12620	14121	231739
MbutiPygmy	Colombia_LagunadelaHerrera_2000BP	Chono	Palikur	312	756	13076	13002	238056
MbutiPygmy	Colombia_LagunadelaHerrera_2000BP	Chono	Parakana	131	261	12724	12693	232908
MbutiPygmy	Colombia_LagunadelaHerrera_2000BP	Chono	Piapoco	161	408	13172	13133	238064
MbutiPygmy	Colombia_LagunadelaHerrera_2000BP	Chono	Pima	-2849	-7.154	13059	13737	238064
MbutiPygmy	Colombia_LagunadelaHerrera_2000BP	Chono	Purepecha	-2067	-3.173	8557	8880	156289
MbutiPygmy	Colombia_LagunadelaHerrera_2000BP	Chono	Quechua	-165	-479	13031	13071	238064
MbutiPygmy	Colombia_LagunadelaHerrera_2000BP	Chono	Surui	316	733	13172	13097	238064
MbutiPygmy	Colombia_LagunadelaHerrera_2000BP	Chono	Tepehuano	-1819	-4.811	13089	13523	238064
MbutiPygmy	Colombia_LagunadelaHerrera_2000BP	Chono	Teribe	4087	9.092	13692	12719	238064
MbutiPygmy	Colombia_LagunadelaHerrera_2000BP	Chono	Ticuna	894	2.114	13252	13039	238064
MbutiPygmy	Colombia_LagunadelaHerrera_2000BP	Chono	Toba	21	54	13102	13097	238064
MbutiPygmy	Colombia_LagunadelaHerrera_2000BP	Chono	Waunana	1716	4.015	13303	12894	238064
MbutiPygmy	Colombia_LagunadelaHerrera_2000BP	Chono	Wayuu	174	4.68	13326	12912	238064
MbutiPygmy	Colombia_LagunadelaHerrera_2000BP	Chono	Wichi	449	1.104	13159	13052	238064
MbutiPygmy	Colombia_LagunadelaHerrera_2000BP	Chono	Yaghan	-226	-548	12585	12639	238028
MbutiPygmy	Colombia_LagunadelaHerrera_2000BP	Chono	Yaqui	-1998	-2.733	6972	7233	130260
MbutiPygmy	Colombia_LagunadelaHerrera_2000BP	Chono	Zapotec1	-1382	-3.844	13068	13397	238064
MbutiPygmy	Colombia_LagunadelaHerrera_2000BP	Chono	Zapotec2	-1391	-3.646	13094	13425	238064
MbutiPygmy	Colombia_LagunadelaHerrera_2000BP	Chorotega	Diaguita	-1113	-1.584	6845	6986	126796
MbutiPygmy	Colombia_LagunadelaHerrera_2000BP	Chorotega	Embera	479	775	7138	7075	131562
MbutiPygmy	Colombia_LagunadelaHerrera_2000BP	Chorotega	Guahibo	-1245	-1.932	7075	7238	131562
MbutiPygmy	Colombia_LagunadelaHerrera_2000BP	Chorotega	Guarani	-1721	-2.745	7066	7293	131561
MbutiPygmy	Colombia_LagunadelaHerrera_2000BP	Chorotega	Guaymi	2033	3.273	7042	6775	131562
MbutiPygmy	Colombia_LagunadelaHerrera_2000BP	Chorotega	Huetar	-1263	-1.175	3645	3732	68884
MbutiPygmy	Colombia_LagunadelaHerrera_2000BP	Chorotega	Hulliche	-1941	-2.81	7060	7315	131058
MbutiPygmy	Colombia_LagunadelaHerrera_2000BP	Chorotega	Inga	-463	-729	7191	7252	131562
MbutiPygmy	Colombia_LagunadelaHerrera_2000BP	Chorotega	Jamamadi	-199	-2.376	6993	7252	130305
MbutiPygmy	Colombia_LagunadelaHerrera_2000BP	Chorotega	Kaingang	-1942	-2.356	6145	6367	114447
MbutiPygmy	Colombia_LagunadelaHerrera_2000BP	Chorotega	Kaqchikel	-1733	-2.896	7038	7266	131562
MbutiPygmy	Colombia_LagunadelaHerrera_2000BP	Chorotega	Karitiana	-197	-2.996	7090	7349	131562
MbutiPygmy	Colombia_LagunadelaHerrera_2000BP	Chorotega	Kogi	-418	-0,61	7111	7166	131561
MbutiPygmy	Colombia_LagunadelaHerrera_2000BP	Chorotega	Maleku	1086	1.568	7074	6932	131562
MbutiPygmy	Colombia_LagunadelaHerrera_2000BP	Chorotega	Maya1	-2368	-3.985	7041	7353	131562
MbutiPygmy	Colombia_LagunadelaHerrera_2000BP	Chorotega	Maya2	-2511	-4.147	6992	7323	131562
MbutiPygmy	Colombia_LagunadelaHerrera_2000BP	Chorotega	Mixe	-3273	-5.252	6983	7414	131562
MbutiPygmy	Colombia_LagunadelaHerrera_2000BP	Chorotega	Mixtec	-3333	-5.066	6986	7425	131562
MbutiPygmy	Colombia_LagunadelaHerrera_2000BP	Chorotega	Ojibwa	-8739	-12.219	6723	7839	127679
MbutiPygmy	Colombia_LagunadelaHerrera_2000BP	Chorotega	Palikur	-1391	-2.025	7111	7294	131559
MbutiPygmy	Colombia_LagunadelaHerrera_2000BP	Chorotega	Parakana	-2067	-2.658	6878	7144	128894
MbutiPygmy	Colombia_LagunadelaHerrera_2000BP	Chorotega	Piapoco	-156	-2.426	7072	7277	131562
MbutiPygmy	Colombia_LagunadelaHerrera_2000BP	Chorotega	Pima	-4829	-7.716	6979	7614	131562
MbutiPygmy	Colombia_LagunadelaHerrera_2000BP	Chorotega	Purepecha	-3374	-3.71	4959	5272	92644
MbutiPygmy	Colombia_LagunadelaHerrera_2000BP	Chorotega	Quechua	-24	-4.065	7033	7349	131562
MbutiPygmy	Colombia_LagunadelaHerrera_2000BP	Chorotega	Surui	-1875	-2.764	7042	7289	131562
MbutiPygmy	Colombia_LagunadelaHerrera_2000BP	Chorotega	Tepehuano	-3769	-6.223	6998	7494	131562
MbutiPygmy	Colombia_LagunadelaHerrera_2000BP	Chorotega	Teribe	1787	2.743	7148	6912	131562
MbutiPygmy	Colombia_LagunadelaHerrera_2000BP	Chorotega	Ticuna	-825	-1.228	7142	7251	131562
MbutiPygmy	Colombia_LagunadelaHerrera_2000BP	Chorotega	Toba	-1474	-2.309	7057	7251	131562
MbutiPygmy	Colombia_LagunadelaHerrera_2000BP	Chorotega	Waunana	-41	-62	7095	7100	131562
MbutiPygmy	Colombia_LagunadelaHerrera_2000BP	Chorotega	Wayuu	-297	-488	7079	7118	131562
MbutiPygmy	Colombia_LagunadelaHerrera_2000BP	Chorotega	Wichi	-119	-1.789	7111	7268	131562
MbutiPygmy	Colombia_LagunadelaHerrera_2000BP	Chorotega	Yaghan	-2563	-3.694	7062	7399	131548
MbutiPygmy	Colombia_LagunadelaHerrera_2000BP	Chorotega	Yaqui	-3296	-2.974	3921	4168	75056
MbutiPygmy	Colombia_LagunadelaHerrera_2000BP	Chorotega	Zapotec1	-342	-5.888	6961	7411	131562
MbutiPygmy	Colombia_LagunadelaHerrera_2000BP	Chorotega	Zapotec2	-33	-5.474	6981	7416	131562
MbutiPygmy	Colombia_LagunadelaHerrera_2000BP	Diaguita	Embera	1774	4.784	14116	13671	250970
MbutiPygmy	Colombia_LagunadelaHerrera_2000BP	Diaguita	Guahibo	45	1.315	13883	13770	250970
MbutiPygmy	Colombia_LagunadelaHerrera_2000BP	Diaguita	Guarani	-72	-215	13760	13778	250969
MbutiPygmy	Colombia_LagunadelaHerrera_2000BP	Diaguita	Guaymi	3353	9.038	14259	13418	250970
MbutiPygmy	Colombia_LagunadelaHerrera_2000BP	Diaguita	Huetar	1551	2.402	7377	7173	131542
MbutiPygmy	Colombia_LagunadelaHerrera_2000BP	Diaguita	Hulliche	-552	-1.538	13588	13726	249803
MbutiPygmy	Colombia_LagunadelaHerrera_2000BP	Diaguita	Inga	1215	3.7	13924	13619	250970
MbutiPygmy	Colombia_LagunadelaHerrera_2000BP	Diaguita	Jamamadi	-106	-218	13672	13699	248779
MbutiPygmy	Colombia_LagunadelaHerrera_2000BP	Diaguita	Kaingang	-409	-823	11689	11777	215126
MbutiPygmy	Colombia_LagunadelaHerrera_2000BP	Diaguita	Kaqchikel	-241	-825	13812	13872	250970
MbutiPygmy	Colombia_LagunadelaHerrera_2000BP	Diaguita	Karitiana	-19	-543	13768	13816	250970
MbutiPygmy	Colombia_LagunadelaHerrera_2000BP	Diaguita	Kogi	1464	3.59	14101	13734	250969
MbutiPygmy	Colombia_LagunadelaHerrera_2000BP	Diaguita	Maleku	2575	5.953	14179	13532	250970
MbutiPygmy	Colombia_LagunadelaHerrera_2000BP	Diaguita	Maya1	-738	-2.559	13781	13966	250970
MbutiPygmy	Colombia_LagunadelaHerrera_2000BP	Diaguita	Maya2	-778	-2.46	13762	13957	250970
MbutiPygmy	Colombia_LagunadelaHerrera_2000BP	Diaguita	Mixe	-1699	-5.225	13694	14120	250970
MbutiPygmy	Colombia_LagunadelaHerrera_2000BP	Diaguita	Mixtec	-1771	-5.241	13707	14152	250962
MbutiPygmy	Colombia_LagunadelaHerrera_2000BP	Diaguita	Ojibwa	-6905	-16.03	13163	14847	243824
MbutiPygmy	Colombia_LagunadelaHerrera_2000BP	Diaguita	Palikur	84	0,23	13701	13680	250962
MbutiPygmy	Colombia_LagunadelaHerrera_2000BP	Diaguita	Parakana	-35	-71	13388	13396	245505
MbutiPygmy	Colombia_LagunadelaHerrera_2000BP	Diaguita	Piapoco	-263	-0,75	13789	13855	250970
MbutiPygmy	Colombia_LagunadelaHerrera_2000BP	Diaguita	Pima	-3155	-8.984	13673	14465	250970
MbutiPygmy	Colombia_LagunadelaHerrera_2000BP	Diaguita	Purepecha	-2514	-4.416	9025	9444	166383
MbutiPygmy	Colombia_LagunadelaHerrera_2000BP	Diaguita	Quechua	-43	-1.521	13556	13664	250970
MbutiPygmy	Colombia_LagunadelaHerrera_2000BP	Diaguita	Surui	-79	-206	13752	13772	250970
MbutiPygmy	Colombia_LagunadelaHerrera_2000BP	Diaguita	Tepehuano	-2135	-6.785	13693	14229	250970
MbutiPygmy	Colombia_LagunadelaHerrera_2000BP	Diaguita	Teribe	3743	9.919	14314	13374	250970
MbutiPygmy	Colombia_LagunadelaHerrera_2000BP	Diaguita	Ticuna	618	1.747	13895	13740	250970
MbutiPygmy	Colombia_LagunadelaHerrera_2000BP	Diaguita	Toba	-369	-1.062	13752	13845	250970
MbutiPygmy	Colombia_LagunadelaHerrera_2000BP	Diaguita	Waunana	1331	3.463	14024	13690	250970
MbutiPygmy	Colombia_LagunadelaHerrera_2000BP	Diaguita	Wayuu	1409	4.399	13983	13630	250970
MbutiPygmy	Colombia_LagunadelaHerrera_2000BP	Diaguita	Wichi	136	365	13808	13773	250970
MbutiPygmy	Colombia_LagunadelaHerrera_2000BP	Diaguita	Yaghan	-712	-1.858	13689	13868	250941
MbutiPygmy	Colombia_LagunadelaHerrera_2000BP	Diaguita	Yaqui	-2991	-4.497	7287	7703	138980
MbutiPygmy	Colombia_LagunadelaHerrera_2000BP	Diaguita	Zapotec1	-1723	-5.8	13695	14127	250970
MbutiPygmy	Colombia_LagunadelaHerrera_2000BP	Diaguita	Zapotec2	-1671	-5.551	13715	14134	250970
MbutiPygmy	Colombia_LagunadelaHerrera_2000BP	Embera	Guahibo	-1457	-4.837	14010	14386	257528
MbutiPygmy	Colombia_LagunadelaHerrera_2000BP	Embera	Guarani	-1907	-6.415	13953	14445	257527
MbutiPygmy	Colombia_LagunadelaHerrera_2000BP	Embera	Guaymi	1612	5.114	14034	13619	257528
MbutiPygmy	Colombia_LagunadelaHerrera_2000BP	Embera	Huetar	12	203	7357	7340	135999
MbutiPygmy	Colombia_LagunadelaHerrera_2000BP	Embera	Hulliche	-2411	-6.983	13870	14488	256361
MbutiPygmy	Colombia_LagunadelaHerrera_2000BP	Embera	Inga	-702	-2.376	14067	14248	257528
MbutiPygmy	Colombia_LagunadelaHerrera_2000BP	Embera	Jamamadi	-1933	-4.144	13828	14321	255325
MbutiPygmy	Colombia_LagunadelaHerrera_2000BP	Embera	Kaingang	-2175	-4.894	11875	12354	220178
MbutiPygmy	Colombia_LagunadelaHerrera_2000BP	Embera	Kaqchikel	-2095	-8.13	13934	14474	257528
MbutiPygmy	Colombia_LagunadelaHerrera_2000BP	Embera	Karitiana	-2051	-6.534	13950	14478	257528
MbutiPygmy	Colombia_LagunadelaHerrera_2000BP	Embera	Kogi	-388	-1.179	13991	14091	257527
MbutiPygmy	Colombia_LagunadelaHerrera_2000BP	Embera	Maleku	859	2.368	13994	13772	257528
MbutiPygmy	Colombia_LagunadelaHerrera_2000BP	Embera	Maya1	-2593	-10.51	13931	14598	257528
MbutiPygmy	Colombia_LagunadelaHerrera_2000BP	Embera	Maya2	-267	-9.476	13922	14610	257528
MbutiPygmy	Colombia_LagunadelaHerrera_2000BP	Embera	Mixe	-3536	-12.183	13891	14802	257528
MbutiPygmy	Colombia_LagunadelaHerrera_2000BP	Embera	Mixtec	-3611	-11.584	13894	14823	257520
MbutiPygmy	Colombia_LagunadelaHerrera_2000BP	Embera	Ojibwa	-8943	-21.539	13367	15606	250381
MbutiPygmy	Colombia_LagunadelaHerrera_2000BP	Embera	Palikur	-1783	-5.294	13932	14391	257520
MbutiPygmy	Colombia_LagunadelaHerrera_2000BP	Embera	Parakana	-1929	-4.435	13508	13994	251967
MbutiPygmy	Colombia_LagunadelaHerrera_2000BP	Embera	Piapoco	-213	-7.293	13917	14465	257528
MbutiPygmy	Colombia_LagunadelaHerrera_2000BP	Embera	Pima	-5025	-16.212	13870	15164	257528
MbutiPygmy	Colombia_LagunadelaHerrera_2000BP	Embera	Purepecha	-4531	-8.146	9116	9889	170733
MbutiPygmy	Colombia_LagunadelaHerrera_2000BP	Embera	Quechua	-2339	-8.812	13948	14550	257528
MbutiPygmy	Colombia_LagunadelaHerrera_2000BP	Embera	Surui	-1966	-5.678	13947	14453	257528
MbutiPygmy	Colombia_LagunadelaHerrera_2000BP	Embera	Tepehuano	-4017	-13.912	13920	14955	257528
MbutiPygmy	Colombia_LagunadelaHerrera_2000BP	Embera	Teribe	1909	6.104	14076	13584	257528
MbutiPygmy	Colombia_LagunadelaHerrera_2000BP	Embera	Ticuna	-1309	-4.003	13994	14331	257528
MbutiPygmy	Colombia_LagunadelaHerrera_2000BP	Embera	Toba	-2145	-6.816	13960	14512	257528
MbutiPygmy	Colombia_LagunadelaHerrera_2000BP	Embera	Waunana	-512	-1.598	13691	13823	257528
MbutiPygmy	Colombia_LagunadelaHerrera_2000BP	Embera	Wayuu	-407	-1.504	13980	14085	257528
MbutiPygmy	Colombia_LagunadelaHerrera_2000BP	Embera	Wichi	-1691	-4.976	14013	14449	257528
MbutiPygmy	Colombia_LagunadelaHerrera_2000BP	Embera	Yaghan	-2578	-7.166	13915	14579	257487
MbutiPygmy	Colombia_LagunadelaHerrera_2000BP	Embera	Yaqui	-4088	-6.254	7425	8007	142395
MbutiPygmy	Colombia_LagunadelaHerrera_2000BP	Embera	Zapotec1	-3589	-13.409	13895	14819	257528
MbutiPygmy	Colombia_LagunadelaHerrera_2000BP	Embera	Zapotec2	-3555	-13.049	13922	14837	257528
MbutiPygmy	Colombia_LagunadelaHerrera_2000BP	Guahibo	Guarani	-45	-1.699	14061	14177	257527
MbutiPygmy	Colombia_LagunadelaHerrera_2000BP	Guahibo	Guaymi	3069	8.921	14614	13823	257528
MbutiPygmy	Colombia_LagunadelaHerrera_2000BP	Guahibo	Huetar	1668	2.741	7631	7404	135999
MbutiPygmy	Colombia_LagunadelaHerrera_2000BP	Guahibo	Hulliche	-964	-2.976	14003	14250	256361
MbutiPygmy	Colombia_LagunadelaHerrera_2000BP	Guahibo	Inga	755	2.808	14176	13982	257528
MbutiPygmy	Colombia_LagunadelaHerrera_2000BP	Guahibo	Jamamadi	-458	-1.063	13911	14027	255325
MbutiPygmy	Colombia_LagunadelaHerrera_2000BP	Guahibo	Kaingang	-904	-2.115	11981	12180	220178
MbutiPygmy	Colombia_LagunadelaHerrera_2000BP	Guahibo	Kaqchikel	-638	-2.65	14158	14322	257528
MbutiPygmy	Colombia_LagunadelaHerrera_2000BP	Guahibo	Karitiana	-594	-2.024	14046	14199	257528
MbutiPygmy	Colombia_LagunadelaHerrera_2000BP	Guahibo	Kogi	1068	3.112	14451	14176	257527
MbutiPygmy	Colombia_LagunadelaHerrera_2000BP	Guahibo	Maleku	2316	5.977	14596	13999	257528
MbutiPygmy	Colombia_LagunadelaHerrera_2000BP	Guahibo	Maya1	-1136	-4.982	14114	14407	257528
MbutiPygmy	Colombia_LagunadelaHerrera_2000BP	Guahibo	Maya2	-1213	-4.765	14095	14408	257528
MbutiPygmy	Colombia_LagunadelaHerrera_2000BP	Guahibo	Mixe	-2079	-7.703	14068	14603	257528
MbutiPygmy	Colombia_LagunadelaHerrera_2000BP	Guahibo	Mixtec	-2153	-7.449	14071	14625	257520
MbutiPygmy	Colombia_LagunadelaHerrera_2000BP	Guahibo	Ojibwa	-7414	-19.769	13570	15427	250381
MbutiPygmy	Colombia_LagunadelaHerrera_2000BP	Guahibo	Palikur	-328	-1.039	13991	14075	257520
MbutiPygmy	Colombia_LagunadelaHerrera_2000BP	Guahibo	Parakana	-515	-1.272	13592	13722	251967
MbutiPygmy	Colombia_LagunadelaHerrera_2000BP	Guahibo	Piapoco	-673	-2.65	13858	14031	257528
MbutiPygmy	Colombia_LagunadelaHerrera_2000BP	Guahibo	Pima	-3568	-11.758	14032	14951	257528
MbutiPygmy	Colombia_LagunadelaHerrera_2000BP	Guahibo	Purepecha	-2818	-5.181	9275	9756	170733
MbutiPygmy	Colombia_LagunadelaHerrera_2000BP	Guahibo	Quechua	-882	-3.613	14111	14338	257528
MbutiPygmy	Colombia_LagunadelaHerrera_2000BP	Guahibo	Surui	-509	-1.651	14014	14145	257528
MbutiPygmy	Colombia_LagunadelaHerrera_2000BP	Guahibo	Tepehuano	-256	-9.773	14057	14717	257528
MbutiPygmy	Colombia_LagunadelaHerrera_2000BP	Guahibo	Teribe	3366	9.996	14694	13827	257528
MbutiPygmy	Colombia_LagunadelaHerrera_2000BP	Guahibo	Ticuna	148	506	14088	14050	257528
MbutiPygmy	Colombia_LagunadelaHerrera_2000BP	Guahibo	Toba	-688	-2.372	14090	14267	257528
MbutiPygmy	Colombia_LagunadelaHerrera_2000BP	Guahibo	Waunana	945	3.033	14272	14029	257528
MbutiPygmy	Colombia_LagunadelaHerrera_2000BP	Guahibo	Wayuu	105	4.225	14270	14000	257528
MbutiPygmy	Colombia_LagunadelaHerrera_2000BP	Guahibo	Wichi	-234	-743	14152	14212	257528
MbutiPygmy	Colombia_LagunadelaHerrera_2000BP	Guahibo	Yaghan	-1119	-3.231	14029	14317	257487
MbutiPygmy	Colombia_LagunadelaHerrera_2000BP	Guahibo	Yaqui	-3514	-5.666	7488	7988	142395
MbutiPygmy	Colombia_LagunadelaHerrera_2000BP	Guahibo	Zapotec1	-2132	-8.783	14073	14622	257528
MbutiPygmy	Colombia_LagunadelaHerrera_2000BP	Guahibo	Zapotec2	-2098	-8.626	14080	14620	257528
MbutiPygmy	Colombia_LagunadelaHerrera_2000BP	Guarani	Guaymi	352	10.734	14605	13699	257527
MbutiPygmy	Colombia_LagunadelaHerrera_2000BP	Guarani	Huetar	2125	3.526	7643	7354	135998
MbutiPygmy	Colombia_LagunadelaHerrera_2000BP	Guarani	Hulliche	-503	-1.659	14037	14166	256360
MbutiPygmy	Colombia_LagunadelaHerrera_2000BP	Guarani	Inga	1206	4.651	14285	13975	257527
MbutiPygmy	Colombia_LagunadelaHerrera_2000BP	Guarani	Jamamadi	-24	-58	13950	13956	255324
MbutiPygmy	Colombia_LagunadelaHerrera_2000BP	Guarani	Kaingang	-397	-937	11918	12006	220177
MbutiPygmy	Colombia_LagunadelaHerrera_2000BP	Guarani	Kaqchikel	-188	-846	14177	14225	257527
MbutiPygmy	Colombia_LagunadelaHerrera_2000BP	Guarani	Karitiana	-144	-512	14056	14093	257527
MbutiPygmy	Colombia_LagunadelaHerrera_2000BP	Guarani	Kogi	152	4.543	14432	14041	257526
MbutiPygmy	Colombia_LagunadelaHerrera_2000BP	Guarani	Maleku	2766	7.531	14609	13896	257527
MbutiPygmy	Colombia_LagunadelaHerrera_2000BP	Guarani	Maya1	-685	-3.386	14128	14304	257527
MbutiPygmy	Colombia_LagunadelaHerrera_2000BP	Guarani	Maya2	-763	-3.253	14111	14307	257527
MbutiPygmy	Colombia_LagunadelaHerrera_2000BP	Guarani	Mixe	-1629	-6.89	14085	14505	257527
MbutiPygmy	Colombia_LagunadelaHerrera_2000BP	Guarani	Mixtec	-1703	-6.547	14090	14528	257519
MbutiPygmy	Colombia_LagunadelaHerrera_2000BP	Guarani	Ojibwa	-696	-18.896	13546	15288	250380
MbutiPygmy	Colombia_LagunadelaHerrera_2000BP	Guarani	Palikur	125	406	14039	14007	257519
MbutiPygmy	Colombia_LagunadelaHerrera_2000BP	Guarani	Parakana	-49	-122	13602	13614	251966
MbutiPygmy	Colombia_LagunadelaHerrera_2000BP	Guarani	Piapoco	-223	-843	14081	14139	257527
MbutiPygmy	Colombia_LagunadelaHerrera_2000BP	Guarani	Pima	-3117	-11.59	14048	14851	257527
MbutiPygmy	Colombia_LagunadelaHerrera_2000BP	Guarani	Purepecha	-2292	-4.253	9292	9683	170732
MbutiPygmy	Colombia_LagunadelaHerrera_2000BP	Guarani	Quechua	-431	-1.995	14122	14233	257527
MbutiPygmy	Colombia_LagunadelaHerrera_2000BP	Guarani	Surui	-59	-197	14007	14023	257527
MbutiPygmy	Colombia_LagunadelaHerrera_2000BP	Guarani	Tepehuano	-211	-8.784	14089	14633	257527
MbutiPygmy	Colombia_LagunadelaHerrera_2000BP	Guarani	Teribe	3817	11.877	14693	13711	257527
MbutiPygmy	Colombia_LagunadelaHerrera_2000BP	Guarani	Ticuna	599	2.086	14187	14033	257527
MbutiPygmy	Colombia_LagunadelaHerrera_2000BP	Guarani	Toba	-237	-939	13954	14015	257527
MbutiPygmy	Colombia_LagunadelaHerrera_2000BP	Guarani	Waunana	1395	4.482	14332	13973	257527
MbutiPygmy	Colombia_LagunadelaHerrera_2000BP	Guarani	Wayuu	1501	6.034	14314	13927	257527
MbutiPygmy	Colombia_LagunadelaHerrera_2000BP	Guarani	Wichi	216	765	13970	13914	257527
MbutiPygmy	Colombia_LagunadelaHerrera_2000BP	Guarani	Yaghan	-669	-2.013	14097	14269	257486
MbutiPygmy	Colombia_LagunadelaHerrera_2000BP	Guarani	Yaqui	-2712	-4.427	7552	7938	142395
MbutiPygmy	Colombia_LagunadelaHerrera_2000BP	Guarani	Zapotec1	-1681	-7.862	14087	14520	257527
MbutiPygmy	Colombia_LagunadelaHerrera_2000BP	Guarani	Zapotec2	-1647	-7.153	14113	14537	257527
MbutiPygmy	Colombia_LagunadelaHerrera_2000BP	Guaymi	Huetar	-1545	-2.651	6842	7052	135999
MbutiPygmy	Colombia_LagunadelaHerrera_2000BP	Guaymi	Hulliche	-4019	-11.305	13696	14727	256361
MbutiPygmy	Colombia_LagunadelaHerrera_2000BP	Guaymi	Inga	-2314	-7.27	13926	14522	257528
MbutiPygmy	Colombia_LagunadelaHerrera_2000BP	Guaymi	Jamamadi	-3553	-7.665	13608	14515	255325
MbutiPygmy	Colombia_LagunadelaHerrera_2000BP	Guaymi	Kaingang	-4008	-8.917	11596	12478	220178
MbutiPygmy	Colombia_LagunadelaHerrera_2000BP	Guaymi	Kaqchikel	-3707	-13.304	13655	14610	257528
MbutiPygmy	Colombia_LagunadelaHerrera_2000BP	Guaymi	Karitiana	-3663	-10.859	13721	14665	257528
MbutiPygmy	Colombia_LagunadelaHerrera_2000BP	Guaymi	Kogi	-2	-5.597	13516	14031	257527
MbutiPygmy	Colombia_LagunadelaHerrera_2000BP	Guaymi	Maleku	-753	-2.135	13296	13490	257528
MbutiPygmy	Colombia_LagunadelaHerrera_2000BP	Guaymi	Maya1	-4205	-15.465	13686	14769	257528
MbutiPygmy	Colombia_LagunadelaHerrera_2000BP	Guaymi	Maya2	-4282	-13.76	13673	14776	257528
MbutiPygmy	Colombia_LagunadelaHerrera_2000BP	Guaymi	Mixe	-5148	-16.921	13647	14972	257528
MbutiPygmy	Colombia_LagunadelaHerrera_2000BP	Guaymi	Mixtec	-5222	-15.629	13683	15028	257520
MbutiPygmy	Colombia_LagunadelaHerrera_2000BP	Guaymi	Ojibwa	-10452	-24.873	13176	15793	250381
MbutiPygmy	Colombia_LagunadelaHerrera_2000BP	Guaymi	Palikur	-3396	-9.599	13683	14557	257520
MbutiPygmy	Colombia_LagunadelaHerrera_2000BP	Guaymi	Parakana	-3567	-8.09	13258	14156	251967
MbutiPygmy	Colombia_LagunadelaHerrera_2000BP	Guaymi	Piapoco	-3742	-11.551	13764	14728	257528
MbutiPygmy	Colombia_LagunadelaHerrera_2000BP	Guaymi	Pima	-6637	-20.182	13630	15339	257528
MbutiPygmy	Colombia_LagunadelaHerrera_2000BP	Guaymi	Purepecha	-6284	-11.136	8983	10056	170733
MbutiPygmy	Colombia_LagunadelaHerrera_2000BP	Guaymi	Quechua	-3951	-13.631	13746	14763	257528
MbutiPygmy	Colombia_LagunadelaHerrera_2000BP	Guaymi	Surui	-3578	-9.784	13712	14633	257528
MbutiPygmy	Colombia_LagunadelaHerrera_2000BP	Guaymi	Tepehuano	-5629	-18.592	13675	15125	257528
MbutiPygmy	Colombia_LagunadelaHerrera_2000BP	Guaymi	Teribe	297	982	13212	13135	257528
MbutiPygmy	Colombia_LagunadelaHerrera_2000BP	Guaymi	Ticuna	-2921	-8.764	13814	14566	257528
MbutiPygmy	Colombia_LagunadelaHerrera_2000BP	Guaymi	Toba	-3757	-11.22	13743	14711	257528
MbutiPygmy	Colombia_LagunadelaHerrera_2000BP	Guaymi	Waunana	-2124	-6.135	13532	14079	257528
MbutiPygmy	Colombia_LagunadelaHerrera_2000BP	Guaymi	Wayuu	-2019	-7.347	13572	14092	257528
MbutiPygmy	Colombia_LagunadelaHerrera_2000BP	Guaymi	Wichi	-3303	-9.469	13775	14626	257528
MbutiPygmy	Colombia_LagunadelaHerrera_2000BP	Guaymi	Yaghan	-4188	-11.249	13688	14767	257487
MbutiPygmy	Colombia_LagunadelaHerrera_2000BP	Guaymi	Yaqui	-6205	-9.143	7341	8224	142395
MbutiPygmy	Colombia_LagunadelaHerrera_2000BP	Guaymi	Zapotec1	-5201	-17.56	13670	15009	257528
MbutiPygmy	Colombia_LagunadelaHerrera_2000BP	Guaymi	Zapotec2	-5167	-17.679	13682	15013	257528
MbutiPygmy	Colombia_LagunadelaHerrera_2000BP	Huetar	Hulliche	-2717	-4.271	7286	7653	134844
MbutiPygmy	Colombia_LagunadelaHerrera_2000BP	Huetar	Inga	-626	-1.013	7462	7547	135999
MbutiPygmy	Colombia_LagunadelaHerrera_2000BP	Huetar	Jamamadi	-2592	-3.424	7202	7551	134716
MbutiPygmy	Colombia_LagunadelaHerrera_2000BP	Huetar	Kaingang	-2635	-3.388	6311	6619	116922
MbutiPygmy	Colombia_LagunadelaHerrera_2000BP	Huetar	Kaqchikel	-2163	-3.895	7309	7603	135999
MbutiPygmy	Colombia_LagunadelaHerrera_2000BP	Huetar	Karitiana	-2424	-4.053	7296	7626	135999
MbutiPygmy	Colombia_LagunadelaHerrera_2000BP	Huetar	Kogi	-1129	-1.762	7210	7363	135998
MbutiPygmy	Colombia_LagunadelaHerrera_2000BP	Huetar	Maleku	734	1.128	7112	7012	135999
MbutiPygmy	Colombia_LagunadelaHerrera_2000BP	Huetar	Maya1	-2765	-5.103	7297	7673	135999
MbutiPygmy	Colombia_LagunadelaHerrera_2000BP	Huetar	Maya2	-2886	-5.175	7301	7694	135999
MbutiPygmy	Colombia_LagunadelaHerrera_2000BP	Huetar	Mixe	-3608	-6.294	7285	7776	135999
MbutiPygmy	Colombia_LagunadelaHerrera_2000BP	Huetar	Mixtec	-3669	-5.912	7334	7833	135999
MbutiPygmy	Colombia_LagunadelaHerrera_2000BP	Huetar	Ojibwa	-9205	-13.007	7058	8275	132269
MbutiPygmy	Colombia_LagunadelaHerrera_2000BP	Huetar	Palikur	-1611	-2.487	7328	7547	135994
MbutiPygmy	Colombia_LagunadelaHerrera_2000BP	Huetar	Parakana	-3056	-4.054	6999	7406	133057
MbutiPygmy	Colombia_LagunadelaHerrera_2000BP	Huetar	Piapoco	-2196	-3.636	7338	7636	135999
MbutiPygmy	Colombia_LagunadelaHerrera_2000BP	Huetar	Pima	-5135	-8.309	7306	8004	135999
MbutiPygmy	Colombia_LagunadelaHerrera_2000BP	Huetar	Purepecha	-394	-4.421	4973	5341	93478
MbutiPygmy	Colombia_LagunadelaHerrera_2000BP	Huetar	Quechua	-2458	-4.398	7332	7667	135999
MbutiPygmy	Colombia_LagunadelaHerrera_2000BP	Huetar	Surui	-2235	-3.435	7291	7595	135999
MbutiPygmy	Colombia_LagunadelaHerrera_2000BP	Huetar	Tepehuano	-4082	-7.221	7305	7860	135999
MbutiPygmy	Colombia_LagunadelaHerrera_2000BP	Huetar	Teribe	1577	2.626	7076	6862	135999
MbutiPygmy	Colombia_LagunadelaHerrera_2000BP	Huetar	Ticuna	-1459	-2.301	7404	7602	135999
MbutiPygmy	Colombia_LagunadelaHerrera_2000BP	Huetar	Toba	-1993	-3.151	7356	7627	135999
MbutiPygmy	Colombia_LagunadelaHerrera_2000BP	Huetar	Waunana	-251	-391	7300	7334	135999
MbutiPygmy	Colombia_LagunadelaHerrera_2000BP	Huetar	Wayuu	-33	-577	7264	7309	135999
MbutiPygmy	Colombia_LagunadelaHerrera_2000BP	Huetar	Wichi	-1565	-2.542	7315	7528	135999
MbutiPygmy	Colombia_LagunadelaHerrera_2000BP	Huetar	Yaghan	-2768	-4.202	7325	7702	135981
MbutiPygmy	Colombia_LagunadelaHerrera_2000BP	Huetar	Yaqui	-4924	-4.726	3985	4360	76169
MbutiPygmy	Colombia_LagunadelaHerrera_2000BP	Huetar	Zapotec1	-359	-6.436	7298	7786	135999
MbutiPygmy	Colombia_LagunadelaHerrera_2000BP	Huetar	Zapotec2	-3646	-6.507	7283	7779	135999
MbutiPygmy	Colombia_LagunadelaHerrera_2000BP	Hulliche	Inga	1689	5.408	14346	13913	256361
MbutiPygmy	Colombia_LagunadelaHerrera_2000BP	Hulliche	Jamamadi	471	1.035	14056	13936	254158
MbutiPygmy	Colombia_LagunadelaHerrera_2000BP	Hulliche	Kaingang	385	849	12071	11986	219011
MbutiPygmy	Colombia_LagunadelaHerrera_2000BP	Hulliche	Kaqchikel	311	1.128	14223	14144	256361
MbutiPygmy	Colombia_LagunadelaHerrera_2000BP	Hulliche	Karitiana	342	1.012	14217	14130	256361
[truncated: 3,703 more rows]

## Sheet: f4(OG, ACol; MX1, MX2)
Table S7.G: f4-outgroup-statistic exploring the relationship between ancient Colombians and present-day Indigenous peoples from Colombia (Arias et al. (60)) and the Isthmus (Reich et al. (23))
[truncated: 2,044 more rows]

[truncated: 4 more sheets: f4(OG, Acol; MCol1, MCol2), f4(OG, ACol; Cabecar, MX), f4(OG, Acol; MIsthmus, MX), f4(OG, Acol; Mcol, MIsthmus)]
